# Supplementary material for: SRSF3 promotes pluripotency through Nanog mRNA export and coordination of the pluripotency gene expression program
Source: eLife. 2018 May 9;7:e37419. doi: 10.7554/eLife.37419 (PMC5963917; doi:10.7554/eLife.37419)
Supplement: Figure 3—source data 1. [file elife-37419-fig3-data1.bed]

#chrom	chromStart	chromEnd	name
chr1	4524685	4524686	1
chr1	4524690	4524691	1
chr1	4525362	4525363	1
chr1	4525363	4525364	1
chr1	4525607	4525608	1
chr1	4525618	4525619	1
chr1	4525619	4525620	1
chr1	4529055	4529056	3
chr1	4529068	4529069	3
chr1	4534423	4534424	1
chr1	4534424	4534425	1
chr1	4771781	4771782	1
chr1	4771788	4771789	1
chr1	4774483	4774484	-1
chr1	4774484	4774485	-1
chr1	4774491	4774492	-3
chr1	4774498	4774499	-2
chr1	4776622	4776623	-3
chr1	4776623	4776624	-1
chr1	4776626	4776627	-2
chr1	4776629	4776630	-3
chr1	4776638	4776639	-1
chr1	4776727	4776728	-1
chr1	4776740	4776741	-7
chr1	4807886	4807887	1
chr1	4807888	4807889	1
chr1	4817001	4817002	2
chr1	4817003	4817004	2
chr1	4817015	4817016	1
chr1	4828627	4828628	3
chr1	4828636	4828637	5
chr1	4828642	4828643	1
chr1	4845041	4845042	1
chr1	4845051	4845052	8
chr1	4845052	4845053	1
chr1	4857850	4857851	1
chr1	4857851	4857852	2
chr1	4857860	4857861	1
chr1	4857862	4857863	2
chr1	4857866	4857867	1
chr1	4857875	4857876	1
chr1	4858428	4858429	1
chr1	4858434	4858435	1
chr1	4858435	4858436	1
chr1	4858436	4858437	2
chr1	4858440	4858441	1
chr1	4858441	4858442	1
chr1	4858472	4858473	1
chr1	4858483	4858484	2
chr1	4858484	4858485	1
chr1	4858486	4858487	1
chr1	4878108	4878109	6
chr1	4889532	4889533	1
chr1	4894794	4894795	2
chr1	4894796	4894797	1
chr1	4894797	4894798	1
chr1	4894798	4894799	1
chr1	4894808	4894809	1
chr1	4894812	4894813	4
chr1	4906479	4906480	1
chr1	4906488	4906489	3
chr1	4906499	4906500	1
chr1	5009336	5009337	-2
chr1	5083142	5083143	2
chr1	5083143	5083144	1
chr1	5084488	5084489	1
chr1	5084500	5084501	1
chr1	5084501	5084502	1
chr1	5084502	5084503	7
chr1	5084503	5084504	1
chr1	5085069	5085070	1
chr1	5089005	5089006	5
chr1	5091562	5091563	1
chr1	5091563	5091564	1
chr1	5091571	5091572	1
chr1	5091572	5091573	1
chr1	5091573	5091574	1
chr1	5091579	5091580	1
chr1	5092076	5092077	1
chr1	5092117	5092118	1
chr1	5092118	5092119	1
chr1	5092119	5092120	3
chr1	5092120	5092121	1
chr1	5092138	5092139	1
chr1	5092144	5092145	2
chr1	5092145	5092146	1
chr1	5092155	5092156	2
chr1	5092191	5092192	1
chr1	5094054	5094055	2
chr1	5094059	5094060	1
chr1	5094064	5094065	1
chr1	5095865	5095866	1
chr1	5095866	5095867	3
chr1	5095869	5095870	1
chr1	5106995	5106996	2
chr1	5117642	5117643	3
chr1	5117648	5117649	1
chr1	5141863	5141864	1
chr1	5141870	5141871	1
chr1	5141874	5141875	3
chr1	5155929	5155930	1
chr1	5155943	5155944	3
chr1	5784568	5784569	2
chr1	6249823	6249824	2
chr1	6249826	6249827	1
chr1	6249830	6249831	1
chr1	6249831	6249832	2
chr1	6282441	6282442	-2
chr1	6440755	6440756	-1
chr1	6440767	6440768	-1
chr1	6997076	6997077	2
chr1	7088707	7088708	-1
chr1	7088709	7088710	-1
chr1	7088716	7088717	-1
chr1	7091375	7091376	1
chr1	7147653	7147654	1
chr1	7147666	7147667	1
chr1	7147667	7147668	5
chr1	7148576	7148577	1
chr1	7148585	7148586	1
chr1	7148587	7148588	3
chr1	7155211	7155212	8
chr1	7155213	7155214	1
chr1	7155219	7155220	4
chr1	7155225	7155226	1
chr1	7155228	7155229	1
chr1	7155229	7155230	1
chr1	7155243	7155244	1
chr1	7155244	7155245	2
chr1	7155249	7155250	1
chr1	7155252	7155253	1
chr1	7160926	7160927	1
chr1	7160928	7160929	2
chr1	7160930	7160931	1
chr1	7160933	7160934	6
chr1	7160938	7160939	1
chr1	7160941	7160942	3
chr1	7160943	7160944	2
chr1	7160954	7160955	5
chr1	7160955	7160956	1
chr1	7160968	7160969	1
chr1	7178164	7178165	1
chr1	7178172	7178173	2
chr1	7178174	7178175	1
chr1	7178175	7178176	7
chr1	7397904	7397905	-1
chr1	7397908	7397909	-1
chr1	8122996	8122997	-1
chr1	8122997	8122998	-1
chr1	9390800	9390801	2
chr1	9545134	9545135	-2
chr1	9545135	9545136	-1
chr1	9545147	9545148	-1
chr1	9547693	9547694	1
chr1	9547694	9547695	1
chr1	9547695	9547696	1
chr1	9673829	9673830	-2
chr1	9673830	9673831	-2
chr1	9673833	9673834	-1
chr1	9673838	9673839	-1
chr1	9678307	9678308	-2
chr1	9678308	9678309	-6
chr1	9678321	9678322	-1
chr1	9678323	9678324	-1
chr1	9685691	9685692	-1
chr1	9685701	9685702	-3
chr1	9685702	9685703	-5
chr1	9685703	9685704	-1
chr1	9685704	9685705	-1
chr1	9685709	9685710	-2
chr1	9724792	9724793	-1
chr1	9724802	9724803	-1
chr1	9724804	9724805	-4
chr1	9915556	9915557	1
chr1	9942661	9942662	-1
chr1	9942662	9942663	-1
chr1	9942671	9942672	-1
chr1	9942672	9942673	-1
chr1	9942674	9942675	-1
chr1	9942676	9942677	-2
chr1	9942687	9942688	-1
chr1	9943545	9943546	-1
chr1	9943550	9943551	-1
chr1	9943554	9943555	-1
chr1	9943555	9943556	-1
chr1	9943559	9943560	-1
chr1	9943560	9943561	-9
chr1	9943561	9943562	-1
chr1	9943570	9943571	-1
chr1	9943763	9943764	-1
chr1	9943771	9943772	-1
chr1	9943773	9943774	-1
chr1	9943774	9943775	-12
chr1	9943775	9943776	-2
chr1	9943776	9943777	-3
chr1	9943777	9943778	-2
chr1	9943779	9943780	-1
chr1	9943780	9943781	-1
chr1	10030651	10030652	-1
chr1	10030657	10030658	-1
chr1	10030663	10030664	-1
chr1	10030665	10030666	-2
chr1	10030674	10030675	-1
chr1	10030675	10030676	-3
chr1	10030676	10030677	-1
chr1	10030677	10030678	-1
chr1	10030685	10030686	-1
chr1	10037817	10037818	-1
chr1	10060342	10060343	1
chr1	10060351	10060352	1
chr1	10060357	10060358	1
chr1	10060365	10060366	2
chr1	10064363	10064364	1
chr1	10064364	10064365	4
chr1	10064365	10064366	4
chr1	10064370	10064371	2
chr1	10064380	10064381	1
chr1	10067466	10067467	1
chr1	10067471	10067472	1
chr1	10067476	10067477	1
chr1	10067477	10067478	2
chr1	10067480	10067481	1
chr1	10068381	10068382	1
chr1	10068390	10068391	2
chr1	10068395	10068396	1
chr1	10071103	10071104	5
chr1	10071476	10071477	6
chr1	10072691	10072692	1
chr1	10072694	10072695	1
chr1	10072697	10072698	1
chr1	10072698	10072699	1
chr1	10073629	10073630	1
chr1	10073640	10073641	1
chr1	10073642	10073643	1
chr1	10073643	10073644	1
chr1	10073646	10073647	1
chr1	10073647	10073648	1
chr1	10073650	10073651	1
chr1	10073653	10073654	2
chr1	10074310	10074311	1
chr1	10074314	10074315	1
chr1	10074317	10074318	2
chr1	10074324	10074325	1
chr1	10074332	10074333	1
chr1	10074334	10074335	1
chr1	10074336	10074337	1
chr1	10076976	10076977	1
chr1	10085863	10085864	5
chr1	10085867	10085868	2
chr1	10085877	10085878	1
chr1	10085881	10085882	1
chr1	10085889	10085890	1
chr1	10085890	10085891	2
chr1	10085892	10085893	1
chr1	10113756	10113757	1
chr1	10113767	10113768	1
chr1	10113768	10113769	2
chr1	10116761	10116762	1
chr1	10116768	10116769	2
chr1	10116776	10116777	1
chr1	10116778	10116779	1
chr1	10126408	10126409	1
chr1	10126410	10126411	1
chr1	10126411	10126412	5
chr1	10126412	10126413	2
chr1	10136929	10136930	2
chr1	10188859	10188860	-3
chr1	10188862	10188863	-1
chr1	10188863	10188864	-1
chr1	10188866	10188867	-1
chr1	10198952	10198953	-1
chr1	10198953	10198954	-2
chr1	10198959	10198960	-1
chr1	10198960	10198961	-2
chr1	10198962	10198963	-1
chr1	10209595	10209596	-1
chr1	10215853	10215854	-4
chr1	10215862	10215863	-1
chr1	10232980	10232981	-1
chr1	10232985	10232986	-2
chr1	10806568	10806569	-1
chr1	10806571	10806572	-1
chr1	11000968	11000969	1
chr1	11000969	11000970	1
chr1	11000970	11000971	1
chr1	11648302	11648303	1
chr1	11648304	11648305	1
chr1	11648306	11648307	1
chr1	12725606	12725607	1
chr1	12725615	12725616	1
chr1	12725617	12725618	1
chr1	12725618	12725619	2
chr1	12725626	12725627	1
chr1	13094911	13094912	1
chr1	13094912	13094913	1
chr1	13094914	13094915	1
chr1	13104381	13104382	1
chr1	13104382	13104383	1
chr1	13104395	13104396	1
chr1	13258767	13258768	-1
chr1	13258769	13258770	-2
chr1	13258770	13258771	-2
chr1	13319071	13319072	-1
chr1	13319075	13319076	-1
chr1	13319082	13319083	-1
chr1	13329622	13329623	-1
chr1	13329627	13329628	-1
chr1	13329632	13329633	-2
chr1	13359769	13359770	-1
chr1	13359770	13359771	-2
chr1	13359776	13359777	-1
chr1	13366517	13366518	-1
chr1	13366524	13366525	-1
chr1	13366531	13366532	-1
chr1	13366561	13366562	-1
chr1	13408575	13408576	-1
chr1	13408577	13408578	-2
chr1	13408586	13408587	-2
chr1	13408600	13408601	-1
chr1	13408601	13408602	-1
chr1	13565960	13565961	-1
chr1	13565974	13565975	-1
chr1	13565975	13565976	-2
chr1	13582584	13582585	-1
chr1	13582591	13582592	-1
chr1	13582592	13582593	-1
chr1	13582595	13582596	-1
chr1	13626431	13626432	-4
chr1	13626433	13626434	-2
chr1	13640790	13640791	-2
chr1	13640796	13640797	-2
chr1	13640799	13640800	-1
chr1	13640802	13640803	-1
chr1	13640805	13640806	-1
chr1	13647483	13647484	-2
chr1	13647485	13647486	-2
chr1	13647486	13647487	-3
chr1	13647495	13647496	-1
chr1	13647496	13647497	-1
chr1	13647499	13647500	-1
chr1	14983886	14983887	-1
chr1	14983892	14983893	-1
chr1	14983895	14983896	-1
chr1	15808942	15808943	1
chr1	15808943	15808944	6
chr1	15808944	15808945	2
chr1	15808946	15808947	1
chr1	15808948	15808949	1
chr1	15808949	15808950	4
chr1	15819630	15819631	5
chr1	15819642	15819643	1
chr1	15821318	15821319	1
chr1	15821322	15821323	2
chr1	15821325	15821326	1
chr1	15821331	15821332	1
chr1	15821949	15821950	1
chr1	15821950	15821951	2
chr1	15821959	15821960	1
chr1	15821961	15821962	1
chr1	15841802	15841803	1
chr1	15841804	15841805	2
chr1	15844279	15844280	2
chr1	15844290	15844291	1
chr1	15847835	15847836	2
chr1	15847836	15847837	1
chr1	15847837	15847838	1
chr1	15847926	15847927	1
chr1	15847928	15847929	2
chr1	15848216	15848217	1
chr1	15853634	15853635	1
chr1	16008182	16008183	1
chr1	16008183	16008184	1
chr1	16008185	16008186	1
chr1	16008186	16008187	3
chr1	16062918	16062919	-2
chr1	16102116	16102117	-2
chr1	16102118	16102119	-1
chr1	16102130	16102131	-1
chr1	16102131	16102132	-2
chr1	16102133	16102134	-3
chr1	16102729	16102730	-1
chr1	16102731	16102732	-1
chr1	16102734	16102735	-4
chr1	16102735	16102736	-1
chr1	16102741	16102742	-2
chr1	16102743	16102744	-2
chr1	16102745	16102746	-1
chr1	16103167	16103168	-1
chr1	16103179	16103180	-10
chr1	16103187	16103188	-1
chr1	16103306	16103307	-5
chr1	16103307	16103308	-1
chr1	16103308	16103309	-16
chr1	16103309	16103310	-1
chr1	16103310	16103311	-1
chr1	16103311	16103312	-1
chr1	16103312	16103313	-1
chr1	16103324	16103325	-2
chr1	16104390	16104391	-1
chr1	16104392	16104393	-1
chr1	16104393	16104394	-2
chr1	16104394	16104395	-2
chr1	16104395	16104396	-8
chr1	16104396	16104397	-2
chr1	16104398	16104399	-1
chr1	16104903	16104904	1
chr1	16104905	16104906	1
chr1	16104915	16104916	2
chr1	16618648	16618649	-2
chr1	16618655	16618656	-1
chr1	16618656	16618657	-1
chr1	16618657	16618658	-1
chr1	16656996	16656997	-1
chr1	16657003	16657004	-1
chr1	16657005	16657006	-1
chr1	16657036	16657037	-2
chr1	16657041	16657042	-1
chr1	16769566	16769567	-1
chr1	16769571	16769572	-1
chr1	16769579	16769580	-1
chr1	16769589	16769590	-3
chr1	16769593	16769594	-1
chr1	16769594	16769595	-1
chr1	17398424	17398425	-1
chr1	17398430	17398431	-1
chr1	17398442	17398443	-1
chr1	17399084	17399085	-1
chr1	17399087	17399088	-1
chr1	17401186	17401187	-1
chr1	17401191	17401192	-1
chr1	18554024	18554025	5
chr1	18554025	18554026	4
chr1	19331206	19331207	2
chr1	19331213	19331214	1
chr1	19332336	19332337	2
chr1	19332337	19332338	1
chr1	19670579	19670580	-4
chr1	19944686	19944687	2
chr1	20439604	20439605	-1
chr1	20439607	20439608	-2
chr1	20814854	20814855	-1
chr1	20814855	20814856	-1
chr1	20814856	20814857	-1
chr1	20814857	20814858	-1
chr1	20814862	20814863	-5
chr1	20814863	20814864	-2
chr1	20814868	20814869	-1
chr1	20814870	20814871	-9
chr1	20814882	20814883	-1
chr1	20814885	20814886	-1
chr1	20817279	20817280	-1
chr1	20817280	20817281	-1
chr1	20817283	20817284	-1
chr1	20817284	20817285	-2
chr1	20817287	20817288	-1
chr1	20817290	20817291	-3
chr1	20817295	20817296	-1
chr1	21512272	21512273	-2
chr1	21512274	21512275	-2
chr1	23272450	23272451	5
chr1	23291669	23291670	1
chr1	23291671	23291672	1
chr1	23291672	23291673	1
chr1	23291673	23291674	1
chr1	23291683	23291684	2
chr1	23293925	23293926	1
chr1	23293938	23293939	2
chr1	23376785	23376786	-1
chr1	23376792	23376793	-1
chr1	23376793	23376794	-1
chr1	23910836	23910837	-1
chr1	23910837	23910838	-1
chr1	23910838	23910839	-1
chr1	23910839	23910840	-1
chr1	23995736	23995737	-1
chr1	23995741	23995742	-1
chr1	24028242	24028243	-3
chr1	24028250	24028251	-4
chr1	24049162	24049163	-1
chr1	24049169	24049170	-1
chr1	24049170	24049171	-1
chr1	24049173	24049174	-1
chr1	24053264	24053265	-1
chr1	24053267	24053268	-1
chr1	24053274	24053275	-1
chr1	24055854	24055855	-1
chr1	24055855	24055856	-1
chr1	24613119	24613120	-2
chr1	24704841	24704842	1
chr1	24704851	24704852	2
chr1	24704853	24704854	2
chr1	25655823	25655824	-2
chr1	25655824	25655825	-1
chr1	25698178	25698179	-1
chr1	25698193	25698194	-2
chr1	25725683	25725684	-3
chr1	27180645	27180646	-3
chr1	27817932	27817933	1
chr1	27817934	27817935	1
chr1	27817935	27817936	1
chr1	28994747	28994748	-1
chr1	28994750	28994751	-1
chr1	28994751	28994752	-1
chr1	29116986	29116987	-2
chr1	29116988	29116989	-1
chr1	29116989	29116990	-1
chr1	29116990	29116991	-2
chr1	29116991	29116992	-2
chr1	29116992	29116993	-4
chr1	30036139	30036140	1
chr1	30036141	30036142	1
chr1	30036144	30036145	1
chr1	30770148	30770149	1
chr1	30770152	30770153	2
chr1	30801877	30801878	-1
chr1	30801883	30801884	-1
chr1	30801887	30801888	-1
chr1	30802420	30802421	-2
chr1	30825758	30825759	-1
chr1	30825766	30825767	-3
chr1	30842011	30842012	-1
chr1	30842020	30842021	-4
chr1	30842084	30842085	-1
chr1	30842091	30842092	-3
chr1	30842092	30842093	-2
chr1	30842101	30842102	-1
chr1	30842143	30842144	-1
chr1	30842146	30842147	-1
chr1	30842150	30842151	-1
chr1	30842154	30842155	-1
chr1	30870493	30870494	-1
chr1	30870495	30870496	-3
chr1	30872751	30872752	-1
chr1	30872753	30872754	-1
chr1	30872754	30872755	-3
chr1	30873608	30873609	-1
chr1	30873612	30873613	-2
chr1	30873618	30873619	-4
chr1	30873622	30873623	-1
chr1	30875055	30875056	3
chr1	30875081	30875082	1
chr1	30875088	30875089	1
chr1	30875115	30875116	1
chr1	30875124	30875125	1
chr1	30875536	30875537	1
chr1	30875544	30875545	1
chr1	30877914	30877915	2
chr1	30880944	30880945	1
chr1	30880953	30880954	1
chr1	30881355	30881356	1
chr1	30881359	30881360	1
chr1	30949931	30949932	1
chr1	30949932	30949933	1
chr1	32133174	32133175	2
chr1	32133175	32133176	1
chr1	33470165	33470166	-1
chr1	33574696	33574697	-3
chr1	33574698	33574699	-1
chr1	33581650	33581651	-4
chr1	33606739	33606740	-1
chr1	33606740	33606741	-2
chr1	33606743	33606744	-1
chr1	33623712	33623713	-1
chr1	33623714	33623715	-1
chr1	33623723	33623724	-2
chr1	33623729	33623730	-1
chr1	33624309	33624310	-1
chr1	33624321	33624322	-2
chr1	33624325	33624326	-1
chr1	33624328	33624329	-1
chr1	33624331	33624332	-1
chr1	33624340	33624341	-2
chr1	33755732	33755733	-1
chr1	33755733	33755734	-1
chr1	33755734	33755735	-1
chr1	33755735	33755736	-1
chr1	33770822	33770823	-2
chr1	33770823	33770824	-3
chr1	33770826	33770827	-1
chr1	33770829	33770830	-1
chr1	33770830	33770831	-1
chr1	33770835	33770836	-2
chr1	33771751	33771752	-1
chr1	33801167	33801168	-6
chr1	33801340	33801341	-1
chr1	33801346	33801347	-1
chr1	33801348	33801349	-1
chr1	33801354	33801355	-1
chr1	33801355	33801356	-1
chr1	33801413	33801414	-1
chr1	33801414	33801415	-1
chr1	33801416	33801417	-1
chr1	33801418	33801419	-2
chr1	33801419	33801420	-3
chr1	33801420	33801421	-2
chr1	33801421	33801422	-4
chr1	33801484	33801485	-2
chr1	33801488	33801489	-1
chr1	33801490	33801491	-1
chr1	33801491	33801492	-1
chr1	33801628	33801629	-1
chr1	33801707	33801708	-1
chr1	33801708	33801709	-1
chr1	33801711	33801712	-1
chr1	33801712	33801713	-2
chr1	33801715	33801716	-4
chr1	33802252	33802253	-1
chr1	33802254	33802255	-1
chr1	33802257	33802258	-1
chr1	33802260	33802261	-5
chr1	33802343	33802344	-1
chr1	33802344	33802345	-1
chr1	33802350	33802351	-1
chr1	33802355	33802356	-3
chr1	33802357	33802358	-1
chr1	33802830	33802831	-1
chr1	33802833	33802834	-1
chr1	33802834	33802835	-6
chr1	33802835	33802836	-2
chr1	33802836	33802837	-1
chr1	33802837	33802838	-1
chr1	33802838	33802839	-4
chr1	33802841	33802842	-1
chr1	33802842	33802843	-1
chr1	33802845	33802846	-3
chr1	33803277	33803278	-1
chr1	33803279	33803280	-3
chr1	33803281	33803282	-1
chr1	33803284	33803285	-1
chr1	33803285	33803286	-1
chr1	33803286	33803287	-4
chr1	33803630	33803631	-1
chr1	33803640	33803641	-1
chr1	33803645	33803646	-1
chr1	33849543	33849544	1
chr1	33849552	33849553	1
chr1	33849560	33849561	3
chr1	33849585	33849586	2
chr1	33849587	33849588	1
chr1	33849593	33849594	1
chr1	33849602	33849603	1
chr1	33849604	33849605	1
chr1	33849605	33849606	1
chr1	33908049	33908050	1
chr1	33908059	33908060	1
chr1	33908083	33908084	4
chr1	33908307	33908308	1
chr1	33908314	33908315	2
chr1	33908317	33908318	1
chr1	33908328	33908329	1
chr1	33908329	33908330	2
chr1	33908332	33908333	2
chr1	33908334	33908335	1
chr1	33908344	33908345	1
chr1	33908353	33908354	1
chr1	33908356	33908357	1
chr1	33908357	33908358	1
chr1	33908364	33908365	2
chr1	33908365	33908366	4
chr1	33908367	33908368	2
chr1	33908369	33908370	1
chr1	33908370	33908371	1
chr1	33908371	33908372	1
chr1	33908373	33908374	5
chr1	33908374	33908375	2
chr1	33929248	33929249	1
chr1	33929255	33929256	2
chr1	33929256	33929257	2
chr1	33929258	33929259	1
chr1	33929831	33929832	1
chr1	33929836	33929837	1
chr1	33929837	33929838	1
chr1	33929838	33929839	1
chr1	33929842	33929843	1
chr1	34005931	34005932	3
chr1	34005934	34005935	1
chr1	34005935	34005936	2
chr1	34005938	34005939	1
chr1	34005939	34005940	1
chr1	34042034	34042035	1
chr1	34042035	34042036	1
chr1	34074824	34074825	1
chr1	34074835	34074836	6
chr1	34074839	34074840	2
chr1	34086288	34086289	1
chr1	34114179	34114180	1
chr1	34114183	34114184	1
chr1	34114185	34114186	1
chr1	34117201	34117202	1
chr1	34117205	34117206	3
chr1	34117212	34117213	1
chr1	34124312	34124313	2
chr1	34124314	34124315	1
chr1	34124315	34124316	2
chr1	34124326	34124327	1
chr1	34135240	34135241	7
chr1	34135243	34135244	1
chr1	34135245	34135246	1
chr1	34152417	34152418	1
chr1	34152420	34152421	1
chr1	34152421	34152422	2
chr1	34152425	34152426	7
chr1	34152426	34152427	1
chr1	34156800	34156801	1
chr1	34156802	34156803	3
chr1	34156807	34156808	1
chr1	34156812	34156813	5
chr1	34156813	34156814	1
chr1	34156824	34156825	6
chr1	34156826	34156827	1
chr1	34156834	34156835	2
chr1	34156856	34156857	1
chr1	34156858	34156859	1
chr1	34156859	34156860	2
chr1	34156861	34156862	1
chr1	34156862	34156863	1
chr1	34156868	34156869	1
chr1	34159070	34159071	2
chr1	34163219	34163220	2
chr1	34163222	34163223	2
chr1	34163234	34163235	6
chr1	34163244	34163245	1
chr1	34163245	34163246	2
chr1	34163247	34163248	1
chr1	34163249	34163250	1
chr1	34177490	34177491	1
chr1	34177498	34177499	1
chr1	34177499	34177500	1
chr1	34177500	34177501	1
chr1	34177503	34177504	1
chr1	34178971	34178972	1
chr1	34178974	34178975	6
chr1	34182809	34182810	1
chr1	34182821	34182822	2
chr1	34182822	34182823	4
chr1	34182827	34182828	3
chr1	34182833	34182834	1
chr1	34182834	34182835	1
chr1	34182839	34182840	1
chr1	34182847	34182848	2
chr1	34182848	34182849	2
chr1	34182849	34182850	1
chr1	34187086	34187087	1
chr1	34187090	34187091	1
chr1	34187100	34187101	1
chr1	34187150	34187151	2
chr1	34187156	34187157	1
chr1	34187157	34187158	1
chr1	34187162	34187163	1
chr1	34187166	34187167	1
chr1	34187167	34187168	1
chr1	34187996	34187997	5
chr1	34187997	34187998	1
chr1	34188007	34188008	1
chr1	34188231	34188232	2
chr1	34188233	34188234	1
chr1	34188929	34188930	1
chr1	34188931	34188932	1
chr1	34188937	34188938	3
chr1	34188942	34188943	1
chr1	34188943	34188944	1
chr1	34189719	34189720	1
chr1	34189723	34189724	3
chr1	34189724	34189725	1
chr1	34189725	34189726	2
chr1	34189726	34189727	2
chr1	34189727	34189728	2
chr1	34194152	34194153	3
chr1	34194161	34194162	1
chr1	34194527	34194528	1
chr1	34194530	34194531	1
chr1	34194531	34194532	1
chr1	34194539	34194540	1
chr1	34194542	34194543	7
chr1	34194544	34194545	2
chr1	34194553	34194554	1
chr1	34195857	34195858	1
chr1	34195859	34195860	1
chr1	34195863	34195864	1
chr1	34195865	34195866	1
chr1	34195870	34195871	2
chr1	34195877	34195878	1
chr1	34195882	34195883	1
chr1	34195887	34195888	1
chr1	34195890	34195891	1
chr1	34195893	34195894	2
chr1	34195894	34195895	1
chr1	34195896	34195897	1
chr1	34195897	34195898	3
chr1	34195899	34195900	1
chr1	34195902	34195903	1
chr1	34195903	34195904	2
chr1	34195904	34195905	1
chr1	34195910	34195911	1
chr1	34195916	34195917	1
chr1	34195917	34195918	1
chr1	34195918	34195919	1
chr1	34196052	34196053	1
chr1	34196054	34196055	8
chr1	34196915	34196916	1
chr1	34196923	34196924	1
chr1	34196925	34196926	3
chr1	34196926	34196927	2
chr1	34196933	34196934	1
chr1	34196945	34196946	2
chr1	34196947	34196948	13
chr1	34196948	34196949	1
chr1	34196949	34196950	4
chr1	34196950	34196951	1
chr1	34196951	34196952	1
chr1	34196959	34196960	1
chr1	34196960	34196961	1
chr1	34196962	34196963	1
chr1	34201209	34201210	1
chr1	34201211	34201212	1
chr1	34201212	34201213	1
chr1	34201224	34201225	4
chr1	34201227	34201228	1
chr1	34201229	34201230	1
chr1	34218336	34218337	1
chr1	34218339	34218340	1
chr1	34218342	34218343	5
chr1	34218347	34218348	3
chr1	34239475	34239476	1
chr1	34239476	34239477	1
chr1	34239481	34239482	1
chr1	34239485	34239486	2
chr1	34263292	34263293	1
chr1	34263294	34263295	2
chr1	34263295	34263296	1
chr1	34263296	34263297	5
chr1	34263308	34263309	3
chr1	34263558	34263559	1
chr1	34263567	34263568	1
chr1	34263570	34263571	1
chr1	34263572	34263573	1
chr1	34263573	34263574	1
chr1	34263574	34263575	1
chr1	34271412	34271413	3
chr1	34271413	34271414	1
chr1	34271417	34271418	1
chr1	34271424	34271425	1
chr1	34271426	34271427	2
chr1	34271427	34271428	1
chr1	34288413	34288414	1
chr1	34288414	34288415	3
chr1	34288415	34288416	1
chr1	34298012	34298013	2
chr1	34298020	34298021	1
chr1	34302276	34302277	1
chr1	34302277	34302278	1
chr1	34302278	34302279	1
chr1	34302288	34302289	2
chr1	34434824	34434825	-1
chr1	34434829	34434830	-2
chr1	34434833	34434834	-1
chr1	34434845	34434846	-1
chr1	34434847	34434848	-1
chr1	34434848	34434849	-6
chr1	34434849	34434850	-1
chr1	34443896	34443897	1
chr1	34443899	34443900	2
chr1	34443904	34443905	1
chr1	34443905	34443906	5
chr1	34443906	34443907	1
chr1	34471177	34471178	1
chr1	34471181	34471182	1
chr1	34471183	34471184	1
chr1	34811714	34811715	1
chr1	34811717	34811718	1
chr1	34811718	34811719	2
chr1	34863128	34863129	2
chr1	34863130	34863131	1
chr1	35988820	35988821	-2
chr1	35988823	35988824	-1
chr1	36068924	36068925	1
chr1	36068925	36068926	4
chr1	36068926	36068927	1
chr1	36068931	36068932	1
chr1	36068934	36068935	1
chr1	36068936	36068937	1
chr1	36068937	36068938	11
chr1	36068938	36068939	1
chr1	36069856	36069857	2
chr1	36069857	36069858	1
chr1	36069861	36069862	1
chr1	36069867	36069868	1
chr1	36069868	36069869	1
chr1	36077384	36077385	1
chr1	36077385	36077386	1
chr1	36077387	36077388	1
chr1	36077388	36077389	3
chr1	36080807	36080808	1
chr1	36082693	36082694	1
chr1	36082696	36082697	2
chr1	36082702	36082703	1
chr1	36082703	36082704	1
chr1	36083417	36083418	1
chr1	36083891	36083892	1
chr1	36083894	36083895	1
chr1	36083895	36083896	1
chr1	36083896	36083897	1
chr1	36083906	36083907	1
chr1	36083909	36083910	1
chr1	36083910	36083911	1
chr1	36083913	36083914	2
chr1	36083914	36083915	1
chr1	36084260	36084261	1
chr1	36084271	36084272	1
chr1	36084272	36084273	1
chr1	36084273	36084274	6
chr1	36084278	36084279	1
chr1	36084287	36084288	1
chr1	36100991	36100992	1
chr1	36100993	36100994	1
chr1	36101003	36101004	1
chr1	36101005	36101006	7
chr1	36101010	36101011	1
chr1	36103522	36103523	1
chr1	36103525	36103526	1
chr1	36103526	36103527	5
chr1	36103537	36103538	1
chr1	36155439	36155440	-3
chr1	36155441	36155442	-1
chr1	36155457	36155458	-1
chr1	36155460	36155461	-2
chr1	36155465	36155466	-2
chr1	36155466	36155467	-1
chr1	36155478	36155479	-1
chr1	36155481	36155482	-1
chr1	36155484	36155485	-1
chr1	36155488	36155489	-1
chr1	36173451	36173452	-1
chr1	36173452	36173453	-5
chr1	36173486	36173487	-1
chr1	36173487	36173488	-1
chr1	36173490	36173491	-1
chr1	36173497	36173498	-5
chr1	36173500	36173501	-1
chr1	36175017	36175018	-1
chr1	36175025	36175026	-1
chr1	36175028	36175029	-3
chr1	36175029	36175030	-1
chr1	36175036	36175037	-1
chr1	36177278	36177279	-4
chr1	36178372	36178373	-2
chr1	36178383	36178384	-1
chr1	36178388	36178389	-1
chr1	36178393	36178394	-1
chr1	36178394	36178395	-1
chr1	36178458	36178459	-1
chr1	36178460	36178461	-2
chr1	36178465	36178466	-1
chr1	36178955	36178956	-1
chr1	36178956	36178957	-1
chr1	36178963	36178964	-1
chr1	36178964	36178965	-1
chr1	36178977	36178978	-1
chr1	36178983	36178984	-1
chr1	36178984	36178985	-1
chr1	36182509	36182510	-1
chr1	36182524	36182525	-3
chr1	36182525	36182526	-2
chr1	36182526	36182527	-1
chr1	36188347	36188348	-1
chr1	36197575	36197576	-3
chr1	36197585	36197586	-1
chr1	36367653	36367654	-3
chr1	36367666	36367667	-1
chr1	36367667	36367668	-2
chr1	36424196	36424197	-1
chr1	36424207	36424208	-6
chr1	36424445	36424446	-1
chr1	36424447	36424448	-2
chr1	36424449	36424450	-1
chr1	36424452	36424453	-4
chr1	36424454	36424455	-1
chr1	36424456	36424457	-1
chr1	36424463	36424464	-1
chr1	36512939	36512940	1
chr1	36513081	36513082	1
chr1	36513820	36513821	1
chr1	36513821	36513822	1
chr1	36513822	36513823	1
chr1	36513823	36513824	1
chr1	36513830	36513831	1
chr1	36513839	36513840	1
chr1	36513841	36513842	1
chr1	36513842	36513843	1
chr1	36519515	36519516	1
chr1	36519517	36519518	1
chr1	36519521	36519522	2
chr1	36519522	36519523	1
chr1	36621156	36621157	-2
chr1	36621157	36621158	-3
chr1	36698309	36698310	-1
chr1	36698318	36698319	-1
chr1	36698321	36698322	-1
chr1	36698636	36698637	-1
chr1	36698642	36698643	-2
chr1	36702103	36702104	-6
chr1	36702106	36702107	-1
chr1	36702111	36702112	-1
chr1	36702112	36702113	-1
chr1	36702115	36702116	-1
chr1	36793121	36793122	-1
chr1	36793124	36793125	-1
chr1	36795760	36795761	-1
chr1	36798253	36798254	-3
chr1	36798265	36798266	-2
chr1	36798266	36798267	-2
chr1	36799328	36799329	-1
chr1	36799330	36799331	-1
chr1	36799332	36799333	-1
chr1	36799333	36799334	-3
chr1	36799334	36799335	-3
chr1	36799337	36799338	-2
chr1	36799343	36799344	-1
chr1	36799863	36799864	-1
chr1	36800124	36800125	-1
chr1	36800125	36800126	-1
chr1	36800126	36800127	-1
chr1	36800133	36800134	-1
chr1	36806821	36806822	-1
chr1	36806829	36806830	-1
chr1	36806831	36806832	-1
chr1	36806832	36806833	-2
chr1	36806833	36806834	-1
chr1	36807436	36807437	-1
chr1	36808378	36808379	-9
chr1	36808380	36808381	-1
chr1	36808381	36808382	-1
chr1	36808382	36808383	-1
chr1	36808416	36808417	-1
chr1	36808417	36808418	-7
chr1	36808418	36808419	-1
chr1	36808420	36808421	-4
chr1	36808421	36808422	-1
chr1	36808424	36808425	-1
chr1	36812688	36812689	-1
chr1	36812694	36812695	-1
chr1	36812696	36812697	-2
chr1	36812701	36812702	-1
chr1	36812702	36812703	-9
chr1	36812703	36812704	-1
chr1	36822797	36822798	-1
chr1	36822798	36822799	-1
chr1	36822802	36822803	-1
chr1	36822987	36822988	-4
chr1	36822990	36822991	-1
chr1	36822991	36822992	-1
chr1	36822997	36822998	-1
chr1	36827090	36827091	-1
chr1	36827094	36827095	-1
chr1	36827096	36827097	-8
chr1	36827103	36827104	-1
chr1	36827105	36827106	-2
chr1	36827364	36827365	-1
chr1	36827376	36827377	-7
chr1	36827378	36827379	-2
chr1	36827379	36827380	-1
chr1	36827382	36827383	-1
chr1	36827390	36827391	-1
chr1	36833187	36833188	-3
chr1	36833199	36833200	-1
chr1	36833202	36833203	-1
chr1	36833320	36833321	-2
chr1	36833322	36833323	-1
chr1	36833324	36833325	-1
chr1	36833327	36833328	-2
chr1	36833328	36833329	-1
chr1	36834786	36834787	-1
chr1	36834793	36834794	-9
chr1	36834794	36834795	-1
chr1	36834796	36834797	-1
chr1	36834797	36834798	-1
chr1	36834798	36834799	-1
chr1	36834805	36834806	-1
chr1	36834807	36834808	-1
chr1	36834811	36834812	-1
chr1	36834812	36834813	-7
chr1	36834814	36834815	-1
chr1	36834815	36834816	-1
chr1	36834832	36834833	-2
chr1	36834833	36834834	-1
chr1	36834835	36834836	-2
chr1	36834836	36834837	-5
chr1	36834837	36834838	-2
chr1	36834846	36834847	-1
chr1	36843266	36843267	-1
chr1	36843268	36843269	-1
chr1	36854868	36854869	-1
chr1	36854875	36854876	-2
chr1	36854917	36854918	-1
chr1	36854918	36854919	-1
chr1	36854924	36854925	-1
chr1	36854925	36854926	-1
chr1	36854927	36854928	-1
chr1	36854929	36854930	-1
chr1	36854932	36854933	-3
chr1	36859683	36859684	-2
chr1	36859685	36859686	-1
chr1	36859687	36859688	-1
chr1	36859688	36859689	-2
chr1	36869267	36869268	-1
chr1	36869268	36869269	-1
chr1	36869269	36869270	-1
chr1	36869270	36869271	-1
chr1	36869272	36869273	-2
chr1	36869445	36869446	-4
chr1	36869453	36869454	-2
chr1	36870199	36870200	-1
chr1	36870212	36870213	-9
chr1	36872007	36872008	-1
chr1	36872008	36872009	-3
chr1	36872015	36872016	-1
chr1	36872016	36872017	-1
chr1	36901084	36901085	-3
chr1	36901085	36901086	-2
chr1	36901097	36901098	-1
chr1	36902487	36902488	-6
chr1	36907513	36907514	-1
chr1	36907514	36907515	-1
chr1	36931075	36931076	-3
chr1	36931087	36931088	-3
chr1	36938965	36938966	-3
chr1	36938966	36938967	-1
chr1	36938969	36938970	-1
chr1	36938977	36938978	-1
chr1	36939536	36939537	-2
chr1	36939549	36939550	-1
chr1	36939561	36939562	-11
chr1	36939562	36939563	-2
chr1	36939564	36939565	-1
chr1	36939569	36939570	-1
chr1	36939570	36939571	-1
chr1	36939571	36939572	-1
chr1	36939573	36939574	-1
chr1	36939574	36939575	-1
chr1	36939577	36939578	-1
chr1	36939579	36939580	-1
chr1	36939589	36939590	-1
chr1	36939592	36939593	-1
chr1	36939608	36939609	-1
chr1	36939612	36939613	-1
chr1	36939615	36939616	-1
chr1	37100729	37100730	1
chr1	37100739	37100740	1
chr1	37100743	37100744	3
chr1	37100748	37100749	1
chr1	37100750	37100751	1
chr1	37101153	37101154	1
chr1	37101154	37101155	1
chr1	37101156	37101157	1
chr1	37101160	37101161	1
chr1	37103133	37103134	1
chr1	37103998	37103999	1
chr1	37107757	37107758	1
chr1	37107764	37107765	2
chr1	37107771	37107772	1
chr1	37109040	37109041	1
chr1	37109041	37109042	5
chr1	37114501	37114502	1
chr1	37114503	37114504	1
chr1	37114516	37114517	1
chr1	37114519	37114520	2
chr1	37114520	37114521	1
chr1	37114527	37114528	1
chr1	37114528	37114529	2
chr1	37114539	37114540	3
chr1	37128926	37128927	2
chr1	37128932	37128933	3
chr1	37128945	37128946	2
chr1	37128947	37128948	2
chr1	37130805	37130806	1
chr1	37134200	37134201	1
chr1	37134820	37134821	2
chr1	37134828	37134829	1
chr1	37134830	37134831	1
chr1	37137809	37137810	1
chr1	37137810	37137811	3
chr1	37141122	37141123	1
chr1	37141127	37141128	1
chr1	37141130	37141131	1
chr1	37141131	37141132	1
chr1	37141138	37141139	1
chr1	37536237	37536238	-2
chr1	37536238	37536239	-1
chr1	37536247	37536248	-1
chr1	37536248	37536249	-1
chr1	37536249	37536250	-1
chr1	37536252	37536253	-1
chr1	37536253	37536254	-1
chr1	37536254	37536255	-1
chr1	37874982	37874983	-2
chr1	37874986	37874987	-1
chr1	38053200	38053201	-1
chr1	38053201	38053202	-2
chr1	38053202	38053203	-2
chr1	38053210	38053211	-1
chr1	38053211	38053212	-1
chr1	38053224	38053225	-4
chr1	38056756	38056757	-4
chr1	38056763	38056764	-5
chr1	38056765	38056766	-2
chr1	38056770	38056771	-1
chr1	38056806	38056807	-1
chr1	38056807	38056808	-1
chr1	38056819	38056820	-6
chr1	38057567	38057568	-5
chr1	38057570	38057571	-1
chr1	38057571	38057572	-1
chr1	38061140	38061141	-1
chr1	38061141	38061142	-1
chr1	38061145	38061146	-1
chr1	38061146	38061147	-1
chr1	38061149	38061150	-1
chr1	38061154	38061155	-1
chr1	38061158	38061159	-1
chr1	38062663	38062664	-7
chr1	38067513	38067514	-3
chr1	38067528	38067529	-7
chr1	38071425	38071426	-1
chr1	38071431	38071432	-1
chr1	38071436	38071437	-1
chr1	38071437	38071438	-7
chr1	38071446	38071447	-5
chr1	38071447	38071448	-1
chr1	38079374	38079375	-1
chr1	38079376	38079377	-1
chr1	38079380	38079381	-8
chr1	38079382	38079383	-1
chr1	38079383	38079384	-1
chr1	38079384	38079385	-1
chr1	38079391	38079392	-1
chr1	38079395	38079396	-1
chr1	38081310	38081311	-1
chr1	38086772	38086773	-2
chr1	38086773	38086774	-1
chr1	38086778	38086779	-1
chr1	38086779	38086780	-2
chr1	38088095	38088096	-1
chr1	38088098	38088099	-1
chr1	38088100	38088101	-1
chr1	38088101	38088102	-6
chr1	38088102	38088103	-10
chr1	38088105	38088106	-1
chr1	38088106	38088107	-10
chr1	38088108	38088109	-2
chr1	38088116	38088117	-1
chr1	38088121	38088122	-1
chr1	38088153	38088154	-2
chr1	38088156	38088157	-1
chr1	38088159	38088160	-1
chr1	38088162	38088163	-8
chr1	38088163	38088164	-1
chr1	38088170	38088171	-1
chr1	38088171	38088172	-2
chr1	38116604	38116605	-1
chr1	39368128	39368129	1
chr1	39368130	39368131	1
chr1	39368131	39368132	1
chr1	39368141	39368142	2
chr1	39368143	39368144	4
chr1	39368413	39368414	2
chr1	39368613	39368614	2
chr1	39371366	39371367	3
chr1	39371367	39371368	2
chr1	39371377	39371378	1
chr1	39371381	39371382	1
chr1	39539914	39539915	1
chr1	39539917	39539918	5
chr1	39555536	39555537	-1
chr1	39555543	39555544	-1
chr1	39555544	39555545	-1
chr1	39555546	39555547	-1
chr1	39555547	39555548	-1
chr1	39555548	39555549	-1
chr1	39555549	39555550	-2
chr1	39555552	39555553	-1
chr1	39555553	39555554	-4
chr1	39555556	39555557	-1
chr1	39555557	39555558	-2
chr1	39555559	39555560	-1
chr1	39557829	39557830	-1
chr1	39557830	39557831	-2
chr1	39557843	39557844	-2
chr1	39557844	39557845	-1
chr1	39560570	39560571	-1
chr1	39560577	39560578	-1
chr1	39565166	39565167	-1
chr1	39565169	39565170	-1
chr1	39565170	39565171	-1
chr1	39565174	39565175	-1
chr1	39565175	39565176	-2
chr1	39567634	39567635	-1
chr1	39567635	39567636	-1
chr1	39567636	39567637	-1
chr1	39567637	39567638	-1
chr1	39567643	39567644	-1
chr1	39910703	39910704	2
chr1	39910706	39910707	1
chr1	39910708	39910709	1
chr1	39910715	39910716	1
chr1	39981307	39981308	2
chr1	39981309	39981310	1
chr1	39981318	39981319	1
chr1	39981322	39981323	1
chr1	40008278	40008279	1
chr1	40008281	40008282	5
chr1	40008287	40008288	1
chr1	40008293	40008294	1
chr1	40008296	40008297	1
chr1	40011766	40011767	2
chr1	40720647	40720648	1
chr1	40720649	40720650	1
chr1	42513535	42513536	1
chr1	42513545	42513546	1
chr1	42887730	42887731	1
chr1	42887731	42887732	6
chr1	42887737	42887738	1
chr1	42887746	42887747	1
chr1	42887748	42887749	6
chr1	42887750	42887751	1
chr1	42887751	42887752	1
chr1	42887758	42887759	1
chr1	42887910	42887911	1
chr1	42887912	42887913	4
chr1	42887918	42887919	1
chr1	42887940	42887941	2
chr1	42895995	42895996	1
chr1	42896000	42896001	1
chr1	42896006	42896007	1
chr1	42896007	42896008	3
chr1	42898324	42898325	1
chr1	42898328	42898329	2
chr1	42898329	42898330	1
chr1	42898337	42898338	1
chr1	42898338	42898339	2
chr1	42898342	42898343	1
chr1	42898345	42898346	1
chr1	42898449	42898450	1
chr1	42898452	42898453	8
chr1	42898462	42898463	1
chr1	42899595	42899596	1
chr1	42899596	42899597	1
chr1	42899601	42899602	1
chr1	42899605	42899606	1
chr1	42899606	42899607	1
chr1	42899612	42899613	1
chr1	43700861	43700862	-1
chr1	43700867	43700868	-1
chr1	43744727	43744728	-1
chr1	43744734	43744735	-1
chr1	43898342	43898343	1
chr1	43898351	43898352	1
chr1	43934074	43934075	1
chr1	43934075	43934076	1
chr1	43958587	43958588	3
chr1	43958589	43958590	1
chr1	43958594	43958595	1
chr1	43958601	43958602	1
chr1	43966346	43966347	1
chr1	43966361	43966362	4
chr1	43977241	43977242	1
chr1	43981723	43981724	1
chr1	43981724	43981725	1
chr1	43981725	43981726	3
chr1	43983064	43983065	1
chr1	43983065	43983066	1
chr1	43983067	43983068	3
chr1	43983156	43983157	1
chr1	43983285	43983286	1
chr1	43983288	43983289	1
chr1	44001840	44001841	5
chr1	44091440	44091441	-4
chr1	44091451	44091452	-1
chr1	44091452	44091453	-2
chr1	44091467	44091468	-1
chr1	44091477	44091478	-1
chr1	44110511	44110512	-1
chr1	44110517	44110518	-3
chr1	44110519	44110520	-1
chr1	44166855	44166856	2
chr1	44315399	44315400	-2
chr1	44464110	44464111	-1
chr1	44464112	44464113	-1
chr1	44464116	44464117	-1
chr1	44464130	44464131	-1
chr1	45799253	45799254	1
chr1	45799258	45799259	2
chr1	45802045	45802046	1
chr1	45802046	45802047	1
chr1	45802048	45802049	1
chr1	45802056	45802057	1
chr1	45802059	45802060	1
chr1	45802060	45802061	1
chr1	45802067	45802068	1
chr1	45802068	45802069	1
chr1	45802069	45802070	8
chr1	45802071	45802072	3
chr1	45802077	45802078	1
chr1	45802079	45802080	7
chr1	45802080	45802081	2
chr1	45802081	45802082	2
chr1	45802082	45802083	2
chr1	45802097	45802098	2
chr1	45805824	45805825	1
chr1	45805834	45805835	1
chr1	45805835	45805836	1
chr1	45805837	45805838	1
chr1	45805838	45805839	2
chr1	45806683	45806684	1
chr1	45806684	45806685	5
chr1	45806685	45806686	2
chr1	45812133	45812134	2
chr1	45812134	45812135	3
chr1	45812135	45812136	1
chr1	45812137	45812138	1
chr1	45812148	45812149	1
chr1	45816515	45816516	1
chr1	45816518	45816519	1
chr1	45816519	45816520	4
chr1	45816520	45816521	2
chr1	45816527	45816528	1
chr1	46445199	46445200	-1
chr1	46445200	46445201	-1
chr1	46445204	46445205	-1
chr1	46445207	46445208	-1
chr1	46445208	46445209	-1
chr1	46825880	46825881	-1
chr1	46825881	46825882	-1
chr1	46825882	46825883	-1
chr1	46825892	46825893	-2
chr1	46828461	46828462	-1
chr1	46828465	46828466	-1
chr1	46828466	46828467	-2
chr1	46842758	46842759	-1
chr1	46852668	46852669	-1
chr1	46852680	46852681	-1
chr1	46852681	46852682	-3
chr1	46852693	46852694	-1
chr1	46894998	46894999	1
chr1	46895004	46895005	1
chr1	46896354	46896355	1
chr1	46896359	46896360	1
chr1	48462264	48462265	-3
chr1	48462265	48462266	-3
chr1	48462293	48462294	-6
chr1	48497333	48497334	1
chr1	48497341	48497342	1
chr1	48497345	48497346	1
chr1	48497353	48497354	1
chr1	48550174	48550175	1
chr1	48550176	48550177	1
chr1	48556211	48556212	1
chr1	48556213	48556214	1
chr1	50076288	50076289	1
chr1	50076289	50076290	2
chr1	50438493	50438494	2
chr1	50722916	50722917	1
chr1	50722917	50722918	1
chr1	50722922	50722923	1
chr1	51339449	51339450	1
chr1	51339450	51339451	1
chr1	51339459	51339460	4
chr1	51339460	51339461	1
chr1	51339461	51339462	2
chr1	51339464	51339465	1
chr1	51339466	51339467	3
chr1	51339468	51339469	1
chr1	51339471	51339472	1
chr1	51468637	51468638	1
chr1	51468639	51468640	2
chr1	51468644	51468645	1
chr1	51468956	51468957	-1
chr1	51468958	51468959	-4
chr1	51468967	51468968	-1
chr1	51468970	51468971	-1
chr1	51468974	51468975	-2
chr1	51468975	51468976	-1
chr1	51468976	51468977	-1
chr1	51468977	51468978	-1
chr1	51468979	51468980	-1
chr1	51468982	51468983	-1
chr1	51468990	51468991	-1
chr1	51469000	51469001	-1
chr1	51469006	51469007	-5
chr1	51469013	51469014	-1
chr1	51469065	51469066	-1
chr1	51469066	51469067	-1
chr1	51469069	51469070	-1
chr1	51469076	51469077	-2
chr1	51469078	51469079	-3
chr1	51469093	51469094	-1
chr1	51471367	51471368	-2
chr1	51471370	51471371	-3
chr1	51471371	51471372	-1
chr1	51471372	51471373	-1
chr1	51784480	51784481	-1
chr1	51784482	51784483	-1
chr1	51784483	51784484	-2
chr1	51784494	51784495	-1
chr1	52156952	52156953	1
chr1	52156959	52156960	2
chr1	52187591	52187592	-1
chr1	52187594	52187595	-1
chr1	52187603	52187604	-3
chr1	52187609	52187610	-1
chr1	52187615	52187616	-2
chr1	52188633	52188634	-1
chr1	52188639	52188640	-1
chr1	52188641	52188642	-2
chr1	52188642	52188643	-1
chr1	52188648	52188649	-1
chr1	52189482	52189483	-1
chr1	52189485	52189486	-1
chr1	52200621	52200622	-2
chr1	52200625	52200626	-3
chr1	52200633	52200634	-2
chr1	52200634	52200635	-3
chr1	52200637	52200638	-1
chr1	52200640	52200641	-1
chr1	52200643	52200644	-1
chr1	52200646	52200647	-1
chr1	52200648	52200649	-1
chr1	52200650	52200651	-1
chr1	52200655	52200656	-1
chr1	52200661	52200662	-1
chr1	52200662	52200663	-1
chr1	52200668	52200669	-1
chr1	52200806	52200807	-1
chr1	52200812	52200813	-1
chr1	52200816	52200817	-1
chr1	52200818	52200819	-1
chr1	52200821	52200822	-1
chr1	52200827	52200828	-1
chr1	52200831	52200832	-1
chr1	52212259	52212260	-1
chr1	52212263	52212264	-5
chr1	52212265	52212266	-1
chr1	52212266	52212267	-1
chr1	52212270	52212271	-1
chr1	52215614	52215615	-1
chr1	52217281	52217282	-1
chr1	52217282	52217283	-1
chr1	52217284	52217285	-1
chr1	52217285	52217286	-1
chr1	52217295	52217296	-1
chr1	52218928	52218929	-1
chr1	52218941	52218942	-5
chr1	52218943	52218944	-1
chr1	52219104	52219105	-1
chr1	52219109	52219110	-3
chr1	52219110	52219111	-1
chr1	52219120	52219121	-1
chr1	52219524	52219525	-5
chr1	52219534	52219535	-3
chr1	52219535	52219536	-1
chr1	52232054	52232055	-1
chr1	52232056	52232057	-4
chr1	52233012	52233013	-1
chr1	52233014	52233015	-4
chr1	52233017	52233018	-1
chr1	52233020	52233021	-1
chr1	52233021	52233022	-1
chr1	52233022	52233023	-1
chr1	52632847	52632848	3
chr1	52632852	52632853	2
chr1	52921351	52921352	-3
chr1	52923330	52923331	-2
chr1	52923331	52923332	-1
chr1	52923342	52923343	-1
chr1	52925225	52925226	-1
chr1	52925226	52925227	-1
chr1	52925234	52925235	-1
chr1	52925235	52925236	-1
chr1	52925238	52925239	-1
chr1	52925280	52925281	-6
chr1	52925281	52925282	-1
chr1	52925283	52925284	-1
chr1	52925287	52925288	-1
chr1	52925289	52925290	-3
chr1	52925290	52925291	-1
chr1	52925297	52925298	-3
chr1	52925299	52925300	-2
chr1	52925302	52925303	-1
chr1	52925304	52925305	-2
chr1	52932365	52932366	-1
chr1	52932367	52932368	-5
chr1	52932368	52932369	-3
chr1	52932729	52932730	-1
chr1	52934859	52934860	-1
chr1	52934863	52934864	-1
chr1	52934864	52934865	-1
chr1	52934868	52934869	-1
chr1	52934873	52934874	-1
chr1	52934882	52934883	-2
chr1	52934888	52934889	-2
chr1	52934890	52934891	-1
chr1	52934899	52934900	-1
chr1	52935077	52935078	-1
chr1	52935083	52935084	-3
chr1	52938850	52938851	-1
chr1	52939107	52939108	-1
chr1	52939108	52939109	-1
chr1	52939113	52939114	-1
chr1	52939114	52939115	-1
chr1	52947290	52947291	-2
chr1	52947954	52947955	-1
chr1	52947955	52947956	-1
chr1	52947956	52947957	-2
chr1	52951562	52951563	-1
chr1	52951575	52951576	-2
chr1	52951582	52951583	-1
chr1	52952053	52952054	-1
chr1	52952059	52952060	-1
chr1	52952062	52952063	-1
chr1	52952063	52952064	-1
chr1	52952112	52952113	-1
chr1	52952115	52952116	-1
chr1	52952117	52952118	-2
chr1	52952118	52952119	-1
chr1	52952121	52952122	-1
chr1	52952348	52952349	-2
chr1	52952354	52952355	-1
chr1	52952360	52952361	-1
chr1	52952369	52952370	-1
chr1	52952373	52952374	-1
chr1	52952377	52952378	-1
chr1	52952379	52952380	-11
chr1	52952393	52952394	-1
chr1	52952394	52952395	-1
chr1	52952410	52952411	-3
chr1	52952417	52952418	-2
chr1	52952419	52952420	-1
chr1	52952426	52952427	-1
chr1	52952432	52952433	-1
chr1	52952441	52952442	-1
chr1	52952442	52952443	-2
chr1	52952443	52952444	-1
chr1	52952445	52952446	-1
chr1	52952446	52952447	-4
chr1	52952453	52952454	-1
chr1	52952461	52952462	-1
chr1	52952466	52952467	-1
chr1	52952469	52952470	-1
chr1	52952477	52952478	-6
chr1	52952479	52952480	-1
chr1	52952480	52952481	-1
chr1	52952482	52952483	-1
chr1	52952487	52952488	-1
chr1	52952488	52952489	-1
chr1	52952500	52952501	-1
chr1	52952587	52952588	-1
chr1	52952598	52952599	-1
chr1	52952602	52952603	-2
chr1	53252725	53252726	-1
chr1	53252731	53252732	-2
chr1	53252733	53252734	-1
chr1	53252740	53252741	-1
chr1	53252900	53252901	-1
chr1	53253040	53253041	-1
chr1	53253043	53253044	-1
chr1	53254458	53254459	-1
chr1	53254466	53254467	-1
chr1	53254473	53254474	-3
chr1	53262808	53262809	-1
chr1	53262819	53262820	-1
chr1	53262822	53262823	-2
chr1	53262824	53262825	-1
chr1	53296513	53296514	-1
chr1	53296522	53296523	-1
chr1	53296523	53296524	-1
chr1	53296524	53296525	-1
chr1	53296525	53296526	-1
chr1	53296526	53296527	-1
chr1	53296593	53296594	-2
chr1	53296594	53296595	-1
chr1	53296608	53296609	-1
chr1	53308873	53308874	3
chr1	53308878	53308879	1
chr1	53308880	53308881	1
chr1	53318094	53318095	1
chr1	53318107	53318108	2
chr1	53318116	53318117	2
chr1	53318117	53318118	2
chr1	53319958	53319959	1
chr1	53319970	53319971	1
chr1	53319971	53319972	2
chr1	53319972	53319973	1
chr1	53319983	53319984	1
chr1	54250745	54250746	1
chr1	54250755	54250756	1
chr1	54398327	54398328	-2
chr1	54398336	54398337	-1
chr1	54398342	54398343	-1
chr1	54420411	54420412	-1
chr1	54420413	54420414	-1
chr1	54424485	54424486	-1
chr1	54424490	54424491	-1
chr1	54424498	54424499	-1
chr1	54424500	54424501	-1
chr1	54471132	54471133	-1
chr1	54471145	54471146	-2
chr1	54493234	54493235	-1
chr1	54493235	54493236	-1
chr1	54497008	54497009	-1
chr1	54497020	54497021	-2
chr1	54497022	54497023	-1
chr1	54516483	54516484	-1
chr1	54517235	54517236	-1
chr1	54517243	54517244	-2
chr1	54517246	54517247	-1
chr1	54519559	54519560	-1
chr1	54519567	54519568	-1
chr1	54519574	54519575	-1
chr1	54519580	54519581	-1
chr1	54519581	54519582	-1
chr1	54533199	54533200	-2
chr1	54533212	54533213	-1
chr1	54533220	54533221	-1
chr1	54533234	54533235	-1
chr1	54533235	54533236	-1
chr1	54557260	54557261	-1
chr1	54557262	54557263	-2
chr1	54557274	54557275	-1
chr1	54987086	54987087	-1
chr1	54987096	54987097	-1
chr1	54987100	54987101	-1
chr1	54987104	54987105	-2
chr1	54987114	54987115	-1
chr1	55000353	55000354	-6
chr1	55000354	55000355	-1
chr1	55000355	55000356	-1
chr1	55000790	55000791	-1
chr1	55000793	55000794	-5
chr1	55000798	55000799	-1
chr1	55001485	55001486	-1
chr1	55001488	55001489	-2
chr1	55001493	55001494	-5
chr1	55003337	55003338	-3
chr1	55012175	55012176	-1
chr1	55012181	55012182	-1
chr1	55012187	55012188	-8
chr1	55012189	55012190	-1
chr1	55012191	55012192	-2
chr1	55012192	55012193	-1
chr1	55012199	55012200	-4
chr1	55012200	55012201	-1
chr1	55012207	55012208	-1
chr1	55012208	55012209	-1
chr1	55012216	55012217	-8
chr1	55012217	55012218	-2
chr1	55012220	55012221	-1
chr1	55012226	55012227	-1
chr1	55012239	55012240	-1
chr1	55012240	55012241	-1
chr1	55012246	55012247	-1
chr1	55012248	55012249	-1
chr1	55012250	55012251	-1
chr1	55012252	55012253	-1
chr1	55012256	55012257	-2
chr1	55012257	55012258	-1
chr1	55014829	55014830	-4
chr1	55014830	55014831	-1
chr1	55014834	55014835	-3
chr1	55014862	55014863	-1
chr1	55014920	55014921	-2
chr1	55015548	55015549	-1
chr1	55015555	55015556	-1
chr1	55015557	55015558	-2
chr1	55015559	55015560	-1
chr1	55015560	55015561	-2
chr1	55015561	55015562	-1
chr1	55015568	55015569	-1
chr1	55015569	55015570	-1
chr1	55016384	55016385	-2
chr1	55016388	55016389	-1
chr1	55016389	55016390	-1
chr1	55016394	55016395	-4
chr1	55016396	55016397	-1
chr1	55016399	55016400	-1
chr1	55016453	55016454	-1
chr1	55016457	55016458	-1
chr1	55016463	55016464	-3
chr1	55016464	55016465	-1
chr1	55016466	55016467	-1
chr1	55016467	55016468	-5
chr1	55016469	55016470	-4
chr1	55016472	55016473	-1
chr1	55016475	55016476	-1
chr1	55016481	55016482	-1
chr1	55016484	55016485	-1
chr1	55016816	55016817	-1
chr1	55016850	55016851	-1
chr1	55016852	55016853	-1
chr1	55016862	55016863	-1
chr1	55016864	55016865	-3
chr1	55016865	55016866	-1
chr1	55016870	55016871	-1
chr1	55016871	55016872	-1
chr1	55016876	55016877	-1
chr1	55078155	55078156	-3
chr1	55078163	55078164	-1
chr1	55078165	55078166	-1
chr1	55078168	55078169	-1
chr1	55080666	55080667	-5
chr1	55080667	55080668	-1
chr1	55080673	55080674	-1
chr1	55082063	55082064	-5
chr1	55082064	55082065	-1
chr1	55082065	55082066	-1
chr1	55082066	55082067	-1
chr1	55082074	55082075	-1
chr1	55084970	55084971	-1
chr1	55084975	55084976	-10
chr1	55085381	55085382	-1
chr1	55085390	55085391	-1
chr1	55085392	55085393	-1
chr1	55085393	55085394	-4
chr1	55085405	55085406	-1
chr1	55086827	55086828	-1
chr1	55086860	55086861	-1
chr1	55086861	55086862	-1
chr1	55086864	55086865	-1
chr1	55086873	55086874	-2
chr1	55086874	55086875	-2
chr1	55086875	55086876	-1
chr1	55086876	55086877	-13
chr1	55086878	55086879	-3
chr1	55086880	55086881	-1
chr1	55087128	55087129	-2
chr1	55087134	55087135	-1
chr1	55087137	55087138	-3
chr1	55087140	55087141	-1
chr1	55087627	55087628	-2
chr1	55087628	55087629	-3
chr1	55087629	55087630	-2
chr1	55087631	55087632	-1
chr1	55087633	55087634	-1
chr1	55087827	55087828	-1
chr1	55087832	55087833	-2
chr1	55087834	55087835	-1
chr1	55087835	55087836	-1
chr1	55087836	55087837	-1
chr1	55092920	55092921	1
chr1	55092928	55092929	1
chr1	55092935	55092936	1
chr1	55127787	55127788	2
chr1	55127794	55127795	1
chr1	55127795	55127796	1
chr1	55127798	55127799	1
chr1	55127800	55127801	1
chr1	55127801	55127802	6
chr1	55127802	55127803	1
chr1	55127806	55127807	1
chr1	55127811	55127812	1
chr1	55128140	55128141	1
chr1	55128146	55128147	1
chr1	55128147	55128148	1
chr1	55128148	55128149	2
chr1	55128149	55128150	1
chr1	55128151	55128152	2
chr1	55128152	55128153	3
chr1	55128158	55128159	1
chr1	55128159	55128160	3
chr1	55128160	55128161	2
chr1	55128161	55128162	1
chr1	55128162	55128163	3
chr1	55128169	55128170	1
chr1	55128170	55128171	2
chr1	55128172	55128173	2
chr1	55128173	55128174	1
chr1	55128174	55128175	1
chr1	55128254	55128255	1
chr1	55128262	55128263	1
chr1	55128263	55128264	1
chr1	55128265	55128266	2
chr1	55128266	55128267	1
chr1	55128267	55128268	2
chr1	55128268	55128269	15
chr1	55128269	55128270	7
chr1	55128271	55128272	1
chr1	55128272	55128273	1
chr1	55128275	55128276	1
chr1	55150989	55150990	5
chr1	55158868	55158869	1
chr1	55158869	55158870	1
chr1	55158878	55158879	1
chr1	55158882	55158883	1
chr1	55237603	55237604	1
chr1	55240358	55240359	3
chr1	55241793	55241794	-1
chr1	55241796	55241797	-1
chr1	55242735	55242736	1
chr1	55248334	55248335	1
chr1	55248336	55248337	3
chr1	55915842	55915843	1
chr1	55915843	55915844	1
chr1	56782202	56782203	-1
chr1	56782206	56782207	-1
chr1	56782266	56782267	-1
chr1	56782273	56782274	-1
chr1	56782274	56782275	-1
chr1	56782281	56782282	-1
chr1	56782325	56782326	-2
chr1	56782334	56782335	-3
chr1	58002958	58002959	1
chr1	58002963	58002964	3
chr1	58002964	58002965	2
chr1	58002965	58002966	1
chr1	58002967	58002968	1
chr1	58002968	58002969	1
chr1	58013607	58013608	1
chr1	58013612	58013613	2
chr1	58013619	58013620	1
chr1	58013626	58013627	2
chr1	58013629	58013630	1
chr1	58013632	58013633	1
chr1	58013633	58013634	3
chr1	58013639	58013640	1
chr1	58013644	58013645	1
chr1	58013651	58013652	1
chr1	58062247	58062248	1
chr1	58062248	58062249	1
chr1	58062250	58062251	1
chr1	58403624	58403625	1
chr1	58403632	58403633	1
chr1	58403634	58403635	1
chr1	58403639	58403640	5
chr1	58412238	58412239	-1
chr1	58412243	58412244	-1
chr1	58412448	58412449	-2
chr1	58412454	58412455	-1
chr1	58412455	58412456	-4
chr1	58412467	58412468	-1
chr1	58414618	58414619	-2
chr1	58414628	58414629	-1
chr1	58414629	58414630	-1
chr1	58414632	58414633	-1
chr1	58414633	58414634	-1
chr1	58414634	58414635	-1
chr1	58414635	58414636	-22
chr1	58414636	58414637	-4
chr1	58414637	58414638	-2
chr1	58414651	58414652	-1
chr1	58417115	58417116	-2
chr1	58417116	58417117	-3
chr1	58417117	58417118	-2
chr1	58417118	58417119	-1
chr1	58420679	58420680	-1
chr1	58420680	58420681	-1
chr1	58420681	58420682	-2
chr1	58420682	58420683	-1
chr1	58420683	58420684	-2
chr1	58420775	58420776	-1
chr1	58420962	58420963	-1
chr1	58420964	58420965	-1
chr1	58420973	58420974	-2
chr1	58420977	58420978	-1
chr1	58420978	58420979	-1
chr1	58420981	58420982	-1
chr1	58420983	58420984	-1
chr1	58420984	58420985	-1
chr1	58420986	58420987	-5
chr1	58420988	58420989	-21
chr1	58420989	58420990	-1
chr1	58420990	58420991	-3
chr1	58420991	58420992	-1
chr1	58421004	58421005	-1
chr1	58421087	58421088	-1
chr1	58421090	58421091	-1
chr1	58421091	58421092	-3
chr1	58421092	58421093	-3
chr1	58421093	58421094	-1
chr1	58421099	58421100	-2
chr1	58421100	58421101	-1
chr1	58421101	58421102	-1
chr1	58421102	58421103	-17
chr1	58421103	58421104	-7
chr1	58421105	58421106	-1
chr1	58421106	58421107	-1
chr1	58421109	58421110	-2
chr1	58421111	58421112	-2
chr1	58421114	58421115	-1
chr1	58421119	58421120	-1
chr1	58421208	58421209	-16
chr1	58421209	58421210	-2
chr1	58421210	58421211	-1
chr1	58421211	58421212	-1
chr1	58421222	58421223	-1
chr1	58421224	58421225	-2
chr1	58421229	58421230	-1
chr1	58421231	58421232	-1
chr1	58421232	58421233	-2
chr1	58421233	58421234	-2
chr1	58421234	58421235	-2
chr1	58421244	58421245	-1
[truncated: 217,336 more rows]
