# Supplementary material for: SRSF3 promotes pluripotency through Nanog mRNA export and coordination of the pluripotency gene expression program
Source: eLife. 2018 May 9;7:e37419. doi: 10.7554/eLife.37419 (PMC5963917; doi:10.7554/eLife.37419)
Supplement: Figure 3—source data 2. [file elife-37419-fig3-data2.bed]

#chrom	chromStart	chromEnd	name
chr1	3618759	3618760	-1
chr1	3618761	3618762	-1
chr1	13589933	13589934	-1
chr1	13589937	13589938	-1
chr1	13626917	13626918	-1
chr1	13626918	13626919	-1
chr1	13626919	13626920	-1
chr1	17017373	17017374	-1
chr1	17017374	17017375	-1
chr1	18554020	18554021	4
chr1	18554021	18554022	1
chr1	22373279	22373280	-2
chr1	27991103	27991104	2
chr1	29116991	29116992	-1
chr1	29116992	29116993	-1
chr1	29116994	29116995	-1
chr1	29116995	29116996	-3
chr1	29116996	29116997	-2
chr1	30851337	30851338	-2
chr1	36621208	36621209	-3
chr1	36698554	36698555	-2
chr1	36832871	36832872	-2
chr1	36832882	36832883	-1
chr1	37988028	37988029	-2
chr1	39555688	39555689	-2
chr1	43815665	43815666	-1
chr1	43815666	43815667	-1
chr1	43815668	43815669	-1
chr1	44180058	44180059	2
chr1	53258835	53258836	-1
chr1	53258836	53258837	-1
chr1	56782089	56782090	-1
chr1	56782093	56782094	-1
chr1	56782268	56782269	-2
chr1	56782325	56782326	-2
chr1	56782341	56782342	-5
chr1	56782343	56782344	-1
chr1	62705950	62705951	1
chr1	62705952	62705953	1
chr1	62705954	62705955	1
chr1	62705956	62705957	1
chr1	63046415	63046416	-1
chr1	63046416	63046417	-1
chr1	63046418	63046419	-1
chr1	66704559	66704560	2
chr1	67033322	67033323	-1
chr1	67033323	67033324	-1
chr1	67033324	67033325	-1
chr1	71602758	71602759	-1
chr1	71602772	71602773	-2
chr1	72278011	72278012	-1
chr1	72278012	72278013	-1
chr1	74504936	74504937	-3
chr1	77374397	77374398	-2
chr1	83681900	83681901	4
chr1	85842295	85842296	2
chr1	85842297	85842298	1
chr1	85950392	85950393	-4
chr1	86533204	86533205	2
chr1	88280726	88280727	2
chr1	91308079	91308080	2
chr1	92448846	92448847	-2
chr1	102628338	102628339	-1
chr1	102628340	102628341	-1
chr1	106748114	106748115	-1
chr1	106748115	106748116	-1
chr1	106780322	106780323	-1
chr1	106780323	106780324	-1
chr1	106780324	106780325	-1
chr1	115632442	115632443	-1
chr1	115632443	115632444	-1
chr1	121554148	121554149	-2
chr1	122357231	122357232	-1
chr1	122357240	122357241	-2
chr1	127270642	127270643	2
chr1	127847590	127847591	-1
chr1	127847592	127847593	-1
chr1	127847593	127847594	-1
chr1	127847601	127847602	-1
chr1	127949633	127949634	-1
chr1	127949634	127949635	-1
chr1	131573826	131573827	2
chr1	131573971	131573972	3
chr1	132191293	132191294	1
chr1	132191295	132191296	1
chr1	132191297	132191298	1
chr1	133658666	133658667	-1
chr1	133658677	133658678	-1
chr1	133658679	133658680	-1
chr1	134432193	134432194	1
chr1	134432194	134432195	1
chr1	134432195	134432196	1
chr1	134557415	134557416	1
chr1	134557416	134557417	1
chr1	135467685	135467686	-2
chr1	136651179	136651180	1
chr1	136651180	136651181	1
chr1	143805759	143805760	2
chr1	143805761	143805762	1
chr1	144224819	144224820	-1
chr1	144224820	144224821	-1
chr1	144224822	144224823	-1
chr1	151350962	151350963	1
chr1	151350963	151350964	1
chr1	152543104	152543105	-2
chr1	160914042	160914043	2
chr1	161035845	161035846	1
chr1	161035847	161035848	4
chr1	165809658	165809659	-5
chr1	165809659	165809660	-1
chr1	167432975	167432976	2
chr1	168344548	168344549	-1
chr1	168344549	168344550	-1
chr1	168344550	168344551	-1
chr1	171033956	171033957	-2
chr1	171037065	171037066	-3
chr1	171037066	171037067	-1
chr1	171037067	171037068	-2
chr1	171065386	171065387	-1
chr1	171065394	171065395	-1
chr1	171065396	171065397	-1
chr1	172020908	172020909	-1
chr1	172020909	172020910	-1
chr1	172020910	172020911	-1
chr1	172395887	172395888	1
chr1	172395891	172395892	1
chr1	174871736	174871737	-1
chr1	174871737	174871738	-1
chr1	176960059	176960060	2
chr1	178329957	178329958	-1
chr1	178329965	178329966	-1
chr1	178329966	178329967	-1
chr1	180575347	180575348	1
chr1	180575353	180575354	1
chr1	182126492	182126493	2
chr1	182421999	182422000	1
chr1	182422000	182422001	1
chr1	187237197	187237198	1
chr1	187237198	187237199	1
chr1	189779656	189779657	1
chr1	189779658	189779659	1
chr1	189779660	189779661	1
chr1	193104380	193104381	-1
chr1	193104382	193104383	-1
chr2	4644853	4644854	-1
chr2	4644854	4644855	-1
chr2	4891751	4891752	1
chr2	4891752	4891753	1
chr2	5298636	5298637	-1
chr2	5298637	5298638	-1
chr2	5379337	5379338	-1
chr2	5379341	5379342	-3
chr2	5379343	5379344	-2
chr2	5379344	5379345	-1
chr2	5379346	5379347	-1
chr2	5379364	5379365	-2
chr2	5393395	5393396	-1
chr2	5393409	5393410	-1
chr2	5551667	5551668	-2
chr2	5691279	5691280	-1
chr2	5691280	5691281	-1
chr2	5856542	5856543	1
chr2	5856543	5856544	1
chr2	5856544	5856545	1
chr2	5856545	5856546	1
chr2	5856546	5856547	1
chr2	6343386	6343387	2
chr2	11719936	11719937	1
chr2	11719937	11719938	1
chr2	12450217	12450218	2
chr2	13878846	13878847	9
chr2	18587058	18587059	-1
chr2	18587062	18587063	-1
chr2	18587071	18587072	-1
chr2	18587080	18587081	-1
chr2	18587081	18587082	-1
chr2	18587082	18587083	-1
chr2	18648689	18648690	-1
chr2	18648690	18648691	-1
chr2	18648691	18648692	-2
chr2	21171268	21171269	-4
chr2	21225507	21225508	2
chr2	22744899	22744900	-3
chr2	22744900	22744901	-31
chr2	22744901	22744902	-1
chr2	22744909	22744910	-1
chr2	22744914	22744915	-2
chr2	22744924	22744925	-1
chr2	22745119	22745120	-1
chr2	22745120	22745121	-1
chr2	24977901	24977902	1
chr2	24977902	24977903	1
chr2	24977903	24977904	1
chr2	24977905	24977906	1
chr2	25001783	25001784	1
chr2	25001785	25001786	1
chr2	25591190	25591191	-1
chr2	25591191	25591192	-1
chr2	25944458	25944459	-2
chr2	26373292	26373293	-2
chr2	26640111	26640112	-2
chr2	26640118	26640119	-1
chr2	27401935	27401936	1
chr2	27401940	27401941	1
chr2	27401946	27401947	1
chr2	27401947	27401948	3
chr2	27401949	27401950	2
chr2	27401950	27401951	1
chr2	28568883	28568884	-1
chr2	28568884	28568885	-1
chr2	28568885	28568886	-1
chr2	29414254	29414255	1
chr2	29414256	29414257	1
chr2	29414258	29414259	1
chr2	29414260	29414261	1
chr2	29414262	29414263	1
chr2	29414264	29414265	1
chr2	29414266	29414267	1
chr2	30150339	30150340	1
chr2	30150341	30150342	1
chr2	30150343	30150344	1
chr2	30150345	30150346	1
chr2	30432997	30432998	2
chr2	30446532	30446533	2
chr2	32212773	32212774	1
chr2	32212774	32212775	2
chr2	32212775	32212776	1
chr2	32392441	32392442	-5
chr2	32963333	32963334	1
chr2	32963342	32963343	1
chr2	32963343	32963344	2
chr2	32963344	32963345	2
chr2	33608037	33608038	-1
chr2	33608038	33608039	-1
chr2	35190077	35190078	-2
chr2	35333574	35333575	-2
chr2	35678569	35678570	2
chr2	52075704	52075705	2
chr2	52075705	52075706	1
chr2	52075706	52075707	1
chr2	52075707	52075708	1
chr2	60882231	60882232	-1
chr2	60882232	60882233	-1
chr2	60882233	60882234	-1
chr2	60882234	60882235	-1
chr2	69500045	69500046	-2
chr2	69866179	69866180	2
chr2	69948402	69948403	1
chr2	69948403	69948404	1
chr2	69948404	69948405	1
chr2	69948405	69948406	1
chr2	72299018	72299019	1
chr2	72299019	72299020	1
chr2	72299020	72299021	1
chr2	72957701	72957702	-2
chr2	73631976	73631977	-2
chr2	90395172	90395173	-1
chr2	90395174	90395175	-2
chr2	90395181	90395182	-1
chr2	90395183	90395184	-1
chr2	90395184	90395185	-9
chr2	90395185	90395186	-4
chr2	90395186	90395187	-1
chr2	90395187	90395188	-10
chr2	90395189	90395190	-1
chr2	90395192	90395193	-1
chr2	90508015	90508016	-1
chr2	90508016	90508017	-1
chr2	92446266	92446267	1
chr2	92446273	92446274	2
chr2	101982416	101982417	-2
chr2	102399204	102399205	-2
chr2	102878441	102878442	-1
chr2	102878443	102878444	-1
chr2	104628509	104628510	1
chr2	104628510	104628511	1
chr2	110561196	110561197	-2
chr2	112339140	112339141	2
chr2	115712947	115712948	2
chr2	119125263	119125264	2
chr2	119880148	119880149	2
chr2	120012968	120012969	2
chr2	120389013	120389014	-2
chr2	120805902	120805903	-1
chr2	120805904	120805905	-1
chr2	122010600	122010601	1
chr2	122010602	122010603	1
chr2	122378021	122378022	1
chr2	122378023	122378024	1
chr2	125390811	125390812	-1
chr2	125390812	125390813	-1
chr2	125836252	125836253	-1
chr2	125836261	125836262	-1
chr2	127235557	127235558	1
chr2	127235562	127235563	1
chr2	127236191	127236192	1
chr2	127236192	127236193	1
chr2	128336942	128336943	-1
chr2	128336943	128336944	-1
chr2	128628545	128628546	-1
chr2	128628547	128628548	-2
chr2	132283872	132283873	2
chr2	132828665	132828666	1
chr2	132828667	132828668	1
chr2	132847356	132847357	2
chr2	134597007	134597008	-2
chr2	143031503	143031504	2
chr2	144257928	144257929	-1
chr2	144257931	144257932	-1
chr2	144257941	144257942	-1
chr2	146244769	146244770	-2
chr2	148701072	148701073	-2
chr2	151558797	151558798	1
chr2	151558798	151558799	1
chr2	151558799	151558800	1
chr2	151733615	151733616	-2
chr2	153183440	153183441	2
chr2	153189757	153189758	2
chr2	153256841	153256842	2
chr2	161019614	161019615	-1
chr2	161019624	161019625	-1
chr2	162208182	162208183	-2
chr2	163995985	163995986	1
chr2	163995987	163995988	1
chr2	164364989	164364990	-1
chr2	164364991	164364992	-1
chr2	164805545	164805546	2
chr2	167778077	167778078	3
chr2	168193243	168193244	-1
chr2	168193244	168193245	-1
chr2	168193246	168193247	-1
chr2	168749964	168749965	-1
chr2	168749965	168749966	-1
chr2	168749966	168749967	-1
chr2	168749967	168749968	-1
chr2	168749968	168749969	-1
chr2	172825357	172825358	-5
chr2	173036704	173036705	1
chr2	173036705	173036706	1
chr2	174118061	174118062	1
chr2	174118062	174118063	1
chr2	177956944	177956945	-1
chr2	177956945	177956946	-1
chr2	179152179	179152180	1
chr2	179152183	179152184	1
chr2	179152184	179152185	1
chr2	179923100	179923101	-1
chr2	179923101	179923102	-1
chr2	179923102	179923103	-1
chr2	179923103	179923104	-1
chr2	179923104	179923105	-1
chr2	179923105	179923106	-1
chr2	179923106	179923107	-1
chr2	179923107	179923108	-1
chr2	180258214	180258215	1
chr2	180258216	180258217	1
chr2	180258217	180258218	1
chr2	181276544	181276545	-1
chr2	181276545	181276546	-1
chr2	181276546	181276547	-1
chr2	181345071	181345072	1
chr2	181345072	181345073	1
chr2	181345073	181345074	1
chr3	5860609	5860610	1
chr3	5860621	5860622	1
chr3	5860634	5860635	1
chr3	5860636	5860637	1
chr3	5860638	5860639	1
chr3	5860642	5860643	1
chr3	5860643	5860644	1
chr3	5860644	5860645	1
chr3	5860645	5860646	4
chr3	5860647	5860648	1
chr3	5860677	5860678	3
chr3	5860678	5860679	1
chr3	5860703	5860704	2
chr3	5860704	5860705	7
chr3	5860706	5860707	3
chr3	5860718	5860719	1
chr3	5860724	5860725	3
chr3	5860726	5860727	1
chr3	5860727	5860728	1
chr3	5860730	5860731	1
chr3	5860767	5860768	1
chr3	5860770	5860771	1
chr3	6760433	6760434	-1
chr3	6760435	6760436	-1
chr3	18177627	18177628	-1
chr3	18177628	18177629	-1
chr3	19133914	19133915	-2
chr3	19133922	19133923	-1
chr3	19214542	19214543	1
chr3	19214552	19214553	1
chr3	19335151	19335152	-1
chr3	19335152	19335153	-1
chr3	19560251	19560252	3
chr3	19560253	19560254	17
chr3	19560255	19560256	2
chr3	19560258	19560259	1
chr3	19627985	19627986	-1
chr3	19627995	19627996	-1
chr3	19628006	19628007	-1
chr3	19628008	19628009	-1
chr3	20063843	20063844	2
chr3	27521446	27521447	-2
chr3	34046218	34046219	1
chr3	34046220	34046221	1
chr3	34046221	34046222	1
chr3	34653546	34653547	2
chr3	37481359	37481360	10
chr3	37481366	37481367	1
chr3	42318225	42318226	1
chr3	42318226	42318227	1
chr3	46860230	46860231	-1
chr3	46860233	46860234	-2
chr3	46860237	46860238	-1
chr3	46860239	46860240	-1
chr3	46860243	46860244	-1
chr3	46860257	46860258	-3
chr3	48954721	48954722	1
chr3	48954722	48954723	2
chr3	48954729	48954730	1
chr3	51358407	51358408	2
chr3	51443855	51443856	1
chr3	51443859	51443860	1
chr3	51443860	51443861	2
chr3	53109035	53109036	1
chr3	53109036	53109037	1
chr3	60590002	60590003	1
chr3	60590004	60590005	1
chr3	60590006	60590007	1
chr3	60590008	60590009	1
chr3	60738092	60738093	-1
chr3	60738093	60738094	-1
chr3	62159183	62159184	2
chr3	65546431	65546432	1
chr3	65546443	65546444	1
chr3	68864778	68864779	1
chr3	68864782	68864783	1
chr3	79195969	79195970	-2
chr3	79285692	79285693	-2
chr3	86140296	86140297	-2
chr3	88696064	88696065	1
chr3	88696065	88696066	1
chr3	89088566	89088567	-1
chr3	89088567	89088568	-1
chr3	94467019	94467020	-1
chr3	94467020	94467021	-1
chr3	95287027	95287028	1
chr3	95287028	95287029	1
chr3	95287029	95287030	1
chr3	96111348	96111349	1
chr3	96111349	96111350	1
chr3	96332796	96332797	2
chr3	96406302	96406303	2
chr3	96464010	96464011	-1
chr3	96464022	96464023	-1
chr3	96500363	96500364	-1
chr3	96500364	96500365	-1
chr3	96870735	96870736	-1
chr3	96870736	96870737	-1
chr3	104656434	104656435	1
chr3	104656442	104656443	2
chr3	104817026	104817027	-2
chr3	105744413	105744414	-1
chr3	105744415	105744416	-1
chr3	106513551	106513552	-1
chr3	106513552	106513553	-1
chr3	106513553	106513554	-1
chr3	106513554	106513555	-1
chr3	108145260	108145261	-1
chr3	108145261	108145262	-1
chr3	116519596	116519597	2
chr3	117801300	117801301	-2
chr3	119716542	119716543	-2
chr3	121731270	121731271	2
chr3	122292963	122292964	-2
chr3	122383093	122383094	2
chr3	122959157	122959158	-1
chr3	122959158	122959159	-1
chr3	128833169	128833170	-1
chr3	128833170	128833171	-1
chr3	135459959	135459960	1
chr3	135459960	135459961	1
chr3	135459961	135459962	1
chr3	135459962	135459963	1
chr3	136906190	136906191	2
chr3	136906192	136906193	1
chr3	137287513	137287514	-13
chr3	137287514	137287515	-15
chr3	137287515	137287516	-3
chr3	145975460	145975461	-1
chr3	145975461	145975462	-1
chr3	145975462	145975463	-1
chr3	145975463	145975464	-1
chr3	146017528	146017529	2
chr4	10968894	10968895	-2
chr4	14912235	14912236	1
chr4	14912236	14912237	1
chr4	18394649	18394650	-1
chr4	18394650	18394651	-1
chr4	20362034	20362035	-2
chr4	21874888	21874889	1
chr4	21874896	21874897	1
chr4	21874898	21874899	1
chr4	28180484	28180485	-1
chr4	28180486	28180487	-1
chr4	28180497	28180498	-1
chr4	29515987	29515988	2
chr4	37944799	37944800	-2
chr4	39259789	39259790	-1
chr4	39259792	39259793	-11
chr4	39259794	39259795	-3
chr4	43492852	43492853	-1
chr4	43492856	43492857	-2
chr4	43492858	43492859	-1
chr4	43492860	43492861	-1
chr4	43492862	43492863	-2
chr4	43492864	43492865	-1
chr4	43492865	43492866	-1
chr4	43492866	43492867	-1
chr4	43492868	43492869	-1
chr4	43954586	43954587	1
chr4	43954591	43954592	1
chr4	43954592	43954593	1
chr4	44337453	44337454	1
chr4	44337455	44337456	1
chr4	44988874	44988875	1
chr4	44988875	44988876	1
chr4	46471382	46471383	2
chr4	48542338	48542339	1
chr4	48542339	48542340	1
chr4	51812643	51812644	-1
chr4	51812645	51812646	-4
chr4	58549863	58549864	-2
chr4	62361935	62361936	1
chr4	62361936	62361937	1
chr4	63995468	63995469	-1
chr4	63995470	63995471	-1
chr4	63995472	63995473	-1
chr4	76389166	76389167	-1
chr4	76389168	76389169	-1
chr4	76389170	76389171	-1
chr4	82442549	82442550	-1
chr4	82442553	82442554	-1
chr4	82821907	82821908	-1
chr4	82821908	82821909	-1
chr4	82821909	82821910	-1
chr4	82821910	82821911	-1
chr4	83805456	83805457	2
chr4	91203424	91203425	-2
chr4	97310984	97310985	2
chr4	98731701	98731702	2
chr4	99227633	99227634	2
chr4	99269112	99269113	2
chr4	103159748	103159749	1
chr4	103159762	103159763	1
chr4	105637849	105637850	2
chr4	105637850	105637851	3
chr4	105637851	105637852	5
chr4	109768938	109768939	1
chr4	109768939	109768940	1
chr4	109768940	109768941	1
chr4	109768941	109768942	1
chr4	115878334	115878335	1
chr4	115878349	115878350	1
chr4	115878350	115878351	1
chr4	116112429	116112430	-1
chr4	116112430	116112431	-1
chr4	116580124	116580125	2
chr4	116580125	116580126	1
chr4	116580126	116580127	1
chr4	117167124	117167125	-1
chr4	117167126	117167127	-1
chr4	118649040	118649041	1
chr4	118649042	118649043	1
chr4	118649044	118649045	1
chr4	119110060	119110061	2
chr4	119275933	119275934	1
chr4	119275935	119275936	1
chr4	123149131	123149132	-2
chr4	123507680	123507681	-1
chr4	123507681	123507682	-1
chr4	123507682	123507683	-1
chr4	123507683	123507684	-1
chr4	123507684	123507685	-1
chr4	126178783	126178784	-1
chr4	126178784	126178785	-1
chr4	126178785	126178786	-1
chr4	126178786	126178787	-1
chr4	127029673	127029674	1
chr4	127029682	127029683	1
chr4	127029684	127029685	1
chr4	127059096	127059097	-2
chr4	127195978	127195979	2
chr4	128790812	128790813	-2
chr4	130360466	130360467	2
chr4	130648499	130648500	-1
chr4	130648502	130648503	-1
chr4	132281342	132281343	2
chr4	132281343	132281344	2
chr4	132352261	132352262	-1
chr4	132352264	132352265	-1
chr4	132352265	132352266	-2
chr4	132352266	132352267	-1
chr4	132352375	132352376	-1
chr4	132352381	132352382	-1
chr4	132352382	132352383	-5
chr4	132352383	132352384	-1
chr4	132352384	132352385	-1
chr4	132498935	132498936	-2
chr4	132683618	132683619	1
chr4	132683619	132683620	1
chr4	132683620	132683621	1
chr4	134176135	134176136	-1
chr4	134176144	134176145	-1
chr4	134925579	134925580	1
chr4	134925582	134925583	1
chr4	137994122	137994123	1
chr4	137994128	137994129	1
chr4	138045523	138045524	3
chr4	138045525	138045526	1
chr4	141294959	141294960	-1
chr4	141294960	141294961	-1
chr4	142083383	142083384	-2
chr4	147757840	147757841	-2
chr4	148011174	148011175	-2
chr4	148086417	148086418	-2
chr4	149611374	149611375	1
chr4	149611376	149611377	1
chr4	149611378	149611379	1
chr4	150365249	150365250	1
chr4	150365250	150365251	1
chr4	150365251	150365252	1
chr4	150365252	150365253	1
chr4	156174024	156174025	-1
chr4	156174034	156174035	-1
chr4	156174037	156174038	-1
chr5	5556980	5556981	-2
chr5	8112810	8112811	-1
chr5	8112811	8112812	-1
chr5	8112812	8112813	-1
chr5	8112813	8112814	-1
chr5	16602060	16602061	2
chr5	16602061	16602062	2
chr5	17776776	17776777	-2
chr5	17776777	17776778	-3
chr5	17776779	17776780	-1
chr5	17776786	17776787	-1
chr5	17776796	17776797	-1
chr5	30870569	30870570	1
chr5	30870575	30870576	1
chr5	30888133	30888134	1
chr5	30888134	30888135	4
chr5	30888146	30888147	1
chr5	30888152	30888153	1
chr5	30888153	30888154	1
chr5	30888156	30888157	1
chr5	31500891	31500892	1
chr5	31500902	31500903	1
chr5	33671967	33671968	1
chr5	33671969	33671970	1
chr5	33877206	33877207	1
chr5	33877207	33877208	1
chr5	35950936	35950937	1
chr5	35950937	35950938	1
chr5	36795857	36795858	-1
chr5	36795858	36795859	-1
chr5	36795859	36795860	-1
chr5	36795860	36795861	-1
chr5	38222450	38222451	1
chr5	38222460	38222461	1
chr5	41629144	41629145	-2
chr5	41963678	41963679	2
chr5	43762976	43762977	-2
chr5	45696305	45696306	2
chr5	45696306	45696307	1
chr5	49218289	49218290	-1
chr5	49218290	49218291	-1
chr5	49218291	49218292	-1
chr5	58469856	58469857	1
chr5	58469857	58469858	1
chr5	58469859	58469860	2
chr5	58469860	58469861	1
chr5	58469861	58469862	1
chr5	58469863	58469864	1
chr5	61069570	61069571	1
chr5	61069571	61069572	1
chr5	62785913	62785914	-1
chr5	62785914	62785915	-1
chr5	62785917	62785918	-2
chr5	63909646	63909647	-1
chr5	63909647	63909648	-1
chr5	63909648	63909649	-1
chr5	63909649	63909650	-1
chr5	65541940	65541941	1
chr5	65541941	65541942	1
chr5	65541942	65541943	1
chr5	66475478	66475479	-3
chr5	67134367	67134368	-2
chr5	67134368	67134369	-1
chr5	73162470	73162471	-2
chr5	76630669	76630670	2
chr5	77355913	77355914	-2
chr5	82962280	82962281	1
chr5	82962281	82962282	1
chr5	83193928	83193929	-1
chr5	83193929	83193930	-1
chr5	83193930	83193931	-1
chr5	83193932	83193933	-1
chr5	86041042	86041043	-2
chr5	90925929	90925930	-1
chr5	90925930	90925931	-1
chr5	104435874	104435875	1
chr5	104435877	104435878	1
chr5	104586984	104586985	1
chr5	104586989	104586990	1
chr5	105730865	105730866	2
chr5	105752955	105752956	1
chr5	105752956	105752957	1
chr5	105752957	105752958	1
chr5	106632164	106632165	-1
chr5	106632165	106632166	-1
chr5	106632166	106632167	-1
chr5	107561104	107561105	-1
chr5	107561108	107561109	-1
chr5	109600991	109600992	1
chr5	109600992	109600993	1
chr5	114237924	114237925	1
chr5	114237925	114237926	1
chr5	114237926	114237927	1
chr5	115231963	115231964	1
chr5	115231964	115231965	1
chr5	115231965	115231966	1
chr5	115231966	115231967	1
chr5	115231967	115231968	1
chr5	115231968	115231969	1
chr5	121378435	121378436	-2
chr5	121400303	121400304	2
chr5	121400305	121400306	1
chr5	121400318	121400319	1
chr5	124031028	124031029	-2
chr5	124277650	124277651	-1
chr5	124277651	124277652	-1
chr5	124277652	124277653	-1
chr5	125404285	125404286	-4
chr5	125404287	125404288	-2
chr5	129277760	129277761	-2
chr5	134112755	134112756	2
chr5	134401791	134401792	-1
chr5	134401793	134401794	-1
chr5	134401795	134401796	-1
chr5	137759175	137759176	2
chr5	138103723	138103724	1
chr5	138103724	138103725	1
chr5	138344051	138344052	1
chr5	138344052	138344053	1
chr5	138449377	138449378	2
chr5	140784785	140784786	-2
chr5	142961573	142961574	2
chr5	143909235	143909236	-1
chr5	143909236	143909237	-1
chr5	146260993	146260994	2
chr5	146261006	146261007	1
chr5	146261007	146261008	1
chr5	146261008	146261009	1
chr5	146261017	146261018	1
chr5	146261020	146261021	4
chr5	146261021	146261022	8
chr5	146261022	146261023	10
chr5	146261023	146261024	1
chr5	146261024	146261025	1
chr5	146261039	146261040	1
chr5	146261040	146261041	1
chr5	146261041	146261042	1
chr5	146261044	146261045	2
chr5	146261045	146261046	1
chr5	146261056	146261057	2
chr5	146261058	146261059	3
chr5	146261131	146261132	1
chr5	146261141	146261142	1
chr5	146261143	146261144	1
chr5	146261154	146261155	1
chr5	146261160	146261161	1
chr5	146261168	146261169	1
chr5	146261236	146261237	1
chr5	146261238	146261239	3
chr5	146261239	146261240	2
chr5	146261240	146261241	1
chr5	146261242	146261243	2
chr5	146261243	146261244	2
chr5	146261246	146261247	1
chr5	146261247	146261248	6
chr5	146261249	146261250	1
chr5	146261258	146261259	1
chr5	146261261	146261262	1
chr5	146261264	146261265	3
chr5	146261265	146261266	1
chr5	146261266	146261267	1
chr5	146261267	146261268	2
chr5	148343095	148343096	-2
chr5	148535213	148535214	-1
chr5	148535214	148535215	-1
chr5	148535215	148535216	-1
chr5	148535216	148535217	-1
chr5	148535217	148535218	-1
chr5	148535218	148535219	-1
chr5	149722599	149722600	2
chr6	3201454	3201455	1
chr6	3201463	3201464	1
chr6	3201468	3201469	2
chr6	3201471	3201472	1
chr6	3201474	3201475	2
chr6	3201475	3201476	1
chr6	3201484	3201485	1
chr6	3201485	3201486	1
chr6	3201491	3201492	3
chr6	3201494	3201495	2
chr6	3201495	3201496	2
chr6	3201498	3201499	1
chr6	3201499	3201500	1
chr6	3201502	3201503	1
chr6	3201503	3201504	5
chr6	3201504	3201505	6
chr6	3201505	3201506	1
chr6	3201506	3201507	11
chr6	3201507	3201508	3
chr6	3201508	3201509	23
chr6	3201509	3201510	3
chr6	3201511	3201512	1
chr6	3201512	3201513	1
chr6	3201513	3201514	5
chr6	3201516	3201517	13
chr6	3201521	3201522	1
chr6	3201550	3201551	1
chr6	3201557	3201558	1
chr6	3201559	3201560	2
chr6	3262702	3262703	1
chr6	3262703	3262704	2
chr6	3262704	3262705	3
chr6	3262705	3262706	1
chr6	6558424	6558425	-3
chr6	8287884	8287885	2
chr6	11899187	11899188	-3
chr6	25752402	25752403	-3
chr6	28247300	28247301	-2
chr6	29555049	29555050	-2
chr6	30174237	30174238	-1
chr6	30174238	30174239	-2
chr6	31116752	31116753	-2
chr6	31981847	31981848	1
chr6	31981848	31981849	1
chr6	34901559	34901560	-2
chr6	38337254	38337255	-1
chr6	38337255	38337256	-1
chr6	39324619	39324620	-2
chr6	43336248	43336249	5
chr6	44792927	44792928	2
chr6	44793213	44793214	6
chr6	44793220	44793221	1
chr6	44793233	44793234	1
chr6	44793236	44793237	1
chr6	47739900	47739901	-1
chr6	47739904	47739905	-2
chr6	47739905	47739906	-2
chr6	47739908	47739909	-6
chr6	47739909	47739910	-1
chr6	47739910	47739911	-2
chr6	47739912	47739913	-1
chr6	47739914	47739915	-2
chr6	47739915	47739916	-2
chr6	47739917	47739918	-1
chr6	47739920	47739921	-2
chr6	47739923	47739924	-2
chr6	47739925	47739926	-1
chr6	47739926	47739927	-1
chr6	47778285	47778286	-9
chr6	47778286	47778287	-2
chr6	47778299	47778300	-1
chr6	47778311	47778312	-1
chr6	47781622	47781623	2
chr6	47781666	47781667	1
chr6	47781668	47781669	2
chr6	47781669	47781670	1
chr6	47781670	47781671	1
chr6	47781672	47781673	2
chr6	47781674	47781675	1
chr6	47781675	47781676	1
chr6	47781676	47781677	1
chr6	47781678	47781679	2
chr6	47781679	47781680	3
chr6	47781680	47781681	1
chr6	47781681	47781682	2
chr6	47781682	47781683	5
chr6	47781683	47781684	1
chr6	47781686	47781687	3
chr6	47781687	47781688	7
chr6	47781688	47781689	2
chr6	47781689	47781690	2
chr6	47781692	47781693	4
chr6	47781693	47781694	3
chr6	47781695	47781696	2
chr6	47781696	47781697	1
chr6	47788100	47788101	-3
chr6	47788105	47788106	-2
chr6	47788106	47788107	-2
chr6	47788107	47788108	-2
chr6	47788108	47788109	-1
chr6	47788111	47788112	-1
chr6	47788113	47788114	-1
chr6	47788114	47788115	-1
chr6	47788115	47788116	-2
chr6	47788117	47788118	-1
chr6	47788119	47788120	-1
chr6	48398750	48398751	2
chr6	49236515	49236516	-1
chr6	49236523	49236524	-1
chr6	49236525	49236526	-2
chr6	49236552	49236553	-3
chr6	49236553	49236554	-1
chr6	49236555	49236556	-1
chr6	49236556	49236557	-2
chr6	51462131	51462132	-1
chr6	51462136	51462137	-1
chr6	51462137	51462138	-2
chr6	51462138	51462139	-1
chr6	51462139	51462140	-1
chr6	51462147	51462148	-1
chr6	51463268	51463269	-2
chr6	51463270	51463271	-1
chr6	51463271	51463272	-1
chr6	51463272	51463273	-1
chr6	51463280	51463281	-1
chr6	51463281	51463282	-2
chr6	52752456	52752457	2
chr6	52758247	52758248	1
chr6	52758248	52758249	1
chr6	53433973	53433974	1
chr6	53433974	53433975	3
chr6	68551979	68551980	4
chr6	71892564	71892565	-1
chr6	71892565	71892566	-1
chr6	71892566	71892567	-1
chr6	72806961	72806962	2
chr6	72806962	72806963	1
chr6	72807006	72807007	3
chr6	83957620	83957621	1
chr6	83957621	83957622	1
chr6	83957622	83957623	1
chr6	83957623	83957624	1
chr6	84664975	84664976	-1
chr6	84664976	84664977	-1
chr6	84664977	84664978	-1
chr6	84664978	84664979	-1
chr6	85638134	85638135	2
chr6	88039952	88039953	-1
chr6	88039953	88039954	-1
chr6	88039954	88039955	-1
chr6	90744784	90744785	-2
chr6	98913380	98913381	-1
chr6	98913381	98913382	-1
chr6	99878340	99878341	-1
chr6	99878341	99878342	-1
chr6	99878351	99878352	-1
chr6	106682996	106682997	2
chr6	113053000	113053001	2
chr6	113108858	113108859	1
chr6	113108859	113108860	1
chr6	113108860	113108861	1
chr6	113611352	113611353	2
chr6	114943026	114943027	-2
chr6	115009995	115009996	-2
chr6	115626850	115626851	-1
chr6	115626855	115626856	-1
chr6	115626856	115626857	-1
chr6	117912017	117912018	2
chr6	118638284	118638285	-2
chr6	119574780	119574781	-1
chr6	119574781	119574782	-1
chr6	119911033	119911034	2
chr6	120904317	120904318	-1
chr6	120904322	120904323	-1
chr6	124406780	124406781	-1
chr6	124406781	124406782	-1
chr6	125048180	125048181	2
chr6	128799470	128799471	-1
chr6	128799472	128799473	-1
chr6	128799475	128799476	-1
chr6	128799478	128799479	-3
chr6	128799483	128799484	-1
chr6	128799486	128799487	-1
chr6	128799491	128799492	-1
chr6	128799492	128799493	-1
chr6	128799501	128799502	-1
chr6	128799503	128799504	-1
chr6	128799508	128799509	-1
chr6	128799510	128799511	-1
chr6	128843339	128843340	1
chr6	128843352	128843353	2
chr6	128843353	128843354	1
chr6	128843354	128843355	1
chr6	128843357	128843358	1
chr6	131376456	131376457	-2
chr6	132340625	132340626	2
chr6	134771063	134771064	-1
chr6	134771064	134771065	-2
chr6	136484286	136484287	1
chr6	136484288	136484289	1
chr6	137735753	137735754	1
chr6	137735754	137735755	3
chr6	137735755	137735756	1
chr6	137803251	137803252	2
chr6	143100611	143100612	2
chr6	145232424	145232425	-1
chr6	145232425	145232426	-1
chr6	145879249	145879250	5
chr6	148219620	148219621	2
chr6	148898236	148898237	3
chr7	3217840	3217841	1
chr7	3217849	3217850	1
chr7	3217852	3217853	1
chr7	3217858	3217859	1
chr7	3217876	3217877	4
chr7	3217891	3217892	1
chr7	3217932	3217933	1
chr7	3217938	3217939	1
chr7	3218152	3218153	1
chr7	3218154	3218155	1
chr7	3218534	3218535	1
chr7	3218538	3218539	1
chr7	3218549	3218550	1
chr7	3218553	3218554	1
chr7	3218554	3218555	1
chr7	3218556	3218557	2
chr7	3218613	3218614	1
chr7	3218615	3218616	1
chr7	3309245	3309246	1
chr7	3309247	3309248	1
chr7	4662548	4662549	-2
chr7	5082308	5082309	1
chr7	5082316	5082317	1
chr7	16831127	16831128	2
chr7	19262560	19262561	-1
chr7	19262561	19262562	-1
chr7	19262562	19262563	-1
chr7	19262563	19262564	-1
chr7	19262564	19262565	-1
chr7	19301263	19301264	1
chr7	19301264	19301265	1
chr7	19760210	19760211	-1
chr7	19760211	19760212	-1
chr7	27295722	27295723	2
chr7	27309116	27309117	-1
chr7	27309117	27309118	-1
chr7	27412023	27412024	-2
chr7	28373075	28373076	2
chr7	28373078	28373079	1
chr7	28373079	28373080	3
chr7	28373080	28373081	1
chr7	29884910	29884911	2
chr7	30262711	30262712	-2
chr7	30466190	30466191	2
chr7	30480437	30480438	2
chr7	35417625	35417626	2
chr7	38102360	38102361	-1
chr7	38102361	38102362	-1
chr7	42479945	42479946	-1
chr7	42479946	42479947	-1
chr7	42637942	42637943	-3
chr7	43200234	43200235	2
chr7	45144964	45144965	-2
chr7	45232421	45232422	2
chr7	53828586	53828587	-3
chr7	66002991	66002992	1
chr7	66003000	66003001	2
chr7	67584903	67584904	-2
chr7	74486169	74486170	-2
chr7	79336134	79336135	2
chr7	81028542	81028543	1
chr7	81028543	81028544	1
chr7	81807309	81807310	-1
chr7	81807311	81807312	-1
chr7	87248385	87248386	2
chr7	92774361	92774362	2
chr7	94199062	94199063	2
chr7	98814383	98814384	-2
chr7	99503874	99503875	2
chr7	99503875	99503876	17
chr7	101388951	101388952	1
chr7	101388952	101388953	1
chr7	101473763	101473764	1
chr7	101473764	101473765	1
chr7	101473765	101473766	1
chr7	101473766	101473767	1
chr7	101473767	101473768	1
chr7	107632868	107632869	2
chr7	107743186	107743187	2
chr7	110041962	110041963	1
chr7	110041963	110041964	2
chr7	110041964	110041965	1
chr7	121739379	121739380	1
chr7	121739380	121739381	1
chr7	122973160	122973161	2
chr7	123339437	123339438	-2
chr7	126658184	126658185	1
chr7	126658185	126658186	1
chr7	127541399	127541400	2
chr7	127797066	127797067	2
chr7	132859267	132859268	2
chr7	138918093	138918094	-1
chr7	138918094	138918095	-1
chr7	138918095	138918096	-1
chr7	139945505	139945506	1
chr7	139945506	139945507	1
chr7	139988030	139988031	-1
chr7	139988031	139988032	-1
chr7	141166799	141166800	-2
chr7	142475376	142475377	1
chr7	142475377	142475378	1
chr7	143502568	143502569	-1
chr7	143502569	143502570	-1
chr7	145302700	145302701	1
chr7	145302701	145302702	1
chr8	3754443	3754444	-1
chr8	3754444	3754445	-1
chr8	3754560	3754561	-1
chr8	3754573	3754574	-1
chr8	3754715	3754716	-1
chr8	3754730	3754731	-1
chr8	8667144	8667145	-1
chr8	8667145	8667146	-1
chr8	8667146	8667147	-1
chr8	8682447	8682448	-1
chr8	8682448	8682449	-1
chr8	8682449	8682450	-1
chr8	11236116	11236117	-1
chr8	11236117	11236118	-1
chr8	11626818	11626819	-1
chr8	11626819	11626820	-1
chr8	11626820	11626821	-1
chr8	13188970	13188971	-2
chr8	14903576	14903577	1
chr8	14903577	14903578	1
chr8	15519925	15519926	1
chr8	15519926	15519927	1
chr8	15519927	15519928	3
chr8	15519928	15519929	1
chr8	15519929	15519930	3
chr8	15519930	15519931	3
chr8	19793157	19793158	1
chr8	19793158	19793159	1
chr8	22574024	22574025	-2
chr8	22631409	22631410	-2
chr8	22901148	22901149	2
chr8	27277560	27277561	1
chr8	27277561	27277562	1
chr8	33894513	33894514	-1
chr8	33894517	33894518	-1
chr8	33894519	33894520	-1
chr8	33894521	33894522	-2
chr8	33894523	33894524	-1
chr8	35338753	35338754	2
chr8	36683059	36683060	-1
chr8	36683060	36683061	-1
chr8	44939309	44939310	1
chr8	44939310	44939311	1
chr8	46557623	46557624	2
chr8	46604631	46604632	-2
chr8	46745878	46745879	1
chr8	46745883	46745884	1
chr8	57289877	57289878	1
chr8	57289878	57289879	1
chr8	57518806	57518807	2
chr8	57518808	57518809	1
chr8	61056690	61056691	2
chr8	70464174	70464175	-2
chr8	71975189	71975190	2
chr8	83167100	83167101	2
chr8	84155176	84155177	2
chr8	88386936	88386937	-2
chr8	91501387	91501388	2
chr8	111718284	111718285	-2
chr8	111737480	111737481	-1
chr8	111737482	111737483	-1
chr8	117276191	117276192	1
chr8	117276192	117276193	1
chr8	117276193	117276194	1
chr8	119517217	119517218	-2
chr8	121517847	121517848	3
chr8	122380852	122380853	2
chr8	122958696	122958697	-1
chr8	122958697	122958698	-1
chr8	122958698	122958699	-1
chr8	122958699	122958700	-1
chr8	122958700	122958701	-1
chr8	123078237	123078238	1
chr8	123078238	123078239	1
chr8	123662192	123662193	3
chr8	123933727	123933728	-1
chr8	123933728	123933729	-1
chr8	125564297	125564298	-2
chr9	3258868	3258869	-1
chr9	3258877	3258878	-1
chr9	4260378	4260379	1
chr9	4260379	4260380	1
chr9	4260382	4260383	1
chr9	9142444	9142445	-1
chr9	9142445	9142446	-1
chr9	9142446	9142447	-1
chr9	14506435	14506436	1
chr9	14506437	14506438	1
chr9	15315757	15315758	1
chr9	15315766	15315767	1
chr9	15315769	15315770	1
chr9	15344284	15344285	-2
chr9	18307659	18307660	1
chr9	18307660	18307661	1
chr9	19148899	19148900	1
chr9	19148901	19148902	1
chr9	20907527	20907528	-2
chr9	21147621	21147622	-1
chr9	21147622	21147623	-1
chr9	21279897	21279898	-1
chr9	21279900	21279901	-1
chr9	24408141	24408142	1
chr9	24408142	24408143	1
chr9	24472174	24472175	-1
chr9	24472175	24472176	-1
chr9	24472176	24472177	-1
chr9	30859258	30859259	2
chr9	31033623	31033624	2
chr9	37067805	37067806	-2
chr9	39830698	39830699	-2
chr9	40802352	40802353	1
chr9	40802353	40802354	1
chr9	40802354	40802355	1
chr9	40802837	40802838	1
chr9	40802838	40802839	1
chr9	40802843	40802844	1
chr9	40802850	40802851	1
chr9	40802853	40802854	1
chr9	40804021	40804022	1
chr9	40804025	40804026	2
chr9	40804028	40804029	1
chr9	40804029	40804030	1
chr9	40804030	40804031	1
chr9	40804035	40804036	1
chr9	41505990	41505991	1
chr9	41505991	41505992	1
chr9	45040024	45040025	-2
chr9	53496239	53496240	-3
chr9	53628420	53628421	-2
chr9	55908822	55908823	-2
chr9	55908823	55908824	-10
chr9	55908825	55908826	-1
chr9	57104574	57104575	2
chr9	58585869	58585870	2
chr9	59704067	59704068	1
chr9	59704068	59704069	1
chr9	62802230	62802231	-2
chr9	63238270	63238271	-1
chr9	63238272	63238273	-1
chr9	64155233	64155234	-2
chr9	64725594	64725595	-1
chr9	64725596	64725597	-1
chr9	65024477	65024478	-1
chr9	65024478	65024479	-1
chr9	65033586	65033587	1
chr9	65033587	65033588	1
chr9	65444538	65444539	1
chr9	65444542	65444543	1
chr9	65725600	65725601	-2
chr9	66582523	66582524	-2
chr9	67617124	67617125	-2
chr9	68653002	68653003	-1
chr9	68653004	68653005	-1
chr9	68653005	68653006	-1
chr9	68653006	68653007	-1
chr9	68653007	68653008	-1
chr9	68653008	68653009	-1
chr9	68653009	68653010	-1
chr9	70476677	70476678	-2
chr9	70554669	70554670	6
chr9	70554671	70554672	2
chr9	70554679	70554680	2
chr9	70554682	70554683	1
chr9	70658531	70658532	-2
chr9	70658532	70658533	-3
chr9	70658533	70658534	-3
chr9	70658535	70658536	-1
chr9	72747637	72747638	1
chr9	72747639	72747640	2
chr9	73010885	73010886	1
chr9	73010886	73010887	1
chr9	73010887	73010888	1
chr9	73010888	73010889	1
chr9	75050077	75050078	2
chr9	78175338	78175339	-1
chr9	78175339	78175340	-1
chr9	78175340	78175341	-5
chr9	78175341	78175342	-2
chr9	78175342	78175343	-3
chr9	78175344	78175345	-1
chr9	78175346	78175347	-3
chr9	78175347	78175348	-2
chr9	78175348	78175349	-3
chr9	78175349	78175350	-1
chr9	78175350	78175351	-2
chr9	78175351	78175352	-3
chr9	78175352	78175353	-4
chr9	78175353	78175354	-8
chr9	78175354	78175355	-2
chr9	78175355	78175356	-1
chr9	78175356	78175357	-1
chr9	78175357	78175358	-2
chr9	78175358	78175359	-8
chr9	78175359	78175360	-7
chr9	78175360	78175361	-9
chr9	78175361	78175362	-2
chr9	78175362	78175363	-1
chr9	78175363	78175364	-3
chr9	78175364	78175365	-1
chr9	78175366	78175367	-1
chr9	78175367	78175368	-3
chr9	78175368	78175369	-2
chr9	78175371	78175372	-1
chr9	78175374	78175375	-1
chr9	78175383	78175384	-1
chr9	78175384	78175385	-1
chr9	78175385	78175386	-1
chr9	78175387	78175388	-1
chr9	78175388	78175389	-2
chr9	78175389	78175390	-4
chr9	78175390	78175391	-2
chr9	78175391	78175392	-2
chr9	78175393	78175394	-2
chr9	78175397	78175398	-1
chr9	78175398	78175399	-4
chr9	78175399	78175400	-3
chr9	78175405	78175406	-2
chr9	78175406	78175407	-1
chr9	78175407	78175408	-1
chr9	78175409	78175410	-1
chr9	78175411	78175412	-1
chr9	78175412	78175413	-2
chr9	78175418	78175419	-1
chr9	78175419	78175420	-1
chr9	78414521	78414522	1
chr9	78414522	78414523	1
chr9	82928885	82928886	-1
chr9	82928894	82928895	-1
chr9	82928895	82928896	-1
chr9	82928896	82928897	-1
chr9	82928897	82928898	-1
chr9	84073311	84073312	1
chr9	84073312	84073313	2
chr9	84073313	84073314	1
chr9	84073314	84073315	1
chr9	84073315	84073316	1
chr9	84073317	84073318	1
chr9	88132510	88132511	-2
chr9	88522775	88522776	-1
chr9	88522776	88522777	-1
chr9	88522788	88522789	-1
chr9	88522789	88522790	-1
chr9	90351995	90351996	16
chr9	90351997	90351998	1
chr9	90351998	90351999	2
chr9	90351999	90352000	2
chr9	97086480	97086481	-1
chr9	97086481	97086482	-1
chr9	105819359	105819360	-1
chr9	105819374	105819375	-1
chr9	110281282	110281283	1
chr9	110281283	110281284	1
chr9	110281284	110281285	3
chr9	110281285	110281286	3
chr9	110281286	110281287	1
chr9	110281287	110281288	13
chr9	110281292	110281293	4
chr9	110281293	110281294	1
chr9	110281294	110281295	1
chr9	110281296	110281297	1
chr9	110281299	110281300	1
chr9	111234163	111234164	-2
chr9	114671430	114671431	-1
chr9	114671432	114671433	-3
chr9	114671434	114671435	-1
chr9	114671436	114671437	-1
chr9	114671446	114671447	-3
chr9	114671492	114671493	-2
chr9	118098629	118098630	-2
chr9	118522444	118522445	2
chr9	118535326	118535327	1
chr9	118535327	118535328	1
chr9	119209497	119209498	-1
chr9	119209498	119209499	-1
chr9	120128854	120128855	1
chr9	120128859	120128860	1
chr9	120128860	120128861	2
chr9	120128862	120128863	1
chr9	121855251	121855252	-2
chr9	123461941	123461942	4
chr9	123461942	123461943	1
chr9	123461943	123461944	1
chr9	123461945	123461946	1
chr9	123461946	123461947	1
chr9	123461953	123461954	1
chr9	123461954	123461955	1
chr9	123461957	123461958	1
chr9	123461965	123461966	1
chr9	123461968	123461969	1
chr9	123461971	123461972	1
chr9	123461973	123461974	1
chr9	123461975	123461976	1
chr9	123529426	123529427	-1
chr9	123529429	123529430	-2
chr9	123529435	123529436	-1
chr9	123529436	123529437	-1
chr9	123529438	123529439	-2
chr9	123529439	123529440	-1
chr9	123529440	123529441	-4
chr9	123529441	123529442	-7
chr9	123529442	123529443	-3
chr9	123529443	123529444	-1
chr9	123529445	123529446	-2
chr9	123529449	123529450	-1
chr9	123529451	123529452	-1
chr9	123529452	123529453	-1
chr9	123529453	123529454	-2
chr9	123529454	123529455	-1
chr9	123529457	123529458	-1
chr9	123529458	123529459	-1
chr9	123529460	123529461	-2
chr9	123529461	123529462	-1
chr9	123529462	123529463	-2
chr9	123529466	123529467	-2
chr9	123529467	123529468	-1
chr9	123529468	123529469	-2
chr9	124300812	124300813	-2
chrM	1659	1660	1
chrM	1663	1664	1
chrM	1666	1667	1
chrM	1669	1670	1
chrM	1671	1672	14
chrM	1849	1850	2
chrM	1850	1851	2
chrM	1851	1852	9
chrM	1852	1853	1
chrM	1853	1854	5
chrM	5214	5215	-1
chrM	5215	5216	-1
chrM	5226	5227	-1
chrM	5227	5228	-15
chrM	5228	5229	-3
chrM	5229	5230	-2
chrX	6106889	6106890	3
chrX	7858063	7858064	2
chrX	11844697	11844698	-7
chrX	12265142	12265143	3
chrX	12265144	12265145	1
chrX	13741423	13741424	-2
chrX	16659560	16659561	1
chrX	16659561	16659562	1
chrX	21680643	21680644	-1
chrX	21680646	21680647	-1
chrX	21680647	21680648	-1
chrX	23707478	23707479	1
chrX	23707480	23707481	1
chrX	23707481	23707482	1
chrX	23707482	23707483	1
chrX	23707483	23707484	1
chrX	23707484	23707485	1
chrX	23707485	23707486	1
chrX	23825125	23825126	3
chrX	24008414	24008415	5
chrX	24008415	24008416	3
chrX	24008416	24008417	2
chrX	24008502	24008503	1
chrX	24008517	24008518	2
chrX	33416474	33416475	1
chrX	33416484	33416485	1
chrX	36080808	36080809	1
chrX	36080816	36080817	1
chrX	37082631	37082632	-1
chrX	37082632	37082633	-1
chrX	37082633	37082634	-2
chrX	37082634	37082635	-2
chrX	38452231	38452232	-2
chrX	38452254	38452255	-2
chrX	42069321	42069322	1
chrX	42069332	42069333	1
chrX	47008283	47008284	-3
chrX	51215788	51215789	-2
chrX	51215790	51215791	-1
chrX	52131260	52131261	-1
chrX	52131261	52131262	-1
chrX	67162781	67162782	1
chrX	67162782	67162783	1
chrX	73950271	73950272	-2
chrX	73950284	73950285	-1
chrX	74271935	74271936	1
chrX	74271936	74271937	1
chrX	74271937	74271938	1
chrX	74271938	74271939	1
chrX	75556887	75556888	1
chrX	75556888	75556889	1
chrX	75556889	75556890	1
chrX	75556890	75556891	1
chrX	75727522	75727523	-2
chrX	83199512	83199513	2
chrX	101447584	101447585	2
chrX	102302095	102302096	1
chrX	102302096	102302097	1
chrX	103590698	103590699	-2
chrX	108739878	108739879	-2
chrX	121353999	121354000	-1
chrX	121354000	121354001	-1
chrX	129957220	129957221	1
chrX	129957221	129957222	1
chrX	133064036	133064037	2
chrX	135713686	135713687	-2
chrX	139990380	139990381	-1
chrX	139990381	139990382	-1
chrX	140463293	140463294	2
chrX	142339203	142339204	-2
chrX	150583932	150583933	-1
chrX	150583934	150583935	-1
chrX	150583935	150583936	-1
chrX	150583936	150583937	-1
chrX	150583937	150583938	-1
chrX	150583938	150583939	-1
chrX	150583939	150583940	-1
chrX	150583940	150583941	-1
chrX	150583941	150583942	-1
chrX	150583942	150583943	-1
chrX	150583943	150583944	-1
chrX	150583944	150583945	-1
chrX	150981074	150981075	-1
chrX	150981075	150981076	-1
chrX	159284201	159284202	2
chrX	159449275	159449276	4
chrX	159562920	159562921	1
chrX	159562923	159562924	1
chrX	159831811	159831812	1
chrX	159831813	159831814	1
chrX	159831815	159831816	1
chrX	160529720	160529721	2
chrX	166381452	166381453	1
chrX	166381453	166381454	1
chr10	4341221	4341222	2
chr10	4341223	4341224	1
chr10	11164980	11164981	2
chr10	14535315	14535316	-3
chr10	20323121	20323122	1
chr10	20323122	20323123	1
chr10	20323123	20323124	1
chr10	21995942	21995943	3
chr10	22708787	22708788	-2
chr10	23785399	23785400	-2
chr10	23785401	23785402	-1
chr10	23785409	23785410	-1
chr10	23785410	23785411	-1
chr10	23785411	23785412	-1
chr10	23785414	23785415	-4
chr10	23785416	23785417	-1
chr10	23820793	23820794	1
chr10	23820794	23820795	1
chr10	24554228	24554229	-1
chr10	24554229	24554230	-1
chr10	24554230	24554231	-1
chr10	30155116	30155117	-1
chr10	30155117	30155118	-1
chr10	35751067	35751068	-1
chr10	35751068	35751069	-1
chr10	39429842	39429843	2
chr10	40217817	40217818	-2
chr10	40258465	40258466	2
chr10	42192792	42192793	-2
chr10	42682165	42682166	1
chr10	42682166	42682167	1
chr10	42776033	42776034	2
chr10	44269635	44269636	1
chr10	44269636	44269637	1
chr10	45134584	45134585	2
chr10	45336266	45336267	1
chr10	45336267	45336268	1
chr10	59210668	59210669	-1
chr10	59210669	59210670	-1
chr10	59344289	59344290	2
chr10	61411824	61411825	2
chr10	61554573	61554574	1
chr10	61554574	61554575	1
chr10	62809996	62809997	-3
chr10	69098554	69098555	2
chr10	75916394	75916395	-2
chr10	77360433	77360434	-1
chr10	77360435	77360436	-1
chr10	78053905	78053906	1
chr10	78053906	78053907	1
chr10	78053921	78053922	1
chr10	80143752	80143753	1
chr10	80143756	80143757	1
chr10	80642363	80642364	-2
chr10	80773899	80773900	2
chr10	82955349	82955350	-8
chr10	82955350	82955351	-2
chr10	82955353	82955354	-2
chr10	82955354	82955355	-9
chr10	82955358	82955359	-2
chr10	82955360	82955361	-1
chr10	82955361	82955362	-13
chr10	82955362	82955363	-3
chr10	82955363	82955364	-5
chr10	82955364	82955365	-15
chr10	82955365	82955366	-2
chr10	82955366	82955367	-4
chr10	82955367	82955368	-7
chr10	82955368	82955369	-2
chr10	84058191	84058192	-1
chr10	84058193	84058194	-1
chr10	84708162	84708163	1
chr10	84708163	84708164	1
chr10	84708164	84708165	1
chr10	84708165	84708166	1
chr10	84708166	84708167	1
chr10	84708167	84708168	1
chr10	84708168	84708169	1
chr10	84708169	84708170	1
chr10	86032179	86032180	2
chr10	86050477	86050478	1
chr10	86050479	86050480	1
chr10	86347997	86347998	1
chr10	86348006	86348007	1
chr10	86348012	86348013	2
chr10	89436621	89436622	-2
chr10	91153869	91153870	-1
chr10	91153870	91153871	-1
chr10	91153871	91153872	-1
chr10	91182159	91182160	-2
chr10	91182173	91182174	-1
chr10	95111330	95111331	2
chr10	95111331	95111332	29
chr10	95529586	95529587	2
chr10	96077565	96077566	-1
chr10	96077566	96077567	-1
chr10	103395541	103395542	2
chr10	111495276	111495277	3
chr10	115356710	115356711	-2
chr10	117355536	117355537	-1
chr10	117355537	117355538	-1
chr10	117355544	117355545	-1
chr10	119499159	119499160	2
chr10	120088702	120088703	-1
chr10	120088703	120088704	-1
chr10	120154788	120154789	-2
chr10	127270243	127270244	2
chr10	128458478	128458479	-6
chr10	128570407	128570408	-1
chr10	128570408	128570409	-1
chr11	4494174	4494175	-1
chr11	4494175	4494176	-1
chr11	4871251	4871252	1
chr11	4871260	4871261	1
chr11	4871264	4871265	1
chr11	4871268	4871269	1
chr11	4871269	4871270	2
chr11	4871271	4871272	1
chr11	4871279	4871280	1
chr11	4871281	4871282	1
chr11	6150171	6150172	-1
chr11	6150172	6150173	-1
chr11	6150173	6150174	-1
chr11	8086188	8086189	1
chr11	8086189	8086190	1
chr11	10122598	10122599	-1
chr11	10122599	10122600	-1
chr11	10122601	10122602	-1
chr11	17942967	17942968	-2
chr11	20689885	20689886	-2
chr11	23275546	23275547	1
chr11	23275547	23275548	1
chr11	23275548	23275549	1
chr11	29159520	29159521	2
chr11	33754822	33754823	-2
chr11	33754881	33754882	-1
chr11	33754882	33754883	-1
chr11	33754883	33754884	-1
chr11	35136764	35136765	1
chr11	35136765	35136766	1
chr11	35136766	35136767	1
chr11	38342083	38342084	-2
chr11	40640363	40640364	-1
chr11	40640367	40640368	-1
chr11	40975213	40975214	-1
chr11	40975214	40975215	-5
chr11	43419365	43419366	-2
chr11	44545714	44545715	1
chr11	44545715	44545716	1
chr11	48801071	48801072	2
chr11	48801072	48801073	1
chr11	48866559	48866560	-2
chr11	50302939	50302940	-1
chr11	50302940	50302941	-1
chr11	50302941	50302942	-1
chr11	50302942	50302943	-1
chr11	51736505	51736506	-2
chr11	52345743	52345744	1
chr11	52345744	52345745	1
chr11	53297905	53297906	-1
chr11	53297906	53297907	-1
chr11	53297907	53297908	-1
chr11	53299805	53299806	-1
chr11	53299806	53299807	-1
chr11	54745053	54745054	-2
chr11	58302488	58302489	-2
chr11	58302490	58302491	-1
chr11	59451354	59451355	2
chr11	61885862	61885863	-2
chr11	61885868	61885869	-1
chr11	62604510	62604511	3
chr11	62604511	62604512	1
chr11	67970613	67970614	1
chr11	67970614	67970615	1
chr11	69002403	69002404	-1
chr11	69002405	69002406	-1
chr11	69073429	69073430	5
chr11	69073437	69073438	2
chr11	69073438	69073439	1
chr11	69073441	69073442	1
chr11	69073442	69073443	1
chr11	69316264	69316265	-2
chr11	69570712	69570713	-1
chr11	69570715	69570716	-1
chr11	69668757	69668758	-1
chr11	69668765	69668766	-1
chr11	69668767	69668768	-1
chr11	70588319	70588320	2
chr11	72846853	72846854	2
chr11	74820616	74820617	2
chr11	75325405	75325406	-1
chr11	75325406	75325407	-1
chr11	75504852	75504853	1
chr11	75504867	75504868	1
chr11	75764827	75764828	1
chr11	75764828	75764829	1
chr11	75764829	75764830	1
chr11	76616772	76616773	-1
chr11	76616784	76616785	-1
chr11	76790007	76790008	-1
chr11	76790009	76790010	-1
chr11	77652624	77652625	-1
chr11	77652625	77652626	-1
chr11	78250397	78250398	1
chr11	78250398	78250399	1
chr11	78267731	78267732	1
chr11	78267732	78267733	1
chr11	78267733	78267734	1
chr11	78268380	78268381	1
chr11	78268381	78268382	1
chr11	78268383	78268384	1
chr11	78967978	78967979	-1
chr11	78967980	78967981	-1
chr11	78967982	78967983	-1
chr11	78967984	78967985	-1
chr11	84012202	84012203	1
chr11	84012203	84012204	1
chr11	84388946	84388947	2
chr11	87098792	87098793	-2
chr11	87110722	87110723	2
chr11	87141034	87141035	2
chr11	87141036	87141037	1
chr11	90571027	90571028	-2
chr11	94048382	94048383	1
chr11	94048385	94048386	1
chr11	94127407	94127408	2
chr11	95960302	95960303	-1
chr11	95960303	95960304	-1
chr11	95960304	95960305	-1
chr11	97696867	97696868	-1
chr11	97696868	97696869	-1
chr11	97696869	97696870	-1
chr11	98250423	98250424	1
chr11	98250430	98250431	2
chr11	100385229	100385230	-1
chr11	100385230	100385231	-1
chr11	100434884	100434885	-2
chr11	100480799	100480800	-1
chr11	100480805	100480806	-1
chr11	101194807	101194808	-2
chr11	101438917	101438918	-1
chr11	101438918	101438919	-1
chr11	101438919	101438920	-1
chr11	103400059	103400060	-2
chr11	104917765	104917766	-3
chr11	105236256	105236257	1
chr11	105236257	105236258	1
chr11	105236258	105236259	1
chr11	106485390	106485391	-2
chr11	106781168	106781169	-2
chr11	106781175	106781176	-1
chr11	109011769	109011770	-1
chr11	109011776	109011777	-1
chr11	109011777	109011778	-4
chr11	109011778	109011779	-5
chr11	109011779	109011780	-3
chr11	109011780	109011781	-1
chr11	109011782	109011783	-1
chr11	109011830	109011831	-4
chr11	109011831	109011832	-2
chr11	109011832	109011833	-4
chr11	109011833	109011834	-2
chr11	109011834	109011835	-21
chr11	109011837	109011838	-1
chr11	109011840	109011841	-10
chr11	109011841	109011842	-1
chr11	109011843	109011844	-2
chr11	109011845	109011846	-4
chr11	109011846	109011847	-15
chr11	109011847	109011848	-94
chr11	109011848	109011849	-105
chr11	109011849	109011850	-90
chr11	109011850	109011851	-41
chr11	109011851	109011852	-11
chr11	109011852	109011853	-5
chr11	109011853	109011854	-5
chr11	109011854	109011855	-3
chr11	109011855	109011856	-3
chr11	109011856	109011857	-1
chr11	109011857	109011858	-3
chr11	109011858	109011859	-7
chr11	109011859	109011860	-7
chr11	109011860	109011861	-4
chr11	109011861	109011862	-3
chr11	109011862	109011863	-10
chr11	109011863	109011864	-21
chr11	109011864	109011865	-2
chr11	109011867	109011868	-2
chr11	109011872	109011873	-1
chr11	109011873	109011874	-1
chr11	109011879	109011880	-1
chr11	109011929	109011930	-1
chr11	109011930	109011931	-1
chr11	109011931	109011932	-1
chr11	109011932	109011933	-1
chr11	109011933	109011934	-1
chr11	109011938	109011939	-1
chr11	109011940	109011941	-1
chr11	109011944	109011945	-1
chr11	109011946	109011947	-2
chr11	109011950	109011951	-5
chr11	109011951	109011952	-1
chr11	109011952	109011953	-1
chr11	109011962	109011963	-1
chr11	109011963	109011964	-1
chr11	109011984	109011985	-1
chr11	109011986	109011987	-1
chr11	109011989	109011990	-1
chr11	109011995	109011996	-1
chr11	109012006	109012007	-1
chr11	109012010	109012011	-1
chr11	109655108	109655109	1
chr11	109655109	109655110	1
chr11	109655110	109655111	1
chr11	109655111	109655112	1
chr11	115586634	115586635	-2
chr11	116041175	116041176	1
chr11	116041176	116041177	1
chr11	116821875	116821876	-2
chr11	117314356	117314357	2
chr11	117825067	117825068	-2
chr11	120978047	120978048	-2
chr11	121105573	121105574	-1
chr11	121105574	121105575	-1
chr12	3476885	3476886	1
chr12	3476886	3476887	1
chr12	3476887	3476888	1
chr12	4594020	4594021	2
chr12	13616428	13616429	1
chr12	13616429	13616430	1
chr12	13616430	13616431	1
chr12	13616431	13616432	1
chr12	17559406	17559407	-2
chr12	19857842	19857843	-2
chr12	26325425	26325426	-2
chr12	29994369	29994370	2
chr12	29994692	29994693	1
chr12	29994693	29994694	1
chr12	34902060	34902061	-1
chr12	34902062	34902063	-1
chr12	36114194	36114195	-3
chr12	40546213	40546214	1
chr12	40546214	40546215	1
chr12	54135480	54135481	1
chr12	54135483	54135484	1
chr12	54135487	54135488	1
chr12	54135488	54135489	2
chr12	54135511	54135512	1
chr12	54135512	54135513	2
chr12	54696807	54696808	1
chr12	54696808	54696809	2
chr12	54696809	54696810	2
chr12	54696811	54696812	1
chr12	54734712	54734713	-1
chr12	54734713	54734714	-1
chr12	54734715	54734716	-1
chr12	54734716	54734717	-10
chr12	54734717	54734718	-1
chr12	55608855	55608856	-2
chr12	55719719	55719720	-1
chr12	55719722	55719723	-1
chr12	58713288	58713289	-2
chr12	59040425	59040426	1
chr12	59040432	59040433	2
chr12	59040434	59040435	2
chr12	65056420	65056421	2
chr12	65056424	65056425	1
chr12	65056433	65056434	1
chr12	69155703	69155704	-2
chr12	69206484	69206485	-2
chr12	69206485	69206486	-1
chr12	69311528	69311529	2
chr12	71224794	71224795	1
chr12	71224795	71224796	1
chr12	71224796	71224797	1
chr12	71224797	71224798	1
chr12	79230212	79230213	-1
chr12	79230213	79230214	-1
chr12	81359359	81359360	-1
chr12	81359360	81359361	-1
chr12	84505251	84505252	1
chr12	84505252	84505253	1
chr12	85134792	85134793	1
chr12	85134793	85134794	1
chr12	85267407	85267408	-1
chr12	85267408	85267409	-1
chr12	86953174	86953175	1
chr12	86953175	86953176	1
chr12	99534208	99534209	-1
chr12	99534211	99534212	-1
chr12	99645058	99645059	10
chr12	99645446	99645447	2
chr12	99645543	99645544	2
chr12	99645594	99645595	2
chr12	104688117	104688118	-2
chr12	105639559	105639560	-1
chr12	105639560	105639561	-1
chr12	105670754	105670755	-2
chr12	109642855	109642856	1
chr12	109642859	109642860	2
chr12	109642871	109642872	1
chr12	109695063	109695064	2
chr12	111262675	111262676	1
chr12	111262676	111262677	1
chr12	114280353	114280354	1
chr12	114280356	114280357	1
chr12	119325189	119325190	-2
chr12	119325197	119325198	-1
chr12	119325199	119325200	-1
chr12	119325202	119325203	-1
chr12	119325222	119325223	-6
chr12	119325223	119325224	-1
chr13	6561504	6561505	2
chr13	9223612	9223613	2
chr13	9396512	9396513	1
chr13	9396514	9396515	1
chr13	9834369	9834370	-1
chr13	9834383	9834384	-1
chr13	12388656	12388657	-2
chr13	13967472	13967473	1
chr13	13967473	13967474	1
chr13	14026600	14026601	-1
chr13	14026601	14026602	-1
chr13	18796426	18796427	2
chr13	19952804	19952805	-1
chr13	19952807	19952808	-1
chr13	20660581	20660582	-2
chr13	21167658	21167659	1
chr13	21167662	21167663	1
chr13	21169697	21169698	-1
chr13	21169701	21169702	-2
chr13	21169702	21169703	-1
chr13	21188102	21188103	2
chr13	21240977	21240978	1
chr13	21240979	21240980	2
chr13	21240980	21240981	1
chr13	21279751	21279752	1
chr13	21279753	21279754	1
chr13	21855334	21855335	-2
chr13	21907152	21907153	1
chr13	21907157	21907158	1
chr13	21907159	21907160	2
chr13	21907161	21907162	2
chr13	21907166	21907167	1
chr13	21907169	21907170	1
chr13	21911344	21911345	1
chr13	21911345	21911346	1
chr13	21911346	21911347	2
chr13	21994204	21994205	-8
[truncated: 1,188 more rows]
