# Supplementary material for: SRSF3 promotes pluripotency through Nanog mRNA export and coordination of the pluripotency gene expression program
Source: eLife. 2018 May 9;7:e37419. doi: 10.7554/eLife.37419 (PMC5963917; doi:10.7554/eLife.37419)
Supplement: Figure 3—source data 3. [file elife-37419-fig3-data3.bed]

track type=bedGraph name="20160219_Anko_4_mm10_ensembl75_G_iCLIP_SRSF3_ES_bedGraph-cDNA-hits-in-genome.bed.gz" description="20160219_Anko_4_mm10_ensembl75_G_iCLIP_SRSF3_ES_bedGraph-cDNA-hits-in-genome.bed.gz" db=mm10 color="120,101,172" lib_id="20160219_Anko" maxHeightPixels="100:50:0" visibility="full" tissue="ES" mapped_to="mm10" exp_id="4" protein="SRSF3" species="Mm" condition="endog_SRSF3" r…
chr1	3085816	3085817	+1
chr1	3232056	3232057	+1
chr1	3257517	3257518	-1
chr1	3285710	3285711	-1
chr1	3513929	3513930	-1
chr1	3566594	3566595	-1
chr1	3611962	3611963	-1
chr1	3628610	3628611	-1
chr1	3657568	3657569	-1
chr1	3810579	3810580	+1
chr1	4298313	4298314	-1
chr1	4628657	4628658	+1
chr1	4647775	4647776	-1
chr1	4688830	4688831	-1
chr1	4693212	4693213	-1
chr1	4728664	4728665	-1
chr1	4754684	4754685	-1
chr1	4781449	4781450	-1
chr1	4799815	4799816	-1
chr1	4828636	4828637	+1
chr1	4829816	4829817	+1
chr1	4830271	4830272	+1
chr1	4832360	4832361	+3
chr1	4834477	4834478	+1
chr1	4839445	4839446	+1
chr1	4881221	4881222	+1
chr1	4892924	4892925	+1
chr1	4906020	4906021	+1
chr1	4991330	4991331	-1
chr1	5010870	5010871	-1
chr1	5084496	5084497	+1
chr1	5100243	5100244	+1
chr1	5103086	5103087	+1
chr1	5103413	5103414	+1
chr1	5106998	5106999	+1
chr1	5113542	5113543	+1
chr1	5115180	5115181	+1
chr1	5124332	5124333	+1
chr1	5139796	5139797	+1
chr1	5140055	5140056	+1
chr1	5252826	5252827	+1
chr1	6214043	6214044	-1
chr1	6214635	6214636	+1
chr1	6218071	6218072	+1
chr1	6228029	6228030	+1
chr1	6237697	6237698	+1
chr1	6240252	6240253	+1
chr1	6247770	6247771	+1
chr1	6248292	6248293	+1
chr1	6248354	6248355	+1
chr1	6248367	6248368	+1
chr1	6248475	6248476	+2
chr1	6248797	6248798	+1
chr1	6249823	6249824	+1
chr1	6257279	6257280	+1
chr1	6262218	6262219	+1
chr1	6280453	6280454	+1
chr1	6280454	6280455	+1
chr1	6283173	6283174	+1
chr1	6369723	6369724	+1
chr1	6387326	6387327	+2
chr1	6649819	6649820	+1
chr1	6664851	6664852	+1
chr1	6838138	6838139	+1
chr1	7107479	7107480	+1
chr1	7116700	7116701	+1
chr1	7122649	7122650	+1
chr1	7135896	7135897	+1
chr1	7135897	7135898	+1
chr1	7138558	7138559	+1
chr1	7147088	7147089	+1
chr1	7147907	7147908	+1
chr1	7152708	7152709	+2
chr1	7152898	7152899	+1
chr1	7154626	7154627	+1
chr1	7156122	7156123	+1
chr1	7158231	7158232	+1
chr1	7163676	7163677	-1
chr1	7168076	7168077	+1
chr1	7174684	7174685	+1
chr1	7178177	7178178	+1
chr1	7435458	7435459	+1
chr1	7620741	7620742	+1
chr1	7843976	7843977	+1
chr1	8303764	8303765	+1
chr1	8408630	8408631	+1
chr1	8836984	8836985	-1
chr1	8936527	8936528	+1
chr1	8941572	8941573	+1
chr1	8943017	8943018	+1
chr1	8947894	8947895	+1
chr1	8951445	8951446	+1
chr1	8955825	8955826	+1
chr1	8955826	8955827	+1
chr1	8957440	8957441	+1
chr1	8964255	8964256	+1
chr1	8968136	8968137	+1
chr1	8984368	8984369	+1
chr1	9562650	9562651	+1
chr1	9562651	9562652	+1
chr1	9576421	9576422	+1
chr1	9672306	9672307	-1
chr1	9673785	9673786	-2
chr1	9673801	9673802	-1
chr1	9673829	9673830	-1
chr1	9673855	9673856	-1
chr1	9678299	9678300	-1
chr1	9685025	9685026	-1
chr1	9685701	9685702	-1
chr1	9730403	9730404	-1
chr1	9734048	9734049	-1
chr1	9745728	9745729	-2
chr1	9745762	9745763	-1
chr1	9801362	9801363	+1
chr1	9810610	9810611	+1
chr1	9899044	9899045	-1
chr1	9905646	9905647	+1
chr1	9919090	9919091	+1
chr1	9939255	9939256	-1
chr1	9940431	9940432	-1
chr1	9943703	9943704	-1
chr1	9943704	9943705	-1
chr1	9943780	9943781	-1
chr1	9969400	9969401	+1
chr1	10027691	10027692	-1
chr1	10030675	10030676	-1
chr1	10033875	10033876	-1
chr1	10037402	10037403	-1
chr1	10037871	10037872	-1
chr1	10047497	10047498	+1
chr1	10065843	10065844	+1
chr1	10066634	10066635	+1
chr1	10066635	10066636	+1
chr1	10068945	10068946	+1
chr1	10072154	10072155	+1
chr1	10073460	10073461	+1
chr1	10074270	10074271	+1
chr1	10074325	10074326	+1
chr1	10074330	10074331	+1
chr1	10090286	10090287	+1
chr1	10126411	10126412	+1
chr1	10141621	10141622	-1
chr1	10142646	10142647	-1
chr1	10144616	10144617	-1
chr1	10144777	10144778	-1
chr1	10168418	10168419	-1
chr1	10188859	10188860	-1
chr1	10209658	10209659	-1
chr1	10213201	10213202	-1
chr1	10214170	10214171	-1
chr1	10214853	10214854	-1
chr1	10222876	10222877	-1
chr1	10343755	10343756	-1
chr1	10391344	10391345	-1
chr1	10411306	10411307	-1
chr1	10500373	10500374	-1
chr1	10535535	10535536	-1
chr1	10542236	10542237	-1
chr1	10602286	10602287	-1
chr1	10658208	10658209	-1
chr1	10663117	10663118	-1
chr1	10698624	10698625	-1
chr1	10774525	10774526	-1
chr1	11011152	11011153	+1
chr1	11180017	11180018	+1
chr1	11235404	11235405	+1
chr1	11429897	11429898	+1
chr1	11599435	11599436	+1
chr1	11733868	11733869	+1
chr1	12029662	12029663	+1
chr1	12374972	12374973	+1
chr1	12482031	12482032	+1
chr1	12697744	12697745	+1
chr1	12698498	12698499	+1
chr1	12714579	12714580	+1
chr1	12714644	12714645	+1
chr1	12725243	12725244	+1
chr1	12727886	12727887	+1
chr1	12728256	12728257	+1
chr1	12757507	12757508	+1
chr1	12768826	12768827	+1
chr1	12769050	12769051	+2
chr1	12774695	12774696	+1
chr1	12779025	12779026	+1
chr1	12790321	12790322	+1
chr1	12795437	12795438	+1
chr1	12799365	12799366	+1
chr1	12803342	12803343	+1
chr1	12816150	12816151	+1
chr1	12817382	12817383	+1
chr1	12818425	12818426	+2
chr1	12820502	12820503	+1
chr1	12822451	12822452	+1
chr1	12842483	12842484	+1
chr1	12842562	12842563	+1
chr1	12845977	12845978	+1
chr1	12851948	12851949	-2
chr1	12856162	12856163	+1
chr1	12878749	12878750	-1
chr1	13012783	13012784	-1
chr1	13073655	13073656	+1
chr1	13090167	13090168	-1
chr1	13095081	13095082	+1
chr1	13141715	13141716	-1
chr1	13142737	13142738	-1
chr1	13167007	13167008	-1
chr1	13167292	13167293	-1
chr1	13175408	13175409	-1
chr1	13184235	13184236	-1
chr1	13221371	13221372	-2
chr1	13236453	13236454	-1
chr1	13252603	13252604	-1
chr1	13261120	13261121	-1
chr1	13269500	13269501	-1
chr1	13275962	13275963	-1
chr1	13286005	13286006	-2
chr1	13286012	13286013	-1
chr1	13303875	13303876	-1
chr1	13315644	13315645	-1
chr1	13326780	13326781	-1
chr1	13328812	13328813	-1
chr1	13329366	13329367	-1
chr1	13334670	13334671	-1
chr1	13339022	13339023	-1
chr1	13340870	13340871	-1
chr1	13341264	13341265	-1
chr1	13342732	13342733	-1
chr1	13348194	13348195	-1
chr1	13348517	13348518	-1
chr1	13349371	13349372	-1
chr1	13350400	13350401	-1
chr1	13357431	13357432	-2
chr1	13373662	13373663	+1
chr1	13566190	13566191	+1
chr1	13571855	13571856	-1
chr1	13571865	13571866	-1
chr1	13579782	13579783	-1
chr1	13579783	13579784	-1
chr1	13581067	13581068	-1
chr1	13588449	13588450	-1
chr1	13589641	13589642	-1
chr1	13602042	13602043	+1
chr1	13623967	13623968	-1
chr1	13627010	13627011	-1
chr1	13629823	13629824	-1
chr1	13635308	13635309	-1
chr1	13638325	13638326	-1
chr1	13640519	13640520	-1
chr1	13647212	13647213	-1
chr1	13647533	13647534	-1
chr1	13648096	13648097	-1
chr1	13651469	13651470	-1
chr1	13655938	13655939	-2
chr1	13660664	13660665	-1
chr1	13815210	13815211	+1
chr1	14267357	14267358	-1
chr1	14307270	14307271	-1
chr1	14332668	14332669	+1
chr1	14363819	14363820	-1
chr1	14721417	14721418	+1
chr1	14974952	14974953	-1
chr1	15151501	15151502	-1
chr1	15755529	15755530	+1
chr1	15805920	15805921	+2
chr1	15810387	15810388	+1
chr1	15820544	15820545	+1
chr1	15820788	15820789	+1
chr1	15840489	15840490	+1
chr1	15849653	15849654	+1
chr1	15853246	15853247	+1
chr1	16008184	16008185	+1
chr1	16100924	16100925	-1
chr1	16107975	16107976	+1
chr1	16128351	16128352	+1
chr1	16295166	16295167	-1
chr1	16320522	16320523	-2
chr1	16325067	16325068	-1
chr1	16338553	16338554	-1
chr1	16358342	16358343	-1
chr1	16358500	16358501	-1
chr1	16437329	16437330	-2
chr1	16564496	16564497	-1
chr1	16569137	16569138	-1
chr1	16569348	16569349	-1
chr1	16586097	16586098	-2
chr1	16594756	16594757	-1
chr1	16596728	16596729	-2
chr1	16604658	16604659	-1
chr1	16605366	16605367	-1
chr1	16609674	16609675	-1
chr1	16613977	16613978	-1
chr1	16619255	16619256	-1
chr1	16633905	16633906	-1
chr1	16633906	16633907	-1
chr1	16643284	16643285	+1
chr1	16645712	16645713	+1
chr1	16646778	16646779	-1
chr1	16646991	16646992	-1
chr1	16970478	16970479	-1
chr1	17032306	17032307	-1
chr1	17036249	17036250	-1
chr1	17050032	17050033	-1
chr1	17090295	17090296	-1
chr1	17092008	17092009	-1
chr1	17394870	17394871	+1
chr1	17398562	17398563	-1
chr1	17399098	17399099	-1
chr1	17772924	17772925	-1
chr1	17947199	17947200	+1
chr1	18193418	18193419	-1
chr1	18554024	18554025	+3
chr1	18554025	18554026	+4
chr1	18816088	18816089	+1
chr1	19166923	19166924	+1
chr1	19864714	19864715	-2
chr1	19964551	19964552	+1
chr1	20151114	20151115	-1
chr1	20167121	20167122	-1
chr1	20439606	20439607	-1
chr1	20802236	20802237	-1
chr1	20806223	20806224	-1
chr1	20808096	20808097	-1
chr1	20808851	20808852	-1
chr1	20812979	20812980	-1
chr1	20990877	20990878	-1
chr1	21000597	21000598	-1
chr1	21005596	21005597	-1
chr1	21006165	21006166	-3
chr1	21009000	21009001	-1
chr1	21010489	21010490	-1
chr1	21013448	21013449	-2
chr1	21047077	21047078	-1
chr1	21068921	21068922	-1
chr1	21076921	21076922	-1
chr1	21156462	21156463	+1
chr1	21166823	21166824	+1
chr1	21186995	21186996	+1
chr1	21188870	21188871	+1
chr1	21413819	21413820	-1
chr1	21421444	21421445	-1
chr1	21568913	21568914	-1
chr1	21602860	21602861	-1
chr1	21691175	21691176	-1
chr1	21782103	21782104	-1
chr1	21801437	21801438	-1
chr1	21803376	21803377	-1
chr1	21814231	21814232	-1
chr1	21814232	21814233	-1
chr1	21916440	21916441	-1
chr1	22135093	22135094	+1
chr1	22234191	22234192	-1
chr1	22334954	22334955	-1
chr1	22406438	22406439	-1
chr1	22483999	22484000	+1
chr1	22484749	22484750	-1
chr1	23259528	23259529	+1
chr1	23272447	23272448	+1
chr1	23281521	23281522	+1
chr1	23292455	23292456	+1
chr1	23293108	23293109	+1
chr1	23369327	23369328	-1
chr1	23370212	23370213	-1
chr1	23844923	23844924	-1
chr1	23846371	23846372	-1
chr1	23892140	23892141	-1
chr1	23892627	23892628	-1
chr1	23910948	23910949	-1
chr1	23959366	23959367	-1
chr1	24012479	24012480	-1
chr1	24024981	24024982	-1
chr1	24026675	24026676	-1
chr1	24026699	24026700	-1
chr1	24028242	24028243	-1
chr1	24029909	24029910	-1
chr1	24030848	24030849	-1
chr1	24030849	24030850	-1
chr1	24054070	24054071	-1
chr1	24055838	24055839	-1
chr1	24067935	24067936	-1
chr1	24071674	24071675	-1
chr1	24217175	24217176	+1
chr1	24643077	24643078	-1
chr1	24729871	24729872	+1
chr1	24745114	24745115	+1
chr1	24772310	24772311	+1
chr1	24920258	24920259	-1
chr1	25086459	25086460	-1
chr1	25114399	25114400	-1
chr1	25284837	25284838	-2
chr1	25319882	25319883	-1
chr1	25356705	25356706	-1
chr1	25696476	25696477	-1
chr1	25770535	25770536	-1
chr1	26124491	26124492	+1
chr1	26133345	26133346	-1
chr1	27077876	27077877	+1
chr1	27116100	27116101	+1
chr1	27176432	27176433	+1
chr1	27397571	27397572	+1
chr1	27595472	27595473	+2
chr1	27957276	27957277	-1
chr1	28050115	28050116	+1
chr1	28361234	28361235	+1
chr1	28622738	28622739	+1
chr1	28944580	28944581	+1
chr1	29116986	29116987	-1
chr1	29116988	29116989	-1
chr1	29116989	29116990	-2
chr1	29116990	29116991	-1
chr1	29116991	29116992	-1
chr1	29116992	29116993	-2
chr1	30395664	30395665	-1
chr1	30459212	30459213	+1
chr1	30610747	30610748	+1
chr1	30803723	30803724	-1
chr1	30803752	30803753	-1
chr1	30804452	30804453	-1
chr1	30813079	30813080	-1
chr1	30815624	30815625	-1
chr1	30820147	30820148	-1
chr1	30820233	30820234	-1
chr1	30821216	30821217	-1
chr1	30834518	30834519	-1
chr1	30838564	30838565	-1
chr1	30842109	30842110	-1
chr1	30842155	30842156	-1
chr1	30847034	30847035	-1
chr1	30847626	30847627	-1
chr1	30862956	30862957	-2
chr1	31268509	31268510	-1
chr1	31694235	31694236	-1
chr1	32069203	32069204	-1
chr1	32133174	32133175	+2
chr1	32321458	32321459	-1
chr1	33163339	33163340	+1
chr1	33356104	33356105	-1
chr1	33454150	33454151	-1
chr1	33466502	33466503	-1
chr1	33476125	33476126	-1
chr1	33478494	33478495	-1
chr1	33488183	33488184	-1
chr1	33499402	33499403	-1
chr1	33525452	33525453	-1
chr1	33534341	33534342	-1
chr1	33583636	33583637	-1
chr1	33609706	33609707	-1
chr1	33612962	33612963	-1
chr1	33613433	33613434	-1
chr1	33615278	33615279	-1
chr1	33623714	33623715	-1
chr1	33626915	33626916	-1
chr1	33630151	33630152	-1
chr1	33630591	33630592	-1
chr1	33643834	33643835	-1
chr1	33724582	33724583	+1
chr1	33741421	33741422	+1
chr1	33769784	33769785	-1
chr1	33769860	33769861	-1
chr1	33769868	33769869	-1
chr1	33770822	33770823	-1
chr1	33770823	33770824	-1
chr1	33771849	33771850	-1
chr1	33772926	33772927	-1
chr1	33801229	33801230	-1
chr1	33801263	33801264	-1
chr1	33801715	33801716	-2
chr1	33802836	33802837	-1
chr1	33803241	33803242	-1
chr1	33803285	33803286	-1
chr1	33803302	33803303	-2
chr1	33803354	33803355	-2
chr1	33806753	33806754	-1
chr1	33896792	33896793	-1
chr1	33902686	33902687	-1
chr1	33908286	33908287	+1
chr1	33908356	33908357	+1
chr1	33908384	33908385	+1
chr1	33908867	33908868	+1
chr1	33912187	33912188	+1
chr1	33923659	33923660	+1
chr1	33932267	33932268	+1
chr1	33941492	33941493	+1
chr1	33949921	33949922	+1
chr1	33953591	33953592	+1
chr1	33968812	33968813	+1
chr1	33975323	33975324	+1
chr1	33980201	33980202	+1
chr1	34017944	34017945	+1
chr1	34022175	34022176	+1
chr1	34028354	34028355	+2
chr1	34054991	34054992	+1
chr1	34070796	34070797	+2
chr1	34075356	34075357	+1
chr1	34091505	34091506	+1
chr1	34094865	34094866	+1
chr1	34097513	34097514	+1
chr1	34099657	34099658	+1
chr1	34102660	34102661	+2
chr1	34114115	34114116	+1
chr1	34121945	34121946	+2
chr1	34129517	34129518	+1
chr1	34135139	34135140	+1
chr1	34135196	34135197	+1
chr1	34146076	34146077	+1
chr1	34146308	34146309	+1
chr1	34152554	34152555	+1
chr1	34156438	34156439	+1
chr1	34156639	34156640	+1
chr1	34157274	34157275	+1
chr1	34166234	34166235	+1
chr1	34167052	34167053	+1
chr1	34167342	34167343	+1
chr1	34172252	34172253	+1
chr1	34173512	34173513	+1
chr1	34174208	34174209	+1
chr1	34174216	34174217	+1
chr1	34174630	34174631	+1
chr1	34174738	34174739	+1
chr1	34174873	34174874	-1
chr1	34177049	34177050	+1
chr1	34177070	34177071	+1
chr1	34177638	34177639	+1
chr1	34178429	34178430	-1
chr1	34179075	34179076	+2
chr1	34179269	34179270	+1
chr1	34180079	34180080	+1
chr1	34180081	34180082	+4
chr1	34180422	34180423	+1
chr1	34180780	34180781	+1
chr1	34181374	34181375	+1
chr1	34182722	34182723	+1
chr1	34182848	34182849	+1
chr1	34183128	34183129	+1
chr1	34183390	34183391	+1
chr1	34183393	34183394	+1
chr1	34183399	34183400	+1
chr1	34186865	34186866	+1
chr1	34187150	34187151	+1
chr1	34188936	34188937	+1
chr1	34188937	34188938	+2
chr1	34189080	34189081	+1
chr1	34189695	34189696	+1
chr1	34189726	34189727	+1
chr1	34190339	34190340	+1
chr1	34190561	34190562	+1
chr1	34191028	34191029	+1
chr1	34192072	34192073	+1
chr1	34192260	34192261	+1
chr1	34192285	34192286	+1
chr1	34192350	34192351	+1
chr1	34192844	34192845	+1
chr1	34192928	34192929	+1
chr1	34193774	34193775	+1
chr1	34194531	34194532	+1
chr1	34195844	34195845	+3
chr1	34195897	34195898	+1
chr1	34195917	34195918	+1
chr1	34195922	34195923	+1
chr1	34196947	34196948	+1
chr1	34202517	34202518	+1
chr1	34202708	34202709	+1
chr1	34207572	34207573	+1
chr1	34209133	34209134	+1
chr1	34212962	34212963	+1
chr1	34219857	34219858	+1
chr1	34224192	34224193	+1
chr1	34227785	34227786	+1
chr1	34227786	34227787	+1
chr1	34238877	34238878	+1
chr1	34242412	34242413	+1
chr1	34244400	34244401	+1
chr1	34249483	34249484	+1
chr1	34249819	34249820	+1
chr1	34255328	34255329	+1
chr1	34259125	34259126	+1
chr1	34263296	34263297	+1
chr1	34263308	34263309	+1
chr1	34263472	34263473	+1
chr1	34263803	34263804	+1
chr1	34270848	34270849	+1
chr1	34270872	34270873	+1
chr1	34271426	34271427	+1
chr1	34279346	34279347	+1
chr1	34289733	34289734	+2
chr1	34293343	34293344	+1
chr1	34295195	34295196	+1
chr1	34299774	34299775	+1
chr1	34302868	34302869	+2
chr1	34302920	34302921	+1
chr1	34302933	34302934	+1
chr1	34302965	34302966	+1
chr1	34303129	34303130	+1
chr1	34303428	34303429	+1
chr1	34307415	34307416	+2
chr1	34308400	34308401	+1
chr1	34431683	34431684	-1
chr1	34443845	34443846	+1
chr1	34444009	34444010	+1
chr1	34444023	34444024	+1
chr1	34444024	34444025	+1
chr1	34444408	34444409	+1
chr1	34444584	34444585	+1
chr1	34444889	34444890	+1
chr1	34448250	34448251	+1
chr1	34459942	34459943	+1
chr1	34808185	34808186	-2
chr1	34811836	34811837	+1
chr1	34816665	34816666	-1
chr1	34817321	34817322	-1
chr1	34818123	34818124	-1
chr1	34819695	34819696	-1
chr1	34819935	34819936	-1
chr1	34826125	34826126	-1
chr1	34827712	34827713	-1
chr1	34834898	34834899	-1
chr1	34842311	34842312	-1
chr1	35069844	35069845	-1
chr1	35133088	35133089	-1
chr1	35147708	35147709	+1
chr1	35211814	35211815	-1
chr1	35986652	35986653	+1
chr1	35992295	35992296	+2
chr1	35998487	35998488	-1
chr1	36049584	36049585	+1
chr1	36068822	36068823	+1
chr1	36068852	36068853	+1
chr1	36068861	36068862	+1
chr1	36068912	36068913	+1
chr1	36068934	36068935	+1
chr1	36069549	36069550	+1
chr1	36071088	36071089	+1
chr1	36071303	36071304	+1
chr1	36072187	36072188	+1
chr1	36072820	36072821	+1
chr1	36072845	36072846	+1
chr1	36074009	36074010	+1
chr1	36075500	36075501	+1
chr1	36077034	36077035	+1
chr1	36078013	36078014	+1
chr1	36079178	36079179	+1
chr1	36082505	36082506	+1
chr1	36083717	36083718	+1
chr1	36084242	36084243	+1
chr1	36086882	36086883	+1
chr1	36088261	36088262	+1
chr1	36091857	36091858	+2
chr1	36093132	36093133	+1
chr1	36094023	36094024	+1
chr1	36096430	36096431	+1
chr1	36103526	36103527	+1
chr1	36103594	36103595	+2
chr1	36103856	36103857	+1
chr1	36104049	36104050	+1
chr1	36104050	36104051	+1
chr1	36105205	36105206	+1
chr1	36106264	36106265	+1
chr1	36143068	36143069	-1
chr1	36144182	36144183	-2
chr1	36146399	36146400	-1
chr1	36155196	36155197	-1
chr1	36155483	36155484	-1
chr1	36160681	36160682	-1
chr1	36162276	36162277	-1
chr1	36162371	36162372	-1
chr1	36163395	36163396	-1
chr1	36167369	36167370	-1
chr1	36211459	36211460	-1
chr1	36216186	36216187	-1
chr1	36318976	36318977	+1
chr1	36334962	36334963	-1
chr1	36336404	36336405	-1
chr1	36343257	36343258	-1
chr1	36343728	36343729	-1
chr1	36345449	36345450	-1
chr1	36351746	36351747	-1
chr1	36354711	36354712	-1
chr1	36359233	36359234	-1
chr1	36365513	36365514	-1
chr1	36365647	36365648	-1
chr1	36420042	36420043	-1
chr1	36421138	36421139	-1
chr1	36423502	36423503	-1
chr1	36424740	36424741	-1
chr1	36426569	36426570	-1
chr1	36429593	36429594	-1
chr1	36429594	36429595	-1
chr1	36441135	36441136	-1
chr1	36441769	36441770	-1
chr1	36471656	36471657	+1
chr1	36472327	36472328	+1
chr1	36512100	36512101	+1
chr1	36520588	36520589	+1
chr1	36521293	36521294	+1
chr1	36524058	36524059	+1
chr1	36531637	36531638	-1
chr1	36539492	36539493	-1
chr1	36552075	36552076	-1
chr1	36552078	36552079	-1
chr1	36601020	36601021	-1
chr1	36634498	36634499	-1
chr1	36635239	36635240	-1
chr1	36635921	36635922	-1
chr1	36638406	36638407	-1
chr1	36646419	36646420	-1
chr1	36698461	36698462	-1
chr1	36698469	36698470	-1
chr1	36699949	36699950	-1
chr1	36700382	36700383	-1
chr1	36701353	36701354	-1
chr1	36701727	36701728	-1
chr1	36702171	36702172	-2
chr1	36702526	36702527	-1
chr1	36702596	36702597	-1
chr1	36709931	36709932	-1
chr1	36792875	36792876	-1
chr1	36793150	36793151	-1
chr1	36796206	36796207	-1
chr1	36796264	36796265	-1
chr1	36798866	36798867	-1
chr1	36799045	36799046	-1
chr1	36803381	36803382	-1
chr1	36804038	36804039	-1
chr1	36805242	36805243	-1
chr1	36808075	36808076	-1
chr1	36808206	36808207	-1
chr1	36808281	36808282	-1
chr1	36808337	36808338	-1
chr1	36808341	36808342	-1
chr1	36808378	36808379	-1
chr1	36808418	36808419	-1
chr1	36808836	36808837	-1
chr1	36808838	36808839	-1
chr1	36808850	36808851	-1
chr1	36810095	36810096	-1
chr1	36810298	36810299	-2
chr1	36813422	36813423	-2
chr1	36814607	36814608	-1
chr1	36815914	36815915	-1
chr1	36815998	36815999	-1
chr1	36816189	36816190	-1
chr1	36816814	36816815	-1
chr1	36817316	36817317	-1
chr1	36818735	36818736	-1
chr1	36823101	36823102	-1
chr1	36824526	36824527	-1
chr1	36825227	36825228	-1
chr1	36825266	36825267	-1
chr1	36827099	36827100	-1
chr1	36827413	36827414	-1
chr1	36833555	36833556	-1
chr1	36834789	36834790	-2
chr1	36834793	36834794	-1
chr1	36834822	36834823	-1
chr1	36834835	36834836	-1
chr1	36835901	36835902	-1
chr1	36838285	36838286	-2
chr1	36844971	36844972	-1
chr1	36849086	36849087	-1
chr1	36850457	36850458	-1
chr1	36850551	36850552	-1
chr1	36852638	36852639	-1
chr1	36854860	36854861	-1
chr1	36861293	36861294	-1
chr1	36865089	36865090	-1
chr1	36872112	36872113	-1
chr1	36883329	36883330	-1
chr1	36884613	36884614	-1
chr1	36888751	36888752	-1
chr1	36906504	36906505	-1
chr1	36908287	36908288	-1
chr1	36911770	36911771	-1
chr1	36914977	36914978	-1
chr1	36918492	36918493	-1
chr1	36918504	36918505	-1
chr1	36932611	36932612	-1
chr1	36979725	36979726	-1
chr1	37005481	37005482	+1
chr1	37107606	37107607	+1
chr1	37115378	37115379	+1
chr1	37133671	37133672	+1
chr1	37141190	37141191	+1
chr1	37141244	37141245	+1
chr1	37150375	37150376	+1
chr1	37246964	37246965	+1
chr1	37260792	37260793	+1
chr1	37301974	37301975	+2
chr1	37314512	37314513	+1
chr1	37324324	37324325	+1
chr1	37351620	37351621	+1
chr1	37391479	37391480	+1
chr1	37413303	37413304	+1
chr1	37418977	37418978	-1
chr1	37429879	37429880	-1
chr1	37437463	37437464	+1
chr1	37484910	37484911	-1
chr1	37490273	37490274	-1
chr1	37533620	37533621	-1
chr1	37536274	37536275	-1
chr1	37694780	37694781	-1
chr1	37828366	37828367	-1
chr1	37881250	37881251	+1
chr1	37881781	37881782	-1
chr1	37891855	37891856	+1
chr1	37985743	37985744	-1
chr1	37995805	37995806	-1
chr1	38015909	38015910	+1
chr1	38021219	38021220	+1
chr1	38023990	38023991	+1
chr1	38037549	38037550	+1
chr1	38041788	38041789	+1
chr1	38044517	38044518	+1
chr1	38050208	38050209	-1
chr1	38050211	38050212	-1
chr1	38056756	38056757	-1
chr1	38062140	38062141	-1
chr1	38062564	38062565	-1
chr1	38066677	38066678	-1
chr1	38067528	38067529	-1
chr1	38067817	38067818	-1
chr1	38078586	38078587	-1
chr1	38079393	38079394	-1
chr1	38085620	38085621	-1
chr1	38088102	38088103	-1
chr1	38090261	38090262	-1
chr1	38091129	38091130	-1
chr1	38092159	38092160	-1
chr1	38092189	38092190	-1
chr1	38099106	38099107	-1
chr1	38102758	38102759	-1
chr1	38102992	38102993	-1
chr1	38123112	38123113	-1
chr1	38123114	38123115	-1
chr1	38126618	38126619	-1
chr1	38172162	38172163	-1
chr1	38203177	38203178	-1
chr1	38312227	38312228	-1
chr1	38317821	38317822	+1
chr1	38335329	38335330	-1
chr1	38348458	38348459	-1
chr1	38470504	38470505	-1
chr1	38473840	38473841	-1
chr1	38475518	38475519	-1
chr1	38475573	38475574	-1
chr1	38508748	38508749	-1
chr1	38512079	38512080	-1
chr1	38516048	38516049	-1
chr1	38576585	38576586	-1
chr1	38585706	38585707	-1
chr1	38594250	38594251	-2
chr1	38627760	38627761	+1
chr1	38673480	38673481	+1
chr1	38804324	38804325	-1
chr1	38830007	38830008	-1
chr1	39284541	39284542	+1
chr1	39360682	39360683	+1
chr1	39370120	39370121	+1
chr1	39371296	39371297	+1
chr1	39372281	39372282	+1
chr1	39394247	39394248	-1
chr1	39425867	39425868	-1
chr1	39474096	39474097	-1
chr1	39536102	39536103	+1
chr1	39539557	39539558	+1
chr1	39544915	39544916	+1
chr1	39545960	39545961	-1
chr1	39550548	39550549	-1
chr1	39551129	39551130	-1
chr1	39553319	39553320	-1
chr1	39565313	39565314	-1
chr1	39570714	39570715	-1
chr1	39831472	39831473	-1
chr1	39901618	39901619	+1
chr1	39911982	39911983	+2
chr1	39912627	39912628	+1
chr1	39926152	39926153	+1
chr1	39962197	39962198	+1
chr1	39962927	39962928	+1
chr1	39969986	39969987	+1
chr1	39983891	39983892	+1
chr1	39993394	39993395	+1
chr1	40000592	40000593	+1
chr1	40003831	40003832	+1
chr1	40006778	40006779	+1
chr1	40007438	40007439	+2
chr1	40007455	40007456	+1
chr1	40009268	40009269	+1
chr1	40010647	40010648	+1
chr1	40014037	40014038	+1
chr1	40023458	40023459	+1
chr1	40024843	40024844	+1
chr1	40029790	40029791	+1
chr1	40355387	40355388	+1
chr1	40356901	40356902	+1
chr1	40720647	40720648	+3
chr1	40720651	40720652	+1
chr1	40825156	40825157	-1
chr1	41520302	41520303	-1
chr1	41806553	41806554	+1
chr1	42858334	42858335	+1
chr1	42862574	42862575	+1
chr1	42887644	42887645	+1
chr1	42887748	42887749	+1
chr1	42887755	42887756	+1
chr1	42890773	42890774	+1
chr1	42893032	42893033	+1
chr1	42898847	42898848	+1
chr1	42898850	42898851	+1
chr1	42903021	42903022	+1
chr1	42903960	42903961	+1
chr1	42905594	42905595	+1
chr1	43056251	43056252	-1
chr1	43095126	43095127	-1
chr1	43097985	43097986	-1
chr1	43100771	43100772	+1
chr1	43104589	43104590	+1
chr1	43110398	43110399	+2
chr1	43137009	43137010	-1
chr1	43138829	43138830	-1
chr1	43143013	43143014	-1
chr1	43145770	43145771	-1
chr1	43226179	43226180	+1
chr1	43455727	43455728	+1
chr1	43460367	43460368	+1
chr1	43462062	43462063	+1
chr1	43474990	43474991	+1
chr1	43744449	43744450	-1
chr1	43748642	43748643	+1
chr1	43757006	43757007	-1
chr1	43771441	43771442	-1
chr1	43774850	43774851	-1
chr1	43776299	43776300	-1
chr1	43801867	43801868	-1
chr1	43803258	43803259	-1
chr1	43810439	43810440	-1
chr1	43825718	43825719	-1
chr1	43825901	43825902	-1
chr1	43934166	43934167	+1
chr1	43945288	43945289	+1
chr1	43949377	43949378	+1
chr1	43952944	43952945	+1
chr1	43957836	43957837	+1
chr1	43958098	43958099	+1
chr1	43958587	43958588	+2
chr1	43960978	43960979	+1
chr1	43969729	43969730	+1
chr1	43969759	43969760	+1
chr1	43971598	43971599	+1
chr1	43989923	43989924	+2
chr1	43990535	43990536	+1
chr1	43999646	43999647	+1
chr1	43999705	43999706	+1
chr1	43999706	43999707	+1
chr1	44098686	44098687	-1
chr1	44113042	44113043	-1
chr1	44117049	44117050	-1
chr1	44125285	44125286	+1
chr1	44127692	44127693	+1
chr1	44131573	44131574	+1
chr1	44149039	44149040	+1
chr1	44150307	44150308	+1
chr1	44157012	44157013	+1
chr1	44157051	44157052	+1
chr1	44182100	44182101	+1
chr1	44382511	44382512	-1
chr1	44440200	44440201	-1
chr1	44499000	44499001	+1
chr1	44564596	44564597	+1
chr1	44642136	44642137	+1
chr1	44667540	44667541	+1
chr1	44736563	44736564	+1
chr1	44753415	44753416	+1
chr1	44755424	44755425	+1
chr1	45311703	45311704	+1
chr1	45339398	45339399	+1
chr1	45361555	45361556	-1
chr1	45372404	45372405	-1
chr1	45374660	45374661	-1
chr1	45380532	45380533	-1
chr1	45390329	45390330	-1
chr1	45398499	45398500	-2
chr1	45406297	45406298	-1
chr1	45407048	45407049	-1
chr1	45411719	45411720	-1
chr1	45414515	45414516	-1
chr1	45420855	45420856	-1
chr1	45422722	45422723	-1
chr1	45423577	45423578	-2
chr1	45427836	45427837	-1
chr1	45436252	45436253	-1
chr1	45451687	45451688	-1
chr1	45453160	45453161	-1
chr1	45460891	45460892	-2
chr1	45475529	45475530	-1
chr1	45493183	45493184	-1
chr1	45499097	45499098	-2
chr1	45502950	45502951	-1
chr1	45502976	45502977	-1
chr1	45795573	45795574	+1
chr1	45799991	45799992	+1
chr1	45802053	45802054	+1
chr1	45802069	45802070	+2
chr1	45802479	45802480	+1
chr1	45803751	45803752	+1
chr1	45804703	45804704	+1
chr1	45804969	45804970	+1
chr1	45806671	45806672	+1
chr1	45808119	45808120	+1
chr1	45814525	45814526	+1
chr1	45814975	45814976	+1
chr1	45822485	45822486	+1
chr1	45824364	45824365	+1
chr1	45906079	45906080	+1
chr1	46190386	46190387	+1
chr1	46203362	46203363	+1
chr1	46471407	46471408	-1
chr1	46484961	46484962	+1
chr1	46811927	46811928	-1
chr1	46814297	46814298	-1
chr1	46820602	46820603	-2
chr1	46832533	46832534	-1
chr1	46832705	46832706	-1
chr1	46851988	46851989	-1
chr1	47069100	47069101	+1
chr1	47281701	47281702	-1
chr1	47366063	47366064	-1
chr1	47658945	47658946	+1
chr1	48550176	48550177	+1
chr1	48913272	48913273	+1
chr1	49288363	49288364	-1
chr1	50245657	50245658	-1
chr1	50370505	50370506	+1
chr1	50440866	50440867	-1
chr1	50566847	50566848	-1
chr1	50712278	50712279	+1
chr1	50949787	50949788	+1
chr1	50955717	50955718	+1
chr1	50993654	50993655	+1
chr1	51018442	51018443	+1
chr1	51072899	51072900	+1
chr1	51134195	51134196	+1
chr1	51224979	51224980	+1
chr1	51289661	51289662	+1
chr1	51289860	51289861	+1
chr1	51295192	51295193	+1
chr1	51339463	51339464	+1
chr1	51468517	51468518	-2
chr1	51468968	51468969	-1
chr1	51471370	51471371	-1
chr1	51576400	51576401	+1
chr1	51751502	51751503	-1
chr1	51751503	51751504	-1
chr1	51751504	51751505	-1
chr1	51751505	51751506	-1
chr1	51751506	51751507	-1
chr1	51751507	51751508	-1
chr1	51751508	51751509	-1
chr1	51757251	51757252	-1
chr1	51758011	51758012	-1
chr1	51762505	51762506	-1
chr1	51778502	51778503	-1
chr1	51802998	51802999	-1
chr1	51825208	51825209	-1
chr1	51833606	51833607	-1
chr1	51836008	51836009	-1
chr1	51867301	51867302	-1
chr1	51903009	51903010	-1
chr1	52020679	52020680	+1
chr1	52093575	52093576	+1
chr1	52155449	52155450	+1
chr1	52165110	52165111	-1
chr1	52165406	52165407	-1
chr1	52168011	52168012	-2
chr1	52175787	52175788	-1
chr1	52187825	52187826	-1
chr1	52200624	52200625	-1
chr1	52201902	52201903	-1
chr1	52205812	52205813	-1
chr1	52207053	52207054	-1
chr1	52208913	52208914	-1
chr1	52210700	52210701	-1
chr1	52211992	52211993	-1
chr1	52212227	52212228	-1
chr1	52214317	52214318	-1
chr1	52215634	52215635	-1
chr1	52219119	52219120	-1
chr1	52222458	52222459	-1
chr1	52227712	52227713	-1
chr1	52230787	52230788	-1
chr1	52230872	52230873	-1
chr1	52233014	52233015	-1
chr1	52364917	52364918	-1
chr1	52420355	52420356	-1
chr1	52622094	52622095	+1
chr1	52630721	52630722	+1
chr1	52632875	52632876	+1
chr1	52642384	52642385	+1
chr1	52645431	52645432	+1
chr1	52648350	52648351	+1
chr1	52658480	52658481	-2
chr1	52795248	52795249	-1
chr1	52845331	52845332	+1
chr1	52848046	52848047	+1
chr1	52851549	52851550	+1
chr1	52896505	52896506	-1
chr1	52907968	52907969	-1
chr1	52909619	52909620	+1
chr1	52925280	52925281	-1
chr1	52925289	52925290	-1
chr1	52925303	52925304	-1
chr1	52925304	52925305	-1
chr1	52934467	52934468	-1
chr1	52934468	52934469	-1
chr1	52947892	52947893	-1
chr1	52950652	52950653	-1
chr1	52951600	52951601	-1
chr1	53155263	53155264	-1
chr1	53158730	53158731	-1
chr1	53179630	53179631	-1
chr1	53199221	53199222	-2
chr1	53199692	53199693	-1
chr1	53244228	53244229	-1
chr1	53250713	53250714	-1
chr1	53281209	53281210	-1
chr1	53315002	53315003	+1
chr1	53323576	53323577	+1
chr1	53329543	53329544	-1
chr1	53348179	53348180	+1
chr1	53351402	53351403	+1
chr1	53352654	53352655	-1
chr1	53459905	53459906	+1
chr1	53751371	53751372	-1
chr1	53761036	53761037	-2
chr1	53771784	53771785	-1
chr1	53773969	53773970	-1
chr1	53775122	53775123	-1
chr1	53785200	53785201	+1
chr1	53817952	53817953	-1
chr1	53845126	53845127	-1
chr1	53926684	53926685	-1
chr1	53926685	53926686	-1
chr1	53996796	53996797	-1
chr1	54277713	54277714	+1
chr1	54399790	54399791	-1
chr1	54403563	54403564	-1
chr1	54424479	54424480	-1
chr1	54437879	54437880	-2
chr1	54495944	54495945	-1
chr1	54510051	54510052	-1
chr1	54511935	54511936	-1
chr1	54518531	54518532	-2
chr1	54518778	54518779	-1
chr1	54519652	54519653	-1
chr1	54521308	54521309	-2
chr1	54546654	54546655	-1
chr1	54649129	54649130	-1
chr1	54658731	54658732	-2
chr1	54853416	54853417	-2
chr1	54909107	54909108	-1
chr1	54990464	54990465	-1
chr1	54994362	54994363	-1
chr1	55000353	55000354	-1
chr1	55001495	55001496	-1
chr1	55003210	55003211	-1
chr1	55003484	55003485	-1
chr1	55003712	55003713	-1
chr1	55006096	55006097	+1
chr1	55012187	55012188	-2
chr1	55012265	55012266	-1
chr1	55015369	55015370	-1
chr1	55016108	55016109	-2
chr1	55016386	55016387	-1
chr1	55016394	55016395	-1
chr1	55016807	55016808	-1
chr1	55016914	55016915	-2
chr1	55025328	55025329	-1
chr1	55027390	55027391	-1
chr1	55076114	55076115	-1
chr1	55077202	55077203	-1
chr1	55077527	55077528	-1
chr1	55079945	55079946	-1
chr1	55084617	55084618	-1
chr1	55089075	55089076	+1
chr1	55123184	55123185	-1
chr1	55127712	55127713	+1
chr1	55127715	55127716	+1
chr1	55127733	55127734	+1
chr1	55128146	55128147	+1
chr1	55128268	55128269	+1
chr1	55128276	55128277	+1
chr1	55144322	55144323	+1
chr1	55149921	55149922	+1
chr1	55150676	55150677	+1
chr1	55238222	55238223	+1
chr1	55238797	55238798	+1
chr1	55239301	55239302	+1
chr1	55243420	55243421	+1
chr1	55326729	55326730	-1
chr1	55335879	55335880	+1
chr1	55406625	55406626	+1
chr1	55465279	55465280	+1
chr1	55483590	55483591	+1
chr1	55511316	55511317	+1
chr1	55569086	55569087	+1
chr1	55590952	55590953	+1
chr1	55692688	55692689	+1
chr1	56035951	56035952	+1
chr1	56782120	56782121	-1
chr1	56782333	56782334	-1
chr1	56782341	56782342	-1
chr1	56933420	56933421	-1
chr1	56970589	56970590	-1
chr1	56973175	56973176	-1
chr1	57354027	57354028	-1
chr1	57360111	57360112	-1
chr1	57377394	57377395	-1
chr1	57791946	57791947	+1
chr1	57807452	57807453	+1
chr1	57809505	57809506	+1
chr1	57815198	57815199	+1
chr1	57827799	57827800	+1
chr1	57848695	57848696	+1
chr1	58002050	58002051	+1
chr1	58004469	58004470	+1
chr1	58013626	58013627	+1
chr1	58013717	58013718	+1
chr1	58015414	58015415	+1
chr1	58017137	58017138	+1
chr1	58058309	58058310	+1
chr1	58283899	58283900	-1
chr1	58383811	58383812	-1
chr1	58392247	58392248	-1
chr1	58392472	58392473	-2
chr1	58403639	58403640	+2
chr1	58403711	58403712	+1
chr1	58412719	58412720	-1
chr1	58414632	58414633	-1
chr1	58414637	58414638	-1
chr1	58414822	58414823	-1
chr1	58416749	58416750	-1
chr1	58417811	58417812	-1
chr1	58419699	58419700	-1
chr1	58420988	58420989	-4
chr1	58421038	58421039	-1
chr1	58421102	58421103	-1
chr1	58421159	58421160	-1
chr1	58421205	58421206	-2
chr1	58421852	58421853	-1
chr1	58423980	58423981	-2
chr1	58423990	58423991	-1
chr1	58424791	58424792	+1
chr1	58433190	58433191	-1
chr1	58442785	58442786	-1
chr1	58442809	58442810	-1
chr1	58456485	58456486	+1
chr1	58461078	58461079	-1
chr1	58461082	58461083	+1
chr1	58461352	58461353	-1
chr1	58466089	58466090	-1
chr1	58470953	58470954	-1
chr1	58481897	58481898	-1
chr1	58483132	58483133	-1
chr1	58485598	58485599	-1
chr1	58488150	58488151	-1
chr1	58498391	58498392	-1
chr1	58505858	58505859	+1
chr1	58508472	58508473	+1
chr1	58530143	58530144	-1
chr1	58553743	58553744	-1
chr1	58554047	58554048	-1
chr1	58589408	58589409	+1
chr1	58713368	58713369	+1
chr1	58716607	58716608	+1
chr1	58730838	58730839	+1
chr1	58749501	58749502	+1
chr1	58784782	58784783	+1
chr1	58843350	58843351	+1
chr1	58844606	58844607	+1
chr1	58901513	58901514	-1
chr1	58915714	58915715	-1
chr1	58915748	58915749	-1
chr1	58915939	58915940	-1
chr1	58918803	58918804	-1
chr1	58921883	58921884	-1
chr1	58921888	58921889	-1
chr1	58940811	58940812	-1
chr1	58940813	58940814	-1
chr1	58975126	58975127	+1
chr1	58983502	58983503	+2
chr1	58993066	58993067	+1
chr1	59168071	59168072	-1
chr1	59171371	59171372	-1
chr1	59178549	59178550	-2
chr1	59194087	59194088	-2
chr1	59211418	59211419	-1
chr1	59225381	59225382	-1
chr1	59226731	59226732	-1
chr1	59480736	59480737	+1
chr1	59482314	59482315	+1
chr1	59483112	59483113	+1
chr1	59483197	59483198	+1
chr1	59484577	59484578	+1
chr1	59485751	59485752	+1
chr1	59486691	59486692	+1
chr1	59547284	59547285	-2
chr1	59597344	59597345	-1
chr1	59644989	59644990	-1
chr1	59660235	59660236	-1
chr1	59662475	59662476	-1
chr1	59668187	59668188	-1
chr1	59669782	59669783	-1
chr1	59684990	59684991	+1
chr1	59685038	59685039	+1
chr1	59685045	59685046	+2
chr1	59685178	59685179	+3
chr1	59688592	59688593	+1
chr1	59689502	59689503	+1
chr1	59691809	59691810	+1
chr1	59692486	59692487	+1
chr1	59693609	59693610	+3
chr1	59693610	59693611	+1
chr1	59696059	59696060	+1
chr1	59699621	59699622	+1
chr1	59701026	59701027	+1
chr1	59704082	59704083	+1
chr1	59704083	59704084	+2
chr1	59704084	59704085	+1
chr1	59704085	59704086	+1
chr1	59704086	59704087	+1
chr1	59704194	59704195	+1
chr1	59704467	59704468	+2
chr1	59704664	59704665	+1
chr1	59705595	59705596	+1
chr1	59705670	59705671	+2
chr1	59706688	59706689	+1
chr1	59707551	59707552	+1
chr1	59707703	59707704	+1
chr1	59709031	59709032	+1
chr1	59709063	59709064	-1
chr1	59770427	59770428	+1
chr1	59771344	59771345	+1
chr1	59776432	59776433	+2
chr1	59809242	59809243	+1
chr1	59812666	59812667	+1
chr1	59815227	59815228	+1
chr1	59815373	59815374	+1
chr1	59828904	59828905	+1
chr1	59841449	59841450	+2
chr1	59867393	59867394	+1
chr1	59873898	59873899	+1
chr1	59900559	59900560	+1
chr1	59914809	59914810	+1
chr1	59925619	59925620	+1
chr1	59958335	59958336	+1
chr1	59997618	59997619	-1
chr1	60076704	60076705	-2
chr1	60077727	60077728	-1
chr1	60082092	60082093	-1
chr1	60082849	60082850	-1
chr1	60083374	60083375	-1
chr1	60085937	60085938	-2
chr1	60088537	60088538	-2
chr1	60097277	60097278	-1
chr1	60101380	60101381	+1
chr1	60112190	60112191	+1
chr1	60124669	60124670	+1
chr1	60156759	60156760	+1
chr1	60223585	60223586	+1
chr1	60224611	60224612	+1
chr1	60224708	60224709	+2
chr1	60224715	60224716	+1
chr1	60227312	60227313	+1
chr1	60227313	60227314	+1
chr1	60235291	60235292	+1
chr1	60236472	60236473	+1
chr1	60239780	60239781	+1
chr1	60257554	60257555	+1
chr1	60263494	60263495	+2
chr1	60269768	60269769	+1
chr1	60278711	60278712	+1
chr1	60279723	60279724	+1
chr1	60279725	60279726	+1
chr1	60279735	60279736	+1
chr1	60280843	60280844	+1
chr1	60283986	60283987	+1
chr1	60287050	60287051	+1
chr1	60287385	60287386	+1
chr1	60298857	60298858	+1
chr1	60310277	60310278	+1
chr1	60332725	60332726	+1
chr1	60332916	60332917	+1
chr1	60357088	60357089	+2
chr1	60361110	60361111	+1
chr1	60363511	60363512	+1
chr1	60382245	60382246	+1
chr1	60437146	60437147	+1
chr1	60453704	60453705	+2
chr1	60456779	60456780	-1
chr1	60483489	60483490	-1
chr1	60484086	60484087	-1
chr1	60486182	60486183	-1
chr1	60488019	60488020	-1
chr1	60488827	60488828	-1
chr1	60489057	60489058	-1
chr1	60489215	60489216	-1
chr1	60489817	60489818	-1
chr1	60490060	60490061	-1
chr1	60490101	60490102	-1
chr1	60490241	60490242	-1
chr1	60490473	60490474	-1
chr1	60490897	60490898	-1
chr1	60492020	60492021	-1
chr1	60493437	60493438	-2
chr1	60493661	60493662	-1
chr1	60495526	60495527	-1
chr1	60497634	60497635	-1
chr1	60499506	60499507	-1
chr1	60508993	60508994	-1
chr1	60510524	60510525	-1
chr1	60512059	60512060	-1
chr1	60523042	60523043	-1
chr1	60524665	60524666	-1
chr1	60525876	60525877	-2
chr1	60525944	60525945	-1
chr1	60533395	60533396	-1
chr1	60546622	60546623	-1
chr1	60561026	60561027	-1
chr1	60561214	60561215	-1
chr1	60703998	60703999	+1
chr1	60704795	60704796	+2
chr1	61526744	61526745	-1
chr1	61828733	61828734	+1
chr1	61856463	61856464	+1
chr1	62196611	62196612	+1
chr1	62307720	62307721	+1
chr1	62734093	62734094	+1
chr1	62735839	62735840	-1
chr1	62976685	62976686	-1
chr1	63044015	63044016	-1
chr1	63049225	63049226	-1
chr1	63052825	63052826	-1
chr1	63053083	63053084	-1
chr1	63053179	63053180	-1
chr1	63057923	63057924	-1
chr1	63058008	63058009	-1
chr1	63058153	63058154	-1
chr1	63058316	63058317	-1
chr1	63058327	63058328	-1
chr1	63058357	63058358	-1
chr1	63058593	63058594	-1
chr1	63062102	63062103	-1
chr1	63062143	63062144	-1
chr1	63062217	63062218	-1
chr1	63076199	63076200	-1
chr1	63097699	63097700	-1
chr1	63112644	63112645	-1
chr1	63114819	63114820	+1
chr1	63115928	63115929	+1
chr1	63115929	63115930	+1
chr1	63115930	63115931	+1
chr1	63115931	63115932	+1
chr1	63120539	63120540	+1
chr1	63120725	63120726	+1
chr1	63121153	63121154	+1
chr1	63122176	63122177	+1
chr1	63122283	63122284	+1
chr1	63126342	63126343	+1
chr1	63139222	63139223	+1
chr1	63139235	63139236	+1
chr1	63152915	63152916	-1
chr1	63154132	63154133	-1
chr1	63166360	63166361	-2
chr1	63174178	63174179	-1
chr1	63175999	63176000	-1
chr1	63176177	63176178	-1
chr1	63177172	63177173	+1
chr1	63177205	63177206	+1
chr1	63177217	63177218	+1
chr1	63177245	63177246	+1
chr1	63178458	63178459	+1
chr1	63200550	63200551	+1
chr1	63201181	63201182	+1
chr1	63209514	63209515	+1
chr1	63209519	63209520	+1
chr1	63210207	63210208	+1
chr1	63214226	63214227	+1
chr1	63217880	63217881	+1
chr1	63221500	63221501	+1
chr1	63225141	63225142	+1
chr1	63225522	63225523	+1
chr1	63237038	63237039	+1
chr1	63237306	63237307	+1
chr1	63237580	63237581	+1
chr1	63238703	63238704	+1
chr1	63240169	63240170	+2
chr1	63244091	63244092	+1
chr1	63244609	63244610	+1
chr1	63245905	63245906	+1
chr1	63251793	63251794	+1
chr1	63252627	63252628	+1
chr1	63255919	63255920	+1
chr1	63257229	63257230	+1
chr1	63257544	63257545	+1
chr1	63274153	63274154	+1
chr1	63276111	63276112	+1
chr1	63285181	63285182	+1
chr1	63287323	63287324	+1
chr1	63290683	63290684	+1
chr1	63294946	63294947	+1
chr1	63294973	63294974	+1
chr1	63297922	63297923	+1
chr1	63303330	63303331	+1
chr1	63303542	63303543	+1
chr1	63303976	63303977	+1
chr1	63304114	63304115	+1
chr1	63304208	63304209	+1
chr1	63304338	63304339	+1
chr1	63304606	63304607	+1
chr1	63305327	63305328	+2
chr1	63305416	63305417	+1
chr1	63307544	63307545	+1
chr1	63307547	63307548	+1
chr1	63307925	63307926	+1
chr1	63308403	63308404	+1
chr1	63308457	63308458	+1
chr1	63308535	63308536	+2
chr1	63308917	63308918	+1
chr1	63310274	63310275	+1
chr1	63446373	63446374	+1
chr1	63447858	63447859	+1
chr1	63448517	63448518	+1
chr1	63448518	63448519	+1
chr1	63452751	63452752	+1
chr1	63457128	63457129	+1
chr1	63469523	63469524	+1
chr1	63471882	63471883	+1
chr1	63490834	63490835	+1
chr1	63495830	63495831	+1
chr1	63508413	63508414	+1
chr1	63518062	63518063	-1
chr1	63519881	63519882	+1
chr1	63533534	63533535	+1
chr1	63536302	63536303	+1
chr1	63564196	63564197	+1
chr1	63567937	63567938	+2
chr1	63569209	63569210	+2
chr1	63571028	63571029	+1
chr1	63572909	63572910	+1
chr1	63572947	63572948	+4
chr1	63574551	63574552	+2
chr1	63580148	63580149	+1
chr1	63581199	63581200	+1
chr1	63584147	63584148	+1
chr1	63584725	63584726	+4
chr1	63585587	63585588	+1
chr1	63590699	63590700	+1
chr1	63592631	63592632	+1
chr1	63592660	63592661	+3
chr1	63593257	63593258	+1
chr1	63593920	63593921	+2
chr1	63594735	63594736	+1
chr1	63748068	63748069	+1
chr1	64031101	64031102	-1
chr1	64044407	64044408	-1
chr1	64052102	64052103	-1
chr1	64061775	64061776	-1
chr1	64072941	64072942	-1
chr1	64079197	64079198	-1
chr1	64108674	64108675	-1
chr1	64115522	64115523	-2
chr1	64161616	64161617	-1
chr1	64526587	64526588	-1
chr1	64533610	64533611	+1
chr1	64561225	64561226	+1
chr1	64562123	64562124	+2
chr1	64570209	64570210	+1
chr1	64570222	64570223	+1
chr1	64572749	64572750	+1
chr1	64576229	64576230	+1
chr1	64576239	64576240	+1
chr1	64597563	64597564	+1
chr1	64608075	64608076	+1
chr1	64691218	64691219	+1
chr1	64697154	64697155	+1
chr1	64720230	64720231	+1
chr1	64724577	64724578	+1
chr1	64724585	64724586	+1
chr1	64732430	64732431	-2
chr1	64735242	64735243	-1
chr1	64735251	64735252	-1
chr1	64735332	64735333	-2
chr1	64735521	64735522	-1
chr1	64735857	64735858	-1
chr1	64735971	64735972	-1
chr1	64736126	64736127	-1
chr1	64736383	64736384	-2
chr1	64736565	64736566	-1
chr1	64736760	64736761	-1
chr1	64736821	64736822	-2
chr1	64802281	64802282	-1
chr1	64819094	64819095	-2
chr1	64831588	64831589	-1
chr1	64834383	64834384	-1
chr1	64834653	64834654	-1
chr1	64912317	64912318	-1
chr1	64937747	64937748	-2
chr1	64950905	64950906	-1
chr1	65157389	65157390	-1
chr1	65168788	65168789	-1
chr1	65170986	65170987	-1
chr1	65177748	65177749	-1
chr1	65190368	65190369	+2
chr1	65202854	65202855	+1
chr1	65220411	65220412	+1
chr1	65245038	65245039	+1
chr1	65252459	65252460	+1
chr1	65257952	65257953	+1
chr1	65262956	65262957	+1
chr1	65268819	65268820	+1
chr1	65269917	65269918	+1
chr1	65445974	65445975	+1
chr1	65494791	65494792	-1
chr1	65979942	65979943	+1
chr1	66257488	66257489	+1
chr1	66306786	66306787	+1
chr1	66319385	66319386	+1
chr1	66403451	66403452	+1
chr1	66417951	66417952	+1
chr1	66425394	66425395	+1
chr1	66433584	66433585	+1
chr1	66701476	66701477	+1
chr1	66706460	66706461	+1
chr1	66709475	66709476	+1
chr1	66714013	66714014	+1
chr1	66714512	66714513	+1
chr1	66714583	66714584	+1
chr1	66714634	66714635	-1
chr1	66714655	66714656	+1
chr1	66714823	66714824	+1
chr1	66715125	66715126	+1
chr1	66717762	66717763	+1
chr1	66717765	66717766	+1
chr1	66717788	66717789	+1
chr1	66719787	66719788	+1
chr1	66720972	66720973	+1
chr1	66721771	66721772	+1
chr1	66722979	66722980	+1
chr1	66724573	66724574	+1
chr1	66724648	66724649	+1
chr1	66724791	66724792	+1
chr1	66725591	66725592	+1
chr1	66730410	66730411	+1
chr1	66732183	66732184	+1
chr1	66732945	66732946	+1
chr1	66737939	66737940	+2
chr1	66743400	66743401	+1
chr1	66744290	66744291	+1
chr1	66744293	66744294	+1
chr1	66744993	66744994	+1
chr1	66756789	66756790	+1
chr1	66767065	66767066	+1
chr1	66769975	66769976	+1
chr1	66771674	66771675	+1
chr1	66785691	66785692	+1
chr1	66794930	66794931	+1
chr1	66797784	66797785	-1
chr1	66801835	66801836	-1
chr1	66816420	66816421	-1
chr1	66817326	66817327	-1
chr1	66853176	66853177	-1
chr1	67020863	67020864	-1
chr1	67034208	67034209	-1
chr1	67733591	67733592	-1
chr1	67846045	67846046	-1
chr1	68001472	68001473	-1
chr1	68547175	68547176	+1
chr1	69397786	69397787	-1
chr1	69477653	69477654	-1
chr1	69478608	69478609	-1
chr1	69505082	69505083	-1
chr1	69527811	69527812	-1
chr1	69538670	69538671	-1
chr1	69605138	69605139	-1
chr1	69641303	69641304	-1
chr1	69641891	69641892	-1
chr1	69934436	69934437	+1
chr1	70705455	70705456	+1
chr1	70904755	70904756	-1
chr1	71022811	71022812	-1
chr1	71030270	71030271	-2
chr1	71030661	71030662	-1
chr1	71061033	71061034	-1
chr1	71068719	71068720	-1
chr1	71070438	71070439	-1
chr1	71074724	71074725	-1
chr1	71074859	71074860	-1
chr1	71074866	71074867	-1
chr1	71076313	71076314	-1
chr1	71101047	71101048	-1
chr1	71102866	71102867	-1
chr1	71573157	71573158	+2
chr1	71574444	71574445	+1
chr1	71586026	71586027	-1
chr1	71586206	71586207	-1
chr1	71586266	71586267	-2
chr1	71586872	71586873	-1
chr1	71587293	71587294	-1
chr1	71590889	71590890	-1
chr1	71590980	71590981	-1
chr1	71591252	71591253	-1
chr1	71591355	71591356	-1
chr1	71593032	71593033	-1
chr1	71593073	71593074	-1
chr1	71594862	71594863	-1
chr1	71595147	71595148	-1
chr1	71595148	71595149	-1
chr1	71595377	71595378	-1
chr1	71595405	71595406	-1
chr1	71595701	71595702	-1
chr1	71595731	71595732	-2
chr1	71595754	71595755	-1
chr1	71597236	71597237	-1
chr1	71597323	71597324	-2
chr1	71597349	71597350	-1
chr1	71597361	71597362	-1
chr1	71597392	71597393	-1
chr1	71597407	71597408	-1
chr1	71597410	71597411	-1
chr1	71597421	71597422	-1
chr1	71597428	71597429	-1
chr1	71597432	71597433	-1
chr1	71597438	71597439	-1
chr1	71597468	71597469	-1
chr1	71597525	71597526	-1
chr1	71597612	71597613	-1
chr1	71597613	71597614	-2
chr1	71597615	71597616	-1
chr1	71597653	71597654	-3
chr1	71597655	71597656	-1
chr1	71597657	71597658	-1
chr1	71597662	71597663	-1
chr1	71597698	71597699	-1
chr1	71597771	71597772	-1
chr1	71598133	71598134	-1
chr1	71598296	71598297	-1
chr1	71598297	71598298	-1
chr1	71598298	71598299	-1
chr1	71598299	71598300	-1
chr1	71598300	71598301	-1
chr1	71598315	71598316	-3
chr1	71598361	71598362	-1
chr1	71598401	71598402	-1
chr1	71598430	71598431	-1
chr1	71598435	71598436	-2
chr1	71598436	71598437	-3
chr1	71598466	71598467	-1
chr1	71598824	71598825	-1
chr1	71598904	71598905	-1
chr1	71599252	71599253	-1
chr1	71599297	71599298	-1
chr1	71599373	71599374	-1
chr1	71599374	71599375	-2
chr1	71599379	71599380	-2
chr1	71599392	71599393	-1
chr1	71599395	71599396	-1
chr1	71599657	71599658	-1
chr1	71600310	71600311	-2
chr1	71600321	71600322	-2
chr1	71600334	71600335	-1
chr1	71600453	71600454	-1
chr1	71602346	71602347	-1
chr1	71602368	71602369	-1
chr1	71602416	71602417	-1
chr1	71602426	71602427	-1
chr1	71602483	71602484	-1
chr1	71602505	71602506	-1
chr1	71602509	71602510	-1
chr1	71602520	71602521	-1
chr1	71602550	71602551	-1
chr1	71602554	71602555	-1
chr1	71602567	71602568	-1
chr1	71602580	71602581	-1
chr1	71602581	71602582	-5
chr1	71602649	71602650	-1
chr1	71602757	71602758	-1
chr1	71603636	71603637	-1
chr1	71603772	71603773	-1
chr1	71603848	71603849	-1
chr1	71603862	71603863	-1
chr1	71604894	71604895	-1
chr1	71605008	71605009	-1
chr1	71605035	71605036	-1
chr1	71605064	71605065	-1
chr1	71605081	71605082	-1
chr1	71605908	71605909	-1
chr1	71605928	71605929	-2
chr1	71605936	71605937	-1
chr1	71605937	71605938	-1
chr1	71605969	71605970	-1
chr1	71605988	71605989	-1
chr1	71605995	71605996	-1
chr1	71606766	71606767	-1
chr1	71606775	71606776	-1
chr1	71606776	71606777	-1
chr1	71606777	71606778	-2
chr1	71606778	71606779	-1
chr1	71606783	71606784	-1
chr1	71606794	71606795	-1
chr1	71606811	71606812	-1
chr1	71606859	71606860	-1
chr1	71607943	71607944	-1
chr1	71607950	71607951	-1
chr1	71607961	71607962	-1
chr1	71607962	71607963	-3
chr1	71609505	71609506	-1
chr1	71609514	71609515	-3
chr1	71609515	71609516	-3
chr1	71609566	71609567	-1
chr1	71609577	71609578	-1
chr1	71609585	71609586	-1
chr1	71609586	71609587	-1
chr1	71609587	71609588	-1
chr1	71609628	71609629	-2
chr1	71609629	71609630	-1
chr1	71609642	71609643	-1
chr1	71609644	71609645	-1
chr1	71609649	71609650	-1
chr1	71609674	71609675	-1
chr1	71609684	71609685	-1
chr1	71610631	71610632	-1
chr1	71610954	71610955	-1
chr1	71611018	71611019	-1
chr1	71612560	71612561	-1
chr1	71612564	71612565	-1
chr1	71612572	71612573	-1
chr1	71612575	71612576	-2
chr1	71612615	71612616	-1
chr1	71612642	71612643	-1
chr1	71613216	71613217	-1
chr1	71613396	71613397	-1
chr1	71613757	71613758	-1
chr1	71613820	71613821	-1
chr1	71613983	71613984	-2
chr1	71614474	71614475	-1
chr1	71614480	71614481	-1
chr1	71614719	71614720	-1
chr1	71615427	71615428	-1
chr1	71615525	71615526	-1
chr1	71618639	71618640	-2
chr1	71618641	71618642	-2
chr1	71619409	71619410	-1
chr1	71620800	71620801	-1
chr1	71622921	71622922	-1
chr1	71624271	71624272	-1
chr1	71624346	71624347	-2
chr1	71625894	71625895	-1
chr1	71626030	71626031	-1
chr1	71626185	71626186	-1
chr1	71626189	71626190	-1
chr1	71626223	71626224	-1
chr1	71626239	71626240	-1
chr1	71626240	71626241	-1
chr1	71626680	71626681	-1
chr1	71627194	71627195	-1
chr1	71627198	71627199	-1
chr1	71627244	71627245	-2
chr1	71627261	71627262	-1
chr1	71627269	71627270	-1
chr1	71627281	71627282	-1
chr1	71627526	71627527	-1
chr1	71627589	71627590	-1
chr1	71627647	71627648	-1
chr1	71627696	71627697	-1
chr1	71628123	71628124	-1
chr1	71629694	71629695	-1
chr1	71629733	71629734	-1
chr1	71629781	71629782	-4
chr1	71629807	71629808	-1
chr1	71629836	71629837	-1
chr1	71629895	71629896	-1
chr1	71632053	71632054	-1
chr1	71632068	71632069	-1
chr1	71632075	71632076	-1
chr1	71632098	71632099	-1
chr1	71632123	71632124	-2
chr1	71632131	71632132	-1
chr1	71633155	71633156	-1
chr1	71640108	71640109	-2
chr1	71640311	71640312	-1
chr1	71641165	71641166	-1
chr1	71641248	71641249	-1
chr1	71641273	71641274	-1
chr1	71641277	71641278	-1
chr1	71642018	71642019	-1
chr1	71642655	71642656	-1
chr1	71644177	71644178	-1
chr1	71645619	71645620	-1
chr1	71645700	71645701	-1
chr1	71648106	71648107	-1
chr1	71648489	71648490	-1
chr1	71651562	71651563	-1
chr1	71652590	71652591	-1
chr1	71652934	71652935	-1
chr1	71653087	71653088	-1
chr1	71653090	71653091	-1
chr1	71653096	71653097	-1
chr1	71673472	71673473	-1
chr1	71739858	71739859	+1
chr1	71817340	71817341	-1
chr1	72074391	72074392	+1
chr1	72173296	72173297	-1
chr1	72175171	72175172	-1
chr1	72178213	72178214	-2
chr1	72180502	72180503	-1
chr1	72181544	72181545	-1
chr1	72182872	72182873	-1
chr1	72188214	72188215	-1
chr1	72188233	72188234	-1
chr1	72188301	72188302	-1
chr1	72188386	72188387	-1
chr1	72191283	72191284	-1
chr1	72194911	72194912	-1
chr1	72202675	72202676	-1
chr1	72210260	72210261	-1
chr1	72210353	72210354	-1
chr1	72226310	72226311	+2
chr1	72226329	72226330	+1
chr1	72244361	72244362	+1
chr1	72246929	72246930	+1
chr1	72255071	72255072	+1
chr1	72262054	72262055	-1
chr1	72277476	72277477	-1
chr1	72324763	72324764	+2
chr1	72326647	72326648	+1
chr1	72338980	72338981	+1
chr1	72346378	72346379	+1
chr1	72348148	72348149	+1
chr1	72354304	72354305	+2
chr1	72356665	72356666	+1
chr1	72367258	72367259	+1
chr1	72381439	72381440	+1
chr1	72381642	72381643	+1
chr1	72385485	72385486	+1
chr1	72386013	72386014	+1
chr1	72386454	72386455	+1
chr1	72393129	72393130	+1
chr1	72564233	72564234	-2
chr1	72564270	72564271	-1
chr1	72564275	72564276	-1
chr1	72564409	72564410	-1
chr1	72584278	72584279	+1
chr1	72585856	72585857	+3
chr1	72585936	72585937	+1
chr1	72591200	72591201	+1
chr1	72591226	72591227	+1
chr1	72612949	72612950	+1
chr1	72633282	72633283	+1
chr1	72718099	72718100	+1
chr1	72755574	72755575	+1
chr1	72767319	72767320	+1
chr1	72789252	72789253	+1
chr1	72824074	72824075	+1
chr1	72824591	72824592	+1
chr1	72824864	72824865	+1
chr1	72825078	72825079	+1
chr1	72825474	72825475	+1
chr1	72825994	72825995	+1
chr1	72831490	72831491	+1
chr1	72831635	72831636	+1
chr1	72832720	72832721	+1
chr1	72836588	72836589	+1
chr1	72837503	72837504	+1
chr1	72839943	72839944	+1
chr1	72848485	72848486	+1
chr1	72848667	72848668	+1
chr1	72849164	72849165	+1
chr1	72849619	72849620	+1
chr1	72849646	72849647	+2
chr1	72852018	72852019	+1
chr1	73062524	73062525	+1
chr1	73216026	73216027	+1
chr1	73382411	73382412	-1
chr1	73566190	73566191	-1
chr1	73661735	73661736	-1
chr1	73866799	73866800	-1
chr1	73910737	73910738	-1
chr1	73914566	73914567	-2
chr1	73914651	73914652	-1
chr1	73916917	73916918	-1
chr1	73917813	73917814	-1
chr1	73919668	73919669	-1
chr1	73921052	73921053	-1
chr1	73922751	73922752	-1
chr1	73924812	73924813	-1
chr1	73925084	73925085	-1
chr1	73928083	73928084	-1
chr1	73941973	73941974	-1
chr1	73948012	73948013	-1
chr1	73974921	73974922	-1
chr1	73976861	73976862	-1
[truncated: 86,795 more rows]
