# Supplementary material for: SRSF3 promotes pluripotency through Nanog mRNA export and coordination of the pluripotency gene expression program
Source: eLife. 2018 May 9;7:e37419. doi: 10.7554/eLife.37419 (PMC5963917; doi:10.7554/eLife.37419)
Supplement: Figure 5—source data 2. [file elife-37419-fig5-data2.xlsx]

## Sheet: Legend
Figure 5 – Source Data 2. Alternative splicing events during reprogramming relative to MEFs. MISO was applied to analyse the alternative splicing changes during reprogramming. The table contains all pairwise comparisons relative to day 0 (MEFs).

## Sheet: MISO_reprog_all_vs_d0
event	event_type	geneID	e2P2-d6_samp2_post_mean	e2P2-d6_bayesF	e2P2-d6_diff	e3P2-iPSp1_samp2_post_mean	e3P2-iPSp1_bayesF	e3P2-iPSp1_diff	e3P2-iPSp8_samp2_post_mean	e3P2-iPSp8_bayesF	e3P2-iPSp8_diff	e3P2-d12_samp2_post_mean	e3P2-d12_bayesF	e3P2-d12_diff	e3P2-d3_samp2_post_mean	e3P2-d3_bayesF	e3P2-d3_diff	e2P2-iPSp1_samp2_post_mean	e2P2-iPSp1_bayesF	e2P2-iPSp1_diff	e3P2-d9_samp2_post_mean	e3P2-d9_bayesF	e3P2-d9_diff	e2P2-d12_samp2_post_mean	e2P2-d12_bayesF	e2P2-d12_diff	e2P2-iPSp8_samp2_post_mean	e2P2-iPSp8_bayesF	e2P2-iPSp8_diff	e2P2-d3_samp2_post_mean	e2P2-d3_bayesF	e2P2-d3_diff	e2P2-d9_samp2_post_mean	e2P2-d9_bayesF	e2P2-d9_diff	e3P2-d6_samp2_post_mean	e3P2-d6_bayesF	e3P2-d6_diff
8:94563957:94564090:+@8:94568591|94568594:94568827:+	A3SS	ENSMUSG00000034361	0.97	0.09	-0.02	0.79	0.48	0.15	0.77	0.5	0.17	0.93	0.1	0.01	0.95	0.1	-0.01	0.82	0.67	0.13	0.92	0.12	0.02	0.92	0.13	0.03	0.83	0.32	0.12	0.94	0.1	0.01	0.98	0.11	-0.03	0.96	0.11	-0.02
11:89044240:89044311:-@11:89042285|89042289:89042162:-	A3SS	ENSMUSG00000000276	0.63	0.6	0.18	0.8	0.38	0.02	0.74	0.58	0.08	0.65	0.79	0.17	0.91	0.42	-0.09	0.77	0.5	0.04	0.76	0.43	0.06	0.64	0.71	0.17	0.52	1.65	0.29	0.81	0.47	0	0.66	0.65	0.15	0.62	0.8	0.2
1:75436147:75436312:+@1:75436778|75436784:75436838:+	A3SS	ENSMUSG00000033021	0.78	0.33	0.07	0.66	0.84	0.21	0.91	0.3	-0.04	0.76	0.43	0.11	0.6	2.06	0.27	0.72	0.51	0.13	0.82	0.33	0.05	0.8	0.36	0.05	0.87	0.29	-0.02	0.84	0.3	0.01	0.5	5.5	0.35	0.78	0.44	0.09
2:25251721:25251818:-@2:25250003|25250197:25249794:-	A3SS	ENSMUSG00000006471	0.48	0.78	-0.11	0.21	0.32	0.01	0.51	1.59	-0.29	0.39	0.73	-0.17	0.19	0.35	0.03	0.39	0.52	-0.02	0.15	0.3	0.07	0.38	0.53	-0.01	0.44	0.55	-0.07	0.29	0.46	0.08	0.34	0.48	0.03	0.34	0.65	-0.12
7:16182041:16182152:+@7:16182288|16182320:16182468:+	A3SS	ENSMUSG00000041420	0.03	0.09	0.01	0.09	0.18	-0.07	NA	NA	NA	0.06	0.14	-0.04	0.05	0.12	-0.03	0.04	0.11	0	0.09	0.18	-0.07	0.06	0.12	-0.02	NA	NA	NA	0.05	0.1	-0.01	0.06	0.12	-0.02	0.05	0.12	-0.03
16:10571494:10571599:+@16:10573294|10573300:10573423:+	A3SS	ENSMUSG00000068663	0.07	0.14	-0.02	0.16	0.31	-0.02	0.07	0.24	0.07	0.05	0.29	0.09	0.11	0.31	0.03	0.03	0.09	0.02	0.08	0.23	0.06	0.08	0.14	-0.03	0.13	0.26	-0.08	0.11	0.21	-0.06	0.12	0.28	-0.07	0.04	0.31	0.1
19:5729237:5730712:-@19:5728868|5728878:5728087:-	A3SS	NA	0.08	0.94	0.1	0.13	0.15	-0.02	0.11	0.21	0	0.15	0.14	-0.04	0.15	0.15	-0.04	0.27	0.32	-0.09	0.25	2.61	-0.14	0.22	0.2	-0.04	0.14	0.32	0.04	0.16	0.15	0.02	0.14	0.23	0.04	0.13	0.12	-0.02
2:77936593:77936722:-@2:77932763|77932766:77932699:-	A3SS	ENSMUSG00000027014	0.29	0.61	0.14	0.4	0.38	-0.03	0.42	0.41	-0.05	0.32	0.49	0.05	0.41	0.36	-0.04	0.33	0.41	0.1	0.48	0.49	-0.11	0.27	0.71	0.16	0.41	0.34	0.02	0.47	0.4	-0.04	0.32	0.56	0.11	0.28	0.46	0.09
10:21307585:21307779:+@10:21336967|21336976:21337075:+	A3SS	ENSMUSG00000019977	0.96	0.06	0.02	0.96	0.08	0.01	0.98	0.04	-0.01	0.96	0.07	0.01	0.95	0.13	0.02	0.97	0.04	0.01	0.94	0.14	0.03	0.98	0.03	0	0.99	0.04	-0.01	0.98	0.04	0	0.97	0.05	0.01	0.96	0.08	0.01
11:70647589:70647952:+@11:70648015|70648029:70648109:+	A3SS	ENSMUSG00000040746	0.05	0.12	0.01	0.04	0.12	0.03	0.04	0.12	0.03	0.02	0.12	0.05	0.07	0.14	0	0.03	0.13	0.03	0.03	0.12	0.04	0.04	0.12	0.02	0.01	0.16	0.05	0.1	0.19	-0.04	0.02	0.16	0.04	0.02	0.14	0.05
7:143715666:143715822:-@7:143713578|143714008:143713496:-	A3SS	ENSMUSG00000037606	0.01	0	-0.01	0.18	0.6	-0.18	NA	NA	NA	0.02	0.07	-0.02	0.01	0	-0.01	0.03	0.07	-0.03	0.01	0	-0.01	0.01	0	-0.01	NA	NA	NA	0.01	0	-0.01	0.01	0.06	-0.01	0	0	0
11:50325493:50325673:-@11:50311780|50311784:50311604:-	A3SS	ENSMUSG00000020368	0.97	0.05	0.01	0.98	0	0	0.97	0.05	0.01	0.98	0	0	0.98	0	0	0.97	0	0.01	0.97	0	0.01	0.97	0.04	0.01	0.97	0.04	0.01	0.98	0	0	0.97	0.05	0.01	0.97	0	0.01
2:32677923:32677961:+@2:32678384|32678456:32678572:+	A3SS	ENSMUSG00000026814	0.05	0.13	0.01	0.14	0.33	-0.09	0.08	0.17	-0.03	0.15	0.34	-0.1	0.13	0.22	-0.08	0.02	0.12	0.04	0.06	0.14	-0.01	0.1	0.23	-0.04	0.05	0.13	0.01	0.16	0.39	-0.1	0.05	0.13	0.01	0.12	0.22	-0.07
4:155750868:155750924:-@4:155750593|155750598:155750473:-	A3SS	ENSMUSG00000029036	0.98	0.1	-0.02	0.97	0.3	-0.1	0.95	0.3	-0.08	0.97	0.43	-0.1	0.96	0.29	-0.09	0.97	0.08	-0.01	0.95	0.27	-0.08	0.95	0.11	0.01	0.92	0.16	0.04	0.96	0.07	0	0.94	0.12	0.02	0.98	0.38	-0.11
6:71139749:71139943:-@6:71138803|71138822:71138651:-	A3SS	ENSMUSG00000054474	0.11	0.28	-0.07	0.07	1.99	0.24	0.14	0.9	0.17	NA	NA	NA	0.17	0.57	0.14	0.06	0.1	-0.02	NA	NA	NA	NA	NA	NA	0.13	0.26	-0.09	0.22	0.82	-0.18	0.16	0.26	-0.12	0.18	0.59	0.13
16:32895085:32895197:+@16:32898374|32898401:32898470:+	A3SS	ENSMUSG00000022800	0.98	0.05	0	0.98	0.04	0	0.97	0.07	0.01	0.98	0.05	0	0.98	0.05	0	0.99	0.05	-0.01	0.96	0.08	0.02	0.94	0.14	0.04	0.97	0.06	0.01	0.98	0.05	0	0.97	0.07	0.01	0.98	0.04	0
2:181187343:181187454:+@2:181187550|181187665:181187736:+	A3SS	ENSMUSG00000016344	0.36	1.22	-0.14	0.35	2.51	-0.15	0.39	3.79	-0.19	0.38	12.19	-0.18	0.32	1.22	-0.12	0.28	0.24	-0.06	0.29	0.55	-0.09	0.36	1.2	-0.14	0.47	26.4	-0.25	0.45	7.03	-0.23	0.37	1.58	-0.15	0.36	6.79	-0.16
12:58982568:58982674:-@12:58978563|58978615:58978462:-	A3SS	ENSMUSG00000020986	0.98	0.04	0.02	0.98	0.03	0.02	0.98	0.03	0.02	0.97	0.07	0.03	0.98	0.05	0.02	0.97	0.07	0.03	0.98	0.05	0.02	0.96	0.08	0.04	0.99	0.03	0.01	0.98	0.05	0.02	0.97	0.12	0.03	0.98	0.03	0.02
7:45154303:45154420:+@7:45156293|45156306:45156399:+	A3SS	ENSMUSG00000003423	0.08	0.17	-0.04	0.08	0.17	-0.03	0.03	0.1	0.02	0.03	0.09	0.02	0.04	0.1	0.01	0.04	0.09	0	0.06	0.12	-0.01	0.07	0.15	-0.03	0.04	0.1	0	0.09	0.24	-0.05	0.02	0.07	0.02	0.06	0.12	-0.01
6:30509685:30509706:-@6:30508802|30508842:30508666:-	A3SS	ENSMUSG00000029782	0.04	0.08	0	0.05	0.08	0.01	0.04	0.08	0.02	0.05	0.11	0.01	0.08	0.11	-0.02	0.05	0.08	-0.01	0.03	0.18	0.03	0.16	1.19	-0.12	0.03	0.06	0.01	0.03	0.08	0.01	0.1	0.34	-0.06	0.03	0.13	0.03
X:74240413:74240550:-@X:74240326|74240328:74240205:-	A3SS	ENSMUSG00000031328	1	0	0	1	0	0	0.99	0.05	0.01	1	0	0	1	0	0	1	0	0	1	0	0	1	0	0	1	0	0	1	0	0	1	0	0	1	0	0
4:123369805:123369968:-@4:123368832|123368835:123368821:-	A3SS	ENSMUSG00000028649	0.22	0.58	0	0.24	0.68	0.05	0.28	0.82	0.01	0.35	0.83	-0.06	0.23	0.52	0.06	0.21	0.45	0.01	0.41	0.77	-0.12	0.44	0.85	-0.22	0.35	0.56	-0.13	0.27	0.53	-0.05	0.41	0.82	-0.19	0.28	0.48	0.01
3:108663524:108663631:+@3:108667950|108667963:108668184:+	A3SS	ENSMUSG00000027884	0.03	0.05	-0.01	0.03	0.08	0	0.03	0.07	0	0.01	0.06	0.02	0.02	0.07	0.01	0.05	0.12	-0.03	0.02	0.06	0.01	0.03	0.05	-0.01	0.02	0.04	0	0.04	0.09	-0.02	0.03	0.06	-0.01	0.02	0.06	0.01
5:24908323:24908509:-@5:24889185|24889188:24889082:-	A3SS	ENSMUSG00000028944	0.46	0.51	-0.13	0.27	0.35	-0.01	0.21	0.32	0.05	0.38	0.45	-0.12	0.34	0.38	-0.08	0.28	0.34	0.05	0.32	0.38	-0.06	0.41	0.47	-0.08	0.46	0.61	-0.13	0.17	1.36	0.16	0.42	0.37	-0.09	0.39	0.55	-0.13
11:49213590:49213642:+@11:49214223|49214526:49214654:+	A3SS	ENSMUSG00000046311	0.57	0.83	0.1	0.63	1.6	-0.39	0.73	4.92	-0.49	0.5	0.86	-0.26	0.56	1.81	-0.32	0.77	0.73	-0.1	0.71	3.52	-0.47	0.66	0.81	0.01	0.63	0.68	0.04	0.61	0.78	0.06	0.71	0.6	-0.04	0.59	1.55	-0.35
7:24507087:24507436:+@7:24510523|24510685:24510753:+	A3SS	ENSMUSG00000064264	0.88	0.54	-0.11	0.62	0.82	0.18	0.79	0.42	0.01	0.76	0.48	0.04	0.65	0.71	0.15	0.6	0.73	0.17	0.75	0.47	0.05	0.7	0.5	0.07	0.73	0.51	0.04	0.8	0.45	-0.03	0.72	0.49	0.05	0.79	0.5	0.01
15:103240454:103240523:+@15:103241078|103241080:103241196:+	A3SS	ENSMUSG00000046434	0.9	0.47	-0.13	0.89	0.3	-0.03	0.85	0.33	0.01	0.92	0.28	-0.06	0.87	0.36	-0.01	0.9	0.52	-0.13	0.8	0.42	0.06	0.85	0.5	-0.08	0.93	0.5	-0.16	0.88	0.6	-0.11	0.92	0.45	-0.15	0.91	0.29	-0.05
9:45948215:45948308:-@9:45947888|45947909:45947836:-	A3SS	ENSMUSG00000034908	0.11	0.2	-0.05	0.15	0.33	-0.07	0.22	0.49	-0.14	0.11	0.24	-0.03	0.15	0.37	-0.07	0.07	0.15	-0.01	0.09	0.21	-0.01	0.16	0.3	-0.1	0.29	0.5	-0.23	0.13	0.24	-0.07	0.3	0.62	-0.24	0.06	0.15	0.02
2:104434936:104435057:-@2:104434714|104434717:104434590:-	A3SS	ENSMUSG00000027177	0.88	0.25	-0.03	0.81	0.68	0.14	0.57	2.34	0.38	0.92	0.14	0.03	0.91	0.13	0.04	0.94	0.4	-0.09	0.88	0.23	0.07	0.87	0.23	-0.02	0.87	0.19	-0.02	0.88	0.18	-0.03	0.85	0.22	0	0.81	1.55	0.14
10:79858752:79858824:+@10:79858952|79859072:79859271:+	A3SS	ENSMUSG00000006498	0.99	0	0	0.99	0.03	-0.01	0.98	0.03	0	0.99	0.04	-0.01	0.99	0.04	-0.01	0.99	0	0	0.98	0.04	0	0.97	0.1	0.02	0.99	0	0	0.98	0.06	0.01	0.99	0	0	0.99	0.03	-0.01
11:87109261:87109304:+@11:87116104|87116145:87116190:+	A3SS	ENSMUSG00000020492	0.42	1.16	-0.08	0.5	1.07	0.02	0.48	1.48	0.04	0.39	1.33	0.13	0.52	0.8	0	0.38	0.8	-0.04	0.55	1.37	-0.03	0.53	1.06	-0.19	0.5	1.18	-0.16	0.56	1.03	-0.22	0.53	1.06	-0.19	0.43	1.1	0.09
11:71019611:71020189:+@11:71024550|71024558:71024711:+	A3SS	ENSMUSG00000040599	0.97	0.06	0.01	0.98	0.07	-0.01	0.97	0.05	0	0.96	0.08	0.01	0.96	0.07	0.01	0.99	0.04	-0.01	0.97	0.07	0	0.95	0.1	0.03	0.91	0.37	0.07	0.96	0.08	0.02	0.94	0.1	0.04	0.95	0.1	0.02
X:20862499:20863090:-@X:20861571|20861609:20860511:-	A3SS	ENSMUSG00000037217	0.22	2.8	0.43	0.31	0.76	0.03	0.51	0.9	-0.17	0.64	1	-0.3	0.54	1.1	-0.2	0.48	0.87	0.17	0.45	0.82	-0.11	NA	NA	NA	0.28	1.66	0.37	NA	NA	NA	0.37	1.09	0.28	0.76	3.37	-0.42
X:152003361:152003525:+@X:152003623|152003653:152003781:+	A3SS	ENSMUSG00000025260	0.01	0	-0.01	0.01	0	-0.01	0.01	0	-0.01	0.01	0	-0.01	0	0	0	0.02	0.17	-0.02	0.01	0	-0.01	0.01	0	-0.01	0.02	0.13	-0.02	0	0	0	0	0	0	0	0	0
2:31675839:31675904:+@2:31676665|31676668:31676736:+	A3SS	ENSMUSG00000039356	0.25	1.18	0.26	NA	NA	NA	NA	NA	NA	NA	NA	NA	NA	NA	NA	0.21	1.27	0.3	NA	NA	NA	NA	NA	NA	0.27	1.4	0.24	0.43	1.07	0.08	NA	NA	NA	NA	NA	NA
11:64992221:64992359:+@11:64992439|64992442:64992524:+	A3SS	ENSMUSG00000020549	0.95	0.1	0.01	0.97	0.11	-0.03	0.95	0.15	-0.01	0.94	0.13	0	0.98	0.09	-0.04	0.98	0.09	-0.02	0.96	0.11	-0.02	0.93	0.13	0.03	0.95	0.12	0.01	0.96	0.1	0	0.97	0.09	-0.01	0.98	0.11	-0.04
2:30301009:30301089:+@2:30301952|30302001:30302045:+	A3SS	ENSMUSG00000052533	0.05	0.33	0.13	0.12	0.57	0.18	0.02	1.01	0.28	0.06	0.79	0.24	0.07	0.8	0.23	0.04	0.29	0.14	0.09	0.76	0.21	0.13	0.42	0.05	0.04	0.28	0.14	0.1	0.36	0.08	0.15	0.42	0.03	0.17	0.65	0.13
5:143324885:143324958:-@5:143324310|143324398:143324132:-	A3SS	ENSMUSG00000001844	0.22	0.31	0.06	0.16	0.33	0.08	0.22	0.26	0.02	0.16	0.33	0.08	0.1	0.67	0.14	0.14	0.88	0.14	0.3	0.3	-0.06	0.17	0.5	0.11	0.37	0.41	-0.09	0.21	0.3	0.07	0.3	0.25	-0.02	0.21	0.25	0.03
10:63002183:63002280:+@10:63002946|63004657:63004776:+	A3SS	ENSMUSG00000020070	0.04	0.04	0	0.03	0.04	0	0.09	0.54	-0.06	0.04	0.06	-0.01	0.02	0.04	0.01	0.04	0.04	0	0.05	0.09	-0.02	0.02	0.06	0.02	0.08	0.18	-0.04	0.02	0.2	0.02	0.02	0.06	0.02	0.02	0.04	0.01
15:75969185:75969404:+@15:75973052|75973123:75973208:+	A3SS	ENSMUSG00000034429	0.58	0.98	-0.2	0.47	0.94	-0.09	0.59	1.59	-0.21	0.47	1.09	-0.09	0.41	1.47	-0.03	0.52	0.83	-0.14	0.54	1.54	-0.16	0.65	1.19	-0.27	0.66	1.5	-0.28	0.57	1.02	-0.19	0.65	1.34	-0.27	0.42	1.08	-0.04
7:45810127:45810238:-@7:45808449|45808452:45808373:-	A3SS	ENSMUSG00000003269	0.11	0.35	0.04	0.14	0.27	-0.09	0.32	0.88	-0.27	0.09	0.18	-0.04	0.08	0.17	-0.03	0.25	0.39	-0.1	0.17	0.39	-0.12	0.1	0.31	0.05	0.24	0.47	-0.09	0.14	0.31	0.01	0.09	0.3	0.06	0.11	0.21	-0.06
12:73907867:73908324:+@12:73926554|73926557:73926747:+	A3SS	ENSMUSG00000021109	0.33	0.24	-0.05	0.25	0.18	0.04	0.25	0.22	0.04	0.29	0.13	0	0.36	0.4	-0.07	0.21	0.35	0.07	0.26	0.15	0.03	0.31	0.16	-0.03	0.33	0.22	-0.05	0.31	0.14	-0.03	0.28	0.12	0	0.28	0.12	0.01
16:45158382:45158673:-@16:45157646|45157678:45157461:-	A3SS	ENSMUSG00000022664	0.03	0.09	-0.01	0.04	0.08	-0.01	0.11	0.29	-0.08	0.04	0.08	-0.01	0.15	0.33	-0.12	0.04	0.09	-0.02	0.08	0.19	-0.05	0.08	0.17	-0.06	0.07	0.18	-0.05	0.08	0.18	-0.06	0.08	0.23	-0.06	0.04	0.08	-0.01
11:96823945:96824013:-@11:96822286|96822319:96822104:-	A3SS	ENSMUSG00000038615	0.93	0.14	0.04	0.97	0.08	0	0.95	0.09	0.02	0.93	0.13	0.04	0.94	0.1	0.03	0.97	0.06	0	0.9	0.22	0.07	0.93	0.15	0.04	0.97	0.07	0	0.95	0.11	0.02	0.96	0.07	0.01	0.95	0.1	0.02
18:75370895:75370948:+@18:75375874|75375877:75375948:+	A3SS	ENSMUSG00000025880	NA	NA	NA	0.63	0.79	0.11	NA	NA	NA	NA	NA	NA	NA	NA	NA	0.63	0.81	0.08	NA	NA	NA	NA	NA	NA	NA	NA	NA	0.65	0.65	0.06	0.62	0.69	0.09	NA	NA	NA
9:45854627:45854843:+@9:45856088|45856163:45856225:+	A3SS	ENSMUSG00000032086	0.92	0.22	0.05	0.83	0.35	0.12	0.45	4.21	0.5	0.92	0.13	0.03	0.95	0.12	0	0.91	0.18	0.06	0.96	0.11	-0.01	0.93	0.12	0.04	0.72	0.75	0.25	0.92	0.17	0.05	0.96	0.1	0.01	0.95	0.12	0
6:30088833:30088988:+@6:30089912|30089915:30090146:+	A3SS	ENSMUSG00000058440	0.55	0.3	0.07	0.63	0.19	0	0.56	0.31	0.07	0.57	0.28	0.06	0.59	0.24	0.04	0.58	0.21	0.04	0.53	0.44	0.1	0.52	0.45	0.1	0.53	0.37	0.09	0.51	0.5	0.11	0.47	0.87	0.15	0.53	0.46	0.1
9:99579357:99579442:+@9:99580139|99580245:99580363:+	A3SS	ENSMUSG00000032469	0.9	0.22	0.02	0.94	0.17	-0.02	0.84	0.45	0.08	0.93	0.19	-0.01	0.89	0.3	0.03	0.95	0.12	-0.03	0.92	0.22	0	0.89	0.25	0.03	0.88	0.21	0.04	0.92	0.2	0	0.9	0.2	0.02	0.94	0.17	-0.02
9:31396323:31396497:+@9:31396794|31397036:31397137:+	A3SS	ENSMUSG00000042185	0.15	0.14	-0.01	0.09	0.29	0.07	0.26	0.39	-0.1	0.26	0.46	-0.1	0.08	0.42	0.08	0.13	0.12	0.01	0.26	0.4	-0.1	0.17	0.16	-0.03	0.42	10.22	-0.28	0.19	0.21	-0.05	0.15	0.14	-0.01	0.2	0.22	-0.04
19:46331757:46331818:-@19:46331640|46331673:46331546:-	A3SS	ENSMUSG00000036748	0.9	0.23	0.01	0.87	0.24	0.03	0.9	0.24	0	0.88	0.24	0.02	0.84	0.41	0.06	0.94	0.2	-0.03	0.77	0.66	0.13	0.92	0.2	-0.01	0.8	0.52	0.11	0.82	0.42	0.09	0.9	0.27	0.01	0.9	0.23	0
15:76351294:76351659:+@15:76352420|76352467:76352552:+	A3SS	ENSMUSG00000022553	0.62	0.29	0.08	0.68	0.23	0.04	0.67	0.26	0.05	0.66	0.26	0.06	0.57	1.04	0.15	0.76	0.26	-0.06	0.66	0.28	0.06	0.61	0.36	0.09	0.88	13.51	-0.18	0.49	7.4	0.21	0.75	0.24	-0.05	0.67	0.25	0.05
7:4996004:4996101:-@7:4993552|4994912:4992852:-	A3SS	ENSMUSG00000051550	0.48	0.39	-0.1	0.37	0.3	-0.02	0.27	0.45	0.08	0.51	1.39	-0.16	0.39	0.25	-0.04	0.28	0.62	0.1	0.4	0.25	-0.05	0.55	1.58	-0.17	0.63	0.97	-0.25	0.4	0.2	-0.02	0.47	0.33	-0.09	0.46	0.54	-0.11
11:102293276:102293342:-@11:102293095|102293152:102293067:-	A3SS	ENSMUSG00000059995	0.34	1.16	0.22	NA	NA	NA	0.42	1.05	0.14	NA	NA	NA	NA	NA	NA	0.55	1.03	0.01	NA	NA	NA	NA	NA	NA	NA	NA	NA	0.53	1.21	0.03	NA	NA	NA	NA	NA	NA
10:94748941:94749055:+@10:94750230|94750259:94750403:+	A3SS	ENSMUSG00000020024	0.03	0.07	-0.01	0.02	0.04	0	0.02	0.04	0	0.02	0.05	0	0.02	0.05	0	0.05	0.19	-0.03	0.02	0.05	0	0.04	0.07	-0.02	0.04	0.1	-0.02	0.02	0.05	0	0.05	0.14	-0.03	0.04	0.08	-0.02
1:74585384:74585697:-@1:74579618|74579927:74579325:-	A3SS	ENSMUSG00000026135	0.89	0.7	-0.16	0.79	0.61	-0.13	0.77	0.49	-0.11	0.69	0.45	-0.03	0.69	0.54	-0.03	0.84	0.41	-0.11	0.8	0.61	-0.14	0.73	0.42	0	0.85	0.5	-0.12	0.71	0.48	0.02	0.92	1.12	-0.19	0.52	0.62	0.14
2:23094289:23094517:+@2:23099562|23099565:23099764:+	A3SS	ENSMUSG00000026781	0.6	0.16	0	0.66	0.27	-0.05	0.49	0.5	0.12	0.66	0.21	-0.05	0.66	0.22	-0.05	0.75	2.26	-0.15	0.57	0.22	0.04	0.67	0.29	-0.07	0.5	0.42	0.1	0.7	0.55	-0.1	0.65	0.24	-0.05	0.65	0.21	-0.04
15:61985341:61985951:+@15:61987507|61987510:61988278:+	A3SS	NA	0.64	0.32	0.08	0.69	0.33	0.07	0.82	0.42	-0.06	0.67	0.45	0.09	0.73	0.25	0.03	0.77	0.26	-0.05	0.71	0.5	0.05	0.71	0.28	0.01	0.62	0.7	0.1	0.74	0.19	-0.02	0.56	0.65	0.16	0.67	0.46	0.09
2:35718760:35718938:+@2:35719853|35719919:35720741:+	A3SS	ENSMUSG00000026883	0.79	0.18	0.04	0.85	0.17	0.04	0.84	0.21	0.05	0.79	0.86	0.1	0.9	0.13	-0.01	0.83	0.11	0	0.82	0.29	0.07	0.79	0.19	0.04	0.8	0.16	0.03	0.85	0.14	-0.02	0.75	0.38	0.08	0.82	0.27	0.07
7:78895927:78896014:+@7:78902230|78902344:78902830:+	A3SS	ENSMUSG00000030609	0.34	0.13	0.03	0.39	0.09	-0.01	0.49	3.24	-0.11	0.34	0.17	0.04	0.32	0.44	0.06	0.41	0.15	-0.04	0.34	0.25	0.04	0.31	0.42	0.06	0.57	2.64994e+08	-0.2	0.33	0.15	0.04	0.32	0.25	0.05	0.36	0.11	0.02
10:7604174:7604383:+@10:7608544|7608548:7608639:+	A3SS	ENSMUSG00000019796	0.94	0.12	0	0.98	0.16	-0.06	0.98	0.19	-0.06	0.84	0.32	0.08	0.94	0.17	-0.02	0.98	0.1	-0.04	0.84	0.33	0.08	0.9	0.17	0.04	0.99	0.11	-0.05	0.92	0.16	0.02	0.88	0.24	0.06	0.95	0.19	-0.03
4:132075202:132075292:-@4:132007421|132007438:132006958:-	A3SS	ENSMUSG00000028906	0.32	0.5	0.04	0.35	2.02	0.36	0.29	3.94	0.42	0.34	2.37	0.37	0.26	3.44	0.45	0.35	0.91	0.01	0.25	4.36	0.46	0.37	0.56	-0.01	0.52	0.81	-0.16	0.43	0.62	-0.07	0.41	0.65	-0.05	0.38	1.57	0.33
2:130441395:130441503:+@2:130441608|130441617:130441705:+	A3SS	ENSMUSG00000027411	0.93	0.19	-0.05	0.88	0.22	-0.02	0.92	0.28	-0.06	0.92	0.26	-0.06	0.93	0.29	-0.07	0.96	0.34	-0.08	0.87	0.24	-0.01	0.88	0.21	0	0.94	0.22	-0.06	0.87	0.19	0.01	0.92	0.23	-0.04	0.92	0.27	-0.06
17:56012416:56012492:+@17:56014941|56015028:56015109:+	A3SS	ENSMUSG00000003199	0.95	0.19	-0.04	0.91	0.24	-0.01	0.91	0.25	-0.01	0.94	0.19	-0.04	0.93	0.22	-0.03	0.91	0.22	0	0.94	0.16	-0.04	0.92	0.19	-0.01	0.93	0.18	-0.02	0.91	0.2	0	0.95	0.19	-0.04	0.95	0.19	-0.05
4:155249966:155250062:+@4:155250506|155250545:155250650:+	A3SS	ENSMUSG00000073684	0.84	0.29	-0.03	0.83	0.53	0.05	0.83	0.51	0.05	0.83	0.48	0.05	0.89	0.3	-0.01	0.8	0.28	0.01	0.72	0.8	0.16	0.87	0.33	-0.06	0.91	0.55	-0.1	0.83	0.34	-0.02	0.7	0.5	0.11	0.6	2.03	0.28
4:56802329:56802726:+@4:56803508|56803596:56803647:+	A3SS	NA	0.16	0.47	0.1	0.21	0.5	-0.13	0.2	0.35	-0.12	0.13	0.21	-0.05	0.18	0.44	-0.1	0.12	0.64	0.14	0.14	0.26	-0.06	0.18	0.39	0.08	0.16	0.54	0.1	0.16	0.4	0.1	0.12	0.6	0.14	0.09	0.16	-0.01
8:94037198:94037442:+@8:94038965|94038968:94039110:+	A3SS	ENSMUSG00000033009	0.97	0.07	0.01	0.95	0.11	-0.01	0.97	0.12	-0.03	0.95	0.11	-0.01	0.97	0.1	-0.03	0.99	0.03	-0.01	0.97	0.12	-0.03	0.9	0.31	0.08	0.97	0.07	0.01	0.98	0.05	0	0.95	0.13	0.03	0.93	0.11	0.01
7:44542765:44542878:-@7:44542250|44542409:44542104:-	A3SS	ENSMUSG00000038644	0.02	0.04	0.01	0.02	0.05	0.01	0.03	0.06	0	0.04	0.07	-0.01	0.01	0.06	0.02	0.03	0.05	0	0.05	0.1	-0.02	0.06	0.14	-0.03	0.03	0.06	0	0.02	0.05	0.01	0.03	0.05	0	0.02	0.05	0.01
16:20219618:20219691:+@16:20221661|20221674:20221753:+	A3SS	ENSMUSG00000041215	0.08	0.17	-0.01	0.1	0.22	0.02	0.07	0.2	0.05	0.06	0.31	0.06	0.24	0.42	-0.12	0.06	0.17	0.01	0.1	0.32	0.02	0.16	0.3	-0.09	0.11	0.23	-0.04	0.11	0.29	-0.04	0.06	0.15	0.01	0.13	0.28	-0.01
2:175380780:175380840:+@2:175381994|175383642:175385279:+	A3SS	NA	0.89	1.63	-0.16	0.86	0.62	-0.12	0.96	14.76	-0.22	0.76	0.23	-0.02	0.74	0.27	0	0.91	2.86	-0.18	0.86	0.48	-0.12	0.89	1.19	-0.16	0.91	2.97	-0.18	0.82	0.33	-0.09	0.83	0.48	-0.1	0.86	0.51	-0.12
16:23107479:23107820:+@16:23108585|23108588:23108633:+	A3SS	ENSMUSG00000022884	0.52	0.86	0.09	0.43	0.91	0.15	0.64	0.69	-0.06	0.38	1.02	0.2	0.6	0.94	-0.02	0.35	1.22	0.26	0.28	1.27	0.3	0.42	1.3	0.19	0.4	1.22	0.21	0.68	0.68	-0.07	0.32	1.54	0.29	0.35	1.22	0.23
1:75435943:75436011:+@1:75436778|75436784:75436838:+	A3SS	ENSMUSG00000033021	NA	NA	NA	NA	NA	NA	NA	NA	NA	NA	NA	NA	NA	NA	NA	NA	NA	NA	NA	NA	NA	0.62	1.08	0.06	NA	NA	NA	NA	NA	NA	NA	NA	NA	NA	NA	NA
1:36316209:36316327:+@1:36317204|36317610:36317662:+	A3SS	ENSMUSG00000037447	0.25	1.56	0.39	0.54	0.78	-0.03	0.51	0.93	0	0.32	1.2	0.19	0.37	0.97	0.14	0.58	0.78	0.06	0.47	0.64	0.04	0.54	0.84	0.1	0.67	0.82	-0.03	0.51	0.81	0.13	0.6	1.08	0.04	0.31	1.22	0.2
11:101218654:101218720:-@11:101217363|101217368:101217243:-	A3SS	ENSMUSG00000006920	0.23	0.45	0	0.27	0.44	0.02	0.21	0.46	0.08	0.52	0.84	-0.23	0.43	0.56	-0.14	0.08	0.48	0.15	0.35	0.5	-0.06	0.23	0.48	0	0.12	0.41	0.11	0.25	0.41	-0.02	0.42	0.92	-0.19	0.36	0.42	-0.07
11:115205062:115205161:+@11:115205475|115205478:115205583:+	A3SS	ENSMUSG00000045980	NA	NA	NA	0.89	0.5	-0.18	NA	NA	NA	NA	NA	NA	NA	NA	NA	0.67	0.66	0.17	NA	NA	NA	NA	NA	NA	NA	NA	NA	NA	NA	NA	NA	NA	NA	NA	NA	NA
6:99162839:99163029:-@6:99075949|99076045:99075854:-	A3SS	ENSMUSG00000030067	0.9	0.17	0.03	0.71	0.45	0.14	0.82	0.36	0.03	0.87	0.22	-0.02	0.76	0.43	0.09	0.81	0.34	0.12	0.91	0.34	-0.06	0.94	0.12	-0.01	0.7	0.57	0.23	0.77	0.52	0.16	0.91	0.16	0.02	0.86	0.25	-0.01
12:13441467:13441580:+@12:13441859|13441862:13441946:+	A3SS	ENSMUSG00000020576	0.59	0.47	-0.07	0.58	0.34	0.04	0.61	0.43	0.01	0.53	0.43	0.09	0.54	0.38	0.08	0.4	0.54	0.12	0.47	0.64	0.15	0.54	0.44	-0.02	0.25	1.47	0.27	0.35	0.77	0.17	0.48	0.44	0.04	0.31	3.96	0.31
4:48638980:48639045:+@4:48650295|48650301:48650418:+	A3SS	ENSMUSG00000028347	0.97	0.06	0.02	0.96	0.07	0	0.98	0.12	-0.02	0.92	0.12	0.04	0.98	0.09	-0.02	0.98	0.04	0.01	0.98	0.12	-0.02	0.89	0.53	0.1	0.99	0.03	0	0.98	0.05	0.01	0.96	0.07	0.03	0.97	0.09	-0.01
14:76415821:76419009:+@14:76438936|76438947:76439108:+	A3SS	ENSMUSG00000022010	0.92	9.13	-0.54	0.68	0.83	0.02	0.79	0.51	-0.09	0.83	0.42	-0.13	0.76	0.62	-0.06	0.53	0.87	-0.15	0.86	0.56	-0.16	0.86	3.03	-0.48	0.46	1.45	-0.08	0.46	0.64	-0.08	0.93	18.61	-0.55	0.88	0.97	-0.18
11:119872216:119872399:+@11:119874154|119874161:119874264:+	A3SS	ENSMUSG00000025583	0.96	0.08	0.01	0.97	0.09	-0.02	0.95	0.1	0	0.97	0.09	-0.02	0.97	0.11	-0.02	0.98	0.06	-0.01	0.97	0.09	-0.02	0.97	0.09	0	0.91	0.24	0.06	0.96	0.07	0.01	0.97	0.07	0	0.97	0.09	-0.02
4:155875138:155875366:+@4:155885098|155885164:155885196:+	A3SS	ENSMUSG00000029034	0.94	0.13	0	0.96	0.17	-0.04	0.94	0.17	-0.02	0.92	0.26	0	0.95	0.14	-0.03	0.97	0.15	-0.03	0.93	0.18	-0.01	0.92	0.18	0.02	0.97	0.12	-0.03	0.95	0.1	-0.01	0.94	0.14	0	0.95	0.19	-0.03
X:12048995:12049252:-@X:12048545|12048647:12048303:-	A3SS	ENSMUSG00000040363	0.5	0.33	-0.08	0.69	6.15	-0.22	0.66	1.16	-0.19	0.51	0.19	-0.04	0.59	0.7	-0.12	0.57	3.28	-0.15	0.47	0.18	0	0.59	5.76	-0.17	0.83	1000000000000	-0.41	0.49	0.29	-0.07	0.54	0.81	-0.12	0.53	0.23	-0.06
7:126898797:126898923:-@7:126897224|126897227:126897026:-	A3SS	ENSMUSG00000060538	0.82	1.3	-0.29	0.4	1.02	0	0.64	1.73	-0.24	0.78	2.27	-0.38	0.59	1.14	-0.19	0.62	0.78	-0.09	0.65	1.52	-0.25	0.82	0.93	-0.29	0.44	0.95	0.09	0.64	1.24	-0.11	0.74	1.13	-0.21	0.8	1.72	-0.4
4:98380618:98380691:-@4:98375013|98375028:98374920:-	A3SS	ENSMUSG00000028563	0.86	0.25	0.09	0.94	0.14	0	0.95	0.18	-0.01	0.93	0.19	0.01	0.92	0.2	0.02	0.94	0.11	0.01	0.95	0.15	-0.01	0.82	0.35	0.13	0.93	0.14	0.02	0.94	0.16	0.01	0.92	0.18	0.03	0.92	0.21	0.02
16:18876471:18876637:-@16:18875407|18875436:18875324:-	A3SS	ENSMUSG00000022706	0.13	0.16	-0.04	0.08	0.09	0.01	0.06	0.11	0.03	0.1	0.11	-0.01	0.06	0.12	0.03	0.06	0.12	0.03	0.11	0.13	-0.02	0.09	0.14	0	0.05	0.17	0.04	0.07	0.12	0.02	0.07	0.13	0.02	0.11	0.13	-0.02
12:109546430:109546542:+@12:109549479|109549519:109549552:+	A3SS	ENSMUSG00000021268	0.56	1.44	-0.31	0.62	4.35	-0.51	NA	NA	NA	0.3	0.52	-0.19	0.52	2.44	-0.41	0.27	0.64	-0.02	0.6	2.03	-0.49	0.33	0.74	-0.08	0.7	2.09	-0.45	NA	NA	NA	NA	NA	NA	NA	NA	NA
7:28736068:28736203:+@7:28737339|28737665:28738140:+	A3SS	ENSMUSG00000030598	0.19	3.76	-0.13	0.13	1.85	-0.08	0.23	87.99	-0.18	0.16	1.65	-0.11	0.03	0.09	0.02	0.07	0.07	-0.01	0.09	0.15	-0.04	0.08	0.1	-0.02	0.36	11164.4	-0.3	0.06	0.08	0	0.07	0.08	-0.01	0.05	0.07	0
19:6341459:6341516:+@19:6341744|6341767:6341834:+	A3SS	ENSMUSG00000024948	NA	NA	NA	NA	NA	NA	0.59	0.94	0.12	NA	NA	NA	NA	NA	NA	NA	NA	NA	NA	NA	NA	NA	NA	NA	NA	NA	NA	NA	NA	NA	NA	NA	NA	NA	NA	NA
1:121312201:121312325:-@1:121307306|121307318:121307140:-	A3SS	ENSMUSG00000003721	0.07	0.13	-0.03	0.11	0.29	0.01	0.12	0.3	0	0.12	0.22	0	0.15	0.26	-0.03	0.04	0.09	0	0.14	0.23	-0.02	0.09	0.16	-0.05	0.15	0.54	-0.11	0.08	0.19	-0.04	0.12	0.27	-0.08	0.1	0.22	0.02
17:36862327:36862359:-@17:36861496|36861582:36860691:-	A3SS	NA	0.69	1.36	-0.2	NA	NA	NA	NA	NA	NA	NA	NA	NA	NA	NA	NA	0.56	1.24	-0.07	NA	NA	NA	NA	NA	NA	0.44	0.92	0.05	NA	NA	NA	0.63	1	-0.14	NA	NA	NA
11:75631020:75631197:+@11:75633069|75633104:75633176:+	A3SS	ENSMUSG00000006127	0.95	0.15	-0.02	0.92	0.16	0.01	0.87	0.27	0.06	0.95	0.14	-0.02	0.94	0.16	-0.01	0.95	0.17	-0.02	0.95	0.14	-0.02	0.96	0.13	-0.03	0.95	0.16	-0.02	0.84	0.32	0.09	0.97	0.15	-0.04	0.97	0.14	-0.04
9:123717526:123717557:-@9:123715420|123715424:123715300:-	A3SS	ENSMUSG00000025245	0.89	0.26	0.03	0.89	0.18	0.06	0.63	2.21	0.32	0.83	0.39	0.12	0.79	0.63	0.16	0.9	0.23	0.02	0.71	1.14	0.24	0.78	0.59	0.14	0.9	0.2	0.02	0.7	0.7	0.22	0.88	0.21	0.04	0.86	0.25	0.09
X:7723565:7723753:+@X:7723849|7723853:7723920:+	A3SS	ENSMUSG00000039382	0.86	0.82	-0.21	0.77	0.65	0.14	0.7	0.58	0.21	0.73	0.71	0.18	0.84	0.31	0.07	0.9	0.74	-0.25	0.71	1.08	0.2	0.8	0.77	-0.15	0.79	0.61	-0.14	0.84	0.7	-0.19	0.71	0.73	-0.06	0.86	0.25	0.05
5:142473908:142474050:+@5:142474374|142474422:142474514:+	A3SS	ENSMUSG00000039623	0.85	0.6	-0.14	0.8	0.41	0.07	0.53	1.62	0.34	0.84	0.42	0.03	0.82	0.42	0.05	0.91	0.78	-0.2	0.75	0.56	0.12	0.84	0.51	-0.13	0.81	0.56	-0.1	0.86	0.59	-0.15	0.85	0.81	-0.14	0.9	0.27	-0.03
6:83523168:83523278:-@6:83522900|83522927:83522816:-	A3SS	ENSMUSG00000059430	0.02	0.04	-0.02	0.03	0.05	-0.02	NA	NA	NA	0.02	0.03	-0.01	0.01	0	0	0.09	0.22	-0.09	0.02	0.03	-0.01	0.02	0.03	-0.02	NA	NA	NA	0.01	0	-0.01	0.02	0.03	-0.02	0.02	0.04	-0.01
18:10647726:10647891:-@18:10645223|10645235:10644413:-	A3SS	ENSMUSG00000002475	NA	NA	NA	0.68	0.73	0.17	0.58	1.07	0.27	NA	NA	NA	NA	NA	NA	0.87	0.48	-0.09	NA	NA	NA	NA	NA	NA	NA	NA	NA	NA	NA	NA	NA	NA	NA	NA	NA	NA
7:130167703:130167808:-@7:130164123|130164217:130163959:-	A3SS	ENSMUSG00000030849	0.17	0.19	-0.02	0.25	0.24	-0.03	0.24	0.28	-0.02	0.4	1.16	-0.18	0.4	1.03	-0.18	0.15	0.16	0	0.3	0.36	-0.08	0.3	0.7	-0.15	0.36	0.71	-0.21	0.16	0.19	-0.01	0.22	0.33	-0.07	0.2	0.19	0.02
8:111008650:111008841:-@8:111008306|111008311:111003186:-	A3SS	NA	0.99	0.03	0	0.99	0.04	-0.01	0.99	0.04	-0.01	0.98	0.05	0	0.99	0.05	-0.01	0.99	0.02	0	0.97	0.06	0.01	0.98	0.05	0.01	0.98	0.03	0.01	0.99	0.03	0	0.98	0.04	0.01	0.99	0.04	-0.01
5:32863701:32863743:+@5:32864577|32864583:32864699:+	A3SS	ENSMUSG00000037426	0.66	0.61	0.05	0.37	1.47	0.39	0.75	0.5	0.01	0.9	0.45	-0.14	0.52	0.96	0.24	0.82	0.65	-0.11	0.65	0.5	0.11	0.84	0.67	-0.13	0.66	1.06	0.05	NA	NA	NA	0.8	0.58	-0.09	0.7	0.66	0.06
8:83437985:83438056:-@8:83437633|83437636:83437553:-	A3SS	ENSMUSG00000063253	0.95	0.25	-0.05	0.88	0.21	0.02	0.87	0.23	0.03	0.87	0.24	0.03	0.84	0.32	0.06	0.94	0.21	-0.04	0.87	0.23	0.03	0.9	0.25	0	0.86	0.26	0.04	0.88	0.17	0.02	0.93	0.23	-0.03	0.87	0.22	0.03
7:127800609:127800714:+@7:127801075|127801127:127801246:+	A3SS	ENSMUSG00000042289	0.76	0.38	0.09	0.81	0.36	-0.06	0.81	0.32	-0.06	0.87	0.47	-0.12	0.73	0.32	0.02	0.84	0.26	0.01	0.72	0.27	0.03	0.83	0.23	0.02	0.81	0.23	0.04	0.6	1.17	0.25	0.86	0.2	-0.01	0.93	1.91	-0.18
15:75670062:75670184:-@15:75669471|75669474:75669287:-	A3SS	ENSMUSG00000000934	0.9	0.15	0.02	0.81	0.7	0.15	0.93	0.13	0.03	0.95	0.12	0.01	0.87	0.39	0.09	0.88	0.22	0.04	0.93	0.15	0.03	0.88	0.21	0.04	0.88	0.26	0.04	0.83	0.32	0.09	0.93	0.17	-0.01	0.94	0.11	0.02
17:35693788:35693917:-@17:35693665|35693694:35693592:-	A3SS	ENSMUSG00000003534	0.94	0.11	0.04	0.83	0.38	0.11	0.81	0.41	0.13	0.92	0.18	0.02	0.88	0.21	0.06	0.96	0.08	0.02	0.89	0.23	0.05	0.9	0.17	0.08	0.81	0.81	0.17	0.9	0.19	0.08	0.83	0.3	0.15	0.89	0.2	0.05
15:97810853:97810964:-@15:97809967|97810039:97809924:-	A3SS	ENSMUSG00000022475	0.88	0.28	0.03	NA	NA	NA	0.67	0.59	0.15	0.84	0.33	-0.02	0.81	0.36	0.01	0.63	0.95	0.28	0.84	0.38	-0.02	0.81	0.34	0.1	0.56	1.15	0.35	0.82	0.33	0.09	0.87	0.28	0.04	0.8	0.33	0.02
11:83971552:83971592:+@11:83977080|83977083:83977201:+	A3SS	ENSMUSG00000034940	0.42	0.78	0.1	0.62	0.74	-0.08	0.72	1.1	-0.18	0.72	0.79	-0.18	0.53	0.72	0.01	0.12	2.73	0.4	0.59	0.73	-0.05	0.79	1.12	-0.27	0.8	1.18	-0.28	0.72	0.74	-0.2	0.65	0.72	-0.13	0.57	0.75	-0.03
15:89159461:89159642:-@15:89159282|89159293:89159227:-	A3SS	ENSMUSG00000036606	0.99	0.03	0	0.94	0.13	0.04	0.95	0.11	0.03	0.98	0.04	0	0.98	0.05	0	0.95	0.1	0.04	0.98	0.03	0	0.98	0.05	0.01	0.94	0.15	0.05	0.98	0	0.01	0.99	0.03	0	0.99	0.04	-0.01
7:127800609:127800714:+@7:127801052|127801075:127801246:+	A3SS	ENSMUSG00000042289	0.05	0.11	-0.02	0.08	0.14	-0.02	0.06	0.13	0	0.02	0.12	0.04	0.04	0.13	0.02	0.06	0.13	-0.03	0.03	0.12	0.03	0.05	0.09	-0.02	0.05	0.1	-0.02	0.2	0.66	-0.17	0.02	0.05	0.01	0.08	0.17	-0.02
3:137865133:137865210:+@3:137865520|137865558:137865633:+	A3SS	ENSMUSG00000037894	1	0	-0.01	1	0	0	1	0	0	1	0	0	1	0	0	1	0	-0.01	1	0	0	1	0	-0.01	0.99	0	0	1	0	-0.01	1	0	-0.01	1	0	0
5:115249397:115249522:-@5:115249170|115249173:115248915:-	A3SS	ENSMUSG00000041740	0.2	0.36	-0.07	0.15	1.83	0.11	0.09	79.01	0.17	0.19	0.35	0.07	0.19	0.31	0.07	0.1	0.12	0.03	0.14	1.88	0.12	0.15	0.11	-0.02	0.17	0.17	-0.04	0.18	0.19	-0.05	0.15	0.11	-0.02	0.12	6.65	0.14
17:11237462:11237702:+@17:11303590|11303593:11303711:+	A3SS	ENSMUSG00000023826	0.74	1.26	-0.28	NA	NA	NA	NA	NA	NA	NA	NA	NA	NA	NA	NA	0.59	0.89	-0.13	NA	NA	NA	0.63	1.14	-0.17	NA	NA	NA	0.57	0.87	-0.11	0.65	0.97	-0.19	NA	NA	NA
4:55014683:55014847:+@4:55016814|55016997:55017100:+	A3SS	ENSMUSG00000060206	0.11	0.12	-0.03	0.06	0.09	-0.01	0.1	0.21	-0.05	0.15	1.78	-0.1	0.04	0.07	0.01	0.07	0.08	0.01	0.08	0.16	-0.03	0.14	0.25	-0.06	0.1	0.11	-0.02	0.07	0.09	0.01	0.13	0.21	-0.05	0.07	0.1	-0.02
11:67052535:67052618:-@11:67051778|67051914:67051681:-	A3SS	NA	0.05	0.16	0.04	0.01	0.1	0.04	0.11	0.23	-0.06	0.04	0.13	0.01	0.05	0.13	0	0.05	0.15	0.04	0.04	0.12	0.01	0.15	0.33	-0.06	0.03	0.15	0.06	0.31	0.63	-0.22	0.28	0.58	-0.19	0.04	0.11	0.01
9:107860349:107860459:-@9:107853403|107853674:107852125:-	A3SS	ENSMUSG00000032582	0.2	0.13	-0.03	0.31	683.55	-0.15	0.38	1000000000000	-0.22	0.2	0.17	-0.04	0.16	0.08	0	0.35	1000000000000	-0.18	0.2	0.17	-0.04	0.26	2.08	-0.09	0.41	1000000000000	-0.24	0.14	0.12	0.03	0.15	0.09	0.02	0.16	0.08	0
11:3931976:3932044:-@11:3931584|3931587:3931393:-	A3SS	ENSMUSG00000020432	0.75	0.47	0.13	0.91	0.25	-0.06	0.85	0.21	0	0.8	0.28	0.05	0.9	0.36	-0.05	0.89	0.16	-0.01	0.75	0.31	0.1	0.73	0.66	0.15	0.93	0.31	-0.05	0.7	0.83	0.18	0.82	0.3	0.06	0.91	0.35	-0.06
3:142810691:142810865:-@3:142810434|142810487:142810361:-	A3SS	ENSMUSG00000004591	0.98	0.05	0	0.99	0.03	0	0.97	0.04	0.02	0.97	0.06	0.02	0.98	0.05	0.01	0.97	0.05	0.01	0.96	0.09	0.03	0.95	0.09	0.03	0.98	0.04	0	0.99	0.04	-0.01	0.98	0.04	0	0.97	0.06	0.02
1:183284133:183284222:-@1:183282555|183282571:183282486:-	A3SS	ENSMUSG00000046836	0.69	0.51	0.12	0.74	0.61	0.17	0.7	0.87	0.21	0.79	0.63	0.12	0.91	0.22	0	0.9	0.39	-0.09	0.75	1.06	0.16	0.79	0.5	0.02	0.72	0.54	0.09	0.85	0.38	-0.04	0.84	0.38	-0.03	0.83	0.35	0.08
11:115419892:115419962:-@11:115418516|115418550:115418386:-	A3SS	ENSMUSG00000034566	0.04	0.03	-0.01	0.05	0.17	-0.02	0.06	0.52	-0.03	0.04	0.08	-0.01	0.03	0.04	0	0.05	0.07	-0.02	0.04	0.05	-0.01	0.06	0.11	-0.03	0.08	3.83	-0.05	0.04	0.03	-0.01	0.05	0.09	-0.02	0.04	0.1	-0.01
4:135324819:135325280:-@4:135324061|135324109:135323914:-	A3SS	ENSMUSG00000028809	0.97	0.07	0.01	0.98	0.21	-0.06	0.98	0.22	-0.06	0.98	0.2	-0.06	0.97	0.18	-0.05	0.97	0.07	0.01	0.97	0.14	-0.05	0.98	0.05	0	0.94	0.2	0.04	0.99	0.05	-0.01	0.98	0.06	0	0.97	0.14	-0.05
11:101582242:101582325:+@11:101582501|101582643:101582704:+	A3SS	ENSMUSG00000034947	0.69	1.12	-0.09	0.59	0.83	0.03	0.65	0.66	-0.03	NA	NA	NA	0.51	0.8	0.11	0.68	1.11	-0.08	NA	NA	NA	0.63	0.85	-0.03	0.59	0.91	0.01	NA	NA	NA	NA	NA	NA	NA	NA	NA
10:83555573:83555615:+@10:83556001|83556013:83556116:+	A3SS	ENSMUSG00000034560	0.12	0.22	-0.08	0.06	0.19	0.04	0.15	0.27	-0.05	0.06	0.25	0.04	0.08	0.14	0.02	0.1	0.23	-0.06	0.46	1.41	-0.36	0.13	0.26	-0.09	0.11	0.22	-0.07	0.11	0.23	-0.07	0.14	0.39	-0.1	0.07	0.2	0.03
7:30563301:30563349:+@7:30563532|30563557:30563619:+	A3SS	ENSMUSG00000078765	0.66	0.86	-0.06	NA	NA	NA	NA	NA	NA	NA	NA	NA	NA	NA	NA	0.45	1.17	0.15	NA	NA	NA	NA	NA	NA	NA	NA	NA	NA	NA	NA	NA	NA	NA	0.7	1.06	-0.14
5:34636021:34636124:-@5:34635742|34635767:34635609:-	A3SS	ENSMUSG00000001082	0.92	0.16	0.03	0.96	0.08	0	0.89	0.36	0.07	0.96	0.08	0	0.89	0.36	0.07	0.97	0.09	-0.02	0.93	0.15	0.03	0.97	0.11	-0.02	0.97	0.09	-0.02	0.96	0.1	-0.01	0.91	0.18	0.04	0.97	0.07	-0.01
5:151060748:151060921:-@5:151059618|151059675:151059459:-	A3SS	ENSMUSG00000016128	0.18	0.23	-0.06	NA	NA	NA	NA	NA	NA	0.08	0.2	0.04	0.25	0.92	-0.13	0.16	0.22	-0.04	0.11	0.15	0.01	0.2	0.34	-0.08	NA	NA	NA	0.17	0.22	-0.05	0.22	0.66	-0.1	0.12	0.12	0
X:136270810:136270882:+@X:136271268|136271309:136271978:+	A3SS	ENSMUSG00000046432	0.56	0.1	0.01	0.63	0.12	-0.03	0.68	0.65	-0.08	0.6	0.12	0	0.61	0.1	-0.01	0.6	0.15	-0.03	0.62	0.14	-0.02	0.69	3.25	-0.12	0.64	0.82	-0.07	0.57	0.09	0	0.59	0.11	-0.02	0.57	0.15	0.03
19:5483930:5484025:-@19:5483665|5483763:5483635:-	A3SS	ENSMUSG00000024906	0.59	0.72	0.13	0.58	1.01	0.04	0.56	0.96	0.06	0.57	0.71	0.05	0.64	1.12	-0.02	0.67	0.74	0.05	0.37	1.08	0.25	0.54	0.77	0.18	0.47	1.06	0.25	0.51	0.96	0.21	0.77	0.64	-0.05	0.73	0.81	-0.11
5:90609715:90609812:-@5:90608953|90608992:90608799:-	A3SS	ENSMUSG00000029370	NA	NA	NA	NA	NA	NA	0.71	0.9	0.1	NA	NA	NA	NA	NA	NA	0.76	0.54	-0.04	NA	NA	NA	NA	NA	NA	0.75	0.63	-0.03	NA	NA	NA	NA	NA	NA	NA	NA	NA
15:75909245:75909340:-@15:75903808|75903818:75902679:-	A3SS	ENSMUSG00000055762	0.52	1.06	-0.29	0.45	0.98	0.1	0.46	1.64	0.09	0.41	0.92	0.14	0.48	0.96	0.07	0.41	0.78	-0.18	0.32	1.12	0.23	0.36	1.16	-0.13	0.41	0.92	-0.18	0.46	1.05	-0.23	0.32	0.81	-0.09	0.6	0.94	-0.05
11:84916099:84916130:-@11:84914285|84914383:84914211:-	A3SS	ENSMUSG00000020526	0.48	0.99	-0.25	NA	NA	NA	NA	NA	NA	NA	NA	NA	NA	NA	NA	0.42	1.42	-0.19	NA	NA	NA	NA	NA	NA	0.5	1.91	-0.27	NA	NA	NA	0.47	1.44	-0.24	NA	NA	NA
2:121977331:121977469:+@2:121978892|121978895:121979041:+	A3SS	ENSMUSG00000033411	0.91	0.14	0.04	0.97	0.06	0	0.95	0.08	0.02	0.93	0.16	0.04	0.93	0.16	0.04	0.96	0.08	-0.01	0.94	0.13	0.03	0.94	0.1	0.01	0.94	0.09	0.01	0.95	0.09	0	0.93	0.09	0.02	0.93	0.18	0.04
10:80803583:80803723:+@10:80803801|80803820:80803888:+	A3SS	ENSMUSG00000020211	0.03	0.12	0.03	0.04	0.17	0.04	0.03	0.17	0.05	0.04	0.14	0.04	0.06	0.14	0.02	0.08	0.12	-0.02	0.07	0.16	0.01	0.07	0.09	-0.01	0.05	0.13	0.01	0.05	0.11	0.01	0.07	0.12	-0.01	0.11	0.18	-0.03
X:51130105:51130341:-@X:51128965|51129071:51128921:-	A3SS	ENSMUSG00000036109	0.88	0.46	-0.08	0.78	0.49	0.11	NA	NA	NA	0.69	0.64	0.2	0.78	0.44	0.11	0.95	0.54	-0.15	0.7	0.51	0.19	0.74	0.73	0.06	0.75	0.45	0.05	0.68	0.52	0.12	0.68	0.56	0.12	0.77	0.45	0.12
17:23191677:23191802:-@17:23191435|23191508:23191345:-	A3SS	ENSMUSG00000002617	NA	NA	NA	NA	NA	NA	NA	NA	NA	NA	NA	NA	NA	NA	NA	0.44	0.72	0	NA	NA	NA	0.27	0.83	0.17	0.14	1.44	0.3	NA	NA	NA	0.28	0.74	0.16	NA	NA	NA
7:122067198:122067484:+@7:122067621|122067664:122067993:+	A3SS	ENSMUSG00000030870	0.07	0.14	-0.04	0.02	0.04	0	0.02	0.04	0	0.01	0.04	0.01	0.06	0.17	-0.04	0.02	0.04	0.01	0.05	0.09	-0.03	0.03	0.07	0	0.02	0.06	0.01	0.03	0.07	0	0.02	0.06	0.01	0.02	0.05	0
2:175695320:175695380:-@2:175692518|175694166:175690881:-	A3SS	NA	0.91	2.24	-0.18	0.86	0.55	-0.12	0.95	6.44	-0.21	0.78	0.2	-0.04	0.74	0.24	0	0.93	6.29	-0.2	0.86	0.52	-0.12	0.9	1.46	-0.17	0.91	3.18	-0.18	0.81	0.31	-0.08	0.87	0.94	-0.14	0.87	0.65	-0.13
7:45719920:45720018:+@7:45720294|45720438:45720487:+	A3SS	ENSMUSG00000059070	0.99	0	0	0.99	0	0	0.99	0	0	0.99	0	0	1	0	-0.01	1	0	-0.01	0.99	0	0	0.99	0	0	1	0	-0.01	0.99	0	0	1	0	-0.01	0.99	0	0
14:33388800:33388982:-@14:33387292|33387296:33387172:-	A3SS	ENSMUSG00000021936	0.97	0.08	0	0.97	0.13	-0.03	0.98	0.14	-0.04	0.95	0.09	-0.01	0.98	0.13	-0.04	0.97	0.06	0	0.93	0.11	0.01	0.96	0.09	0.01	0.97	0.07	0	0.97	0.06	0	0.97	0.08	0	0.96	0.1	-0.02
17:24479012:24479078:-@17:24478458|24478478:24478320:-	A3SS	ENSMUSG00000024142	0.56	0.66	0.15	0.82	0.5	-0.08	0.81	0.45	-0.07	0.64	0.53	0.1	0.54	0.74	0.2	0.82	0.5	-0.11	0.74	0.48	0	0.61	0.61	0.1	0.73	0.39	-0.02	0.81	0.48	-0.1	0.68	0.39	0.03	0.68	0.42	0.06
7:127802014:127802113:+@7:127802236|127802329:127802398:+	A3SS	ENSMUSG00000042289	0.84	0.37	-0.01	0.83	0.54	-0.09	0.84	0.57	-0.1	0.84	0.57	-0.1	0.77	0.53	-0.03	0.76	0.5	0.07	0.73	0.54	0.01	0.87	0.34	-0.04	0.82	0.36	0.01	0.78	0.39	0.05	0.84	0.43	-0.01	0.86	0.56	-0.12
1:93479061:93479180:+@1:93489124|93489128:93489154:+	A3SS	ENSMUSG00000026276	0.55	1.35	0.12	NA	NA	NA	0.56	0.86	0.15	0.28	2.45	0.43	0.71	0.46	0	0.72	0.67	-0.05	NA	NA	NA	NA	NA	NA	0.59	0.55	0.08	0.58	0.59	0.09	0.53	0.78	0.14	0.53	1.04	0.18
X:134756568:134756730:+@X:134757236|134757264:134757342:+	A3SS	NA	0.03	0.06	0.01	0.03	0.07	0	0.11	0.19	-0.08	0.05	0.06	-0.02	0.03	0.05	0	0.03	0.1	0.01	0.05	0.08	-0.02	0.04	0.07	0	NA	NA	NA	0.07	0.08	-0.03	0.04	0.06	0	0.04	0.05	-0.01
16:20540333:20540415:+@16:20540969|20540975:20541110:+	A3SS	ENSMUSG00000022841	0.38	83.63	-0.31	0.52	9.25	-0.4	0.41	1.6	-0.29	0.25	0.46	-0.13	0.17	0.24	-0.05	0.12	0.22	-0.05	0.33	0.61	-0.21	0.26	0.6	-0.19	0.52	118.07	-0.45	0.19	0.37	-0.12	0.21	0.43	-0.14	0.26	0.48	-0.14
1:74290752:74290847:-@1:74289924|74290068:74289871:-	A3SS	ENSMUSG00000006301	0	0	0	0.02	0.04	-0.02	0.05	0.1	-0.05	0	0	0	0.01	0	-0.01	0.01	0.02	-0.01	0.02	0.04	-0.02	0.02	0.06	-0.02	0.05	0.11	-0.05	0.01	0	-0.01	0.01	0.02	-0.01	0.01	0	-0.01
8:105889104:105889540:+@8:105889625|105889631:105889729:+	A3SS	ENSMUSG00000036270	0.98	0.04	0	0.99	0.04	-0.01	0.99	0.04	-0.01	0.98	0.04	0	0.99	0.04	-0.01	0.99	0.03	-0.01	0.99	0.04	-0.01	0.98	0.05	0	0.98	0.04	0	0.98	0.03	0	0.98	0.05	0	0.99	0.03	-0.01
5:139711554:139711711:-@5:139710732|139710817:139710583:-	A3SS	ENSMUSG00000036718	0.03	0.06	-0.02	NA	NA	NA	NA	NA	NA	0.08	0.16	-0.03	0.03	0.12	0.02	0.11	0.28	-0.1	0.07	0.12	-0.02	0.1	0.21	-0.09	0.05	0.1	-0.04	0.07	0.18	-0.06	0.05	0.11	-0.04	0.05	0.12	0
5:140693415:140693543:-@5:140692924|140692928:140692794:-	A3SS	ENSMUSG00000036555	0.76	0.41	0.06	0.76	0.39	0.14	0.73	0.58	0.17	0.92	0.21	-0.02	0.92	0.18	-0.02	0.9	0.3	-0.08	0.91	0.24	-0.01	0.9	0.35	-0.08	0.86	0.41	-0.04	0.89	0.35	-0.07	0.85	0.33	-0.03	0.82	0.34	0.08
5:123157753:123157867:+@5:123158393|123158516:123158944:+	A3SS	ENSMUSG00000038384	0.92	0.41	-0.09	0.89	0.28	-0.06	0.89	0.36	-0.06	0.87	0.36	-0.04	0.85	0.43	-0.02	0.81	0.31	0.02	0.86	0.29	-0.03	0.91	0.31	-0.08	0.53	1.17	0.3	0.84	0.35	-0.01	0.94	0.36	-0.11	0.83	0.44	0
9:107981204:107981296:+@9:107981390|107981518:107981581:+	A3SS	ENSMUSG00000032596	NA	NA	NA	NA	NA	NA	NA	NA	NA	NA	NA	NA	NA	NA	NA	0.37	1.01	0.21	NA	NA	NA	NA	NA	NA	NA	NA	NA	NA	NA	NA	NA	NA	NA	NA	NA	NA
12:109459607:109459892:+@12:109460046|109460112:109463336:+	A3SS	ENSMUSG00000040856	0.72	0.79	0.21	0.67	0.65	0.2	0.73	0.51	0.14	0.88	0.28	-0.01	NA	NA	NA	0.6	1.16	0.33	0.89	0.25	-0.02	0.92	0.15	0.01	0.76	0.52	0.17	0.55	1.93	0.38	0.91	0.18	0.02	0.87	0.28	0
8:120018853:120018953:+@8:120023565|120023568:120023702:+	A3SS	ENSMUSG00000031825,ENSMUSG00000092329	NA	NA	NA	0.42	0.42	-0.09	NA	NA	NA	0.39	0.48	-0.06	NA	NA	NA	0.3	0.46	0.08	NA	NA	NA	NA	NA	NA	NA	NA	NA	NA	NA	NA	NA	NA	NA	NA	NA	NA
9:118548623:118548801:+@9:118551832|118551835:118551963:+	A3SS	ENSMUSG00000038708	0.88	0.59	-0.11	0.87	0.17	-0.02	0.79	0.3	0.06	0.77	0.32	0.08	0.81	0.22	0.04	0.83	0.24	-0.06	0.81	0.23	0.04	0.85	0.34	-0.08	0.79	0.19	-0.02	0.82	0.26	-0.05	0.84	0.32	-0.07	0.82	0.23	0.03
2:179922954:179923079:-@2:179921967|179922058:179921911:-	A3SS	ENSMUSG00000039117	0.01	0.05	0.02	0.02	0.09	0.03	0.01	0.08	0.04	0.02	0.09	0.03	0.04	0.11	0.01	0.01	0.06	0.02	0.03	0.09	0.02	0.04	0.08	-0.01	0.03	0.06	0	0.01	0.06	0.02	0.02	0.06	0.01	0.01	0.09	0.04
7:141457592:141457657:+@7:141458084|141458107:141458214:+	A3SS	ENSMUSG00000025509	NA	NA	NA	0.64	0.94	-0.01	0.4	2.04	0.23	0.64	0.81	-0.01	0.53	0.81	0.1	NA	NA	NA	0.68	0.88	-0.05	NA	NA	NA	NA	NA	NA	NA	NA	NA	NA	NA	NA	NA	NA	NA
5:30063236:30063411:-@5:30062039|30062049:30061968:-	A3SS	ENSMUSG00000025747	0.05	3.24	0.09	0.05	0.31	0.05	0.07	0.18	0.03	0.08	0.1	0.02	0.07	0.15	0.03	0.04	4	0.1	0.04	0.62	0.06	0.11	0.16	0.03	0.06	0.58	0.08	0.1	0.19	0.04	0.07	0.4	0.07	0.09	0.1	0.01
9:54398047:54398123:-@9:54396367|54396370:54396240:-	A3SS	ENSMUSG00000041268	0.76	0.99	-0.21	0.8	0.48	-0.08	0.6	0.7	0.12	0.6	0.6	0.12	0.76	0.51	-0.04	0.7	0.65	-0.15	0.83	0.56	-0.11	0.83	1.38	-0.28	0.75	1.28	-0.2	0.61	0.71	-0.06	0.72	0.84	-0.17	0.8	0.46	-0.08
6:48594862:48594976:+@6:48596293|48596296:48599082:+	A3SS	ENSMUSG00000052751	0.53	1.9	0.25	0.86	0.28	-0.02	0.56	3.33	0.28	0.72	0.42	0.12	0.57	2.24	0.27	0.74	0.3	0.04	0.69	0.74	0.15	0.63	0.61	0.15	0.63	0.6	0.15	0.52	2.29	0.26	0.68	0.44	0.1	0.8	0.32	0.04
11:59453511:59453645:+@11:59453792|59453878:59454059:+	A3SS	ENSMUSG00000036819	0.52	0.31	0	0.46	0.85	0.19	0.54	0.47	0.11	0.5	0.7	0.15	0.35	5.22	0.3	0.55	0.27	-0.03	0.49	0.71	0.16	0.54	0.35	-0.02	0.68	0.67	-0.16	0.52	0.31	0	0.65	0.59	-0.13	0.45	0.91	0.2
3:89946179:89946284:-@3:89946065|89946137:89945921:-	A3SS	ENSMUSG00000060671	0.03	0.05	0.01	0.02	0.12	0.02	0.03	0.09	0.01	0.03	0.08	0.01	0.03	0.07	0.01	0.05	0.06	-0.01	0.02	0.2	0.02	0.02	0.07	0.02	0.04	0.06	0	0.03	0.05	0.01	0.06	0.09	-0.02	0.03	0.07	0.01
4:134914889:134914916:-@4:134913195|134913261:134913091:-	A3SS	ENSMUSG00000028822	0.25	0.26	-0.01	0.14	0.46	0.1	0.09	0.92	0.15	0.33	0.44	-0.09	0.44	0.82	-0.2	0.39	0.56	-0.15	0.2	0.41	0.04	0.52	1.35	-0.28	0.22	0.33	0.02	0.35	0.63	-0.11	0.22	0.38	0.02	0.21	0.25	0.03
5:122247532:122247617:-@5:122246625|122246634:122246485:-	A3SS	ENSMUSG00000038593	0.09	0.25	0.03	0.11	0.24	0.04	0.14	0.34	0.01	0.13	0.43	0.02	0.21	0.44	-0.06	0.15	0.24	-0.03	0.06	0.38	0.09	0.11	0.24	0.01	0.08	0.22	0.04	0.11	0.25	0.01	0.16	0.41	-0.04	0.13	0.28	0.02
4:116712723:116712826:+@4:116714016|116714088:116714149:+	A3SS	ENSMUSG00000028689	0.25	0.83	0.18	0.41	0.9	0.11	0.5	0.71	0.02	0.53	0.63	-0.01	0.16	1.91	0.36	0.68	0.92	-0.25	0.31	0.84	0.21	0.62	0.93	-0.19	0.59	0.92	-0.16	0.45	0.76	-0.02	0.28	0.86	0.15	0.26	0.95	0.26
2:153195490:153195565:+@2:153198350|153198354:153198433:+	A3SS	ENSMUSG00000068040	0.93	0.19	0.02	0.93	0.16	0.02	0.86	0.25	0.09	0.89	0.22	0.06	0.95	0.12	0	0.93	0.14	0.02	0.93	0.13	0.02	0.92	0.16	0.03	0.89	0.22	0.06	0.92	0.21	0.03	0.93	0.15	0.02	0.93	0.14	0.02
16:91687795:91687875:-@16:91686249|91686370:91686167:-	A3SS	ENSMUSG00000022960,ENSMUSG00000022956	0.85	0.41	-0.01	0.89	0.32	-0.05	0.78	0.39	0.06	0.83	0.4	0.01	0.86	0.32	-0.02	0.86	0.42	-0.02	0.84	0.41	0	0.8	0.39	0.04	0.88	0.35	-0.04	0.82	0.32	0.02	0.85	0.35	-0.01	0.77	0.43	0.07
1:59179060:59179193:-@1:59178696|59178699:59178532:-	A3SS	ENSMUSG00000026024	0.92	0.21	-0.03	0.93	0.16	0.01	0.86	0.35	0.08	0.9	0.22	0.04	0.93	0.19	0.01	0.93	0.16	-0.04	0.83	0.29	0.11	0.69	0.73	0.2	0.92	0.18	-0.03	0.85	0.27	0.04	0.88	0.2	0.01	0.83	0.51	0.11
7:126497254:126497364:-@7:126496628|126496646:126496437:-	A3SS	ENSMUSG00000032637	0.24	0.72	0.11	0.19	0.18	0.01	0.2	0.17	0	0.23	0.19	-0.03	0.25	0.24	-0.05	0.25	0.66	0.1	0.29	0.37	-0.09	0.26	0.42	0.09	0.11	864845	0.24	0.31	0.21	0.04	0.2	2.88	0.15	0.23	0.2	-0.03
7:46702621:46702680:-@7:46702492|46702517:46702402:-	A3SS	ENSMUSG00000006763	0.85	0.31	0.05	0.9	0.27	-0.05	0.81	0.41	0.04	0.87	0.3	-0.02	0.87	0.43	-0.02	0.92	0.2	-0.02	0.88	0.37	-0.03	0.85	0.31	0.05	0.94	0.24	-0.04	0.85	0.3	0.05	0.86	0.29	0.04	0.85	0.34	0
4:153957237:153957322:+@4:153959749|153959756:153959862:+	A3SS	ENSMUSG00000047613	0.75	0.71	0.13	0.82	0.4	-0.08	0.87	0.46	-0.13	0.84	0.54	-0.1	0.77	0.41	-0.03	0.96	0.21	-0.08	0.87	0.44	-0.13	0.85	0.34	0.03	0.85	0.38	0.03	0.81	0.39	0.07	0.7	0.66	0.18	0.92	0.66	-0.18
11:70700548:70700709:+@11:70702372|70702446:70702551:+	A3SS	ENSMUSG00000020821	0.82	0.16	-0.01	0.86	0.89	-0.16	0.91	2.04	-0.21	0.72	0.21	-0.02	0.78	0.36	-0.08	0.91	0.54	-0.1	0.81	0.51	-0.11	0.83	0.17	-0.02	0.87	0.48	-0.06	0.76	0.22	0.05	0.83	0.16	-0.02	0.79	0.39	-0.09
9:66543946:66544028:-@9:66542613|66542626:66542513:-	A3SS	ENSMUSG00000032376	0.97	0.06	0.01	0.96	0.09	0.03	0.95	0.12	0.04	0.97	0.06	0.02	0.97	0.07	0.02	0.97	0.07	0.01	0.95	0.12	0.04	0.96	0.08	0.02	0.97	0.07	0.01	0.97	0.06	0.01	0.98	0.05	0	0.98	0.05	0.01
14:75331706:75332218:+@14:75335922|75335925:75336074:+	A3SS	ENSMUSG00000022000	0.39	3.77	0.26	0.63	0.39	0.07	0.45	1.77	0.25	0.64	0.4	0.06	0.56	0.58	0.14	0.5	0.86	0.15	0.42	1.72	0.28	0.44	1.61	0.21	0.45	1.16	0.2	0.44	1.66	0.21	0.63	0.25	0.02	0.64	0.37	0.06
5:136314307:136314403:-@5:136313008|136313314:136312643:-	A3SS	ENSMUSG00000029705	0.8	0.52	-0.11	0.9	0.31	-0.06	0.92	0.42	-0.08	0.81	0.25	0.03	0.84	0.26	0	0.91	2.55	-0.22	0.94	0.4	-0.1	0.82	0.58	-0.13	0.89	1.04	-0.2	0.74	0.28	-0.05	0.83	0.83	-0.14	0.96	0.59	-0.12
1:36556803:36556929:-@1:36556077|36556080:36555932:-	A3SS	ENSMUSG00000026121	0.43	0.98	0.02	NA	NA	NA	0.32	2.48	0.4	0.37	2.2	0.35	0.67	0.76	0.05	0.44	0.92	0.01	0.38	1.34	0.34	0.57	0.79	-0.12	0.44	0.63	0.01	0.32	1.07	0.13	0.42	0.79	0.03	0.4	1.48	0.32
10:80274804:80274869:+@10:80277572|80277575:80277682:+	A3SS	ENSMUSG00000069565	0.28	1.88	-0.16	0.15	0.21	0.04	0.1	0.33	0.09	0.18	0.22	0.01	0.14	0.24	0.05	0.1	0.14	0.02	0.17	0.27	0.02	0.12	0.21	0	0.13	0.14	-0.01	0.17	0.2	-0.05	0.12	0.15	0	0.22	0.23	-0.03
3:36085414:36085542:+@3:36087720|36087760:36087799:+	A3SS	ENSMUSG00000027710	0.88	0.31	-0.02	0.84	0.36	0	0.84	0.35	0	0.89	0.31	-0.05	0.9	0.35	-0.06	0.89	0.32	-0.03	0.92	0.37	-0.08	0.84	0.36	0.02	0.69	0.74	0.17	0.92	0.34	-0.06	0.92	0.29	-0.06	0.88	0.3	-0.04
14:5797136:5797298:-@14:5796186|5796198:5796055:-	A3SS	ENSMUSG00000096629	0.32	1.3	0.16	0.42	1.21	0.13	0.25	1.31	0.3	0.19	1.39	0.36	NA	NA	NA	0.3	0.77	0.18	0.39	1.46	0.16	0.37	0.82	0.11	0.41	0.99	0.07	0.46	1.06	0.02	0.27	1.27	0.21	0.27	1.09	0.28
16:18307970:18308040:-@16:18303836|18303855:18303683:-	A3SS	ENSMUSG00000013539	0.12	0.3	0.04	0.16	0.48	0.03	0.36	0.77	-0.17	0.29	0.61	-0.1	0.31	0.65	-0.12	0.17	0.39	-0.01	0.44	1.11	-0.25	0.23	0.53	-0.07	0.14	0.34	0.02	0.23	0.51	-0.07	0.3	0.71	-0.14	0.28	0.57	-0.09
11:4730187:4730267:+@11:4731956|4732067:4732178:+	A3SS	ENSMUSG00000009076	0.03	0.07	-0.01	0.03	0.06	-0.01	0.02	0.04	0	0.03	0.07	-0.01	0.03	0.07	-0.01	0.02	0.05	0	0.03	0.06	-0.01	0.03	0.07	-0.01	0.04	0.09	-0.02	0.04	0.07	-0.02	0.01	0.04	0.01	0.07	0.23	-0.05
3:88716854:88716957:+@3:88717326|88717602:88717658:+	A3SS	ENSMUSG00000028057	0.72	0.61	0.1	0.79	0.42	0.03	0.64	0.76	0.18	0.74	0.49	0.08	0.73	0.46	0.09	0.78	0.63	0.04	0.67	0.68	0.15	0.67	0.71	0.15	0.65	0.87	0.17	0.75	0.69	0.07	0.73	0.58	0.09	0.78	0.62	0.04
3:40930881:40930982:+@3:40933524|40933528:40933902:+	A3SS	ENSMUSG00000037818	0.92	0.43	-0.09	0.91	0.99	-0.32	0.71	1.29	-0.12	0.83	0.97	-0.24	0.91	0.94	-0.32	0.9	0.33	-0.07	0.83	0.78	-0.24	0.75	0.42	0.08	0.95	0.39	-0.12	0.89	0.31	-0.06	0.72	0.62	0.11	0.92	1.08	-0.33
13:54796157:54796218:+@13:54796598|54796722:54796768:+	A3SS	ENSMUSG00000025875	0.55	0.76	-0.1	0.57	0.73	0.06	0.55	0.82	0.08	0.62	1.02	0.01	0.57	0.79	0.06	0.47	0.92	-0.02	0.63	0.86	0	0.59	1.22	-0.14	0.55	1.11	-0.1	0.53	1.27	-0.08	0.56	0.89	-0.11	0.77	0.65	-0.14
4:154024067:154024350:-@4:154023817|154023887:154023688:-	A3SS	ENSMUSG00000078350	NA	NA	NA	NA	NA	NA	0.79	0.54	-0.07	NA	NA	NA	NA	NA	NA	0.71	0.54	0.17	NA	NA	NA	NA	NA	NA	0.74	0.64	0.14	NA	NA	NA	NA	NA	NA	NA	NA	NA
7:16284495:16284546:-@7:16284362|16284375:16284271:-	A3SS	ENSMUSG00000041375	0.76	0.68	0.08	0.86	0.92	-0.25	0.64	0.83	-0.03	0.84	0.74	-0.23	0.67	0.73	-0.06	0.79	0.49	0.05	0.77	0.72	-0.16	0.83	0.5	0.01	0.49	1.66	0.35	0.71	0.5	0.13	0.76	0.45	0.08	0.86	0.82	-0.25
7:139992432:139992488:-@7:139991446|139991449:139991346:-	A3SS	ENSMUSG00000025473	NA	NA	NA	NA	NA	NA	NA	NA	NA	NA	NA	NA	NA	NA	NA	0.36	0.65	-0.21	NA	NA	NA	NA	NA	NA	NA	NA	NA	NA	NA	NA	NA	NA	NA	NA	NA	NA
9:64281607:64281652:+@9:64288108|64288114:64288243:+	A3SS	ENSMUSG00000032397	0.91	0.22	-0.05	0.77	1.21	0.16	0.75	1.62	0.18	0.88	0.32	0.05	0.83	0.4	0.1	0.8	0.31	0.06	0.88	0.22	0.05	0.7	0.73	0.16	0.81	0.29	0.05	0.92	0.39	-0.06	0.94	0.32	-0.08	0.71	3.31	0.22
11:58139019:58139141:-@11:58137763|58137766:58137668:-	A3SS	ENSMUSG00000037275	0.66	0.29	0.05	0.63	0.32	-0.05	0.58	0.28	0	0.76	1.21	-0.18	0.67	0.42	-0.09	0.62	0.38	0.09	0.6	0.28	-0.02	0.6	0.45	0.11	0.66	0.29	0.05	0.69	0.23	0.02	0.61	0.44	0.1	0.73	0.75	-0.15
10:81598611:81598656:-@10:81596255|81596486:81595845:-	A3SS	ENSMUSG00000034758	0.27	0.44	-0.01	0.06	3.56	0.27	0.04	8.32	0.29	0.17	0.69	0.16	NA	NA	NA	0.07	1.32	0.19	0.31	0.47	0.02	0.38	0.5	-0.12	0.13	0.38	0.13	NA	NA	NA	0.18	0.59	0.08	NA	NA	NA
7:3695352:3695621:+@7:3700528|3700615:3701035:+	A3SS	NA	0.98	0	0	0.97	0.05	0	0.98	0.06	-0.01	0.97	0.03	0	0.98	0.1	-0.01	0.98	0.03	0	0.98	0.06	-0.01	0.97	0.04	0.01	0.97	0.04	0.01	0.97	0.04	0.01	0.97	0.04	0.01	0.96	0.04	0.01
7:127470985:127471119:+@7:127471705|127471906:127471977:+	A3SS	ENSMUSG00000030822	0.67	0.66	-0.08	0.46	0.7	0.15	0.26	3.43	0.35	0.8	0.74	-0.19	0.78	0.69	-0.17	0.33	1.2	0.26	0.71	0.56	-0.1	0.8	0.98	-0.21	0.8	1.06	-0.21	0.54	0.59	0.05	0.67	0.56	-0.08	0.66	0.49	-0.05
17:24414312:24414513:-@17:24412574|24412597:24412467:-	A3SS	ENSMUSG00000073437	NA	NA	NA	0.63	1.04	-0.16	0.57	0.89	-0.1	0.36	1.21	0.11	NA	NA	NA	NA	NA	NA	0.32	1.14	0.15	NA	NA	NA	NA	NA	NA	NA	NA	NA	NA	NA	NA	0.3	0.88	0.17
2:121204333:121204548:-@2:121202752|121202758:121202543:-	A3SS	ENSMUSG00000043909	0.91	1.37	0.07	0.91	0.13	0.02	0.94	0.14	-0.01	0.94	0.1	-0.01	0.92	0.12	0.01	0.96	0.09	0.02	0.9	0.16	0.03	0.96	0.14	0.02	0.98	0.05	0	0.91	1.1	0.07	0.96	0.08	0.02	0.96	0.13	-0.03
16:62785788:62785897:-@16:62776383|62776631:62776288:-	A3SS	ENSMUSG00000050312	0.63	1.16	0.19	0.67	0.63	0.16	0.27	62.98	0.56	0.78	0.44	0.05	0.78	0.44	0.05	0.83	0.4	-0.01	0.66	0.8	0.17	0.79	0.47	0.03	0.57	1	0.25	0.68	0.81	0.14	0.75	0.62	0.07	0.84	0.45	-0.01
4:118410885:118411003:+@4:118411658|118411698:118411802:+	A3SS	ENSMUSG00000006392	0.87	0.49	-0.1	0.79	0.16	0.01	0.92	1.95	-0.12	0.84	0.2	-0.04	0.81	0.16	-0.01	0.84	0.32	-0.07	0.8	0.2	0	0.84	0.3	-0.07	0.87	0.52	-0.1	0.81	0.2	-0.04	0.89	0.87	-0.12	0.89	0.48	-0.09
4:135966003:135966116:+@4:135966254|135966370:135966546:+	A3SS	ENSMUSG00000028671	0.12	0.17	-0.05	0.05	0.28	0.05	0.17	0.22	-0.07	0.11	0.11	-0.01	0.03	0.97	0.07	0.1	0.11	-0.03	0.06	0.16	0.04	0.07	0.11	0	0.12	0.17	-0.05	0.02	0.65	0.05	0.21	2.05	-0.14	0.05	0.29	0.05
2:103775610:103775765:-@2:103775498|103775525:103775417:-	A3SS	ENSMUSG00000027184	0.96	0.04	0	0.93	0.11	0.03	0.94	0.07	0.02	0.97	0.06	-0.01	0.97	0.05	-0.01	0.98	0.09	-0.02	0.95	0.06	0.01	0.93	0.09	0.03	0.97	0.06	-0.01	0.98	0.08	-0.02	0.97	0.06	-0.01	0.95	0.05	0.01
5:122791827:122791934:-@5:122791735|122791755:122791608:-	A3SS	ENSMUSG00000029472	0.93	0.05	0	0.91	0.07	0	0.93	0.09	-0.02	0.94	0.14	-0.03	0.94	0.12	-0.03	0.92	0.06	0.01	0.91	0.07	0	0.9	0.11	0.03	0.93	0.05	0	0.92	0.07	0.01	0.91	0.07	0.02	0.89	0.07	0.02
14:75284373:75284665:+@14:75291569|75291572:75291694:+	A3SS	ENSMUSG00000022000	0.78	0.38	-0.05	0.73	0.44	-0.07	0.63	0.45	0.03	0.51	0.7	0.15	0.7	0.47	-0.04	0.65	0.47	0.08	0.85	0.78	-0.19	0.78	0.44	-0.05	0.77	0.57	-0.04	0.84	0.46	-0.11	0.84	0.46	-0.11	0.85	0.8	-0.19
9:65587160:65587251:+@9:65587584|65587612:65588394:+	A3SS	ENSMUSG00000041064	0.88	0.52	-0.08	0.7	0.63	-0.15	0.63	0.49	-0.08	0.59	0.81	-0.04	0.71	0.73	-0.16	0.85	0.36	-0.05	0.8	1.2	-0.25	0.46	1.08	0.34	0.83	0.46	-0.03	0.43	2.02	0.37	0.47	1.93	0.33	0.67	0.64	-0.12
19:41933472:41933665:+@19:41934738|41934840:41934883:+	A3SS	ENSMUSG00000025157	0.93	0.13	0.04	0.93	0.13	0.03	0.92	0.15	0.04	0.95	0.12	0.01	0.96	0.1	0	0.96	0.08	0.01	0.94	0.14	0.02	0.89	0.23	0.08	0.9	0.24	0.07	0.92	0.16	0.05	0.94	0.13	0.03	0.95	0.13	0.01
17:13807280:13807392:+@17:13808932|13808935:13809095:+	A3SS	ENSMUSG00000068036	0.69	1.03	-0.15	0.72	0.23	0.02	0.65	0.41	0.09	0.66	0.33	0.08	0.66	0.33	0.08	0.68	0.79	-0.14	0.75	0.24	-0.01	0.65	0.45	-0.11	0.61	0.31	-0.07	0.63	0.35	-0.09	0.75	4.14	-0.21	0.75	0.22	-0.01
2:71873272:71873565:+@2:71875406|71875407:71875547:+	A3SS	ENSMUSG00000006494	0.99	0.07	-0.02	0.99	0.08	-0.02	0.99	0.07	-0.02	1	0.1	-0.03	0.99	0.07	-0.02	0.99	0.07	-0.02	0.99	0.07	-0.02	0.99	0.07	-0.02	0.99	0.06	-0.02	0.99	0.06	-0.02	0.99	0.07	-0.02	0.99	0.08	-0.02
3:133479342:133479365:-@3:133476632|133476635:133476485:-	A3SS	ENSMUSG00000040943	0.49	1.01	-0.04	0.82	2.93	-0.46	0.43	0.88	-0.07	0.38	0.82	-0.02	0.38	0.73	-0.02	0.31	0.7	0.14	0.62	1.6	-0.26	0.59	1.2	-0.14	0.76	1.19	-0.31	0.7	1.29	-0.25	0.32	0.88	0.13	0.36	0.96	0
2:93849765:93849939:-@2:93848186|93848189:93847917:-	A3SS	ENSMUSG00000040272	0.86	1.13	-0.23	0.77	0.77	-0.17	0.82	0.82	-0.22	0.83	0.93	-0.23	0.75	0.54	-0.15	0.69	0.55	-0.06	0.63	0.49	-0.03	0.63	0.38	0	0.51	0.58	0.12	0.76	0.57	-0.13	0.74	0.51	-0.11	0.49	0.69	0.11
3:82358072:82358255:+@3:82358975|82359031:82359124:+	A3SS	ENSMUSG00000033900	0.88	0.45	-0.11	0.85	0.39	-0.01	0.81	0.47	0.03	0.87	0.3	-0.03	0.86	0.49	-0.02	0.9	0.5	-0.13	0.89	0.4	-0.05	0.83	0.51	-0.06	0.89	0.47	-0.12	0.85	0.45	-0.08	0.83	0.35	-0.06	0.89	0.38	-0.05
15:10490256:10490514:+@15:10492765|10492788:10492863:+	A3SS	ENSMUSG00000022248	0.93	0.22	-0.06	0.93	0.22	-0.06	0.96	0.43	-0.09	0.91	0.19	-0.04	0.91	0.2	-0.04	0.95	0.34	-0.08	0.93	0.22	-0.06	0.96	0.45	-0.09	0.97	0.9	-0.1	0.92	0.19	-0.05	0.97	0.69	-0.1	0.93	0.23	-0.06
3:138956194:138956319:-@3:138955458|138955461:138955322:-	A3SS	ENSMUSG00000028149	0.87	0.18	-0.03	0.78	0.24	0.06	0.84	0.2	0	0.82	0.17	0.02	0.85	0.14	-0.01	0.86	0.13	-0.02	0.71	0.67	0.13	0.9	0.28	-0.06	0.81	0.19	0.03	0.83	0.14	0.01	0.87	0.15	-0.03	0.8	0.18	0.04
2:25364101:25364273:-@2:25363857|25363999:25363806:-	A3SS	ENSMUSG00000026956	0.85	0.29	0.09	0.84	0.27	0.07	0.96	0.19	-0.05	0.92	0.17	-0.01	0.85	0.27	0.06	0.93	0.21	0.01	0.85	0.29	0.06	0.88	0.21	0.06	0.95	0.19	-0.01	0.76	0.58	0.18	0.86	0.22	0.08	0.89	0.21	0.02
7:49759106:49759311:+@7:49759542|49759598:49759793:+	A3SS	ENSMUSG00000039745	0.4	0.85	-0.18	0.53	3.4	-0.24	0.42	0.53	-0.13	0.68	2.83	-0.39	0.46	0.71	-0.17	0.32	0.52	-0.1	0.42	0.67	-0.13	NA	NA	NA	0.46	7.38	-0.24	0.41	0.82	-0.19	0.69	27.75	-0.47	0.62	7.32	-0.33
5:137734840:137736354:-@5:137733922|137733925:137733716:-	A3SS	ENSMUSG00000045348	0.21	0.42	-0.17	0.21	0.41	-0.08	0.14	0.3	-0.01	0.08	0.3	0.05	0.41	0.76	-0.28	0.08	0.15	-0.04	0.13	0.25	0	0.23	0.67	-0.19	0.19	0.57	-0.15	0.43	3.44	-0.39	0.14	0.27	-0.1	0.16	0.27	-0.03
11:82904090:82904136:-@11:82903133|82903197:82902995:-	A3SS	ENSMUSG00000020692	0.7	0.5	0.1	0.89	0.35	-0.05	0.92	0.31	-0.08	0.92	0.4	-0.08	0.88	0.26	-0.04	0.97	0.67	-0.17	0.9	0.33	-0.06	0.62	0.82	0.18	0.91	0.36	-0.11	0.92	0.44	-0.12	0.83	0.38	-0.03	0.81	0.38	0.03
11:5829477:5829725:-@11:5829393|5829394:5829311:-	A3SS	ENSMUSG00000020474	0.9	0.46	-0.18	0.81	1.05	-0.24	NA	NA	NA	0.8	0.78	-0.23	0.71	1.01	-0.14	0.92	0.57	-0.2	0.72	1.18	-0.15	0.77	0.63	-0.05	NA	NA	NA	0.84	0.67	-0.12	0.83	0.67	-0.11	0.8	0.88	-0.23
11:69775376:69775442:+@11:69775802|69775862:69776889:+	A3SS	ENSMUSG00000018750	0.14	0.22	-0.05	0.16	0.28	-0.09	0.19	0.38	-0.12	0.04	0.12	0.03	0.11	0.27	-0.04	0.11	0.19	-0.02	0.1	0.18	-0.03	0.15	0.27	-0.06	0.48	3.46	-0.39	0.13	0.22	-0.04	0.03	0.38	0.06	0.06	0.13	0.01
10:128315098:128315236:+@10:128315487|128315514:128315657:+	A3SS	ENSMUSG00000005682	0.58	1.04	-0.21	0.4	8.86	0.42	0.56	1.58	0.26	0.41	6.74	0.41	0.43	7.19	0.39	0.42	0.43	-0.05	0.55	2.35	0.27	0.48	0.55	-0.11	0.45	0.54	-0.08	0.61	1.41	-0.24	0.58	1.11	-0.21	0.47	3.51	0.35
15:64191484:64191629:-@15:64173286|64173292:64173218:-	A3SS	ENSMUSG00000022377	0.94	0.09	0.03	0.89	0.23	0.08	0.83	0.37	0.14	0.93	0.13	0.04	0.93	0.12	0.04	0.95	0.11	0.02	0.91	0.22	0.06	0.95	0.11	0.02	0.76	0.9	0.21	0.96	0.09	0.01	0.94	0.13	0.03	0.88	0.26	0.09
2:180967602:180967814:+@2:180971014|180971051:180971114:+	A3SS	ENSMUSG00000027575	0.09	0.27	-0.06	0.04	0.07	-0.02	0.04	0.07	-0.02	0.04	0.09	-0.02	0.02	0.05	0	0.04	0.06	-0.01	0.05	0.11	-0.03	0.03	0.06	0	0.07	0.11	-0.04	0.04	0.07	-0.01	0.02	0.08	0.01	0.03	0.06	-0.01
12:110696252:110696395:-@12:110695680|110695780:110695519:-	A3SS	ENSMUSG00000021270	0.02	0	0.01	0.02	0	0.01	0.03	0	0	0.03	0	0	0.03	0	0	0.02	0	0.01	0.02	0	0.01	0.04	4.43	-0.01	0.02	0	0.01	0.03	0	0	0.06	1000000000000	-0.03	0.03	0	0
15:79441928:79442057:-@15:79438855|79438859:79438772:-	A3SS	ENSMUSG00000022433	NA	NA	NA	NA	NA	NA	0.59	0.88	0.09	NA	NA	NA	NA	NA	NA	NA	NA	NA	NA	NA	NA	NA	NA	NA	NA	NA	NA	NA	NA	NA	NA	NA	NA	NA	NA	NA
11:95309378:95309569:-@11:95306144|95306196:95306049:-	A3SS	ENSMUSG00000038909	0.9	0.29	-0.09	0.94	0.35	-0.13	0.92	0.35	-0.11	0.82	0.41	-0.01	0.89	0.34	-0.08	0.91	0.38	-0.1	0.89	0.34	-0.08	0.85	0.43	-0.04	0.92	0.39	-0.11	0.79	0.49	0.02	0.87	0.47	-0.06	0.77	0.54	0.04
4:44055205:44055357:-@4:44052979|44052983:44052771:-	A3SS	ENSMUSG00000028479	0.98	0.07	0	0.91	0.15	0.06	0.92	0.17	0.05	0.95	0.1	0.02	0.97	0.09	0	0.94	0.11	0.04	0.96	0.09	0.01	0.95	0.12	0.03	0.92	0.2	0.06	0.97	0.07	0.01	0.97	0.06	0.01	0.97	0.09	0
9:67031029:67031098:-@9:67023441|67024565:67022593:-	A3SS	ENSMUSG00000032366	0.02	1000000000000	-0.01	0.01	0	0	0.04	1000000000000	-0.03	0.02	1000000000000	-0.01	0.01	0	0	0.03	1000000000000	-0.02	0.03	1000000000000	-0.02	0.02	1000000000000	-0.01	0.04	1000000000000	-0.03	0.01	0	0	0.02	1000000000000	-0.01	0.02	1000000000000	-0.01
7:133733968:133734126:-@7:133725395|133725396:133725204:-	A3SS	ENSMUSG00000030986	0.03	0.08	0.01	0.01	0.14	0.05	0.01	0.11	0.05	0.02	0.15	0.04	0.02	0.11	0.04	0.02	0.08	0.02	0.03	0.12	0.03	0.04	0.08	0	0.03	0.07	0.01	0.03	0.08	0.01	0.04	0.06	0	0.02	0.11	0.04
9:110115491:110115582:-@9:110115161|110115211:110115036:-	A3SS	ENSMUSG00000032480	0.09	0.15	0	0.07	0.14	0.01	0.02	0.31	0.06	0.03	0.18	0.05	0.04	0.16	0.04	0.1	0.15	-0.01	0.13	0.22	-0.05	0.06	0.15	0.03	0.1	0.14	-0.01	0.05	0.16	0.04	0.05	0.15	0.04	0.08	0.14	0
15:99643393:99643523:-@15:99642967|99642971:99642883:-	A3SS	ENSMUSG00000023015	0.91	0.14	0.02	0.96	0.23	-0.06	0.93	0.19	-0.03	0.95	0.2	-0.05	0.97	0.22	-0.07	0.88	0.18	0.05	0.73	0.62	0.17	0.91	0.24	0.02	0.93	0.13	0	0.95	0.16	-0.02	0.95	0.15	-0.02	0.95	0.21	-0.05
17:24445446:24445554:-@17:24445313|24445339:24445122:-	A3SS	ENSMUSG00000024137	0.89	0.23	0.02	0.76	0.55	0.15	0.82	0.32	0.09	0.79	0.59	0.12	0.83	0.38	0.08	0.72	1.37	0.19	0.88	0.26	0.03	0.73	0.77	0.18	0.95	0.19	-0.04	0.89	0.22	0.02	0.92	0.18	-0.01	0.93	0.18	-0.02
17:51742047:51742142:-@17:51740410|51740413:51739476:-	A3SS	ENSMUSG00000023927	0.61	0.7	-0.11	0.58	0.69	0.13	0.39	1.34	0.32	0.54	1.34	0.17	0.52	0.8	0.19	0.63	0.78	-0.13	0.59	0.67	0.12	0.44	0.87	0.06	0.71	1.22	-0.21	0.48	0.87	0.02	0.46	0.79	0.04	0.71	0.94	0
1:136233903:136234280:-@1:136227577|136227662:136227514:-	A3SS	ENSMUSG00000041605	0.85	0.34	0.06	0.77	0.51	0.05	0.73	0.67	0.09	0.71	1.05	0.11	0.73	0.52	0.09	0.89	0.28	0.02	0.87	0.52	-0.05	0.65	0.74	0.26	0.61	1.52	0.3	0.73	0.56	0.18	0.83	0.35	0.08	0.75	0.67	0.07
11:120614331:120614397:-@11:120613725|120613774:120613641:-	A3SS	ENSMUSG00000025137	0.09	0.17	-0.03	0.12	0.37	0.08	0.16	0.44	0.04	0.24	0.47	-0.04	0.22	0.75	-0.02	0.13	0.28	-0.07	0.18	0.4	0.02	0.12	0.23	-0.06	0.17	0.34	-0.11	0.36	1.05	-0.3	0.09	0.21	-0.03	0.2	0.55	0
1:134360757:134360924:-@1:134355713|134355716:134355560:-	A3SS	ENSMUSG00000042305	0.86	0.11	-0.01	0.88	0.29	0.05	0.83	4.72	0.1	0.92	0.08	0.01	0.88	0.37	0.05	0.83	0.12	0.02	0.86	0.39	0.07	0.84	0.12	0.01	0.87	0.12	-0.02	0.89	0.19	-0.04	0.91	0.33	-0.06	0.86	0.47	0.07
4:145585166:145585334:+@4:145617071|145617118:145617175:+	A3SS	ENSMUSG00000078502	0.04	1.43	0.43	0.25	0.69	-0.15	0.07	0.17	0.03	0.07	0.19	0.03	0.2	0.4	-0.1	0.17	0.87	0.3	0.18	0.45	-0.08	0.08	1.08	0.39	0.08	1.05	0.39	0.12	1.01	0.35	0.08	1.16	0.39	0.08	0.18	0.02
1:53937058:53937133:-@1:53933217|53933288:53933119:-	A3SS	ENSMUSG00000042807	NA	NA	NA	0.69	0.62	0.04	NA	NA	NA	NA	NA	NA	0.75	0.44	-0.02	0.63	0.88	0.09	NA	NA	NA	NA	NA	NA	NA	NA	NA	0.66	0.63	0.06	NA	NA	NA	0.57	1.05	0.16
9:107976306:107976412:+@9:107976655|107976710:107976800:+	A3SS	ENSMUSG00000032596	NA	NA	NA	NA	NA	NA	NA	NA	NA	NA	NA	NA	NA	NA	NA	0.24	0.46	-0.11	NA	NA	NA	NA	NA	NA	NA	NA	NA	NA	NA	NA	NA	NA	NA	NA	NA	NA
7:44996544:44996686:-@7:44994449|44994476:44994363:-	A3SS	ENSMUSG00000003190	0.02	0.07	0.02	0.06	0.18	0.02	0.13	0.23	-0.05	0.04	0.15	0.04	0.09	0.19	-0.01	0.05	0.13	-0.01	0.07	0.15	0.01	0.07	0.15	-0.03	0.06	0.13	-0.02	0.08	0.21	-0.04	0.02	0.08	0.02	0.03	0.15	0.05
11:102877610:102877718:-@11:102871182|102871185:102871020:-	A3SS	ENSMUSG00000020929	0.1	0.57	0.08	0.17	0.17	-0.04	0.07	0.28	0.06	0.12	0.12	0.01	0.09	0.15	0.04	0.1	0.69	0.08	0.13	0.12	0	0.09	1.34	0.09	0.12	0.26	0.06	0.1	0.75	0.08	0.08	2.43	0.1	0.11	0.12	0.02
5:102926072:102926149:-@5:102913327|102913332:102907948:-	A3SS	ENSMUSG00000046709	0.41	0.97	0.06	NA	NA	NA	NA	NA	NA	NA	NA	NA	NA	NA	NA	0.38	0.84	0.09	NA	NA	NA	NA	NA	NA	NA	NA	NA	NA	NA	NA	NA	NA	NA	NA	NA	NA
15:74955051:74955335:+@15:74955483|74955567:74955717:+	A3SS	ENSMUSG00000022587	0.42	0.93	0.08	0.57	0.76	-0.05	0.71	1.13	-0.19	NA	NA	NA	0.45	0.81	0.07	0.65	1.43	-0.15	0.52	1.11	0	0.42	0.87	0.08	NA	NA	NA	0.62	0.6	-0.12	0.63	0.99	-0.13	0.65	0.82	-0.13
10:45314561:45315279:+@10:45316431|45316483:45316539:+	A3SS	ENSMUSG00000019848	NA	NA	NA	NA	NA	NA	NA	NA	NA	NA	NA	NA	NA	NA	NA	0.87	1.19	-0.29	NA	NA	NA	NA	NA	NA	NA	NA	NA	NA	NA	NA	NA	NA	NA	NA	NA	NA
9:5308860:5308914:+@9:5321258|5321426:5321512:+	A3SS	ENSMUSG00000033538	0.8	1.15	-0.26	NA	NA	NA	NA	NA	NA	0.88	0.64	-0.21	0.68	0.71	-0.01	NA	NA	NA	0.77	0.83	-0.1	0.78	0.83	-0.24	NA	NA	NA	0.54	0.63	0	0.83	1.32	-0.29	0.74	0.63	-0.07
3:142624575:142624702:+@3:142625513|142625553:142625622:+	A3SS	ENSMUSG00000028270	NA	NA	NA	0.78	0.53	-0.01	0.85	0.45	-0.08	NA	NA	NA	NA	NA	NA	0.98	0.38	-0.17	NA	NA	NA	NA	NA	NA	NA	NA	NA	NA	NA	NA	NA	NA	NA	NA	NA	NA
5:145177230:145177302:+@5:145178758|145178833:145178928:+	A3SS	ENSMUSG00000029625	0.24	0.38	-0.07	0.25	0.41	-0.09	0.52	17.02	-0.36	0.21	0.25	-0.05	0.22	0.29	-0.06	0.31	0.75	-0.14	0.32	0.66	-0.16	0.13	0.27	0.04	0.5	4.26	-0.33	0.12	0.32	0.05	0.31	0.71	-0.14	0.2	0.24	-0.04
17:27561461:27561511:+@17:27562438|27562441:27563672:+	A3SS	ENSMUSG00000046711	0.99	0.3	-0.03	0.98	0.2	-0.03	0.97	0.08	-0.02	0.96	0.06	-0.01	0.95	0.06	0	0.96	0.04	0	0.97	0.07	-0.02	0.95	0.05	0.01	0.97	0.05	-0.01	0.96	0.05	0	0.95	0.05	0.01	0.97	0.08	-0.02
10:127487775:127487875:+@10:127492569|127492590:127492738:+	A3SS	ENSMUSG00000025404	0.9	0.27	0.03	0.91	1.48	-0.31	0.93	1.71	-0.33	0.93	1.69	-0.33	0.77	0.87	-0.17	0.92	0.2	0.01	0.91	1.23	-0.31	0.92	0.17	0.01	0.87	0.24	0.06	0.9	0.2	0.03	0.94	0.2	-0.01	0.95	2.06	-0.35
4:43496821:43496909:-@4:43496717|43496720:43496142:-	A3SS	ENSMUSG00000051517	0.96	0.14	-0.03	0.96	0.09	-0.02	0.97	0.12	-0.03	0.93	0.17	0.01	0.82	0.34	0.12	0.96	0.15	-0.03	0.96	0.12	-0.02	0.86	0.31	0.07	0.98	0.13	-0.05	0.92	0.19	0.01	0.96	0.15	-0.03	0.95	0.12	-0.01
1:160195215:160195311:+@1:160196921|160196946:160197104:+	A3SS	ENSMUSG00000058267	0.04	0.07	-0.02	0.01	0.04	0.01	0.02	0.04	0	0.03	0.04	-0.01	0.03	0.04	-0.01	0.04	0.2	-0.02	0.02	0.03	0	0.06	0.31	-0.04	0.03	0.03	-0.01	0.03	0.06	-0.01	0.02	0.03	0	0.02	0.03	0
6:71851772:71851880:+@6:71852730|71852766:71852867:+	A3SS	ENSMUSG00000052337	0.86	0.16	-0.02	0.83	0.22	0.05	0.91	0.14	-0.03	0.79	0.37	0.09	0.73	1.99	0.15	0.82	0.15	0.02	0.76	0.73	0.12	0.78	0.28	0.06	0.9	0.23	-0.06	0.83	0.14	0.01	0.87	0.18	-0.03	0.81	0.25	0.07
3:5241670:5244299:+@3:5245143|5245221:5245645:+	A3SS	ENSMUSG00000025255	0.59	0.87	-0.15	0.47	1.16	0.08	NA	NA	NA	0.43	0.49	0.12	0.45	0.47	0.1	0.49	0.53	-0.05	0.48	0.38	0.07	0.4	0.35	0.04	NA	NA	NA	0.6	0.85	-0.16	0.47	0.29	-0.03	0.45	0.43	0.1
7:44979473:44979525:-@7:44978274|44978277:44978127:-	A3SS	ENSMUSG00000052429	0.58	0.93	-0.07	0.46	1.18	0.25	0.55	1	0.16	0.66	0.64	0.05	0.47	1.1	0.24	0.65	0.77	-0.14	0.81	0.64	-0.1	0.64	0.81	-0.13	0.64	1.13	-0.13	0.31	1.09	0.2	0.41	0.85	0.1	0.48	1.12	0.23
17:14956734:14956864:-@17:14956061|14956067:14955984:-	A3SS	ENSMUSG00000023883	0.84	0.25	-0.05	0.82	0.18	0.04	0.82	0.19	0.04	0.88	0.14	-0.02	0.81	0.22	0.05	0.87	0.57	-0.08	0.77	0.46	0.09	0.84	0.25	-0.05	0.84	0.23	-0.05	0.83	0.17	-0.04	0.77	0.16	0.02	0.89	0.15	-0.03
18:10555886:10556027:+@18:10557240|10557379:10557440:+	A3SS	ENSMUSG00000042942	0.68	0.7	0	0.86	0.57	-0.15	0.81	0.51	-0.1	0.51	1.04	0.2	0.77	0.61	-0.06	0.83	0.62	-0.15	0.63	0.75	0.08	NA	NA	NA	0.5	1.28	0.18	0.83	0.76	-0.15	NA	NA	NA	0.73	0.68	-0.02
X:101640064:101640322:+@X:101642976|101643006:101643156:+	A3SS	ENSMUSG00000034160	0.72	0.18	-0.04	0.67	0.18	0.04	0.83	3.82	-0.12	0.72	0.11	-0.01	0.66	0.22	0.05	0.68	0.11	0	0.71	0.11	0	0.69	0.11	-0.01	0.82	27.8	-0.14	0.62	0.27	0.06	0.68	0.11	0	0.75	0.16	-0.04
19:46338569:46338660:-@19:46338411|46338420:46338313:-	A3SS	ENSMUSG00000036748	0.43	0.71	0.04	0.7	0.69	-0.11	0.37	1.08	0.22	0.41	0.84	0.18	0.65	1.02	-0.06	0.57	0.81	-0.1	0.33	1	0.26	0.71	0.96	-0.24	0.36	0.97	0.11	0.69	0.93	-0.22	0.36	1	0.11	0.67	0.7	-0.08
14:25645659:25645857:+@14:25646717|25646735:25647007:+	A3SS	ENSMUSG00000007817	0.23	1.55	0.21	0.6	0.53	-0.06	0.27	1.44	0.27	0.42	0.54	0.12	0.58	0.44	-0.04	0.59	0.62	-0.15	0.42	0.5	0.12	0.34	0.39	0.1	0.73	2.26	-0.29	0.49	0.42	-0.05	0.39	0.32	0.05	0.33	0.98	0.21
1:24028200:24030528:-@1:24026768|24026823:24026608:-	A3SS	ENSMUSG00000026153	0.06	0.1	0.01	0.05	0.1	0	0.08	0.19	-0.03	0.04	0.08	0.01	0.03	0.1	0.02	0.06	0.1	0.01	0.08	0.17	-0.03	0.08	0.11	-0.01	0.12	0.22	-0.05	0.03	0.16	0.04	0.08	0.11	-0.01	0.12	0.4	-0.07
8:110732058:110732178:+@8:110737143|110737146:110737220:+	A3SS	ENSMUSG00000033763	0.17	0.48	0.06	0.28	0.53	-0.04	0.46	0.88	-0.22	0.03	0.81	0.21	0.26	0.57	-0.02	0.4	0.82	-0.17	0.13	0.44	0.11	0.07	0.49	0.16	0.41	0.84	-0.18	0.32	0.66	-0.09	0.08	0.42	0.15	0.42	0.79	-0.18
11:45906181:45906467:+@11:45907840|45907894:45908044:+	A3SS	ENSMUSG00000006169	0.27	1000000000000	-0.16	0.2	3.6	-0.09	0.22	43.78	-0.11	0.19	1.79	-0.08	0.13	0.1	-0.02	0.23	3.86055e+07	-0.12	0.25	2705.27	-0.14	0.25	1741.66	-0.14	0.38	1000000000000	-0.27	0.17	1.02	-0.06	0.18	1.16	-0.07	0.19	2.35	-0.08
4:154976583:154976670:+@4:154977203|154977212:154977354:+	A3SS	ENSMUSG00000029056	0.96	0.07	0.02	0.97	0.09	-0.01	0.94	0.1	0.02	0.97	0.08	-0.01	0.94	0.1	0.02	0.95	0.09	0.03	0.97	0.1	-0.01	0.96	0.06	0.02	0.97	0.06	0.01	0.96	0.07	0.02	0.96	0.09	0.02	0.96	0.09	0
7:133708924:133709069:-@7:133702419|133702469:133702330:-	A3SS	ENSMUSG00000030979	0.8	0.5	0.05	0.77	0.41	0.1	0.67	0.67	0.2	0.84	0.32	0.03	0.79	0.46	0.08	0.82	0.47	0.03	0.84	0.41	0.03	0.84	0.48	0.01	0.4	2.65	0.45	0.75	0.71	0.1	0.72	0.78	0.13	0.8	0.34	0.07
2:91256813:91256926:+@2:91259864|91259868:91259927:+	A3SS	ENSMUSG00000027257	0.6	0.82	-0.11	0.55	0.71	0.14	0.43	1.2	0.26	0.9	0.9	-0.21	0.57	0.81	0.12	0.84	2.35	-0.35	0.72	0.61	-0.03	0.56	0.72	-0.07	0.68	1.18	-0.19	0.37	0.74	0.12	0.73	1.4	-0.24	0.36	1.38	0.33
7:118543299:118543429:-@7:118542024|118542041:118541886:-	A3SS	ENSMUSG00000042246	0.9	0.29	-0.05	0.6	0.62	0.12	0.78	0.54	-0.06	0.85	0.6	-0.13	0.77	0.53	-0.05	0.77	0.55	0.08	0.88	0.63	-0.16	0.81	0.44	0.04	0.88	0.29	-0.03	0.89	0.31	-0.04	0.93	0.28	-0.08	0.74	0.48	-0.02
2:25574683:25574871:-@2:25574312|25574449:25574188:-	A3SS	ENSMUSG00000036504	0.02	0.04	0.01	0.03	0.32	-0.02	0.05	16.92	-0.04	0.03	0.5	-0.02	0.02	0.1	-0.01	0.02	0.04	0.01	0.03	0.23	-0.02	0.02	0.04	0.01	0.07	0.8	-0.04	0.02	0.06	0.01	0.02	0.04	0.01	0.02	0.17	-0.01
15:103464366:103464414:+@15:103464506|103464546:103464662:+	A3SS	ENSMUSG00000022488	NA	NA	NA	0.68	0.69	-0.06	NA	NA	NA	NA	NA	NA	NA	NA	NA	0.82	0.75	-0.15	NA	NA	NA	NA	NA	NA	NA	NA	NA	NA	NA	NA	NA	NA	NA	NA	NA	NA
13:92353225:92353342:-@13:92351360|92351451:92351231:-	A3SS	ENSMUSG00000014850	0.7	0.62	0.13	0.91	0.27	-0.02	0.68	1.08	0.21	0.77	0.6	0.12	0.92	0.25	-0.03	0.94	0.36	-0.11	0.71	0.76	0.18	0.82	0.33	0.01	0.86	0.32	-0.03	0.78	0.36	0.05	0.87	0.28	-0.04	0.81	0.38	0.08
5:36812947:36813160:-@5:36810358|36810408:36810292:-	A3SS	ENSMUSG00000029119	0.92	0.17	0.02	0.89	0.23	0	0.84	0.36	0.05	0.88	0.29	0.01	0.92	0.2	-0.03	0.91	0.15	0.03	0.9	0.24	-0.01	0.93	0.15	0.01	0.88	0.22	0.06	0.91	0.15	0.03	0.89	0.23	0.05	0.9	0.2	-0.01
14:121594336:121594383:-@14:121591879|121591948:121591812:-	A3SS	ENSMUSG00000025558	0.57	1.23	-0.11	NA	NA	NA	NA	NA	NA	NA	NA	NA	NA	NA	NA	0.51	0.96	-0.05	NA	NA	NA	0.65	1.42	-0.19	0.58	1.21	-0.12	0.55	0.99	-0.09	0.63	1.21	-0.17	NA	NA	NA
12:110977948:110978127:-@12:110977548|110977770:110976427:-	A3SS	ENSMUSG00000037904	0.54	1.02	-0.2	0.24	0.22	0.03	0.56	11.73	-0.29	0.62	11.25	-0.35	0.44	0.67	-0.17	0.47	0.59	-0.13	0.41	0.52	-0.14	0.33	0.36	0.01	0.54	1.23	-0.2	0.57	1.26	-0.23	0.54	0.98	-0.2	0.54	2.4	-0.27
15:38493474:38493636:-@15:38492356|38492359:38492244:-	A3SS	ENSMUSG00000037458	0.9	0.12	-0.02	0.86	0.1	0	0.81	0.21	0.05	0.84	0.11	0.02	0.9	0.17	-0.04	0.89	0.09	-0.01	0.86	0.14	0	0.92	0.17	-0.04	0.9	0.14	-0.02	0.93	0.25	-0.05	0.82	0.25	0.06	0.92	0.29	-0.06
11:3931725:3931804:-@11:3931584|3931587:3931393:-	A3SS	ENSMUSG00000020432	0.66	0.61	0.22	0.47	1.35	0.31	0.77	0.65	0.01	0.69	0.65	0.09	0.51	0.95	0.27	0.8	0.39	0.08	0.74	0.55	0.04	0.6	0.94	0.28	0.56	1.08	0.32	0.63	0.8	0.25	0.58	0.93	0.3	0.64	0.6	0.14
6:117173492:117173578:+@6:117176086|117178583:117181368:+	A3SS	NA	0.56	3010.67	-0.49	0.12	0.82	-0.05	0.12	0.23	-0.05	0.58	36673.5	-0.51	NA	NA	NA	0.31	6.97623e+08	-0.24	0.8	1000000000000	-0.73	0.82	1000000000000	-0.75	0.14	0.2	-0.07	NA	NA	NA	0.89	1000000000000	-0.82	0.71	27725.2	-0.64
5:66312159:66312246:-@5:66311080|66311083:66311000:-	A3SS	ENSMUSG00000029207	0.64	0.66	0.15	0.75	0.79	0.18	0.85	0.31	0.08	0.87	0.22	0.06	0.78	0.41	0.15	0.65	0.56	0.14	0.9	0.17	0.03	0.83	0.36	-0.04	0.85	0.47	-0.06	0.67	0.6	0.12	0.64	0.62	0.15	0.62	3.58	0.31
6:3594018:3594114:+@6:3594743|3594747:3594901:+	A3SS	ENSMUSG00000001376	0.97	0.06	0	0.97	0.09	-0.01	0.93	0.12	0.03	0.97	0.07	-0.01	0.98	0.09	-0.02	0.97	0.07	0	0.94	0.11	0.02	0.95	0.11	0.02	0.98	0.06	-0.01	0.97	0.06	0	0.96	0.06	0.01	0.97	0.09	-0.01
4:135340847:135341035:-@4:135340607|135340622:135340503:-	A3SS	ENSMUSG00000028809	0.93	0.09	0.01	0.94	0.1	-0.01	0.96	0.11	-0.03	0.92	0.15	0.01	0.95	0.12	-0.02	0.91	0.14	0.03	0.95	0.12	-0.02	0.94	0.09	0	0.94	0.08	0	0.99	0.35	-0.05	0.98	0.27	-0.04	0.91	0.17	0.02
9:35209945:35210165:-@9:35209507|35209529:35209416:-	A3SS	ENSMUSG00000039048	0.89	0.23	0.07	0.94	0.14	0.01	0.88	0.29	0.07	0.94	0.12	0.01	0.91	0.17	0.04	0.92	0.17	0.04	0.96	0.11	-0.01	0.95	0.09	0.01	0.95	0.09	0.01	0.95	0.12	0.01	0.96	0.1	0	0.95	0.11	0
19:4269015:4269172:-@19:4268582|4268585:4268545:-	A3SS	ENSMUSG00000034616	0.45	0.96	0.02	NA	NA	NA	0.38	1.23	0.28	0.46	0.95	0.2	NA	NA	NA	0.64	0.87	-0.17	0.53	0.79	0.13	0.51	0.89	-0.04	0.62	1.03	-0.15	0.55	0.64	-0.08	NA	NA	NA	NA	NA	NA
9:44267980:44268187:-@9:44265857|44265865:44265744:-	A3SS	ENSMUSG00000032109	NA	NA	NA	NA	NA	NA	NA	NA	NA	NA	NA	NA	NA	NA	NA	0.81	0.39	0.06	NA	NA	NA	NA	NA	NA	NA	NA	NA	NA	NA	NA	NA	NA	NA	NA	NA	NA
15:99972780:99972983:+@15:99984917|99984920:99985055:+	A3SS	ENSMUSG00000023025	0.33	0.16	0	0.3	0.39	0.08	0.31	0.28	0.07	0.26	1.01	0.12	0.3	0.32	0.08	0.31	0.15	0.02	0.31	0.27	0.07	0.28	0.22	0.05	0.29	0.16	0.04	0.38	0.24	-0.05	0.32	0.17	0.01	0.36	0.18	0.02
7:19617762:19617919:-@7:19616437|19617403:19616346:-	A3SS	ENSMUSG00000002983	0.11	1.21	-0.07	0.03	0.04	-0.01	0.04	0.11	-0.02	0.08	1.68	-0.06	0.04	0.06	-0.02	0.04	0.04	0	0.09	5.24	-0.07	0.18	50.96	-0.14	0.07	0.13	-0.03	0.05	0.07	-0.01	0.08	0.36	-0.04	0.04	0.09	-0.02
4:110209740:110209778:-@4:110206659|110206701:110203737:-	A3SS	ENSMUSG00000028546	0.36	0.76	0.12	0.27	0.69	0.17	0.55	1.41	-0.11	0.28	0.74	0.16	0.45	0.82	-0.01	0.41	0.86	0.07	0.37	1.04	0.07	0.32	0.77	0.16	0.36	0.95	0.12	0.3	0.93	0.18	0.4	0.61	0.08	0.6	1.16	-0.16
4:134244907:134245102:+@4:134245293|134245423:134245873:+	A3SS	ENSMUSG00000086322	0.96	0.08	0.02	0.99	0.05	-0.02	0.97	0.06	0	0.95	0.09	0.02	0.98	0.05	-0.01	0.98	0.05	0	0.96	0.09	0.01	0.95	0.1	0.03	0.95	0.09	0.03	0.97	0.05	0.01	0.98	0.06	0	0.97	0.05	0
4:103115560:103115660:+@4:103118239|103118242:103118315:+	A3SS	ENSMUSG00000028522	0.64	0.71	-0.12	NA	NA	NA	NA	NA	NA	NA	NA	NA	NA	NA	NA	0.48	0.56	0.04	NA	NA	NA	0.6	0.74	-0.08	NA	NA	NA	0.71	1	-0.19	0.63	0.63	-0.11	NA	NA	NA
17:25796865:25797045:-@17:25796349|25796641:25796241:-	A3SS	ENSMUSG00000002274	0.96	0.07	0.01	0.96	0.08	0.02	0.97	0.05	0.01	0.99	0.04	-0.01	0.98	0.05	0	0.95	0.09	0.02	0.98	0.06	0	0.95	0.08	0.02	0.98	0.06	-0.01	0.93	0.18	0.04	0.99	0.05	-0.02	0.99	0.04	-0.01
6:34388776:34388892:+@6:34390055|34390080:34390132:+	A3SS	ENSMUSG00000061758	0.92	0.38	-0.09	0.78	0.45	-0.01	0.74	0.37	0.03	0.9	0.69	-0.13	0.79	0.31	-0.02	0.8	0.39	0.03	0.81	0.42	-0.04	0.84	0.37	-0.01	0.77	0.46	0.06	0.86	0.38	-0.03	0.93	0.31	-0.1	0.9	0.57	-0.13
2:119208720:119209183:+@2:119210130|119210135:119210232:+	A3SS	ENSMUSG00000068580	0.48	0.72	-0.11	0.58	1.39	-0.1	0.63	1.21	-0.15	0.59	0.92	-0.11	0.6	0.93	-0.12	0.63	1.15	-0.26	0.67	1.12	-0.19	0.58	1.14	-0.21	0.56	1.42	-0.19	0.66	1.06	-0.29	0.33	0.73	0.04	0.46	1.07	0.02
X:74309963:74310134:+@X:74310390|74310480:74310534:+	A3SS	ENSMUSG00000015291	0.96	0.08	0.02	0.97	0.07	0	0.96	0.1	0.01	0.96	0.08	0.01	0.93	0.14	0.04	0.97	0.06	0.01	0.96	0.09	0.01	0.94	0.1	0.04	0.97	0.08	0.01	0.88	0.4	0.1	0.95	0.09	0.03	0.93	0.15	0.04
15:89101153:89101285:-@15:89101047|89101079:89100866:-	A3SS	ENSMUSG00000051786	0.95	0.13	0	0.93	0.28	-0.08	0.94	0.31	-0.09	0.93	0.23	-0.08	0.92	0.35	-0.07	0.95	0.15	0	0.91	0.29	-0.06	0.91	0.17	0.04	0.93	0.12	0.02	0.89	0.18	0.06	0.96	0.12	-0.01	0.96	0.5	-0.11
10:80828461:80828633:+@10:80828711|80828719:80828796:+	A3SS	ENSMUSG00000035242	0.99	0	0.01	1	0	0	0.99	0	0.01	0.99	0	0.01	0.99	0	0.01	1	0	0	0.99	0	0.01	1	0	0	0.99	0	0.01	1	0	0	0.99	0	0.01	1	0	0
19:4012551:4012725:-@19:4011272|4011424:4011102:-	A3SS	ENSMUSG00000037916	0.23	0.2	-0.03	0.29	0.22	-0.01	0.4	0.56	-0.12	0.18	0.42	0.1	0.18	0.43	0.1	0.29	0.49	-0.09	0.37	0.39	-0.09	0.26	0.29	-0.06	0.26	0.27	-0.06	0.18	0.19	0.02	0.24	0.23	-0.04	0.28	0.22	0
18:12750660:12751004:+@18:12753861|12754344:12754463:+	A3SS	ENSMUSG00000024430	0.84	0.52	-0.06	0.81	0.35	-0.01	0.76	0.42	0.04	0.8	0.49	0	0.76	0.41	0.04	0.91	0.47	-0.13	0.65	0.66	0.15	0.76	0.49	0.02	0.76	0.47	0.02	0.8	0.52	-0.02	0.72	0.65	0.06	0.79	0.61	0.01
2:15068139:15068199:+@2:15069837|15069858:15069967:+	A3SS	ENSMUSG00000017418	0.51	1.19	-0.26	0.41	2.03	0.35	0.75	0.42	0.01	0.55	0.92	0.21	0.68	0.66	0.08	0.34	0.49	-0.09	0.12	55.42	0.64	0.41	0.7	-0.16	0.72	6.28	-0.47	0.57	1.97	-0.32	0.76	7.42	-0.51	0.46	1.28	0.3
18:4380654:4380887:+@18:4383185|4383189:4383413:+	A3SS	ENSMUSG00000024234	0.23	1.26	-0.11	0.16	0.14	-0.01	0.21	0.24	-0.06	0.22	0.31	-0.07	0.22	0.29	-0.07	0.11	0.12	0.01	0.19	0.2	-0.04	0.13	0.15	-0.01	0.21	0.61	-0.09	0.12	0.12	0	0.18	0.24	-0.06	0.21	0.26	-0.06
4:12170984:12171218:-@4:12169033|12169058:12168965:-	A3SS	ENSMUSG00000028218	0.01	0	0	0.01	0.03	0	0.01	0	0	0.01	0	0	0	0	0.01	0.01	0	0	0.01	0.03	0	0.01	0	0	0.01	0.03	0	0	0	0.01	0.01	0	0	0.01	0	0
14:64826772:64826867:-@14:64825692|64825695:64825601:-	A3SS	ENSMUSG00000021972	0.45	1	0.21	0.22	1.33	0.26	0.64	0.97	-0.16	0.6	0.86	-0.12	0.68	0.87	-0.2	0.69	0.55	-0.03	0.54	0.75	-0.06	0.41	1.28	0.25	0.59	0.73	0.07	0.33	1.49	0.33	0.34	1.6	0.32	0.75	1.28	-0.27
3:95835644:95835743:-@3:95835467|95835525:95835354:-	A3SS	ENSMUSG00000015748	0.16	0.29	-0.08	0.04	0.13	0.04	0.04	0.14	0.04	0.15	0.29	-0.07	0.03	0.18	0.05	0.09	0.14	-0.01	0.09	0.18	-0.01	0.09	0.16	-0.01	0.05	0.15	0.03	0.05	0.16	0.03	0.06	0.15	0.02	0.04	0.13	0.04
2:181846468:181846639:+@2:181851582|181851586:181851709:+	A3SS	ENSMUSG00000027589	0.12	0.21	-0.03	0.06	0.38	0.07	0.13	0.18	0	0.08	0.18	0.05	0.07	0.24	0.06	0.03	0.2	0.06	0.13	0.18	0	0.07	0.12	0.02	0.15	0.28	-0.06	0.05	0.17	0.04	0.08	0.11	0.01	0.09	0.19	0.04
4:108625655:108625814:+@4:108625981|108626038:108626153:+	A3SS	ENSMUSG00000028582	0.91	0.13	0.01	0.86	0.3	0.07	0.93	0.11	0	0.94	0.1	-0.01	0.87	0.25	0.06	0.89	0.17	0.03	0.9	0.15	0.03	0.9	0.18	0.02	0.92	0.12	0	0.94	0.12	-0.02	0.92	0.11	0	0.93	0.1	0
4:128591473:128591557:-@4:128589860|128590141:128589452:-	A3SS	ENSMUSG00000061894	0.71	1.04	0.19	0.82	0.37	0.07	0.73	0.62	0.16	0.89	0.21	0	0.85	0.31	0.04	0.9	0.21	0	0.76	0.57	0.13	0.56	6.64	0.34	0.89	0.23	0.01	0.85	0.31	0.05	0.88	0.2	0.02	0.88	0.26	0.01
19:5677406:5677498:-@19:5677167|5677275:5677125:-	A3SS	ENSMUSG00000054874	0.76	0.6	0.01	0.64	0.59	0.02	0.74	0.76	-0.08	0.7	0.54	-0.04	0.64	0.86	0.02	0.71	0.65	0.06	0.75	0.79	-0.09	0.75	0.55	0.02	0.71	0.74	0.06	0.74	0.52	0.03	0.72	0.57	0.05	0.74	0.58	-0.08
15:78527228:78527468:-@15:78525187|78525398:78523346:-	A3SS	ENSMUSG00000022440	0.95	0.09	0	0.84	0.25	-0.01	0.9	0.4	-0.07	0.92	0.51	-0.09	0.85	0.23	-0.02	0.92	0.14	0.03	0.83	0.23	0	0.84	0.56	0.11	0.92	0.15	0.03	0.93	0.16	0.02	0.92	0.13	0.03	0.9	0.32	-0.07
3:96630302:96630361:+@3:96630477|96630480:96630554:+	A3SS	ENSMUSG00000038374	0.48	0.74	-0.19	0.42	0.54	0.09	0.54	0.6	-0.03	0.67	0.71	-0.16	0.5	0.48	0.01	0.51	1.05	-0.22	0.3	0.86	0.21	0.87	102.77	-0.58	0.43	0.66	-0.14	0.51	0.92	-0.22	0.53	1.06	-0.24	0.46	0.51	0.05
16:34227027:34227146:-@16:34220247|34220274:34220056:-	A3SS	ENSMUSG00000061751	0.14	0.2	-0.06	NA	NA	NA	NA	NA	NA	0.32	1.46	-0.15	0.31	0.58	-0.14	0.12	0.21	-0.04	0.34	1.6	-0.17	0.36	57.76	-0.28	NA	NA	NA	0.17	0.3	-0.09	0.18	0.4	-0.1	0.22	0.25	-0.05
4:44985307:44985395:+@4:44986286|44986291:44986390:+	A3SS	ENSMUSG00000035637	0.92	0.2	-0.03	0.96	0.15	-0.04	0.93	0.16	-0.01	0.9	0.22	0.02	0.92	0.19	0	0.96	0.19	-0.07	0.89	0.24	0.03	0.9	0.23	-0.01	0.93	0.19	-0.04	0.93	0.22	-0.04	0.8	0.44	0.09	0.82	0.36	0.1
14:55560441:55560627:+@14:55561075|55561236:55561442:+	A3SS	ENSMUSG00000022214	0.84	0.56	0.12	0.9	0.2	0.03	0.88	0.26	0.05	0.93	0.15	0	0.88	0.23	0.05	0.95	0.09	0.01	0.93	0.14	0	0.91	0.17	0.05	0.84	0.91	0.12	0.94	0.13	0.02	0.93	0.13	0.03	0.9	0.22	0.03
2:114161564:114161684:-@2:114159010|114159159:114158870:-	A3SS	ENSMUSG00000040383	0.01	0	0	0.02	0.03	-0.01	0.02	0.06	-0.01	0.01	0	0	0.01	0	0	0.02	0	-0.01	0.02	0	-0.01	0.01	0	0	0.03	0.28	-0.02	0.01	0	0	0.02	0.07	-0.01	0.02	0.05	-0.01
13:55451703:55451843:+@13:55452135|55452237:55452325:+	A3SS	ENSMUSG00000074886	0.97	0.05	0.01	0.95	0.11	0	0.97	0.1	-0.02	0.99	0.1	-0.04	0.97	0.1	-0.02	0.98	0.05	0	0.98	0.11	-0.03	0.97	0.06	0.01	0.95	0.11	0.03	0.97	0.06	0.01	0.98	0.04	0	0.95	0.1	0
19:21678353:21678822:+@19:21680868|21680990:21681047:+	A3SS	ENSMUSG00000047368	0.97	0.13	-0.03	0.97	0.07	0	0.96	0.08	0.01	0.96	0.07	0.01	0.99	0.05	-0.02	0.98	0.1	-0.04	0.95	0.08	0.02	0.98	0.11	-0.04	0.94	0.13	0	0.98	0.12	-0.04	0.97	0.1	-0.03	0.96	0.08	0.01
7:27343243:27343421:-@7:27342757|27342760:27342646:-	A3SS	ENSMUSG00000089832	0.94	0.11	0	0.84	0.4	0.09	0.82	0.41	0.11	0.91	0.2	0.02	0.92	0.22	0.01	0.94	0.12	0	0.76	0.83	0.17	0.55	3.26	0.39	0.91	0.17	0.03	0.9	0.21	0.04	0.84	0.42	0.1	0.94	0.15	-0.01
7:128454936:128455032:-@7:128448719|128448770:128448621:-	A3SS	ENSMUSG00000030846	0.15	0.16	0.02	0.14	0.14	-0.01	0.1	0.19	0.03	0.08	0.23	0.05	0.17	0.2	-0.04	0.13	0.17	0.04	0.07	0.28	0.06	0.12	0.22	0.05	0.13	0.22	0.04	0.27	0.38	-0.1	0.18	0.18	-0.01	0.14	0.15	-0.01
8:22132993:22133095:-@8:22132193|22132199:22132050:-	A3SS	ENSMUSG00000031478	0.28	0.65	-0.02	0.07	0.59	0.16	0.17	0.49	0.06	0.28	0.47	-0.05	0.24	0.45	-0.01	0.2	0.6	0.06	0.27	0.44	-0.04	0.14	0.48	0.12	0.23	0.53	0.03	0.29	0.65	-0.03	0.35	0.89	-0.09	0.12	0.35	0.11
4:122885833:122885881:-@4:122872453|122872456:122872332:-	A3SS	ENSMUSG00000028656	0.71	0.28	0.07	0.7	0.28	0.04	0.88	0.74	-0.14	0.47	3.36	0.27	0.68	0.3	0.06	0.77	0.24	0.01	0.68	0.36	0.06	0.89	0.56	-0.11	0.78	0.32	0	0.77	0.24	0.01	0.63	0.67	0.15	0.66	0.39	0.08
7:24916018:24916053:+@7:24916801|24916804:24916941:+	A3SS	ENSMUSG00000040940	0.57	1	0.28	0.48	0.76	0.05	0.57	0.9	-0.04	0.87	1.36	-0.34	0.61	0.68	-0.08	0.78	0.44	0.07	0.41	0.79	0.12	0.61	1.2	0.24	0.61	0.96	0.24	0.84	0.36	0.01	0.66	0.98	0.19	0.68	0.82	-0.15
12:85917675:85917832:+@12:85918931|85918973:85919237:+	A3SS	ENSMUSG00000012609	0.88	0.38	-0.07	0.95	0.14	-0.03	0.92	0.16	0	0.84	0.29	0.08	0.79	0.52	0.13	0.87	0.33	-0.06	0.85	0.33	0.07	0.92	0.46	-0.11	0.93	0.61	-0.12	0.83	0.28	-0.02	0.84	0.32	-0.03	0.91	0.24	0.01
11:32206960:32207050:+@11:32207557|32207574:32207662:+	A3SS	ENSMUSG00000040767	0.95	0.23	-0.06	0.92	0.26	-0.07	0.95	0.41	-0.1	0.88	0.32	-0.03	0.94	0.34	-0.09	0.97	0.3	-0.08	0.91	0.27	-0.06	0.93	0.22	-0.04	0.92	0.22	-0.03	0.91	0.25	-0.02	0.93	0.22	-0.04	0.91	0.3	-0.06
15:76625134:76625205:-@15:76624620|76624718:76624592:-	A3SS	ENSMUSG00000062381	0.48	0.85	0.1	0.52	0.86	-0.1	0.45	1.03	-0.03	0.2	1.19	0.22	0.48	1.22	-0.06	0.4	1.04	0.18	0.57	1.19	-0.15	0.51	1	0.07	0.41	0.83	0.17	0.42	1.07	0.16	0.42	0.88	0.16	0.31	0.9	0.11
16:20678582:20678674:+@16:20678802|20678884:20678950:+	A3SS	ENSMUSG00000045983	0	0	0	0	0	0	0	0	0	0.01	0	-0.01	0	0	0	0	0	0	0.01	0	-0.01	0.01	0	-0.01	0.01	0	-0.01	0	0	0	0	0	0	0	0	0
12:112671516:112671654:-@12:112662308|112662334:112662180:-	A3SS	ENSMUSG00000001729	0.05	0.09	-0.02	0.06	0.08	-0.03	0.04	0.06	-0.01	0.02	0.1	0.01	0.02	0.08	0.01	0.03	0.03	0	0.05	0.07	-0.02	0.05	0.1	-0.02	0.03	0.05	0	0.03	0	0	0.01	0.08	0.02	0.02	0.04	0.01
11:74925584:74925703:-@11:74913132|74913133:74912962:-	A3SS	ENSMUSG00000001323	0.6	0.73	0.1	0.48	1.05	-0.04	0.58	1.27	-0.14	0.49	1.09	-0.05	0.43	1.17	0.01	0.55	1.01	0.15	0.59	1.01	-0.15	0.4	1.56	0.3	0.62	1.1	0.08	0.51	1.18	0.19	0.68	0.71	0.02	0.41	0.96	0.03
14:52299701:52300105:-@14:52298736|52298815:52298640:-	A3SS	ENSMUSG00000022160	0.97	0.06	0	0.96	0.1	-0.01	0.87	0.28	0.08	0.98	0.11	-0.03	0.95	0.1	0	0.97	0.06	0	0.97	0.09	-0.02	0.96	0.1	0.01	0.95	0.09	0.02	0.96	0.08	0.01	0.97	0.07	0	0.98	0.1	-0.03
8:110082678:110082742:+@8:110083607|110083657:110083783:+	A3SS	ENSMUSG00000044676	0.44	1.04	-0.25	NA	NA	NA	NA	NA	NA	NA	NA	NA	NA	NA	NA	0.45	1.4	-0.26	NA	NA	NA	0.58	2.55	-0.39	0.69	3.7	-0.5	NA	NA	NA	0.48	0.93	-0.29	NA	NA	NA
17:14943184:14943319:+@17:14943502|14943567:14945939:+	A3SS	NA	0.24	0.2	-0.03	0.18	0.3	0.06	0.24	0.2	0	0.19	0.27	0.05	0.28	0.26	-0.04	0.26	0.19	-0.05	0.13	0.63	0.11	0.21	0.2	0	0.23	0.21	-0.02	0.27	0.23	-0.06	0.27	0.25	-0.06	0.24	0.18	0
16:17909905:17910000:-@16:17907919|17907922:17907750:-	A3SS	ENSMUSG00000003527	0.77	0.22	0.02	0.69	0.3	0.04	0.61	0.49	0.12	0.72	0.26	0.01	0.82	0.37	-0.09	0.63	0.89	0.16	0.75	0.27	-0.02	0.74	0.34	0.05	0.72	0.41	0.07	0.78	0.24	0.01	0.68	0.44	0.11	0.67	0.3	0.06
5:123742779:123742856:-@5:123740862|123740884:123740672:-	A3SS	ENSMUSG00000029422	0.56	0.29	-0.05	0.53	0.56	-0.12	0.65	3.96	-0.24	0.6	0.88	-0.19	0.6	1.53	-0.19	0.49	0.27	0.02	0.56	0.89	-0.15	0.46	0.3	0.05	0.44	0.36	0.07	0.59	0.36	-0.08	0.52	0.24	-0.01	0.59	1.41	-0.18
8:48137258:48137374:+@8:48138179|48138782:48138878:+	A3SS	ENSMUSG00000031562	0.11	0.13	0.03	0.06	1.73	0.12	0.26	0.43	-0.08	0.08	0.7	0.1	0.05	3.37	0.13	0.17	0.17	-0.03	0.08	0.73	0.1	0.12	0.13	0.02	0.25	0.53	-0.11	0.07	0.35	0.07	0.07	0.41	0.07	0.08	0.56	0.1
3:95169164:95169381:+@3:95169529|95169582:95169713:+	A3SS	ENSMUSG00000038777	0.18	0.39	-0.04	0.18	0.36	-0.08	0.11	0.27	-0.01	0.08	0.21	0.02	NA	NA	NA	0.14	0.34	0	0.12	0.27	-0.02	0.23	0.39	-0.09	0.15	0.32	-0.01	NA	NA	NA	0.21	0.43	-0.07	NA	NA	NA
2:140418817:140418914:+@2:140419905|140419951:140420495:+	A3SS	ENSMUSG00000068205	0.95	0.16	-0.01	0.93	0.16	-0.01	0.93	0.2	-0.01	0.94	0.19	-0.02	0.94	0.17	-0.02	0.93	0.13	0.01	0.94	0.13	-0.02	0.87	0.23	0.07	0.91	0.19	0.03	0.88	0.23	0.06	0.93	0.17	0.01	0.94	0.14	-0.02
7:27175779:27175893:-@7:27174778|27174840:27174716:-	A3SS	ENSMUSG00000053291,ENSMUSG00000095538	0.04	0.13	0.02	0.04	0.11	-0.03	0.04	0.07	-0.03	0.04	0.07	-0.03	0.08	0.15	-0.07	0.02	0.18	0.04	0.1	0.29	-0.09	0.05	0.13	0.01	0.03	0.14	0.03	0.08	0.16	-0.02	0.05	0.14	0.01	0.05	0.11	-0.04
5:9124442:9124527:-@5:9121937|9122461:9121782:-	A3SS	ENSMUSG00000042508	0.03	0	0	0.04	0.04	0.01	0.07	0.13	-0.02	0.07	0.1	-0.02	0.03	0.06	0.02	0.03	0	0	0.03	0.06	0.02	0.07	0.54	-0.04	0.04	0.05	-0.01	0.03	0.03	0	0.04	0.04	-0.01	0.03	0.08	0.02
9:45919792:45919894:+@9:45925911|45925918:45926067:+	A3SS	ENSMUSG00000035382	0.96	0.39	-0.08	0.87	0.36	-0.03	0.89	0.38	-0.05	0.89	0.27	-0.05	0.94	0.38	-0.1	0.86	0.2	0.02	0.82	0.32	0.02	0.93	0.29	-0.05	0.65	0.76	0.23	0.95	0.37	-0.07	0.89	0.21	-0.01	0.89	0.26	-0.05
11:23624936:23625122:-@11:23622525|23622529:23622436:-	A3SS	ENSMUSG00000042208	0.98	0.04	0	0.94	0.23	-0.05	0.96	0.3	-0.07	0.95	0.26	-0.06	0.98	1.84	-0.09	0.95	0.11	0.03	0.97	0.45	-0.08	0.95	0.1	0.03	0.96	0.08	0.02	0.97	0.06	0.01	0.94	0.14	0.04	0.96	0.35	-0.07
7:134782747:134782847:+@7:134789151|134789155:134789285:+	A3SS	ENSMUSG00000058325	0.99	0.03	0	0.98	0.06	0	0.98	0.06	0	0.99	0.05	-0.01	0.97	0.06	0.01	0.96	0.1	0.03	0.98	0.06	0	0.98	0.04	0.01	0.97	0.06	0.02	0.98	0.05	0.01	0.99	0.03	0	0.99	0.05	-0.01
3:90537254:90537417:+@3:90541994|90542000:90542172:+	A3SS	ENSMUSG00000074457	0.96	0.08	0.02	0.87	0.24	0.11	0.83	0.46	0.15	0.98	0.05	0	0.92	0.2	0.06	0.92	0.18	0.06	0.97	0.05	0.01	0.97	0.06	0.01	0.86	0.33	0.12	0.9	0.19	0.08	0.97	0.07	0.01	0.96	0.07	0.02
5:33658147:33658727:+@5:33661222|33661343:33661384:+	A3SS	ENSMUSG00000037313	0.98	0.04	-0.01	0.98	0.03	0.01	0.96	0.11	0.03	0.98	0.04	0.01	0.99	0	0	0.99	0.08	-0.02	0.97	0.07	0.02	0.96	0.07	0.01	0.99	0.06	-0.02	0.97	0.05	0	0.99	0.06	-0.02	0.99	0.03	0
5:31199971:31200147:-@5:31199806|31199858:31199781:-	A3SS	ENSMUSG00000043059	0.31	0.67	-0.01	0.16	0.66	0.19	0.3	1.08	0.05	0.22	0.81	0.13	0.34	1	0.01	0.16	0.61	0.14	0.41	0.63	-0.06	0.08	0.71	0.22	0.44	1.24	-0.14	0.37	0.78	-0.07	0.38	0.77	-0.08	0.33	1.42	0.02
15:66577572:66577847:+@15:66580069|66580073:66580188:+	A3SS	ENSMUSG00000072501	0.73	0.39	0.11	0.69	0.43	0.07	0.79	0.41	-0.03	0.82	0.28	-0.06	0.76	0.23	0	0.73	0.44	0.11	0.86	0.4	-0.1	0.9	0.29	-0.06	0.7	0.46	0.14	0.72	0.44	0.12	0.85	0.23	-0.01	0.75	0.22	0.01
X:152623126:152623335:-@X:152619446|152619639:152618901:-	A3SS	ENSMUSG00000045180	0.03	0.07	0.01	0.03	0.08	0.01	0.02	0.06	0.02	0.04	0.12	0	0.03	0.08	0.01	0.04	0.08	0	0.04	0.1	0	0.03	0.06	0.01	0.05	0.1	-0.01	0.03	0.08	0.01	0.06	0.12	-0.02	0.01	0.08	0.03
17:24628942:24629086:-@17:24628105|24628108:24627991:-	A3SS	ENSMUSG00000002496	0.87	0.22	0.05	0.87	0.55	-0.13	0.89	0.79	-0.15	0.87	0.61	-0.13	0.82	0.31	-0.08	0.78	0.67	0.14	0.86	0.5	-0.12	0.96	0.19	-0.04	0.87	0.2	0.05	0.9	0.17	0.02	0.86	0.24	0.06	0.95	7.87	-0.21
1:92915059:92915199:+@1:92915814|92915824:92915965:+	A3SS	ENSMUSG00000026269	0.93	0.21	-0.03	0.92	0.13	0.01	0.84	0.41	0.09	0.9	0.2	0.03	0.93	0.15	0	0.91	0.18	-0.01	0.94	0.13	-0.01	0.88	0.23	0.02	0.78	0.35	0.12	0.94	0.18	-0.04	0.87	0.2	0.03	0.96	0.16	-0.03
6:115920351:115920451:+@6:115923263|115923266:115923431:+	A3SS	ENSMUSG00000030323	0.07	0.2	0.04	0.11	0.26	0.02	0.21	0.37	-0.08	0.11	0.26	0.02	0.08	0.29	0.05	0.15	0.34	-0.04	0.06	0.3	0.07	0.07	0.17	0.04	0.08	0.19	0.03	0.08	0.24	0.03	0.09	0.24	0.02	0.05	0.25	0.08
2:165282081:165282144:-@2:165280891|165280954:165280786:-	A3SS	ENSMUSG00000017664	0.73	0.54	0.09	0.77	0.44	0.09	0.74	0.42	0.12	0.68	0.53	0.18	0.81	0.34	0.05	0.81	0.52	0.01	0.62	0.81	0.24	0.73	0.53	0.09	0.8	0.5	0.02	0.86	0.39	-0.04	0.74	0.54	0.08	0.7	0.56	0.16
1:75546462:75546613:+@1:75546772|75546815:75546921:+	A3SS	ENSMUSG00000006576	0.59	0.67	0.14	NA	NA	NA	NA	NA	NA	0.74	0.71	-0.16	NA	NA	NA	NA	NA	NA	0.58	0.51	0	0.56	0.66	0.17	NA	NA	NA	NA	NA	NA	0.67	0.54	0.06	0.66	0.59	-0.08
4:134155677:134156371:-@4:134154390|134154396:134154263:-	A3SS	ENSMUSG00000037443	0.96	0.09	-0.01	0.98	0.13	-0.06	0.97	0.15	-0.05	0.95	0.13	-0.03	0.95	0.16	-0.03	0.98	0.09	-0.03	0.95	0.15	-0.03	0.91	0.15	0.04	0.99	0.12	-0.04	0.87	0.22	0.08	0.95	0.15	0	0.93	0.17	-0.01
11:101087754:101087790:+@11:101088593|101088598:101088704:+	A3SS	ENSMUSG00000017801	NA	NA	NA	0.48	1.11	-0.2	0.42	1.38	-0.14	NA	NA	NA	0.38	0.73	-0.1	NA	NA	NA	NA	NA	NA	NA	NA	NA	NA	NA	NA	NA	NA	NA	NA	NA	NA	0.19	0.83	0.09
3:54720406:54720461:+@3:54722521|54722557:54722640:+	A3SS	ENSMUSG00000095832	0.79	1	-0.21	0.58	0.68	0.05	0.78	0.87	-0.15	0.81	0.84	-0.18	0.71	0.74	-0.08	0.83	1.63	-0.25	0.68	0.6	-0.05	0.68	0.6	-0.1	0.58	0.58	0	0.81	1.01	-0.23	0.73	0.7	-0.15	0.7	0.97	-0.07
12:8713844:8713937:+@12:8718988|8719003:8719113:+	A3SS	ENSMUSG00000020594	0.81	0.4	0.07	0.88	0.79	-0.17	0.9	1.36	-0.19	0.93	2.42	-0.22	0.83	0.44	-0.12	0.93	0.22	-0.05	0.96	7.71	-0.25	0.85	0.25	0.03	0.83	0.29	0.05	0.85	0.28	0.03	0.88	0.23	0	0.93	2.26	-0.22
5:108653181:108653219:-@5:108652509|108652553:108652394:-	A3SS	ENSMUSG00000004815	NA	NA	NA	0.35	1.36	0.25	0.61	0.9	-0.01	0.48	0.81	0.12	NA	NA	NA	0.45	0.85	0.09	0.26	1.16	0.34	NA	NA	NA	0.54	0.72	0	0.64	0.77	-0.1	NA	NA	NA	0.33	1.02	0.27
3:142314406:142314448:-@3:142312214|142312541:142312123:-	A3SS	ENSMUSG00000028273	0.83	0.36	0.05	0.67	0.86	0.24	0.58	3.54	0.33	0.76	0.64	0.15	0.72	0.77	0.19	0.82	0.33	0.06	0.74	0.63	0.17	0.53	2.34	0.35	0.79	0.41	0.09	0.84	0.32	0.04	0.72	0.5	0.16	0.81	0.34	0.1
17:24590819:24590937:+@17:24591015|24591175:24591217:+	A3SS	ENSMUSG00000032855	0.82	0.36	0.08	0.78	0.48	0.11	0.78	0.57	0.11	0.79	0.49	0.1	0.72	0.58	0.17	0.79	0.4	0.11	0.85	0.34	0.04	0.78	0.49	0.12	0.77	0.49	0.13	0.84	0.33	0.06	0.75	0.58	0.15	0.87	0.27	0.02
7:109703946:109704170:+@7:109704951|109704953:109705031:+	A3SS	ENSMUSG00000031023	0.97	0.11	-0.01	0.98	0.09	-0.02	0.97	0.08	-0.01	0.96	0.12	0	0.97	0.11	-0.01	0.98	0.07	-0.02	0.96	0.09	0	0.9	0.23	0.06	0.98	0.09	-0.02	0.96	0.11	0	0.95	0.11	0.01	0.97	0.09	-0.01
17:56567533:56567624:-@17:56567015|56567018:56566879:-	A3SS	ENSMUSG00000042625	0.15	0.69	0.18	0.22	0.35	0.03	0.31	0.44	-0.06	0.16	0.35	0.09	0.16	0.46	0.09	0.1	1.36	0.23	0.26	0.41	-0.01	0.13	0.83	0.2	0.09	1.04	0.24	0.07	3.15	0.26	0.08	1.98	0.25	0.05	1.44	0.2
2:32400050:32400108:+@2:32400390|32400403:32400552:+	A3SS	ENSMUSG00000026820	0.14	0.27	-0.06	0.07	0.19	0.04	0.04	0.23	0.07	0.13	0.19	-0.02	0.16	0.25	-0.05	0.11	0.17	-0.03	0.31	0.79	-0.2	0.18	0.32	-0.1	0.06	0.19	0.02	0.06	0.14	0.02	0.09	0.17	-0.01	0.13	0.19	-0.02
16:16887577:16887723:+@16:16887832|16887858:16888005:+	A3SS	ENSMUSG00000022779	0.94	0.07	0.01	0.93	0.1	-0.01	0.89	0.15	0.03	0.92	0.09	0	0.96	0.16	-0.04	0.96	0.06	-0.01	0.94	0.1	-0.02	0.94	0.08	0.01	0.95	0.07	0	0.95	0.07	0	0.92	0.15	0.03	0.95	0.12	-0.03
16:91682095:91682293:-@16:91681224|91681369:91681157:-	A3SS	ENSMUSG00000022960	0.82	0.31	0.08	0.88	0.23	-0.02	0.85	0.24	0.01	0.87	0.3	-0.01	0.93	0.27	-0.07	0.92	0.21	-0.02	0.88	0.25	-0.02	0.71	0.81	0.19	0.85	0.31	0.05	0.9	0.21	0	0.87	0.29	0.03	0.72	0.56	0.14
2:26913913:26914075:-@2:26913658|26913690:26913577:-	A3SS	ENSMUSG00000015790	0.03	0.06	-0.01	0.04	0.06	-0.01	0.03	0.05	0	0.03	0.05	0	0.02	0.06	0.01	0.02	0.04	0	0.04	0.07	-0.01	0.03	0.05	-0.01	0.05	0.08	-0.03	0.04	0.07	-0.02	0.04	0.06	-0.02	0.02	0.06	0.01
9:44164802:44164889:-@9:44164206|44164257:44164126:-	A3SS	ENSMUSG00000034342	0.84	0.26	0.05	0.88	0.35	0.01	0.84	0.37	0.05	0.89	0.27	0	0.89	0.35	0	0.89	0.29	0	0.84	0.36	0.05	0.83	0.28	0.06	0.87	0.27	0.02	0.88	0.27	0.01	0.86	0.27	0.03	0.84	0.29	0.05
3:88311673:88311822:+@3:88313091|88313242:88313374:+	A3SS	ENSMUSG00000001416	0	0	0	0	0	0	0	0	0	0	0	0	0	0	0	0	0	0	0	0	0	0.01	0	-0.01	0.01	18989.3	-0.01	0	0	0	0	0	0	0	0	0
15:102326116:102326260:+@15:102326433|102326818:102326849:+	A3SS	ENSMUSG00000001289	0.95	0.13	-0.01	0.94	0.14	0	0.92	0.16	0.02	0.93	0.18	0.01	0.95	0.15	-0.01	0.94	0.13	0	0.89	0.21	0.05	0.9	0.15	0.04	0.93	0.14	0.01	0.92	0.13	0.02	0.96	0.12	-0.02	0.94	0.13	0
19:4271219:4271335:-@19:4271125|4271129:4270966:-	A3SS	ENSMUSG00000005986	0.72	0.56	0.14	0.88	0.25	0.02	0.92	0.22	-0.02	0.86	0.3	0.04	NA	NA	NA	0.92	0.26	-0.06	0.81	0.31	0.09	0.83	0.29	0.03	0.91	0.27	-0.05	0.74	0.5	0.12	0.89	0.34	-0.03	0.94	0.18	-0.04
8:70754679:70754863:+@8:70755831|70755856:70756083:+	A3SS	ENSMUSG00000031840	0.16	0.3	-0.01	0.23	0.52	-0.05	0.3	0.53	-0.12	0.33	0.7	-0.15	0.42	1.43	-0.24	0.13	0.26	0.02	0.13	0.59	0.05	0.1	0.33	0.05	0.22	0.34	-0.07	0.26	0.4	-0.11	0.18	0.31	-0.03	0.17	0.4	0.01
6:145864131:145864242:-@6:145863738|145863867:145858243:-	A3SS	ENSMUSG00000030256	0.51	1.06	-0.21	0.4	0.57	-0.12	0.47	0.91	-0.19	0.66	1.93	-0.38	0.33	0.66	-0.05	0.4	0.56	-0.1	0.64	2.17	-0.36	0.57	1.62	-0.27	0.31	0.38	-0.01	0.56	1.09	-0.26	0.72	6.89	-0.42	0.48	0.77	-0.2
4:134243904:134243975:+@4:134244235|134244320:134244413:+	A3SS	ENSMUSG00000086322	0.67	0.84	-0.01	0.67	0.64	-0.04	0.72	0.6	-0.09	0.72	0.75	-0.09	0.78	0.74	-0.15	0.79	0.55	-0.13	0.62	0.72	0.01	0.65	0.69	0.01	0.69	0.78	-0.03	0.74	0.7	-0.08	0.63	0.95	0.03	0.75	0.76	-0.12
7:35555154:35555928:-@7:35551542|35551661:35551454:-	A3SS	ENSMUSG00000034875	0.97	0.04	0.01	0.98	0.03	0.01	0.99	0.02	0	0.97	0.09	0.02	0.97	0.1	0.02	0.99	0.04	-0.01	0.97	0.07	0.02	0.98	0.05	0	0.98	0.04	0	0.99	0.03	-0.01	0.99	0.04	-0.01	0.98	0.04	0.01
3:108207394:108207604:-@3:108207013|108207109:108206823:-	A3SS	ENSMUSG00000048997	0.88	0.27	0.04	0.87	0.3	-0.05	0.86	0.35	-0.04	0.93	0.47	-0.11	0.83	0.3	-0.01	0.85	0.33	0.07	0.93	0.41	-0.11	0.89	0.23	0.03	0.94	0.16	-0.02	0.93	0.23	-0.01	0.79	0.62	0.13	0.93	0.46	-0.11
19:5759981:5760145:-@19:5759753|5759804:5759665:-	A3SS	ENSMUSG00000024941	0.93	0.12	0.02	0.81	1.4	0.13	0.94	0.12	0	0.86	0.35	0.08	0.96	0.11	-0.02	0.92	0.13	0.03	0.93	0.11	0.01	0.91	0.14	0.04	0.8	0.99	0.15	0.9	0.18	0.05	0.91	0.16	0.04	0.91	0.13	0.03
11:100908660:100908804:-@11:100908011|100908089:100907991:-	A3SS	ENSMUSG00000004040	0.89	0.22	0.05	0.85	0.28	0.09	0.85	0.33	0.09	0.93	0.17	0.01	0.85	0.28	0.09	0.93	0.17	0.01	0.91	0.19	0.03	0.93	0.15	0.01	0.88	0.22	0.06	0.84	0.3	0.1	0.81	0.45	0.13	0.79	0.5	0.15
9:45775192:45775367:-@9:45774904|45774907:45774784:-	A3SS	ENSMUSG00000043987	0.97	0.08	0	0.99	0.05	-0.02	0.91	0.26	0.06	0.97	0.09	0	0.97	0.08	0	0.97	0.07	0	0.95	0.13	0.02	0.93	0.17	0.04	0.94	0.14	0.03	0.97	0.08	0	0.92	0.29	0.05	0.98	0.05	-0.01
19:6374010:6374283:+@19:6374525|6374549:6374608:+	A3SS	ENSMUSG00000024949	0.01	0	0	0.01	0	0	0.01	0.03	0	0.01	0.03	0	0.01	0	0	0.01	0	0	0.01	0.03	0	0.01	0	0	0.01	0.03	0	0.01	0	0	0.01	0	0	0.01	0.03	0
18:64516416:64516557:-@18:64515405|64515408:64515326:-	A3SS	ENSMUSG00000024587	0.64	0.39	0.07	0.72	0.12	-0.03	0.66	0.14	0.03	0.72	0.12	-0.03	0.69	0.09	0	0.69	0.09	0.02	0.65	0.18	0.04	0.67	0.16	0.04	0.58	25.02	0.13	0.68	0.11	0.03	0.66	0.21	0.05	0.7	0.1	-0.01
4:155872850:155872923:+@4:155875138|155875229:155875366:+	A3SS	ENSMUSG00000029034	0.94	0.13	0.04	0.98	0.08	-0.03	0.96	0.08	-0.01	0.93	0.12	0.02	0.98	0.12	-0.03	0.97	0.05	0.01	0.97	0.12	-0.02	0.91	0.23	0.07	0.98	0.07	0	0.96	0.08	0.02	0.91	0.25	0.07	0.95	0.09	0
4:129071737:129071942:+@4:129073499|129073502:129073643:+	A3SS	ENSMUSG00000028793	0.09	0.3	0.06	0.13	0.1	0.02	0.12	0.14	0.03	0.16	0.17	-0.01	0.15	0.12	0	0.19	0.14	-0.04	0.13	0.15	0.02	0.14	0.15	0.01	0.09	0.56	0.06	0.18	0.15	-0.03	0.15	0.15	0	0.18	0.16	-0.03
7:46795907:46795999:-@7:46791048|46791072:46790917:-	A3SS	ENSMUSG00000014418	0.57	0.7	-0.08	0.63	0.67	0.2	0.63	0.99	0.2	0.72	0.49	0.11	0.44	2.74	0.39	0.43	0.69	0.06	0.47	1.91	0.36	0.85	1.95	-0.36	0.52	0.59	-0.03	0.62	0.84	-0.13	0.33	0.79	0.16	0.65	0.77	0.18
11:6620742:6621065:-@11:6620143|6620221:6619972:-	A3SS	ENSMUSG00000000384	0.31	0.61	-0.1	0.22	0.31	-0.07	0.3	3.01	-0.15	0.4	32.16	-0.25	0.26	0.76	-0.11	0.22	0.14	-0.01	0.39	42.13	-0.24	0.53	223.3	-0.32	0.26	0.24	-0.05	0.21	0.15	0	0.36	2.12	-0.15	0.4	50.81	-0.25
15:101128927:101129063:+@15:101134607|101134645:101134743:+	A3SS	ENSMUSG00000000530	NA	NA	NA	NA	NA	NA	NA	NA	NA	NA	NA	NA	NA	NA	NA	0.56	0.79	-0.21	NA	NA	NA	NA	NA	NA	NA	NA	NA	NA	NA	NA	NA	NA	NA	NA	NA	NA
10:24652835:24652886:-@10:24651396|24651399:24651245:-	A3SS	ENSMUSG00000037370	NA	NA	NA	NA	NA	NA	NA	NA	NA	0.14	1.48	0.24	NA	NA	NA	0.2	0.34	-0.04	0.28	0.69	0.1	0.24	0.43	-0.08	NA	NA	NA	NA	NA	NA	0.43	1.05	-0.27	NA	NA	NA
17:46654434:46654659:+@17:46655515|46655664:46655752:+	A3SS	ENSMUSG00000038545,ENSMUSG00000097560	0.99	0.03	0	0.98	0.05	0	0.97	0.06	0.01	0.98	0.05	0	0.98	0.04	0	0.99	0.03	0	0.99	0.04	-0.01	0.98	0.04	0.01	0.94	0.23	0.05	0.97	0.05	0.02	0.98	0.04	0.01	0.98	0.06	0
9:86783300:86783434:-@9:86781704|86781719:86781570:-	A3SS	ENSMUSG00000033419	0.96	0.4	-0.15	NA	NA	NA	NA	NA	NA	NA	NA	NA	NA	NA	NA	0.91	0.32	-0.1	NA	NA	NA	0.88	0.39	-0.07	0.81	0.46	0	0.96	0.42	-0.15	0.92	0.32	-0.11	NA	NA	NA
2:29707198:29707400:+@2:29710153|29710156:29710308:+	A3SS	ENSMUSG00000039844	0.61	1.02	-0.13	0.66	1.17	-0.26	0.55	0.91	-0.15	0.52	0.93	-0.12	0.57	1.16	-0.17	0.2	1	0.28	0.53	0.99	-0.13	0.6	0.72	-0.12	0.35	0.82	0.13	0.57	0.97	-0.09	0.46	0.87	0.02	0.5	1.03	-0.1
19:6343255:6343386:+@19:6343461|6343488:6343523:+	A3SS	ENSMUSG00000024948	0.69	0.89	-0.05	NA	NA	NA	0.77	0.58	0.03	NA	NA	NA	NA	NA	NA	0.86	0.83	-0.22	0.68	0.88	0.12	NA	NA	NA	0.55	0.81	0.09	NA	NA	NA	0.68	0.68	-0.04	0.62	0.93	0.18
9:5352672:5352845:+@9:5353623|5353634:5353868:+	A3SS	ENSMUSG00000025887	0.12	0.25	-0.1	0.2	1.13	-0.17	NA	NA	NA	0.16	0.4	-0.13	0.11	0.27	-0.08	0.08	0.17	-0.06	0.16	0.28	-0.13	0.13	0.27	-0.11	NA	NA	NA	0.15	0.44	-0.13	0.17	0.56	-0.15	0.22	0.67	-0.19
11:59832884:59832933:-@11:59830239|59830307:59830147:-	A3SS	ENSMUSG00000019373	0.04	0.2	-0.02	0.04	0.05	0	0.04	0.05	0	0.04	0.05	0	0.04	0.06	0	0.04	0.19	-0.02	0.06	0.1	-0.02	0.07	1.67	-0.05	0.08	1.06	-0.06	0.03	0.06	-0.01	0.09	26.56	-0.07	0.04	0.05	0
15:89427561:89427669:-@15:89427399|89427427:89427324:-	A3SS	ENSMUSG00000022617	0.67	1.37	0.2	0.76	0.33	0.02	0.83	0.32	-0.05	0.85	0.29	-0.07	0.8	0.35	-0.02	0.93	0.31	-0.06	0.66	0.48	0.12	0.8	0.36	0.07	0.77	0.47	0.1	0.64	1.38	0.23	0.67	1.8	0.2	0.82	0.27	-0.04
17:35660724:35660799:-@17:35660509|35660597:35660404:-	A3SS	ENSMUSG00000038838	0.02	0.05	0.01	0.03	0.11	0.04	0.02	0.13	0.05	0.02	0.12	0.05	0.04	0.12	0.03	0.09	0.24	-0.06	0.01	0.15	0.06	0.03	0.07	0	0.04	0.07	-0.01	0.02	0.05	0.01	0.02	0.06	0.01	0.01	0.16	0.06
2:147027595:147027645:+@2:147028093|147028197:147028250:+	A3SS	ENSMUSG00000027433	0.59	0.85	0.06	0.59	1.01	0.08	0.51	1.03	0.16	0.59	0.7	0.08	0.64	0.86	0.03	0.62	0.75	0.03	0.57	0.77	0.1	0.59	0.71	0.06	0.56	0.89	0.09	0.61	0.71	0.04	0.68	0.73	-0.03	0.59	0.84	0.08
1:172495983:172496067:+@1:172496151|172496180:172496327:+	A3SS	ENSMUSG00000037995	0.7	0.53	0.12	NA	NA	NA	NA	NA	NA	NA	NA	NA	NA	NA	NA	0.87	0.38	-0.05	NA	NA	NA	0.75	0.54	0.07	NA	NA	NA	NA	NA	NA	0.81	0.5	0.01	NA	NA	NA
9:120950522:120950749:+@9:120950894|120951022:120951147:+	A3SS	ENSMUSG00000006932	0.99	0	0	0.99	0	0	0.99	0	0	0.99	0	0	0.99	0	0	0.99	0	0	0.99	0	0	0.99	0	0	0.98	0	0.01	0.99	0	0	0.99	0	0	0.99	0	0
1:171411313:171411440:+@1:171414373|171414437:171414529:+	A3SS	ENSMUSG00000026641	0.09	0.08	-0.01	0.1	0.2	-0.04	0.1	0.19	-0.04	0.04	0.09	0.02	0.07	0.08	-0.01	0.09	0.09	-0.01	0.06	0.07	0	0.06	0.08	0.02	0.18	9.02	-0.1	0.09	0.08	-0.01	0.05	0.12	0.03	0.07	0.08	-0.01
11:119349540:119349621:-@11:119347784|119347891:119347688:-	A3SS	ENSMUSG00000005043	0.8	0.48	-0.04	0.64	0.69	0.08	NA	NA	NA	0.73	0.48	-0.01	0.82	0.56	-0.1	0.78	0.53	-0.02	0.75	0.49	-0.03	NA	NA	NA	NA	NA	NA	0.85	0.53	-0.09	0.73	0.66	0.03	0.81	0.54	-0.09
3:130591794:130591832:+@3:130595100|130595657:130599883:+	A3SS	NA	0.6	1.15	0.16	NA	NA	NA	NA	NA	NA	0.82	1.35	-0.32	NA	NA	NA	0.89	0.41	-0.13	0.82	1.27	-0.32	0.7	0.74	0.06	NA	NA	NA	NA	NA	NA	0.73	0.49	0.03	NA	NA	NA
11:88184634:88184717:+@11:88187041|88187061:88187132:+	A3SS	ENSMUSG00000018378	0.07	0.22	0.06	0.49	0.97	-0.27	0.12	0.49	0.1	0.38	0.83	-0.16	0.26	0.46	-0.04	NA	NA	NA	0.16	0.45	0.06	0.13	0.33	0	0.34	0.85	-0.21	0.11	0.27	0.02	0.19	0.48	-0.06	0.12	0.54	0.1
10:117790467:117790558:-@10:117790054|117790055:117789974:-	A3SS	ENSMUSG00000052798	NA	NA	NA	NA	NA	NA	0.34	1.11	-0.04	0.48	0.99	-0.18	NA	NA	NA	NA	NA	NA	NA	NA	NA	NA	NA	NA	NA	NA	NA	NA	NA	NA	NA	NA	NA	NA	NA	NA
2:165283249:165283603:-@2:165282862|165282933:165282783:-	A3SS	ENSMUSG00000017664	0.95	0.13	0	0.87	0.24	0.06	0.95	0.15	-0.02	0.92	0.14	0.01	0.91	0.16	0.02	0.95	0.15	0	0.92	0.17	0.01	0.84	0.32	0.11	0.93	0.15	0.02	0.94	0.13	0.01	0.96	0.11	-0.01	0.95	0.12	-0.02
17:25840836:25840978:-@17:25840675|25840751:25840651:-	A3SS	ENSMUSG00000025733,ENSMUSG00000093593	0.88	0.23	0.01	0.84	0.63	-0.07	0.85	0.45	-0.08	0.79	0.51	-0.02	0.83	0.53	-0.06	0.87	0.32	0.02	0.8	0.64	-0.03	0.82	0.36	0.07	0.85	0.35	0.04	0.81	0.35	0.08	0.9	0.2	-0.01	0.85	0.47	-0.08
8:88129695:88129804:+@8:88130341|88130352:88130401:+	A3SS	ENSMUSG00000036810	0.47	1.06	0.09	NA	NA	NA	0.51	1.03	-0.12	NA	NA	NA	NA	NA	NA	NA	NA	NA	0.27	0.89	0.12	NA	NA	NA	NA	NA	NA	0.33	1.36	0.23	0.38	1.26	0.18	NA	NA	NA
8:71380991:71381952:-@8:71378483|71378556:71378389:-	A3SS	ENSMUSG00000002393	0.03	0.04	0	0.06	0.09	0	0.03	0.15	0.03	0.07	0.08	-0.01	0.06	0.07	0	0.05	0.09	-0.02	0.04	0.1	0.02	0.03	0.05	0	0.14	0.57	-0.11	0.05	0.08	-0.02	0.05	0.11	-0.02	0.03	0.14	0.03
3:69025824:69025985:+@3:69027493|69027563:69027718:+	A3SS	ENSMUSG00000034349	0.96	0.05	0	0.95	0.08	0.02	0.93	0.21	0.04	0.96	0.05	0.01	0.95	0.08	0.02	0.96	0.05	0	0.95	0.09	0.02	0.93	0.17	0.03	0.97	0.05	-0.01	0.97	0.04	-0.01	0.94	0.11	0.02	0.95	0.06	0.02
6:83053038:83053070:-@6:83052726|83052803:83052698:-	A3SS	ENSMUSG00000068329	0.46	1.35	0.12	0.59	0.98	0.03	0.63	1.38	-0.01	0.62	0.88	0	0.45	1.12	0.17	0.46	1.26	0.12	0.4	1.33	0.22	0.69	1.66	-0.11	NA	NA	NA	0.54	1.16	0.04	0.45	0.9	0.13	0.53	0.78	0.09
4:141072529:141072637:-@4:141071695|141071717:141071581:-	A3SS	ENSMUSG00000028923	0.62	0.99	-0.23	0.11	8.26	0.45	0.35	0.89	0.21	0.56	0.65	0	0.34	1.35	0.22	0.69	1.39	-0.3	0.63	1.04	-0.07	0.29	0.8	0.1	0.68	1.48	-0.29	0.27	0.99	0.12	0.67	1.53	-0.28	0.18	1.8	0.38
15:102519122:102519291:+@15:102521121|102521138:102521213:+	A3SS	ENSMUSG00000023051	0.58	0.57	0.14	0.71	0.52	0.01	0.51	1	0.21	0.65	0.61	0.07	0.82	0.51	-0.1	0.77	0.38	-0.05	0.46	1.14	0.26	0.54	0.75	0.18	0.25	14.31	0.47	0.61	0.57	0.11	0.75	0.56	-0.03	0.67	0.55	0.05
11:101254031:101254176:+@11:101254919|101254943:101254996:+	A3SS	ENSMUSG00000078656,ENSMUSG00000001240	0.02	0.04	0	0.01	0.09	0.03	0.02	0.08	0.02	0.04	0.07	0	0.03	0.07	0.01	0.02	0.04	0	0.02	0.08	0.02	0.03	0.07	-0.01	0.02	0.05	0	0.03	0.05	-0.01	0.01	0.04	0.01	0.04	0.07	0
17:34911579:34911665:+@17:34912389|34912460:34912467:+	A3SS	ENSMUSG00000013787	0.61	1.32	-0.12	0.57	1.07	-0.19	0.53	1.09	-0.15	0.58	1.05	-0.2	0.47	0.67	-0.09	0.49	1.03	0	0.54	0.95	-0.16	0.69	0.77	-0.2	0.52	1.33	-0.03	0.61	1.16	-0.12	0.55	1.12	-0.06	0.59	1.01	-0.21
16:97816106:97816193:-@16:97812691|97812725:97812558:-	A3SS	ENSMUSG00000014039	0.81	0.4	0.02	0.85	0.48	0.06	0.82	0.5	0.09	0.8	0.52	0.11	0.83	0.48	0.08	0.85	0.41	-0.02	0.8	0.51	0.11	0.75	0.47	0.08	0.86	0.35	-0.03	0.85	0.38	-0.02	0.79	0.37	0.04	0.8	0.43	0.11
16:11909266:11909423:-@16:11887754|11887796:11887578:-	A3SS	ENSMUSG00000065979	0.99	0.05	-0.01	0.93	0.12	0.03	0.94	0.13	0.02	0.98	0.1	-0.02	0.96	0.09	0	0.96	0.06	0.02	0.98	0.09	-0.02	0.94	0.11	0.04	0.96	0.07	0.02	0.98	0.04	0	0.99	0.04	-0.01	0.99	0.08	-0.03
3:88846388:88846579:+@3:88854602|88854605:88854795:+	A3SS	ENSMUSG00000054199	0.97	0.1	-0.02	0.96	0.13	-0.01	0.97	0.09	-0.02	0.98	0.1	-0.03	0.95	0.13	0	0.98	0.1	-0.03	0.94	0.15	0.01	0.95	0.1	0	0.95	0.1	0	0.93	0.13	0.02	0.97	0.09	-0.02	0.96	0.1	-0.01
4:135863040:135863202:+@4:135863523|135863526:135863576:+	A3SS	ENSMUSG00000028676	0.74	0.59	0.09	0.75	0.47	0.09	0.77	0.32	0.07	0.83	0.15	0.01	0.77	0.31	0.07	0.78	0.25	0.05	0.73	0.87	0.11	0.81	0.15	0.02	0.72	1.18	0.11	0.8	0.16	0.03	0.84	0.13	-0.01	0.83	0.15	0.01
11:51818497:51818628:-@11:51817657|51817700:51813455:-	A3SS	ENSMUSG00000020387	0.94	0.18	-0.02	0.94	0.59	-0.17	0.92	0.51	-0.15	0.88	0.59	-0.11	0.87	0.37	-0.1	0.98	0.14	-0.06	0.76	0.69	0.01	0.91	0.18	0.01	0.91	0.2	0.01	0.93	0.21	-0.01	0.88	0.23	0.04	0.93	0.42	-0.16
12:51784182:51784276:-@12:51782587|51782593:51782482:-	A3SS	ENSMUSG00000035247	0.02	0.04	0	0.03	0.05	0	0.03	0.06	0	0.02	0.07	0.01	0.02	0.06	0.01	0.05	0.1	-0.03	0.02	0.05	0.01	0.02	0.05	0	0.03	0.06	-0.01	0.01	0.05	0.01	0.03	0.06	-0.01	0.03	0.06	0
14:122941305:122941436:-@14:122933407|122933519:122933328:-	A3SS	ENSMUSG00000041594	0.04	0.1	-0.03	0.06	0.27	-0.05	0.02	0.03	-0.01	0.05	0.16	-0.04	0.04	0.15	-0.03	0.04	0.14	-0.03	0.05	0.44	-0.04	0.03	0.05	-0.02	0.04	0.11	-0.03	0.02	0.04	-0.01	0.03	0.05	-0.02	0.02	0.04	-0.01
7:97302369:97302459:+@7:97303024|97303027:97303129:+	A3SS	ENSMUSG00000004508	0.5	0.67	0.16	NA	NA	NA	NA	NA	NA	0.64	0.69	0.11	0.86	0.46	-0.11	0.8	0.74	-0.14	0.77	0.59	-0.02	0.64	0.55	0.02	NA	NA	NA	0.72	0.46	-0.06	0.68	0.54	-0.02	0.72	0.54	0.03
1:36518952:36519095:+@1:36520078|36520081:36520227:+	A3SS	ENSMUSG00000001138	0.93	1.5	-0.26	0.78	0.36	0.05	0.72	0.6	0.11	0.9	0.27	-0.07	0.88	0.3	-0.05	0.8	0.53	-0.13	0.78	0.4	0.05	0.9	0.95	-0.23	0.74	0.68	-0.07	0.87	0.74	-0.2	0.85	0.75	-0.18	0.89	0.3	-0.06
11:98372070:98372342:+@11:98375004|98375080:98375157:+	A3SS	ENSMUSG00000018167	0.03	0.06	0	0.04	0.13	-0.03	0.08	0.63	-0.07	0.02	0.03	-0.01	0.02	0.05	-0.01	0.04	0.05	-0.01	0.05	0.27	-0.04	0.02	0.07	0.01	0.09	0.21	-0.06	0.02	0.06	0.01	0.04	0.06	-0.01	0.02	0.04	-0.01
14:78577449:78577557:-@14:78576012|78576017:78575887:-	A3SS	ENSMUSG00000034731	0.65	0.84	0.06	NA	NA	NA	NA	NA	NA	NA	NA	NA	NA	NA	NA	0.79	0.48	-0.08	NA	NA	NA	0.7	0.53	0.01	0.87	0.84	-0.16	NA	NA	NA	0.55	0.7	0.16	NA	NA	NA
15:66959362:66959397:-@15:66948424|66948484:66948379:-	A3SS	ENSMUSG00000005125	NA	NA	NA	NA	NA	NA	NA	NA	NA	NA	NA	NA	NA	NA	NA	0.36	1.16	0.11	NA	NA	NA	0.4	0.99	0.07	0.52	1.14	-0.05	NA	NA	NA	0.5	0.88	-0.03	NA	NA	NA
4:91260761:91260986:-@4:91253567|91253570:91250767:-	A3SS	ENSMUSG00000008489	0.37	1.07	0.24	0.33	1.22	0.15	0.36	1.26	0.12	0.45	1.3	0.03	0.72	1.23	-0.24	0.41	0.94	0.2	0.34	1.16	0.14	0.15	3.26	0.46	0.24	1.52	0.37	0.31	1.24	0.3	0.27	1.25	0.34	0.29	1.31	0.19
11:51060860:51060986:+@11:51061400|51061403:51061498:+	A3SS	ENSMUSG00000020364	0.27	0.82	0.16	0.5	2.38	-0.35	0.19	0.42	-0.04	0.23	0.58	-0.08	NA	NA	NA	0.12	1.93	0.31	0.21	0.54	-0.06	0.36	0.67	0.07	NA	NA	NA	0.39	0.68	0.04	NA	NA	NA	0.15	0.33	0
9:46210476:46210815:+@9:46211670|46211850:46212562:+	A3SS	ENSMUSG00000034135	0.9	0.19	0.03	0.86	0.29	0.08	0.94	0.15	0	0.95	0.13	-0.01	0.94	0.15	0	0.98	0.19	-0.05	0.93	0.17	0.01	0.89	0.17	0.04	0.85	0.27	0.08	0.9	0.19	0.03	0.91	0.16	0.02	0.93	0.2	0.01
1:172110489:172110574:+@1:172110650|172110677:172110815:+	A3SS	ENSMUSG00000026553	0.05	0.07	-0.02	0.03	0.04	0	0.05	0.06	-0.02	0.05	0.06	-0.02	0.03	0.03	0	0.02	0.04	0.01	0.03	0.03	0	0.04	0.04	-0.01	0.05	0.08	-0.02	0.03	0.04	0	0.03	0.03	0	0.02	0.05	0.01
19:10575240:10575511:-@19:10574935|10575008:10574837:-	A3SS	ENSMUSG00000024666	0.84	0.33	-0.09	0.79	0.38	-0.08	0.95	13.3	-0.24	0.88	0.89	-0.17	0.84	0.6	-0.13	0.8	0.26	-0.05	0.82	0.5	-0.11	0.8	0.28	-0.05	0.87	0.69	-0.12	0.87	0.63	-0.12	0.93	2.11	-0.18	0.88	1.16	-0.17
9:21723576:21723844:+@9:21731747|21731750:21731869:+	A3SS	ENSMUSG00000032193	0.94	0.14	0.04	0.97	0.07	-0.01	0.92	0.14	0.04	0.96	0.07	0	0.96	0.06	0	0.97	0.06	0.01	0.93	0.1	0.03	0.98	0.05	0	0.89	2.95	0.09	0.95	0.12	0.03	0.96	0.08	0.02	0.97	0.07	-0.01
6:48395586:48395887:+@6:48401114|48402884:48403010:+	A3SS	ENSMUSG00000042810	0.64	1.62	-0.24	0.41	1.39	-0.17	0.39	1.04	-0.15	0.66	72.03	-0.42	0.24	0.2	0	0.47	0.32	-0.07	0.76	61734.2	-0.52	0.32	0.32	0.08	0.37	0.26	0.03	0.44	0.34	-0.04	0.46	0.33	-0.06	0.36	0.7	-0.12
4:40229495:40229676:-@4:40228113|40228200:40227966:-	A3SS	ENSMUSG00000040296	0.02	0.05	-0.01	0.06	0.12	-0.04	0.05	0.1	-0.03	0.06	0.16	-0.04	0.04	0.11	-0.02	0.05	0.56	-0.04	0.07	0.22	-0.05	0.03	0.05	-0.02	NA	NA	NA	0.05	0.16	-0.04	0.03	0.09	-0.02	0.02	0.05	0
5:22547924:22548016:-@5:22546504|22546598:22546398:-	A3SS	ENSMUSG00000029012	0.89	0.19	0	0.97	0.17	-0.06	0.97	0.16	-0.06	0.93	0.14	-0.02	0.88	0.22	0.03	0.97	0.26	-0.08	0.87	0.29	0.04	0.9	0.24	-0.01	0.97	0.29	-0.08	0.89	0.19	0	0.93	0.16	-0.04	0.96	0.17	-0.05
10:85905349:85905498:-@10:85904249|85904270:85904131:-	A3SS	ENSMUSG00000035529	0.31	0.24	-0.01	0.24	0.23	-0.02	0.4	1.41	-0.18	0.37	0.9	-0.15	0.24	0.23	-0.02	0.32	0.25	-0.02	0.27	0.31	-0.05	0.27	0.32	0.03	0.26	0.28	0.04	0.26	0.24	0.04	0.16	0.95	0.14	0.26	0.26	-0.04
14:55627340:55627444:-@14:55626223|55626236:55626154:-	A3SS	ENSMUSG00000002319	0.03	0.07	0.01	0.07	0.14	-0.02	0.29	0.67	-0.24	0.04	0.12	0.01	0.02	0.1	0.03	0.04	0.08	0	0.09	0.18	-0.04	0.04	0.08	0	0.1	0.19	-0.06	0.04	0.09	0	0.06	0.11	-0.02	0.04	0.1	0.01
7:141192442:141192620:-@7:141192290|141192340:141192131:-	A3SS	ENSMUSG00000025499	0.03	0.1	-0.01	0.02	0	0	0.04	0.18	-0.02	0.06	3.82	-0.04	0.04	0.12	-0.02	0.03	0.05	-0.01	0.05	0.3	-0.03	0.08	130.84	-0.06	0.06	1.17	-0.04	0.01	0	0.01	0.06	3.21	-0.04	0.02	0	0
8:110866561:110866727:+@8:110868202|110868254:110868367:+	A3SS	ENSMUSG00000031753	0.97	0.06	0.01	0.99	0.04	0	0.97	0.07	0.02	0.98	0.03	0.01	0.98	0.04	0.01	0.97	0.05	0.01	0.95	0.15	0.04	0.94	0.12	0.04	0.96	0.08	0.02	0.98	0.05	0	0.96	0.07	0.02	0.96	0.09	0.03
12:103436563:103436682:+@12:103437390|103437450:103437524:+	A3SS	ENSMUSG00000064215	0.68	0.46	0.09	0.77	0.41	0.09	0.86	0.27	0	0.89	0.28	-0.03	NA	NA	NA	0.69	0.37	0.08	0.7	0.58	0.16	0.81	0.36	-0.04	NA	NA	NA	NA	NA	NA	0.68	0.42	0.09	0.83	0.37	0.03
11:117772673:117772852:-@11:117770786|117770802:117770691:-	A3SS	ENSMUSG00000025572	0.11	0.17	-0.01	0.09	0.36	0.08	0.47	1.75	-0.3	0.19	0.29	-0.02	0.09	0.3	0.08	0.27	0.78	-0.17	0.17	0.32	0	0.17	0.3	-0.07	0.59	12.3	-0.49	0.03	0.3	0.07	0.13	0.19	-0.03	0.09	0.3	0.08
X:136741846:136741950:+@X:136743403|136743424:136743460:+	A3SS	ENSMUSG00000087368	0.66	1.01	-0.04	NA	NA	NA	NA	NA	NA	NA	NA	NA	NA	NA	NA	0.53	0.98	0.09	NA	NA	NA	NA	NA	NA	0.63	0.95	-0.01	NA	NA	NA	0.7	0.86	-0.08	NA	NA	NA
11:103078239:103078467:-@11:103077864|103077962:103077761:-	A3SS	ENSMUSG00000020937	0.95	0.31	-0.09	0.94	0.19	-0.04	0.89	0.19	0.01	0.9	0.17	0	0.97	0.24	-0.07	0.89	0.25	-0.03	0.97	0.24	-0.07	0.94	0.3	-0.08	0.94	0.26	-0.08	0.95	0.29	-0.09	0.93	0.24	-0.07	0.92	0.17	-0.02
12:65055434:65055533:+@12:65055615|65055638:65055764:+	A3SS	ENSMUSG00000035597	0.06	0.6	0.16	0.17	0.5	0.11	0.11	0.64	0.17	0.15	0.47	0.13	0.13	0.56	0.15	0.07	0.61	0.15	0.16	0.52	0.12	0.1	0.44	0.12	0.1	0.43	0.12	0.13	0.37	0.09	0.14	0.38	0.08	0.09	0.69	0.19
8:71406862:71406973:+@8:71407213|71407273:71407749:+	A3SS	ENSMUSG00000046295	0.89	0.34	-0.09	0.91	0.35	-0.08	0.8	0.51	0.03	0.9	0.28	-0.07	0.78	0.52	0.05	0.9	0.35	-0.1	0.7	0.84	0.13	0.94	0.37	-0.14	0.91	0.4	-0.11	0.77	0.46	0.03	0.9	0.33	-0.1	0.94	0.31	-0.11
5:143328391:143328570:-@5:143326223|143326305:143326099:-	A3SS	ENSMUSG00000001844	0.11	0.1	0	0.08	0.09	-0.02	0.03	0.13	0.03	0.06	0.07	0	0.14	0.72	-0.08	0.12	0.11	-0.01	0.11	0.21	-0.05	0.09	0.11	0.02	0.03	0.9	0.08	0.07	0.16	0.04	0.12	0.11	-0.01	0.1	0.15	-0.04
2:26915955:26916006:-@2:26915729|26915749:26915596:-	A3SS	ENSMUSG00000015790	0.19	0.39	-0.07	0.13	0.25	0.04	0.12	0.3	0.05	0.24	0.35	-0.07	0.26	0.36	-0.09	0.13	0.2	-0.01	0.08	0.4	0.09	0.42	6.97	-0.3	0.22	0.45	-0.1	0.24	0.43	-0.12	0.24	0.49	-0.12	0.4	1.15	-0.23
16:20709880:20709949:-@16:20709629|20709724:20709570:-	A3SS	ENSMUSG00000022843	0.49	1.03	0.05	NA	NA	NA	NA	NA	NA	NA	NA	NA	NA	NA	NA	0.63	1.01	-0.09	NA	NA	NA	0.43	0.81	0.11	0.62	1.04	-0.08	NA	NA	NA	0.53	0.9	0.01	NA	NA	NA
4:129620984:129621150:-@4:129620853|129620876:129620683:-	A3SS	ENSMUSG00000028795	0.94	0.15	-0.01	0.9	0.26	-0.01	0.9	0.25	-0.01	0.91	0.2	-0.02	0.73	0.8	0.16	0.9	0.19	0.03	0.92	0.19	-0.03	0.97	0.15	-0.04	0.9	0.18	0.03	0.97	0.18	-0.04	0.95	0.12	-0.02	0.91	0.19	-0.02
7:45314981:45315093:-@7:45314668|45314672:45314595:-	A3SS	ENSMUSG00000038260	0.88	0.26	-0.03	0.85	0.49	0.02	0.87	0.31	0	0.87	0.41	0	0.7	0.89	0.17	0.88	0.23	-0.03	0.81	0.39	0.06	0.84	0.37	0.01	0.94	0.32	-0.09	NA	NA	NA	0.78	0.36	0.07	0.87	0.31	0
7:19514422:19514539:+@7:19515007|19515025:19515090:+	A3SS	ENSMUSG00000002043	0.95	0.12	-0.01	0.89	0.21	0.05	0.9	0.18	0.04	0.96	0.13	-0.02	0.87	0.28	0.07	0.9	0.19	0.04	0.93	0.12	0.01	0.96	0.12	-0.02	0.95	0.14	-0.01	0.86	0.32	0.08	0.94	0.11	0	0.96	0.11	-0.02
9:21686022:21686275:+@9:21699800|21699803:21699908:+	A3SS	ENSMUSG00000032187	0.76	0.43	0.07	0.71	0.35	0.07	0.74	0.17	0.04	0.74	0.2	0.04	0.75	0.15	0.03	0.7	7.1	0.13	0.83	0.17	-0.05	0.77	0.25	0.06	0.75	0.8	0.08	0.69	25.43	0.14	0.78	0.23	0.05	0.76	0.13	0.02
2:26917428:26917531:+@2:26918873|26918929:26919055:+	A3SS	ENSMUSG00000014873	0.94	1.21	-0.14	0.87	1.66	-0.2	0.87	1.3	-0.2	0.77	0.46	-0.1	0.78	0.45	-0.11	0.84	0.22	-0.04	0.84	0.99	-0.17	0.84	0.26	-0.04	0.81	0.24	-0.01	0.86	0.27	-0.06	0.67	0.6	0.13	0.85	0.99	-0.18
9:107978209:107978316:+@9:107978465|107978467:107978545:+	A3SS	ENSMUSG00000032596	NA	NA	NA	NA	NA	NA	NA	NA	NA	NA	NA	NA	NA	NA	NA	0.67	0.96	0	NA	NA	NA	NA	NA	NA	NA	NA	NA	NA	NA	NA	NA	NA	NA	NA	NA	NA
11:98203305:98204410:+@11:98210361|98210364:98211236:+	A3SS	ENSMUSG00000003119	0.9	0.1	-0.01	0.9	0.18	-0.04	0.84	0.13	0.02	0.83	0.18	0.03	0.84	0.15	0.02	0.85	0.17	0.04	0.91	0.24	-0.05	0.87	0.12	0.02	0.82	0.45	0.07	0.89	0.1	0	0.86	0.14	0.03	0.82	0.2	0.04
1:93806048:93806119:+@1:93811765|93811782:93811948:+	A3SS	ENSMUSG00000026283	0.04	0.15	0.02	0.04	0.14	0.04	0.06	0.14	0.02	0.06	0.15	0.02	0.05	0.14	0.03	0.04	0.11	0.02	0.16	0.32	-0.08	0.1	0.2	-0.04	0.1	0.19	-0.04	0.05	0.13	0.01	0.08	0.15	-0.02	0.05	0.15	0.03
17:24893039:24893154:-@17:24892944|24892967:24892755:-	A3SS	ENSMUSG00000073436,ENSMUSG00000024163	0.09	0.41	0.09	0.3	0.57	-0.22	0.19	0.36	-0.11	0.12	0.26	-0.04	0.36	1.79	-0.28	0.27	0.62	-0.09	0.17	0.37	-0.09	0.34	0.63	-0.16	0.46	0.88	-0.28	0.22	0.42	-0.04	0.21	0.37	-0.03	0.08	0.19	0
2:26915596:26915729:-@2:26915514|26915532:26915432:-	A3SS	ENSMUSG00000015790	0.03	0.09	0.02	0.03	0.09	0.02	0.02	0.11	0.03	0.05	0.11	0	0.02	0.15	0.03	0.01	0.16	0.04	0.03	0.11	0.02	0.04	0.1	0.01	0.04	0.07	0.01	0.02	0.1	0.03	0.02	0.11	0.03	0.02	0.11	0.03
7:44246722:44246823:+@7:44247251|44248252:44248295:+	A3SS	ENSMUSG00000045411	0.76	0.69	-0.02	0.81	0.79	-0.07	0.8	0.69	-0.06	0.78	0.44	-0.04	0.79	0.77	-0.05	0.81	0.43	-0.07	0.75	0.54	-0.01	0.84	0.49	-0.1	0.79	0.64	-0.05	0.75	0.44	-0.01	0.77	0.7	-0.03	0.8	0.48	-0.06
11:107337412:107337560:-@11:107321671|107321675:107321587:-	A3SS	ENSMUSG00000040430	0.94	0.14	0.01	0.97	0.15	-0.03	0.96	0.12	-0.02	0.92	0.15	0.02	0.91	0.2	0.03	0.97	0.09	-0.02	0.92	0.18	0.02	0.91	0.18	0.04	0.99	0.12	-0.04	0.93	0.13	0.02	0.96	0.14	-0.01	0.96	0.11	-0.02
17:21383748:21384020:+@17:21392461|21392466:21392551:+	A3SS	ENSMUSG00000062743	0.72	0.49	0.07	0.57	0.92	-0.16	0.62	0.84	-0.21	0.76	3.29	-0.35	0.66	1.1	-0.25	0.58	0.91	0.21	0.49	0.65	-0.08	0.82	0.41	-0.03	NA	NA	NA	0.7	0.59	0.09	0.52	1.41	0.27	0.63	0.92	-0.22
7:44468306:44468417:+@7:44468807|44468810:44468969:+	A3SS	ENSMUSG00000038695	0.88	0.33	-0.06	0.84	0.33	0.05	0.71	0.59	0.18	0.92	0.2	-0.03	0.87	0.28	0.02	0.87	0.33	-0.05	0.92	0.22	-0.03	0.86	0.31	-0.04	0.43	1.28	0.39	0.9	0.4	-0.08	0.9	0.34	-0.08	0.79	0.45	0.1
14:45614163:45614269:-@14:45610690|45610754:45610492:-	A3SS	ENSMUSG00000037697	0.87	0.54	0.09	0.95	0.15	-0.03	0.97	0.2	-0.05	0.9	0.16	0.02	0.9	0.16	0.02	0.94	0.12	0.02	0.85	0.3	0.07	0.89	0.27	0.07	0.95	0.12	0.01	0.9	0.26	0.06	0.79	3.08	0.17	0.85	0.3	0.07
4:59013632:59013855:+@4:59017610|59017670:59017822:+	A3SS	ENSMUSG00000070972,ENSMUSG00000092345	0.09	0.28	0.05	0.17	0.34	-0.08	0.18	0.38	-0.09	0.07	0.19	0.02	0.05	0.18	0.04	0.13	0.26	0.01	0.14	0.31	-0.05	0.07	0.3	0.07	0.13	0.29	0.01	0.1	0.29	0.04	0.12	0.31	0.02	0.19	0.38	-0.1
2:25406215:25406361:+@2:25407463|25407472:25407542:+	A3SS	ENSMUSG00000015094	0.49	0.9	-0.06	0.43	0.61	-0.07	0.45	0.86	-0.09	0.44	1.14	-0.08	0.51	1.04	-0.15	0.48	1.23	-0.05	0.35	0.87	0.01	0.62	1.23	-0.19	0.49	0.92	-0.06	0.48	0.81	-0.05	0.27	0.91	0.16	0.4	1.05	-0.04
7:90189150:90189257:+@7:90191141|90191156:90191272:+	A3SS	ENSMUSG00000039361	0.32	0.15	-0.04	0.33	0.14	-0.03	0.36	0.3	-0.06	0.32	0.1	-0.02	0.35	0.42	-0.05	0.28	0.08	0	0.34	0.18	-0.04	0.37	2.68	-0.09	0.38	1.39	-0.1	0.38	15.51	-0.1	0.33	0.41	-0.05	0.35	0.26	-0.05
3:87927563:87927755:-@3:87926874|87927117:87926731:-	A3SS	ENSMUSG00000004896	0.51	0.93	-0.2	0.54	1.52	-0.26	0.69	9.55	-0.41	0.4	0.51	-0.12	0.39	0.49	-0.11	0.51	0.93	-0.2	0.26	0.29	0.02	0.5	0.85	-0.19	0.6	1.45	-0.29	0.67	2.55	-0.36	0.76	9.24	-0.45	0.49	1.07	-0.21
11:32229247:32229616:+@11:32229849|32229880:32230053:+	A3SS	ENSMUSG00000020287	0.96	0.1	0	0.92	0.12	0.01	0.87	0.26	0.06	0.91	0.23	0.02	0.88	0.18	0.05	0.96	0.1	0	0.91	0.19	0.02	0.9	0.18	0.06	0.89	0.29	0.07	0.91	0.18	0.05	0.96	0.09	0	0.92	0.15	0.01
2:156074176:156074309:-@2:156074035|156074058:156073799:-	A3SS	ENSMUSG00000074643	0.03	0.07	-0.02	0.05	0.07	-0.01	0.04	0.08	0	0.01	0.23	0.03	0.07	0.1	-0.03	0.03	0.08	-0.02	0.06	0.08	-0.02	0.03	0.08	-0.02	0.02	0.04	-0.01	0.05	0.42	-0.04	0.05	0.19	-0.04	0.05	0.07	-0.01
12:24666767:24666827:-@12:24666181|24666252:24665838:-	A3SS	ENSMUSG00000062563	0.6	0.74	-0.14	NA	NA	NA	NA	NA	NA	NA	NA	NA	NA	NA	NA	NA	NA	NA	NA	NA	NA	0.43	0.66	0.03	NA	NA	NA	0.21	0.98	0.25	0.59	0.59	-0.13	NA	NA	NA
2:57109063:57109265:-@2:57108618|57108739:57108561:-	A3SS	ENSMUSG00000026826	NA	NA	NA	NA	NA	NA	NA	NA	NA	0.46	0.91	-0.02	NA	NA	NA	NA	NA	NA	0.26	0.92	0.18	0.19	6.36	0.44	NA	NA	NA	0.28	2.15	0.35	0.47	0.88	0.16	0.52	0.75	-0.08
16:20190386:20190489:+@16:20193159|20193162:20193266:+	A3SS	ENSMUSG00000041215	0.97	0.09	-0.01	0.96	0.23	-0.06	0.89	0.21	0.01	0.94	0.2	-0.04	0.95	0.19	-0.05	0.97	0.06	-0.01	0.91	0.17	-0.01	0.95	0.1	0.01	0.97	0.08	-0.01	0.96	0.11	0	0.9	0.23	0.06	0.92	0.18	-0.02
X:150588945:150589044:+@X:150589796|150589953:150590084:+	A3SS	ENSMUSG00000025271	NA	NA	NA	0.27	0.5	0.01	0.44	0.89	-0.16	NA	NA	NA	0.4	0.65	-0.12	0.28	0.7	-0.14	NA	NA	NA	NA	NA	NA	0.34	1.15	-0.2	0.51	1.45	-0.37	NA	NA	NA	0.22	0.53	0.06
14:31067322:31067964:+@14:31074771|31074776:31074982:+	A3SS	ENSMUSG00000042323	0.99	0.03	0	0.97	0.07	0.02	0.98	0.05	0.01	0.99	0	0	0.99	0	0	0.99	0	0	0.98	0.03	0.01	0.99	0	0	0.99	0.03	0	0.99	0	0	0.98	0.04	0.01	0.98	0.03	0.01
X:73787028:73787306:+@X:73788835|73788838:73788953:+	A3SS	ENSMUSG00000002014	0.76	0.12	-0.03	0.72	0.07	0.01	0.67	0.29	0.06	0.71	0.08	0.02	0.72	0.06	0.01	0.73	0.06	0	0.74	0.07	-0.01	0.77	0.18	-0.04	0.68	0.44	0.05	0.71	0.1	0.02	0.72	0.08	0.01	0.75	0.09	-0.02
16:4043953:4044098:-@16:4040431|4040490:4040359:-	A3SS	ENSMUSG00000005981	0	0	0.01	0.01	0.02	0	0	0.03	0.01	0.01	0.03	0	0.01	0.03	0	0.01	0	0	0.01	0.03	0	0.01	0	0	0.01	0	0	0	0	0.01	0.01	0.03	0	0.01	0.03	0
4:116507549:116507650:+@4:116510522|116510530:116510863:+	A3SS	ENSMUSG00000028696	0.96	0.15	-0.04	0.93	0.29	-0.07	0.9	0.26	-0.04	0.96	0.37	-0.1	0.92	0.3	-0.06	0.97	0.14	-0.05	0.93	0.25	-0.07	0.93	0.18	-0.01	0.93	0.18	-0.01	0.92	0.22	0	0.95	0.17	-0.03	0.95	0.3	-0.09
7:100498348:100498449:+@7:100498569|100498736:100498916:+	A3SS	ENSMUSG00000033685	0.02	0.03	0	0.01	0.03	0.01	0.03	0.05	-0.01	0.02	0.03	0	0.02	0.06	0	0.02	0	0	0.02	0.04	0	0.05	0.08	-0.03	0.05	0.17	-0.03	0.05	0.07	-0.03	0.03	0.05	-0.01	0.03	0.04	-0.01
3:27148993:27149072:-@3:27146882|27147019:27146837:-	A3SS	ENSMUSG00000027699	0.86	0.53	-0.14	0.82	0.78	-0.1	0.82	0.47	-0.1	0.75	0.45	-0.03	0.77	0.53	-0.05	0.81	0.49	-0.09	0.81	0.48	-0.09	0.67	0.77	0.05	0.8	0.52	-0.08	0.81	0.54	-0.09	0.81	0.55	-0.09	0.89	0.56	-0.17
3:108016328:108016428:-@3:108015040|108015118:108014945:-	A3SS	ENSMUSG00000058135	0.03	0.06	0	0.02	0.21	0.06	0.01	0.41	0.07	0.02	0.23	0.06	0.02	0.2	0.06	0.04	0.07	-0.01	0.01	0.47	0.07	0.03	0.06	0	0.05	0.11	-0.02	0.16	0.36	-0.13	0.06	0.15	-0.03	0.06	0.1	0.02
3:159527944:159528129:+@3:159528999|159529005:159529955:+	A3SS	ENSMUSG00000028175	0.98	0.04	0.01	0.98	0.05	0	0.98	0.04	0	0.99	0.06	-0.01	0.99	0.04	-0.01	0.98	0.04	0.01	0.99	0.05	-0.01	0.98	0.03	0.01	0.99	0.03	0	0.98	0.03	0.01	0.99	0.03	0	0.97	0.04	0.01
19:5110367:5110416:-@19:5110258|5110264:5110197:-	A3SS	ENSMUSG00000024862	NA	NA	NA	0.5	0.9	0.2	0.67	0.65	0.03	0.68	0.87	0.02	NA	NA	NA	NA	NA	NA	NA	NA	NA	NA	NA	NA	NA	NA	NA	NA	NA	NA	NA	NA	NA	NA	NA	NA
7:127799306:127799480:+@7:127801075|127801127:127801246:+	A3SS	ENSMUSG00000042289	0.64	0.89	0.07	0.69	0.54	0.12	0.8	0.61	0.01	0.79	0.4	0.02	0.54	1.01	0.27	0.52	0.91	0.19	0.59	0.85	0.22	0.8	0.58	-0.09	0.7	0.79	0.01	0.4	2.14	0.31	0.83	0.45	-0.12	0.66	0.6	0.15
14:27479924:27480091:+@14:27480642|27480916:27483554:+	A3SS	NA	0.91	0.12	-0.02	0.85	0.16	0.03	0.93	0.18	-0.05	0.9	0.14	-0.02	0.94	0.24	-0.06	0.82	0.67	0.07	0.83	0.22	0.05	0.9	0.13	-0.01	0.94	0.18	-0.05	0.8	0.56	0.09	0.9	0.09	-0.01	0.86	0.14	0.02
8:23180860:23180949:-@8:23180717|23180726:23180633:-	A3SS	ENSMUSG00000031545	0.96	0.11	0	0.88	0.26	0.07	0.88	0.21	0.07	0.93	0.13	0.02	0.97	0.08	-0.02	0.93	0.16	0.03	0.93	0.13	0.02	0.92	0.15	0.04	0.89	0.21	0.07	0.95	0.11	0.01	0.95	0.11	0.01	0.95	0.11	0
X:20870166:20870324:+@X:20871031|20871034:20871162:+	A3SS	ENSMUSG00000001131	0.35	2.46	0.09	0.42	0.1	-0.01	0.34	0.36	0.07	0.37	0.19	0.04	0.4	0.09	0.01	0.37	1.09	0.07	0.45	0.16	-0.04	0.46	0.12	-0.02	0.31	18.67	0.13	0.4	0.16	0.04	0.4	0.21	0.04	0.4	0.11	0.01
4:95579421:95579554:+@4:95585232|95585236:95585447:+	A3SS	ENSMUSG00000028573	0.32	0.74	0.08	0.62	0.97	-0.14	0.66	0.98	-0.18	0.56	0.93	-0.08	0.34	1.16	0.14	0.33	1.11	0.07	0.48	1.4	0	0.69	1.72	-0.29	0.55	1.42	-0.15	0.49	0.7	-0.09	0.49	1.39	-0.09	0.51	0.91	-0.03
7:98066341:98066467:-@7:98065781|98065895:98065612:-	A3SS	ENSMUSG00000030761	NA	NA	NA	0.22	0.28	-0.04	0.32	0.47	-0.14	0.21	0.28	-0.03	NA	NA	NA	NA	NA	NA	NA	NA	NA	NA	NA	NA	NA	NA	NA	NA	NA	NA	NA	NA	NA	NA	NA	NA
11:65821930:65822014:+@11:65822825|65822828:65822938:+	A3SS	ENSMUSG00000018347	0.72	0.68	0.13	0.77	0.84	-0.18	0.49	0.67	0.1	0.3	1.47	0.29	0.77	0.72	-0.18	0.41	3.53	0.44	0.75	0.81	-0.16	0.81	0.39	0.04	0.48	2.81	0.37	0.74	0.59	0.11	0.83	0.4	0.02	0.69	0.65	-0.1
2:165287684:165287787:-@2:165283535|165283600:165283249:-	A3SS	ENSMUSG00000017664	0.87	0.61	-0.09	0.9	0.18	0.01	0.92	0.19	-0.01	0.93	0.13	-0.02	0.86	0.32	0.05	0.91	0.34	-0.13	0.89	0.19	0.02	0.9	0.54	-0.12	0.91	0.42	-0.13	0.91	0.53	-0.13	0.87	0.43	-0.09	0.93	0.17	-0.02
18:11718833:11718930:+@18:11720510|11720545:11720657:+	A3SS	ENSMUSG00000041238	0.07	0.14	-0.04	0.06	0.09	-0.03	0.06	0.14	-0.03	0.07	0.13	-0.04	0.03	0.05	0	0.05	0.1	-0.02	0.03	0.07	0	0.09	0.23	-0.06	0.08	0.17	-0.05	0.04	0.08	-0.01	0.03	0.08	0	0.09	0.32	-0.06
2:168212960:168213028:-@2:168211427|168211480:168211366:-	A3SS	ENSMUSG00000078919,ENSMUSG00000093752	0.93	0.17	0.01	0.9	0.23	-0.02	0.88	0.25	0	0.87	0.27	0.01	0.92	0.22	-0.04	0.93	0.2	0.01	0.9	0.18	-0.02	0.91	0.2	0.03	0.89	0.25	0.05	0.89	0.3	0.05	0.83	0.53	0.11	0.91	0.28	-0.03
15:81003804:81003870:+@15:81006404|81006407:81006612:+	A3SS	ENSMUSG00000042303	0.14	0.28	0.01	0.09	0.52	0.18	0.06	0.65	0.21	0.17	0.48	0.1	0.12	0.65	0.15	0.07	0.28	0.08	0.14	0.72	0.13	0.44	1.51	-0.29	0.05	0.43	0.1	0.25	0.42	-0.1	0.25	0.44	-0.1	0.24	0.57	0.03
2:155068828:155069018:-@2:155067362|155067398:155067323:-	A3SS	ENSMUSG00000027597	0.99	0.05	-0.01	1	0.1	-0.03	0.99	0.07	-0.02	0.97	0.06	0	0.99	0.08	-0.02	0.99	0.04	-0.01	0.99	0.07	-0.02	0.97	0.06	0.01	0.99	0.04	-0.01	0.99	0.04	-0.01	0.98	0.05	0	0.99	0.07	-0.02
3:29987030:29987177:-@3:29985494|29985497:29985341:-	A3SS	ENSMUSG00000027684	0.2	1.18	0.19	NA	NA	NA	NA	NA	NA	NA	NA	NA	0.42	0.53	-0.07	NA	NA	NA	0.45	0.46	-0.1	NA	NA	NA	NA	NA	NA	0.51	0.53	-0.12	0.57	0.9	-0.18	0.48	0.5	-0.13
18:80756454:80756543:-@18:80754389|80754402:80754245:-	A3SS	ENSMUSG00000024566	0.05	0.11	-0.02	0.05	0.16	0	0.11	0.2	-0.06	0.03	0.1	0.02	0.04	0.09	0.01	0.09	0.17	-0.06	0.03	0.12	0.02	0.09	0.25	-0.06	0.21	0.73	-0.18	0.08	0.15	-0.05	0.04	0.08	-0.01	0.04	0.11	0.01
8:109561949:109562136:-@8:109561404|109561407:109561300:-	A3SS	ENSMUSG00000037993	0.72	0.19	-0.02	0.55	0.45	0.11	0.64	0.28	0.02	0.77	0.46	-0.11	0.73	0.31	-0.07	0.72	0.19	-0.02	0.69	0.29	-0.03	0.68	0.23	0.02	0.52	1.37	0.18	0.67	0.21	0.03	0.77	0.26	-0.07	0.72	0.27	-0.06
11:115502005:115502102:-@11:115500684|115500723:115500666:-	A3SS	ENSMUSG00000020737	0.1	0.28	0.06	0.03	0.11	0.03	0.03	0.14	0.03	0.12	0.24	-0.06	0.03	0.1	0.03	0.06	0.27	0.1	0.03	0.13	0.03	0.15	0.43	0.01	NA	NA	NA	0.1	0.3	0.06	0.06	0.28	0.1	0.04	0.12	0.02
2:91651764:91651823:+@2:91654043|91654073:91654207:+	A3SS	ENSMUSG00000027247	0.12	0.56	-0.09	0.08	0.16	0.02	0.07	0.3	0.03	0.03	0.67	0.07	0.14	0.18	-0.04	0.15	0.95	-0.12	0.15	0.22	-0.05	0.07	0.11	-0.04	0.26	4.53	-0.23	0.06	0.11	-0.03	0.03	0.06	0	0.06	0.21	0.04
10:79867172:79867307:-@10:79866878|79867030:79866835:-	A3SS	ENSMUSG00000035835	0.75	0.57	-0.05	NA	NA	NA	NA	NA	NA	NA	NA	NA	NA	NA	NA	NA	NA	NA	NA	NA	NA	0.73	0.64	-0.03	NA	NA	NA	0.75	0.56	-0.05	0.66	0.87	0.04	NA	NA	NA
2:131953009:131953582:+@2:131954791|131954821:131956130:+	A3SS	ENSMUSG00000027338	0.22	0.7	0.1	0.52	1.01	-0.29	NA	NA	NA	0.63	1.78	-0.4	0.26	0.38	-0.03	0.48	0.69	-0.16	0.51	1.09	-0.28	0.51	0.87	-0.19	NA	NA	NA	0.58	1.25	-0.26	0.36	0.6	-0.04	0.49	1.07	-0.26
4:154340721:154342137:-@4:154337727|154337730:154337643:-	A3SS	ENSMUSG00000039410	NA	NA	NA	NA	NA	NA	NA	NA	NA	NA	NA	NA	NA	NA	NA	0.57	0.79	-0.08	NA	NA	NA	NA	NA	NA	0.51	0.72	-0.02	NA	NA	NA	NA	NA	NA	NA	NA	NA
14:31187650:31187718:-@14:31187141|31187244:31187059:-	A3SS	ENSMUSG00000021910	0.97	0.07	0	0.93	0.14	0.02	0.94	0.14	0.01	0.98	0.09	-0.03	0.94	0.14	0.01	0.95	0.1	0.02	0.96	0.1	-0.01	0.97	0.07	0	0.94	0.11	0.03	0.96	0.09	0.01	0.96	0.08	0.01	0.92	0.2	0.03
15:79061164:79061211:-@15:79058048|79058053:79057955:-	A3SS	ENSMUSG00000033055	0.7	0.8	0.01	0.72	0.69	-0.01	0.64	0.93	0.07	0.66	0.57	0.05	0.72	0.77	-0.01	0.75	0.71	-0.04	0.84	0.48	-0.13	NA	NA	NA	0.82	0.46	-0.11	0.57	1.43	0.14	0.89	0.57	-0.18	0.72	0.65	-0.01
5:30890599:30890770:+@5:30891060|30891158:30891223:+	A3SS	ENSMUSG00000029165	0.88	0.36	-0.09	0.86	0.42	-0.06	0.87	0.33	-0.07	0.86	0.4	-0.06	0.83	0.42	-0.03	0.92	0.51	-0.13	0.84	0.4	-0.04	0.91	0.42	-0.12	0.91	0.39	-0.12	0.88	0.38	-0.09	0.92	0.51	-0.13	0.83	0.35	-0.03
11:102284961:102285088:+@11:102287308|102287580:102287871:+	A3SS	ENSMUSG00000034757	0.95	0.13	0.04	0.97	0.07	0.01	0.96	0.08	0.02	0.96	0.09	0.02	0.94	0.14	0.04	0.96	0.08	0.03	0.94	0.12	0.04	0.94	0.12	0.05	0.95	0.11	0.04	0.95	0.09	0.04	0.95	0.11	0.04	0.94	0.15	0.04
11:115276809:115276969:-@11:115276150|115276182:115276079:-	A3SS	ENSMUSG00000018861	0.9	0.26	-0.01	0.95	0.26	-0.06	0.92	0.23	-0.03	0.92	0.24	-0.03	0.95	0.23	-0.06	0.95	0.18	-0.06	0.93	0.24	-0.04	0.92	0.33	-0.03	0.95	0.18	-0.06	0.9	0.22	-0.01	0.94	0.19	-0.05	0.86	0.33	0.03
3:65528447:65528632:+@3:65531224|65531773:65532184:+	A3SS	ENSMUSG00000034640	0.99	0.05	-0.01	0.99	0.05	-0.02	0.99	0.05	-0.02	0.99	0.04	-0.02	0.99	0.05	-0.02	0.99	0.04	-0.01	0.99	0.06	-0.02	0.99	0.05	-0.01	0.99	0.04	-0.01	0.99	0.04	-0.01	0.99	0.05	-0.01	0.99	0.05	-0.02
12:22992788:22992848:-@12:22958457|22960254:22958352:-	A3SS	ENSMUSG00000073164	0.62	1.08	0.03	0.65	0.93	0	0.3	1.56	0.35	0.62	0.74	0.03	0.69	0.68	-0.04	0.73	0.75	-0.08	0.62	0.72	0.03	0.64	1.13	0.01	0.69	0.74	-0.04	0.56	1.01	0.09	0.69	1.14	-0.04	0.66	0.73	-0.01
18:80206798:80206901:+@18:80207154|80207230:80207343:+	A3SS	ENSMUSG00000024571,ENSMUSG00000057130	0.99	0	0	0.99	0	0	0.99	0.02	0	0.99	0	0	0.99	0	0	0.99	0	0	0.99	0	0	0.99	0	0	0.99	0.03	0	0.99	0	0	0.99	0	0	1	0	-0.01
19:6052328:6052479:+@19:6052548|6052560:6053709:+	A3SS	ENSMUSG00000024807	0.96	0.08	0.01	0.93	0.2	-0.02	0.82	0.3	0.09	0.94	0.17	-0.03	0.93	0.23	-0.02	0.95	0.1	0.02	0.85	0.22	0.06	0.93	0.15	0.04	0.87	0.23	0.1	0.89	0.32	0.08	0.96	0.08	0.01	0.86	0.27	0.05
2:94157710:94157909:-@2:94117476|94117479:94117430:-	A3SS	ENSMUSG00000027195	0.01	0	0	0.01	0.03	0	0.01	0.02	0	0.01	0	0	0.01	0	0	0.01	0	0	0.01	0	0	0.01	0	0	0.01	0	0	0.01	0	0	0.01	0	0	0.01	0	0
17:35516711:35516824:-@17:35516430|35516539:35515878:-	A3SS	ENSMUSG00000050410	0.19	0.72	0.12	0.16	0.49	0.1	0.14	0.77	0.12	0.14	0.64	0.12	0.14	0.77	0.12	0.16	0.99	0.15	0.26	0.2	0	0.15	1.27	0.16	0.3	0.35	0.01	0.28	0.25	0.03	0.2	0.56	0.11	0.22	0.22	0.04
9:109007692:109007748:+@9:109008312|109008349:109008470:+	A3SS	ENSMUSG00000025648	0.33	0.73	-0.24	NA	NA	NA	NA	NA	NA	NA	NA	NA	0.39	1.09	-0.32	NA	NA	NA	NA	NA	NA	0.18	0.35	-0.09	NA	NA	NA	NA	NA	NA	0.28	0.64	-0.19	0.34	0.76	-0.27
2:20854935:20855040:-@2:20853978|20854232:20853958:-	A3SS	ENSMUSG00000036591	0.38	1.31	0.11	0.4	1.06	0.08	0.49	1.23	-0.01	0.36	0.91	0.12	0.48	0.65	0	0.58	0.9	-0.09	0.62	1.1	-0.14	0.54	0.89	-0.05	0.44	1.17	0.05	0.52	0.77	-0.03	0.61	0.99	-0.12	0.57	1	-0.09
13:34993830:34994127:-@13:34993230|34993328:34993068:-	A3SS	ENSMUSG00000021417	0.29	0.12	-0.01	0.4	0.34	-0.09	0.49	2.44	-0.18	0.28	0.15	0.03	0.33	0.15	-0.02	0.25	0.15	0.03	0.31	0.13	0	0.42	2.69	-0.14	0.54	83.21	-0.26	0.33	0.23	-0.05	0.29	0.13	-0.01	0.31	0.13	0
16:34013958:34014214:-@16:34013676|34013681:34013137:-	A3SS	ENSMUSG00000061751	0.92	0.3	-0.06	0.87	0.23	-0.02	0.71	0.56	0.14	0.78	0.3	0.07	0.81	0.24	0.04	0.89	0.19	-0.03	0.71	0.51	0.14	0.66	1.46	0.2	0.8	0.26	0.06	0.62	1.13	0.24	0.85	0.18	0.01	0.82	0.22	0.03
7:30066241:30066367:-@7:30062318|30062321:30062229:-	A3SS	ENSMUSG00000058447	0.17	0.63	0.09	0.17	0.46	0.02	0.59	2.31	-0.4	0.48	1.15	-0.29	0.38	0.68	-0.19	0.52	1.42	-0.26	0.29	0.58	-0.1	0.42	1.02	-0.16	0.17	0.45	0.09	0.38	0.9	-0.12	0.28	0.67	-0.02	0.63	4.5	-0.44
10:69999355:69999498:+@10:70001923|70002511:70002601:+	A3SS	ENSMUSG00000069601	0.47	0.58	0.16	0.36	0.63	0.15	0.18	7	0.33	0.56	0.37	-0.05	0.4	0.45	0.11	0.66	0.42	-0.03	0.49	0.36	0.02	0.42	0.85	0.21	0.25	15.14	0.38	0.38	1.28	0.25	0.51	0.49	0.12	0.49	0.37	0.02
2:26416371:26416427:-@2:26416228|26416257:26416117:-	A3SS	ENSMUSG00000026924	0.16	0.6	-0.12	0.09	0.2	-0.06	0.2	1.14	-0.17	0.06	0.11	-0.03	0.11	0.38	-0.08	0.08	0.15	-0.04	0.05	0.1	-0.02	0.09	0.16	-0.05	0.22	0.47	-0.18	0.08	0.16	-0.04	0.11	0.35	-0.07	0.05	0.13	-0.02
14:6020477:6020659:-@14:6017084|6017902:6016759:-	A3SS	ENSMUSG00000091568	0.57	0.34	0.04	0.6	0.75	0.16	0.72	0.52	0.04	0.72	0.43	0.04	0.58	0.85	0.18	0.49	0.43	0.12	0.77	0.45	-0.01	0.56	0.36	0.05	0.58	0.33	0.03	0.61	0.46	0	0.48	0.48	0.13	0.64	0.64	0.12
11:102400894:102401000:+@11:102401389|102401981:102402939:+	A3SS	NA	0.2	0.52	0.11	0.22	0.25	-0.05	0.15	0.15	0.02	0.14	0.15	0.03	0.36	1.38	-0.19	0.16	1.59	0.15	0.11	0.23	0.06	0.09	62.27	0.22	0.11	13.97	0.2	0.18	0.62	0.13	0.11	25.01	0.2	0.19	0.19	-0.02
4:81285463:81285506:-@4:81283437|81284699:81283333:-	A3SS	ENSMUSG00000028402	0.1	2.05	0.46	0.47	1.1	0.1	0.51	1.21	0.06	0.55	0.96	0.02	0.56	0.99	0.01	0.52	1.06	0.04	0.65	1.13	-0.08	0.52	0.65	0.04	0.41	0.79	0.15	0.41	0.98	0.15	0.65	1.25	-0.09	0.27	1.39	0.3
14:47268072:47268213:-@14:47267062|47267173:47266981:-	A3SS	ENSMUSG00000037572	0.96	2	-0.17	0.97	0.09	-0.02	0.86	0.42	0.09	0.85	0.46	0.1	0.96	0.1	-0.01	0.98	75.23	-0.19	0.93	0.18	0.02	0.81	0.31	-0.02	0.97	2.84	-0.18	0.96	2.53	-0.17	0.89	0.41	-0.1	0.96	0.13	-0.01
11:107626535:107626714:+@11:107627350|107627353:107627454:+	A3SS	ENSMUSG00000020721	0.3	0.43	0.03	0.49	0.55	0.13	0.47	0.68	0.15	0.4	0.86	0.22	0.65	0.53	-0.03	0.38	0.39	-0.05	0.52	0.58	0.1	0.3	0.34	0.03	0.38	0.38	-0.05	0.39	0.41	-0.06	0.29	0.38	0.04	0.56	0.59	0.06
14:118137127:118137340:+@14:118139737|118139762:118139895:+	A3SS	ENSMUSG00000022131	0.9	0.2	0.02	0.88	0.2	0.04	0.85	0.27	0.07	0.77	0.64	0.15	0.91	0.18	0.01	0.91	0.14	0.01	0.89	0.19	0.03	0.89	0.22	0.03	0.71	1.55	0.21	0.91	0.16	0.01	0.91	0.16	0.01	0.91	0.19	0.01
3:133471340:133471477:-@3:133469639|133469767:133469276:-	A3SS	ENSMUSG00000040943	0.01	0.23	0.05	0.03	0.06	0	0.02	0.06	0.01	0.05	0.11	-0.02	0.09	0.24	-0.06	0.04	0.08	0.02	0.05	0.09	-0.02	0.06	0.1	0	0.05	0.08	0.01	0.04	0.11	0.02	0.01	0.29	0.05	0.06	0.16	-0.03
2:118114334:118114409:+@2:118114651|118114654:118114853:+	A3SS	ENSMUSG00000040152	0.64	0.08	-0.02	0.61	0.07	0.01	0.58	0.21	0.04	0.64	0.08	-0.02	0.61	0.05	0.01	0.59	0.14	0.03	0.61	0.07	0.01	0.64	0.09	-0.02	0.59	0.22	0.03	0.63	0.04	-0.01	0.63	0.08	-0.01	0.66	0.28	-0.04
11:61493524:61493954:-@11:61493061|61493185:61492904:-	A3SS	ENSMUSG00000001034	0.23	0.31	-0.03	0.48	0.6	-0.13	0.56	0.83	-0.21	0.42	0.52	-0.07	0.45	0.53	-0.1	0.33	0.64	-0.13	0.49	0.53	-0.14	0.38	0.67	-0.18	0.65	12.84	-0.45	0.27	0.33	-0.07	0.32	0.39	-0.12	0.29	0.44	0.06
3:107895643:107896213:-@3:107894215|107894992:107894051:-	A3SS	ENSMUSG00000086968	0.25	0.25	-0.02	0.13	0.33	0.06	0.22	0.39	-0.03	0.44	3.59	-0.25	0.1	0.31	0.09	0.46	0.77	-0.23	0.31	0.58	-0.12	0.43	1.35	-0.2	0.36	0.59	-0.13	0.23	0.26	0	0.53	5.41	-0.3	0.34	0.76	-0.15
7:126704652:126704754:-@7:126703174|126703195:126702976:-	A3SS	ENSMUSG00000030707	NA	NA	NA	NA	NA	NA	0.16	0.27	-0.09	NA	NA	NA	NA	NA	NA	NA	NA	NA	NA	NA	NA	NA	NA	NA	NA	NA	NA	NA	NA	NA	NA	NA	NA	NA	NA	NA
7:126978262:126978415:+@7:126978866|126978915:126978996:+	A3SS	ENSMUSG00000030682	0.02	0.05	-0.01	0.02	0.04	-0.01	0.02	0.05	-0.01	0.01	0.03	0	0.01	0.03	0	0.02	0.04	-0.01	0.03	0.04	-0.02	0.03	0.06	-0.02	0.03	0.07	-0.02	0.01	0.03	0	0.04	0.13	-0.03	0.01	0.03	0
1:171222375:171222514:-@1:171222025|171222053:171221904:-	A3SS	ENSMUSG00000005674	0.92	0.25	0.01	0.93	0.14	0.03	0.89	0.16	0.07	0.88	0.27	0.08	0.95	0.12	0.01	0.89	0.21	0.04	0.57	1.25	0.39	0.77	0.57	0.16	0.9	0.19	0.03	0.9	0.21	0.03	0.93	0.17	0	0.9	0.22	0.06
19:5663604:5663707:-@19:5660398|5661111:5660314:-	A3SS	ENSMUSG00000056917	0.87	0.32	0.04	0.75	0.42	0.11	0.75	0.48	0.11	0.85	0.32	0.01	0.81	0.39	0.05	0.81	0.47	0.1	0.81	0.42	0.05	0.83	0.31	0.08	0.78	0.48	0.13	0.82	0.3	0.09	0.75	0.58	0.16	0.81	0.37	0.05
6:99016528:99016665:-@6:99015510|99015513:99015424:-	A3SS	ENSMUSG00000030067	0.92	0.66	-0.1	0.61	1.29	0.24	0.86	0.26	-0.01	0.89	0.2	-0.04	0.82	0.21	0.03	0.94	1.34	-0.12	0.81	0.24	0.04	0.86	0.21	-0.04	0.57	1.01	0.25	0.88	0.28	-0.06	0.88	0.27	-0.06	0.89	0.17	-0.04
8:105947853:105947951:-@8:105947595|105947612:105947493:-	A3SS	ENSMUSG00000017765	0.96	0.08	0	0.85	0.54	0.11	0.97	0.12	-0.01	0.86	0.43	0.1	0.95	0.11	0.01	0.94	0.12	0.02	0.87	0.27	0.09	0.85	0.35	0.11	0.88	0.25	0.08	0.96	0.09	0	0.95	0.09	0.01	0.93	0.16	0.03
7:44897520:44897624:+@7:44898503|44898516:44898700:+	A3SS	ENSMUSG00000011658	0.97	0.5	-0.16	0.81	0.38	0.03	0.83	0.41	0.01	0.96	0.35	-0.12	0.92	0.43	-0.08	0.9	0.35	-0.09	0.96	0.44	-0.12	0.92	0.37	-0.11	0.93	0.42	-0.12	0.91	0.44	-0.1	0.9	0.33	-0.09	0.97	0.47	-0.13
5:9437706:9437843:+@5:9440693|9440725:9440983:+	A3SS	ENSMUSG00000056004	NA	NA	NA	NA	NA	NA	NA	NA	NA	NA	NA	NA	NA	NA	NA	NA	NA	NA	NA	NA	NA	0.37	1.64	0.3	NA	NA	NA	NA	NA	NA	0.47	1.42	0.2	NA	NA	NA
11:70609554:70609717:+@11:70610078|70610081:70610183:+	A3SS	ENSMUSG00000020827	0.96	0.13	-0.03	0.92	0.28	-0.06	0.94	0.34	-0.08	0.87	0.21	-0.01	0.88	0.24	-0.02	0.94	0.14	-0.01	0.91	0.23	-0.05	0.92	0.13	0.01	0.89	0.17	0.04	0.96	0.13	-0.03	0.87	0.25	0.06	0.96	0.29	-0.1
11:33843130:33843585:-@11:33645627|33645815:33645503:-	A3SS	ENSMUSG00000053519	NA	NA	NA	NA	NA	NA	NA	NA	NA	NA	NA	NA	0.44	0.73	-0.03	0.53	1.78	-0.47	NA	NA	NA	NA	NA	NA	NA	NA	NA	NA	NA	NA	NA	NA	NA	NA	NA	NA
2:166954900:166955112:-@2:166953345|166953351:166953208:-	A3SS	ENSMUSG00000039536	0.98	0.05	0.01	0.98	0.05	0	0.97	0.07	0.01	0.98	0.05	0	0.96	0.06	0.02	0.98	0.03	0.01	0.98	0.06	0	0.98	0.04	0.01	0.97	0.05	0.02	0.97	0.06	0.02	0.98	0.05	0.01	0.98	0.04	0
4:130537261:130537341:-@4:130534045|130534062:130533848:-	A3SS	ENSMUSG00000078532	0.12	0.14	-0.01	0.12	0.2	0.03	0.2	0.23	-0.05	0.14	0.18	0.01	0.11	0.19	0.04	0.11	0.12	0	0.2	0.22	-0.05	0.1	0.15	0.01	0.1	0.15	0.01	0.14	0.17	-0.03	0.09	0.14	0.02	0.12	0.18	0.03
6:17306335:17306479:+@6:17307881|17307914:17308045:+	A3SS	ENSMUSG00000007655	0.95	0.21	0.05	0.96	0.11	0.04	0.83	0.81	0.17	NA	NA	NA	0.99	0	0.01	0.97	0.06	0.03	NA	NA	NA	NA	NA	NA	NA	NA	NA	0.99	0	0.01	NA	NA	NA	0.93	0.2	0.07
19:41954466:41954547:-@19:41954014|41954017:41953917:-	A3SS	ENSMUSG00000025159	0.5	0.31	-0.03	0.51	0.9	0.21	0.44	2.16	0.28	0.58	0.72	0.14	0.39	2.81	0.33	0.31	0.73	0.16	0.47	1.01	0.25	0.47	0.44	0	0.28	0.89	0.19	0.44	0.36	0.03	0.55	0.43	-0.08	0.49	1.11	0.23
10:80419467:80419599:-@10:80418815|80418818:80418766:-	A3SS	ENSMUSG00000020167	0.28	0.27	0.04	0.14	0.59	0.13	0.18	0.42	0.09	0.27	0.26	0	0.28	0.28	-0.01	0.22	0.42	0.1	0.21	0.32	0.06	0.49	0.82	-0.17	0.27	0.45	0.05	0.13	1.17	0.19	0.17	0.72	0.15	0.3	0.29	-0.03
8:84689247:84689349:+@8:84689632|84689708:84689908:+	A3SS	ENSMUSG00000001909	0.75	0.18	-0.02	0.69	0.37	0.08	0.68	0.43	0.09	0.85	0.29	-0.08	0.67	0.48	0.1	0.73	0.17	0	0.76	0.19	0.01	0.79	0.23	-0.06	0.68	0.23	0.05	0.78	0.22	-0.05	0.71	0.19	0.02	0.78	0.18	-0.01
8:106887301:106887356:-@8:106887037|106887051:106886920:-	A3SS	ENSMUSG00000046691	0.12	0.71	-0.09	0.13	0.86	-0.11	0.09	0.32	-0.07	0.09	0.4	-0.07	0.06	0.13	-0.04	0.15	1.15	-0.12	0.15	2.64	-0.13	0.05	0.09	-0.02	0.14	0.45	-0.11	0.1	0.22	-0.07	0.11	0.42	-0.08	0.15	2.34	-0.13
9:58955959:58956079:-@9:58931115|58931175:58930956:-	A3SS	ENSMUSG00000032340	0.45	6.7	0.17	0.64	0.27	-0.06	0.6	0.23	-0.02	0.55	0.2	0.03	0.59	0.23	-0.01	0.61	0.16	0.01	0.52	0.25	0.06	0.63	0.18	-0.01	0.69	0.26	-0.07	0.56	0.27	0.06	0.51	0.73	0.11	0.6	0.19	-0.02
17:24513193:24513376:-@17:24513084|24513113:24512950:-	A3SS	ENSMUSG00000052752	0.01	0	0	0.01	0.87	0.03	0.03	0.06	0.01	0.02	0.1	0.02	0.02	0.08	0.02	0.03	0.05	-0.02	0.05	0.05	-0.01	0.05	0.22	-0.04	0	0.04	0.01	0	0.05	0.01	0.03	0.05	-0.02	0.02	0.06	0.02
1:14274065:14274207:-@1:14270827|14270842:14270705:-	A3SS	ENSMUSG00000025932	0.42	0.45	-0.01	NA	NA	NA	NA	NA	NA	0.61	0.64	0.03	0.8	0.6	-0.16	0.44	0.57	-0.03	0.67	0.56	-0.03	0.65	1	-0.24	0.32	0.73	0.09	0.72	2.8	-0.31	0.62	0.95	-0.21	0.89	1.06	-0.25
2:25057101:25057176:+@2:25058229|25058253:25058321:+	A3SS	ENSMUSG00000006476	0.32	0.57	-0.2	NA	NA	NA	0.25	0.54	-0.13	0.22	0.62	-0.1	0.22	0.52	-0.1	NA	NA	NA	0.2	0.53	-0.08	0.36	0.68	-0.24	NA	NA	NA	0.17	0.37	-0.05	0.12	0.38	0	0.17	0.31	-0.05
19:46259573:46259796:+@19:46260710|46260713:46260878:+	A3SS	ENSMUSG00000025224	0.17	0.29	-0.06	0.13	0.39	0.09	0.05	2.87	0.17	0.08	1.2	0.14	0.13	0.37	0.09	0.07	0.16	0.04	0.13	0.35	0.09	0.14	0.2	-0.03	0.06	0.19	0.05	0.15	0.2	-0.04	0.13	0.16	-0.02	0.15	0.27	0.07
X:152327161:152327239:-@X:152298874|152298887:152298652:-	A3SS	ENSMUSG00000087403	0.18	0.59	0.12	0.37	1.42	0.03	0.47	0.66	-0.07	0.59	0.84	-0.19	0.51	1.14	-0.11	0.18	0.91	0.12	0.14	0.8	0.26	0.56	1.26	-0.26	0.42	0.93	-0.12	0.33	0.82	-0.03	0.21	0.57	0.09	0.18	0.99	0.22
12:21349785:21349953:-@12:21347430|21347449:21347297:-	A3SS	ENSMUSG00000052593	0.05	0.18	0.04	0.1	0.19	-0.05	0.08	0.11	-0.03	0.06	0.08	-0.01	0.04	0.08	0.01	0.06	0.15	0.03	0.06	0.09	-0.01	0.07	0.14	0.02	0.1	0.12	-0.01	0.06	0.13	0.03	0.06	0.17	0.03	0.1	0.24	-0.05
11:87589468:87589564:+@11:87589643|87589656:87589818:+	A3SS	ENSMUSG00000020486	NA	NA	NA	NA	NA	NA	NA	NA	NA	NA	NA	NA	NA	NA	NA	0.08	0.22	-0.01	NA	NA	NA	NA	NA	NA	NA	NA	NA	NA	NA	NA	NA	NA	NA	NA	NA	NA
3:89168695:89168923:+@3:89169615|89169618:89169702:+	A3SS	ENSMUSG00000068917	0.52	0.48	0.11	0.61	0.33	-0.06	0.61	0.31	-0.06	0.58	0.3	-0.03	0.49	0.35	0.06	0.61	0.22	0.02	0.49	0.36	0.06	0.69	0.31	-0.06	0.72	0.4	-0.09	0.66	0.26	-0.03	0.64	0.24	-0.01	0.51	0.28	0.04
17:26715650:26715774:+@17:26736789|26736816:26736983:+	A3SS	ENSMUSG00000048249	0.73	0.57	-0.03	0.77	0.64	0	0.61	1.13	0.16	0.72	0.58	0.05	0.41	2.1	0.36	0.57	0.6	0.13	0.54	1.05	0.23	0.76	0.84	-0.06	0.88	0.72	-0.18	0.6	0.78	0.1	0.72	0.49	-0.02	0.78	0.49	-0.01
3:10015472:10015573:+@3:10016067|10016070:10016610:+	A3SS	NA	1	0	0	0.99	0	0.01	0.99	0	0.01	1	0	0	1	0	0	0.99	0	0.01	1	0	0	0.99	0	0.01	1	0	0	1	0	0	1	0	0	1	0	0
2:29892186:29892276:+@2:29893001|29893038:29893154:+	A3SS	ENSMUSG00000026790	0.9	0.15	0.01	0.95	0.09	0	0.92	0.17	0.03	0.87	0.51	0.08	0.94	0.13	0.01	0.94	0.16	-0.03	0.94	0.13	0.01	0.86	0.22	0.05	0.96	0.19	-0.05	0.94	0.16	-0.03	0.83	0.42	0.08	0.88	0.35	0.07
4:83463595:83463713:-@4:83462174|83462553:83461871:-	A3SS	ENSMUSG00000028484	0.9	0.18	0.02	0.79	5.28	0.17	0.93	0.14	0.03	0.94	0.13	0.02	0.92	0.2	0.04	0.88	0.2	0.04	0.97	0.09	-0.01	0.94	0.13	-0.02	0.9	0.15	0.02	0.94	0.11	-0.02	0.92	0.11	0	0.95	0.11	0.01
2:35151680:35151869:+@2:35153157|35153160:35153473:+	A3SS	ENSMUSG00000057110	0.88	0.32	-0.09	0.94	0.14	-0.02	0.95	0.15	-0.03	0.89	0.19	0.03	0.92	0.19	0	0.93	0.76	-0.14	0.92	0.21	0	0.93	0.71	-0.14	0.96	1.59	-0.17	0.96	2.41	-0.17	0.97	2.04	-0.18	0.94	0.14	-0.02
8:111460583:111460655:-@8:111459046|111459049:111458923:-	A3SS	ENSMUSG00000031959	0.84	0.38	0.03	0.81	3.23	-0.4	0.74	1.87	-0.33	0.78	2.03	-0.37	0.79	2.77	-0.38	0.81	0.42	0.06	0.81	2.34	-0.4	0.56	1.66	0.31	0.87	0.3	0	0.8	0.41	0.07	0.75	0.51	0.12	0.87	6.05	-0.46
7:35620543:35620662:+@7:35622305|35622309:35622349:+	A3SS	ENSMUSG00000034867	0.88	0.21	0.03	0.75	0.48	0.12	0.75	0.67	0.12	0.88	0.29	-0.01	0.89	0.33	-0.02	0.87	0.26	0.04	0.91	0.25	-0.04	0.87	0.25	0.04	0.74	0.5	0.17	0.88	0.18	0.03	0.86	0.22	0.05	0.9	0.24	-0.03
14:55560441:55560627:+@14:55561075|55561210:55561442:+	A3SS	ENSMUSG00000022214	0.78	0.43	0.1	0.71	5.31	0.22	0.65	8.3	0.28	0.88	0.3	0.05	0.69	3.45	0.24	0.86	0.19	0.02	0.9	0.19	0.03	0.82	0.27	0.06	0.81	0.28	0.07	0.83	0.25	0.05	0.74	0.91	0.14	0.75	1.52	0.18
8:72469864:72470015:-@8:72468486|72468519:72468375:-	A3SS	ENSMUSG00000052488	0.17	0.28	0.02	0.07	0.41	0.11	0.21	0.31	-0.03	0.17	0.29	0.01	0.16	0.29	0.02	0.17	0.24	0.02	0.17	0.31	0.01	0.3	0.47	-0.11	0.19	0.31	0	0.09	0.36	0.1	0.17	0.26	0.02	0.12	0.28	0.06
14:55643382:55643806:-@14:55642749|55642955:55642594:-	A3SS	ENSMUSG00000002320	0.99	0	0	0.98	0.04	0.01	0.98	0.05	0.01	0.99	0.03	0	0.99	0	0	0.99	0	0	0.99	0.04	0	0.99	0.03	0	0.97	0.04	0.02	0.99	0	0	0.99	0	0	0.99	0	0
11:96045161:96045302:+@11:96046280|96047195:96047430:+	A3SS	ENSMUSG00000006058	0.15	0.06	-0.01	0.12	0.05	0.01	0.15	0.09	-0.02	0.12	0.06	0.01	0.11	0.08	0.02	0.11	0.15	0.03	0.14	0.07	-0.01	0.1	0.24	0.04	0.17	0.1	-0.03	0.18	0.18	-0.04	0.15	0.07	-0.01	0.11	0.08	0.02
4:111767663:111767704:+@4:111768700|111768716:111768840:+	A3SS	ENSMUSG00000034401	0.18	0.26	0.02	0.19	0.4	-0.07	0.2	0.36	-0.08	0.1	0.23	0.02	0.08	0.19	0.04	0.25	0.29	-0.05	0.16	0.31	-0.04	0.2	0.33	0	0.05	1.04	0.15	0.13	0.34	0.07	0.14	0.29	0.06	0.1	0.2	0.02
3:80911968:80912118:-@3:80879728|80879732:80879626:-	A3SS	ENSMUSG00000028020	0.65	0.79	0.08	0.66	0.66	0.22	0.8	0.37	0.08	NA	NA	NA	NA	NA	NA	0.75	0.53	-0.02	0.79	0.46	0.09	NA	NA	NA	0.89	0.56	-0.16	0.64	0.56	0.09	NA	NA	NA	0.78	0.48	0.1
16:11418823:11418898:+@16:11420701|11420704:11420783:+	A3SS	ENSMUSG00000071669	0.59	1.09	0.08	NA	NA	NA	NA	NA	NA	NA	NA	NA	NA	NA	NA	0.8	0.56	-0.13	NA	NA	NA	0.7	1.21	-0.03	0.74	0.65	-0.07	NA	NA	NA	0.65	0.57	0.02	NA	NA	NA
13:47043104:47043217:-@13:47041579|47041595:47041399:-	A3SS	ENSMUSG00000021376	0.2	0.38	-0.1	0.14	0.26	-0.07	0.17	0.43	-0.1	0.24	0.94	-0.17	0.31	5.5	-0.24	0.08	0.19	0.02	0.1	0.17	-0.03	0.06	0.24	0.04	0.11	0.18	-0.01	0.15	0.2	-0.05	0.2	0.33	-0.1	0.23	1.14	-0.16
5:100673989:100674256:-@5:100663701|100663828:100663580:-	A3SS	ENSMUSG00000029319	0.45	0.79	-0.16	0.52	15.72	-0.37	0.43	5.83	-0.28	0.27	0.6	-0.12	0.12	0.21	0.03	0.52	1.58	-0.23	0.42	3.92	-0.27	0.31	0.32	-0.02	0.44	0.65	-0.15	0.33	0.37	-0.04	0.44	0.6	-0.15	0.44	6.33	-0.29
7:102065713:102065804:+@7:102071187|102071219:102071361:+	A3SS	ENSMUSG00000070425	0.74	0.5	0.05	0.8	0.61	-0.06	0.74	0.98	0	0.67	0.68	0.07	0.77	0.41	-0.03	0.67	0.67	0.12	0.76	0.51	-0.02	0.83	0.54	-0.04	0.72	0.53	0.07	NA	NA	NA	0.63	0.72	0.16	0.67	0.73	0.07
19:34936777:34936848:+@19:34936938|34936967:34937084:+	A3SS	ENSMUSG00000024795	0.9	0.19	0.05	0.96	0.13	-0.02	0.97	0.13	-0.03	0.96	0.12	-0.02	0.96	0.15	-0.02	0.96	0.08	-0.01	0.93	0.14	0.01	0.9	0.19	0.05	0.97	0.11	-0.02	0.92	0.19	0.03	0.77	1.15	0.18	0.95	0.12	-0.01
7:12836293:12836419:+@7:12836973|12837089:12837184:+	A3SS	ENSMUSG00000058638	0.01	0.03	0	0.01	0.03	0.01	0.02	0.04	0	0.02	0.04	0	0	0.07	0.02	0.03	0.11	-0.02	0.01	0.04	0.01	0.06	0.27	-0.05	0.01	0.04	0	0.02	0.04	-0.01	0.02	0.03	-0.01	0.01	0.04	0.01
2:18672462:18672603:+@2:18673895|18673915:18674006:+	A3SS	ENSMUSG00000051154	0.99	0.05	0.01	0.98	0.04	0.02	0.98	0.06	0.02	0.98	0.12	0.02	0.99	0	0.01	0.99	0.03	0.01	0.99	0.07	0.01	0.99	0	0.01	0.99	0	0.01	1	0	0	0.99	0	0.01	0.99	0.04	0.01
2:156007880:156007977:-@2:156003848|156003985:156003681:-	A3SS	ENSMUSG00000074646	0.74	0.75	-0.16	NA	NA	NA	NA	NA	NA	NA	NA	NA	NA	NA	NA	0.73	0.76	-0.15	NA	NA	NA	0.69	0.83	-0.11	0.71	0.67	-0.13	NA	NA	NA	0.65	0.76	-0.07	NA	NA	NA
11:4152909:4153056:-@11:4151796|4151930:4151672:-	A3SS	ENSMUSG00000051427	0.78	0.42	0.09	0.77	0.38	0.1	0.69	0.57	0.18	0.76	0.57	0.11	0.77	0.44	0.1	0.89	0.22	-0.02	0.88	0.33	-0.01	0.84	0.3	0.03	0.8	0.36	0.07	0.84	0.3	0.03	0.85	0.29	0.02	0.88	0.34	-0.01
1:130706426:130706482:-@1:130702419|130702438:130702231:-	A3SS	ENSMUSG00000026409	0.47	0.84	0.12	0.65	0.74	0.09	0.65	0.92	0.09	0.35	1.24	0.39	0.52	1.59	0.22	0.69	0.73	-0.1	0.37	1.7	0.37	0.7	0.79	-0.11	0.54	1.01	0.05	0.67	0.76	-0.08	0.8	0.82	-0.21	0.55	1.3	0.19
8:70291318:70291428:+@8:70291517|70291526:70291603:+	A3SS	ENSMUSG00000003573	0.97	0.08	0	0.93	0.14	0.04	0.92	0.16	0.05	0.89	0.22	0.08	0.95	0.11	0.02	0.93	0.13	0.04	0.94	0.13	0.03	0.9	0.2	0.07	0.82	0.44	0.15	0.94	0.12	0.03	0.95	0.1	0.02	0.95	0.08	0.02
14:105150749:105150889:-@14:105150393|105150408:105150253:-	A3SS	ENSMUSG00000022119	0.1	0.46	-0.06	0.1	0.49	0.09	0.08	0.75	0.11	0.14	0.17	0.05	0.07	1.12	0.12	0.08	0.26	-0.04	0.14	0.19	0.05	0.09	0.24	-0.05	0.1	0.55	-0.06	0.1	0.59	-0.06	0.14	4.35	-0.1	0.12	0.27	0.07
11:40736018:40736066:+@11:40736493|40736568:40736644:+	A3SS	ENSMUSG00000020328	0.95	0.15	-0.02	0.96	0.35	-0.09	0.93	0.21	-0.06	0.93	0.31	-0.06	0.95	0.25	-0.08	0.9	0.19	0.03	0.91	0.19	-0.04	0.88	0.2	0.05	0.94	0.15	-0.01	0.88	0.21	0.05	0.95	0.16	-0.02	0.93	0.26	-0.06
18:34762495:34762724:+@18:34768168|34768171:34768952:+	A3SS	ENSMUSG00000034300	0.74	0.47	0.1	0.83	0.48	-0.02	0.77	0.38	0.04	0.91	0.33	-0.1	0.87	0.35	-0.06	0.87	0.29	-0.03	0.91	0.41	-0.1	0.92	0.29	-0.08	0.82	0.3	0.02	0.84	0.37	0	0.83	0.32	0.01	0.92	0.38	-0.11
17:22359440:22359524:-@17:22358915|22358988:22358823:-	A3SS	ENSMUSG00000033972	0.78	0.42	-0.01	0.68	0.61	-0.14	0.61	0.5	-0.07	0.56	0.52	-0.02	0.47	0.62	0.07	0.9	0.54	-0.13	0.67	0.62	-0.13	0.56	1.04	0.21	0.65	0.58	0.12	0.8	0.38	-0.03	0.49	1.46	0.28	0.79	1.15	-0.25
6:113416789:113416912:-@6:113416432|113416446:113416307:-	A3SS	ENSMUSG00000051169	0.86	0.3	0.06	0.83	0.46	0.1	0.8	0.6	0.13	0.89	0.25	0.04	0.75	0.63	0.18	0.86	0.34	0.06	0.82	0.42	0.11	0.82	0.38	0.1	0.82	0.41	0.1	0.71	0.71	0.21	0.62	1.48	0.3	0.88	0.23	0.05
11:26469652:26469768:+@11:26470807|26470877:26470948:+	A3SS	ENSMUSG00000004018	0.12	0.31	0.01	0.04	0.12	0.03	0.07	0.17	0	0.22	0.56	-0.15	0.04	0.12	0.03	0.02	0.25	0.11	0.14	0.31	-0.07	0.14	0.3	-0.01	0.1	0.31	0.03	0.07	0.27	0.06	0.1	0.27	0.03	0.33	1.06	-0.26
2:164832873:164833196:+@2:164833724|164833808:164833850:+	A3SS	ENSMUSG00000017760	0.22	0.49	-0.17	0.16	0.32	-0.01	0.11	0.29	0.04	0.35	0.74	-0.2	0.27	0.5	-0.12	0.41	1.35	-0.36	0.33	0.56	-0.18	0.5	1.77	-0.45	0.2	0.34	-0.15	0.48	1.24	-0.43	0.34	0.59	-0.29	0.29	0.45	-0.14
10:79858952:79858981:+@10:79859072|79859089:79859271:+	A3SS	ENSMUSG00000006498	0.92	0.37	-0.08	0.91	0.23	-0.01	0.82	0.35	0.08	0.77	0.67	0.13	0.9	0.21	0	0.82	0.26	0.02	0.8	0.43	0.1	0.82	0.27	0.02	0.87	0.23	-0.03	0.9	0.3	-0.06	0.89	0.24	-0.05	0.82	0.32	0.08
13:95222475:95223050:-@13:95123320|95123323:95123264:-	A3SS	ENSMUSG00000021684	0.6	0.56	0.01	0.59	0.95	-0.11	NA	NA	NA	0.79	1.34	-0.31	0.67	0.95	-0.19	0.6	0.89	0.01	0.79	1.52	-0.31	0.56	0.48	0.05	NA	NA	NA	0.45	0.69	0.16	0.68	0.55	-0.07	0.7	1.1	-0.22
8:105888388:105888518:+@8:105888596|105888599:105888755:+	A3SS	ENSMUSG00000036270	0.37	0.41	0.09	0.39	0.38	-0.09	0.33	0.3	-0.03	0.58	7.2	-0.28	0.47	0.94	-0.17	0.22	13.14	0.24	0.62	8.46	-0.32	0.43	0.33	0.03	0.34	0.57	0.12	0.38	0.38	0.08	0.45	0.29	0.01	0.38	0.35	-0.08
11:61493647:61493954:-@11:61493061|61493069:61492904:-	A3SS	ENSMUSG00000001034	0.93	0.2	0	0.95	0.16	-0.05	0.95	0.23	-0.05	0.92	0.24	-0.02	0.94	0.26	-0.04	0.9	0.23	0.03	0.97	0.18	-0.07	0.89	0.17	0.04	0.9	0.17	0.03	0.94	0.18	-0.01	0.94	0.18	-0.01	0.94	0.18	-0.04
2:38550553:38550671:+@2:38557816|38557856:38557956:+	A3SS	ENSMUSG00000026749	0.97	0.07	0.02	0.96	0.08	0.01	0.94	0.12	0.03	0.97	0.08	0	0.95	0.09	0.02	0.97	0.08	0.02	0.97	0.07	0	0.96	0.07	0.03	0.97	0.06	0.02	0.98	0.05	0.01	0.96	0.1	0.03	0.96	0.07	0.01
2:180584406:180584487:+@2:180584694|180584797:180584871:+	A3SS	ENSMUSG00000027569	0.33	0.52	-0.06	0.24	0.38	-0.02	0.44	0.97	-0.22	0.38	0.6	-0.16	0.36	0.67	-0.14	0.37	0.5	-0.1	0.25	0.48	-0.03	0.23	0.35	0.04	0.54	1.28	-0.27	0.12	0.52	0.15	0.21	0.36	0.06	0.22	0.32	0
8:123247967:123248054:-@8:123247799|123247878:123247714:-	A3SS	ENSMUSG00000001062	0.21	0.63	0.09	0.51	0.66	-0.09	0.56	0.92	-0.14	0.3	0.65	0.12	NA	NA	NA	0.4	0.63	-0.1	0.26	1.17	0.16	0.13	0.55	0.17	0.45	0.79	-0.15	0.65	1.84	-0.35	0.64	1.46	-0.34	0.46	0.63	-0.04
14:105304731:105304836:+@14:105307886|105308116:105309298:+	A3SS	ENSMUSG00000053253	0.66	3.51	0.12	0.93	101570	-0.17	0.91	14	-0.15	0.73	0.15	0.03	0.78	0.13	-0.02	0.85	0.51	-0.07	0.73	0.16	0.03	0.81	0.16	-0.03	0.92	60.48	-0.14	0.73	0.27	0.05	0.76	0.13	0.02	0.7	0.24	0.06
4:139363657:139363779:+@4:139365186|139365195:139365394:+	A3SS	ENSMUSG00000078517,ENSMUSG00000066036	0.03	0.06	0.01	0.05	0.23	-0.04	0.03	0.06	-0.02	0.04	0.12	-0.03	0.02	0.03	-0.01	0.04	0.06	0	0.03	0.06	-0.02	0.04	0.07	0	0.05	0.06	-0.01	0.01	0.14	0.03	0.02	0.08	0.02	0.05	0.21	-0.04
7:143841158:143841371:+@7:143843114|143843125:143843318:+	A3SS	ENSMUSG00000058454	0.97	0.13	-0.03	0.98	0.09	-0.02	0.97	0.1	-0.01	0.96	0.09	0	0.98	0.08	-0.02	0.98	0.12	-0.04	0.96	0.09	0	0.97	0.18	-0.03	0.96	0.1	-0.02	0.98	0.14	-0.04	0.97	0.16	-0.03	0.97	0.08	-0.01
13:119462759:119463119:+@13:119466011|119466074:119466304:+	A3SS	ENSMUSG00000062822	0.62	3.61	0.27	0.69	0.41	0	0.6	0.45	0.09	0.82	0.49	-0.13	0.74	0.44	-0.05	0.84	0.28	0.05	0.62	0.44	0.07	0.64	1.65	0.25	0.74	1.1	0.15	0.81	0.46	0.08	0.71	1.22	0.18	0.7	0.49	-0.01
2:155751123:155751159:+@2:155751345|155751348:155751464:+	A3SS	ENSMUSG00000027611	NA	NA	NA	NA	NA	NA	0.77	2.06	-0.4	NA	NA	NA	NA	NA	NA	0.44	1.23	0.11	NA	NA	NA	NA	NA	NA	NA	NA	NA	NA	NA	NA	NA	NA	NA	NA	NA	NA
8:122490063:122490163:-@8:122489616|122489626:122489555:-	A3SS	ENSMUSG00000014444	0.85	0.34	0	0.79	0.43	0.04	0.83	0.4	0	0.78	0.55	0.05	0.83	0.42	0	0.82	0.48	0.03	0.82	0.34	0.01	0.74	0.62	0.11	0.73	0.46	0.12	0.88	0.35	-0.03	0.81	0.4	0.04	0.94	0.32	-0.11
11:52004221:52004510:+@11:52004910|52004913:52005092:+	A3SS	ENSMUSG00000020389	0.29	0.93	-0.03	0.71	0.77	-0.1	0.71	1.04	-0.1	0.32	1.24	0.29	0.4	1.09	0.21	0.51	0.95	-0.25	0.39	0.97	0.22	0.3	0.72	-0.04	0.26	0.7	0	0.57	1.32	-0.31	0.32	0.57	-0.06	0.6	0.85	0.01
3:87926731:87926874:-@3:87924528|87925431:87924344:-	A3SS	ENSMUSG00000004896	0.91	0.25	0	0.8	0.49	0.1	0.96	0.17	-0.06	0.95	0.21	-0.05	0.91	0.19	-0.01	0.89	0.27	0.02	0.95	0.2	-0.05	0.93	0.19	-0.02	0.95	0.17	-0.04	0.9	0.26	0.01	0.95	0.2	-0.04	0.96	0.2	-0.06
4:108021154:108021811:-@4:108018864|108018942:108018794:-	A3SS	ENSMUSG00000028600	0.76	0.6	0.16	0.71	0.55	0.17	NA	NA	NA	NA	NA	NA	NA	NA	NA	0.84	0.27	0.08	0.72	0.46	0.16	NA	NA	NA	NA	NA	NA	0.82	0.32	0.1	NA	NA	NA	NA	NA	NA
15:97020303:97020338:-@15:97019861|97019954:97019724:-	A3SS	ENSMUSG00000022464	0.06	0.09	-0.01	0.07	0.08	-0.01	0.07	0.09	-0.01	0.25	0.76	-0.19	0.07	0.09	-0.01	0.05	0.05	0	0.07	0.15	-0.01	0.09	0.17	-0.04	0.11	0.71	-0.06	0.07	0.09	-0.02	0.05	0.11	0	0.15	0.65	-0.09
14:20703027:20703197:+@14:20703276|20703290:20703408:+	A3SS	ENSMUSG00000063787	0.03	27492.4	0.06	0.05	0.04	0.01	0.05	0.05	0.01	0.07	0.05	-0.01	0.05	0.04	0.01	0.05	0.59	0.04	0.04	0.07	0.02	0.07	0.11	0.02	0.03	5.39	0.06	0.05	0.94	0.04	0.05	1.54	0.04	0.03	0.14	0.03
10:75510032:75510123:-@10:75509704|75509833:75509592:-	A3SS	ENSMUSG00000033416	0.86	0.31	0.06	0.86	0.39	0.07	0.88	0.27	0.05	0.83	0.39	0.1	0.86	0.34	0.07	0.85	0.3	0.07	0.91	0.16	0.02	0.85	0.26	0.07	0.78	0.45	0.14	0.85	0.28	0.07	0.9	0.26	0.02	0.94	0.16	-0.01
11:70683890:70684025:-@11:70683350|70683417:70683279:-	A3SS	ENSMUSG00000040712	0.47	0.89	0.19	NA	NA	NA	0.45	0.64	-0.13	0.17	0.68	0.15	NA	NA	NA	0.15	2.55	0.51	0.74	2.14	-0.42	0.31	1.15	0.35	NA	NA	NA	0.24	1.61	0.42	0.32	1.35	0.34	0.33	0.84	-0.01
5:43781965:43782149:-@5:43773530|43773608:43773444:-	A3SS	ENSMUSG00000039753	0.8	0.49	-0.13	0.66	0.55	0.1	0.46	1.28	0.3	0.84	0.46	-0.08	0.63	0.73	0.13	0.52	0.89	0.15	0.56	0.84	0.2	0.47	1.13	0.2	0.55	0.86	0.12	0.64	0.68	0.03	0.52	0.83	0.15	0.6	0.93	0.16
2:28568485:28568627:-@2:28567784|28567802:28567608:-	A3SS	ENSMUSG00000026816	0.13	0.26	-0.07	0.11	0.6	0.17	0.08	0.82	0.2	0.11	0.67	0.17	0.08	0.67	0.2	0.15	0.41	-0.09	0.06	1.35	0.22	0.11	0.19	-0.05	0.15	0.49	-0.09	0.06	0.12	0	0.12	0.22	-0.06	0.08	0.88	0.2
11:96824076:96824127:-@11:96822286|96822319:96822104:-	A3SS	ENSMUSG00000038615	0.94	0.13	0.04	0.97	0.07	0	0.96	0.08	0.01	0.92	0.15	0.05	0.94	0.14	0.03	0.97	0.05	0.01	0.89	0.23	0.08	0.95	0.08	0.03	0.95	0.11	0.03	0.96	0.1	0.02	0.95	0.08	0.03	0.96	0.09	0.01
3:95738012:95738116:-@3:95737867|95737888:95737808:-	A3SS	ENSMUSG00000028108	0.8	0.46	0.16	0.77	0.45	0.2	0.82	0.5	0.15	NA	NA	NA	0.83	0.39	0.14	0.76	0.57	0.2	NA	NA	NA	NA	NA	NA	NA	NA	NA	0.74	0.58	0.22	NA	NA	NA	0.86	0.3	0.11
15:76712867:76713220:+@15:76713401|76713816:76713985:+	A3SS	ENSMUSG00000033728	0.96	2.51	-0.13	0.96	0.1	-0.02	0.8	0.86	0.14	0.91	0.17	0.03	0.94	0.17	0	0.95	1.13	-0.12	0.93	0.13	0.01	0.94	0.7	-0.11	0.85	0.32	-0.02	0.93	0.62	-0.1	0.92	0.49	-0.09	0.93	0.13	0.01
10:34483400:34483588:+@10:34483745|34483749:34484369:+	A3SS	ENSMUSG00000019779	0.61	1.7	0.23	0.73	0.44	0.14	NA	NA	NA	0.63	0.73	0.24	0.87	0.23	0	0.82	0.27	0.02	0.61	1.34	0.26	0.87	0.3	-0.03	NA	NA	NA	0.67	1.04	0.17	0.76	0.34	0.08	0.89	0.26	-0.02
1:134487644:134487742:+@1:134488935|134489016:134489121:+	A3SS	ENSMUSG00000026455	0.94	0.27	-0.06	0.93	0.17	-0.02	0.88	0.21	0.03	0.93	0.19	-0.02	0.87	0.21	0.04	0.94	0.2	-0.06	0.93	0.26	-0.02	0.76	0.48	0.12	0.92	0.21	-0.04	0.81	0.29	0.07	0.94	0.26	-0.06	0.94	0.26	-0.03
7:140881763:140881869:-@7:140878051|140878145:140877957:-	A3SS	ENSMUSG00000025486	0.72	0.66	0.06	0.88	0.41	-0.06	0.93	0.37	-0.11	0.86	0.45	-0.04	0.84	0.38	-0.02	0.84	0.49	-0.06	0.75	0.6	0.07	0.82	0.53	-0.04	0.93	0.44	-0.15	0.76	0.59	0.02	0.85	0.5	-0.07	0.82	0.46	0
10:117629721:117629883:+@10:117659768|117659772:117659865:+	A3SS	ENSMUSG00000020183	0.61	0.8	0.15	0.7	0.88	-0.02	0.66	0.78	0.02	NA	NA	NA	NA	NA	NA	0.87	0.44	-0.11	NA	NA	NA	0.64	1.06	0.12	NA	NA	NA	0.59	1.1	0.17	0.63	1.04	0.13	NA	NA	NA
11:59453511:59453645:+@11:59453828|59453878:59454059:+	A3SS	ENSMUSG00000036819	0.39	0.53	-0.14	0.28	0.47	0.1	0.48	0.5	-0.1	0.34	0.43	0.04	0.2	0.65	0.18	0.34	0.38	-0.09	0.35	0.4	0.03	0.38	0.48	-0.13	0.56	3.1	-0.31	0.36	0.48	-0.11	0.46	0.83	-0.21	0.3	0.46	0.08
9:45803173:45803328:-@9:45802768|45802777:45802643:-	A3SS	ENSMUSG00000043987	0.92	0.15	0.02	0.96	0.13	-0.02	0.77	0.81	0.17	0.92	0.14	0.02	0.89	0.23	0.05	0.97	0.12	-0.03	0.92	0.17	0.02	0.91	0.2	0.03	0.91	0.2	0.03	0.96	0.11	-0.02	0.95	0.1	-0.01	0.95	0.14	-0.01
9:85720744:85721346:-@9:85719944|85719949:85719863:-	A3SS	ENSMUSG00000035941	0.96	0.08	0.01	0.96	0.08	0.01	0.97	0.07	0	0.98	0.06	-0.01	0.95	0.08	0.02	0.97	0.06	0	0.97	0.08	0	0.93	0.18	0.04	0.96	0.06	0.01	0.97	0.07	0	0.96	0.09	0.01	0.98	0.05	-0.01
3:95282683:95282744:+@3:95282920|95283231:95283625:+	A3SS	ENSMUSG00000038712	0.91	0.36	-0.09	0.84	0.67	-0.16	0.73	0.42	-0.05	0.89	1.09	-0.21	0.86	0.72	-0.18	0.8	0.33	0.02	0.76	0.47	-0.08	0.84	0.4	-0.02	0.49	7.84	0.33	0.83	0.3	-0.01	0.85	0.28	-0.03	0.7	0.4	-0.02
5:107837421:107837480:-@5:107821816|107821894:107821705:-	A3SS	ENSMUSG00000011831	0.83	0.32	0.06	0.91	0.25	-0.01	0.88	0.23	0.02	0.84	0.31	0.06	0.89	0.26	0.01	0.88	0.25	0.01	0.81	0.41	0.09	0.83	0.29	0.06	0.9	0.27	-0.01	0.81	0.45	0.08	0.79	0.4	0.1	0.86	0.32	0.04
11:61493524:61493954:-@11:61493061|61493069:61492904:-	A3SS	ENSMUSG00000001034	0.89	0.27	0.01	0.79	0.51	0.05	0.87	0.35	-0.03	0.88	0.33	-0.04	0.82	0.46	0.02	0.85	0.37	0.05	0.71	0.63	0.13	0.91	0.19	-0.01	0.71	0.77	0.19	0.42	2.29	0.48	0.82	0.33	0.08	0.74	0.55	0.1
5:142470290:142470327:+@5:142470394|142470439:142470556:+	A3SS	ENSMUSG00000039623	0.76	0.77	-0.03	0.77	0.64	-0.05	NA	NA	NA	0.78	0.63	-0.06	0.61	0.84	0.11	0.79	0.69	-0.06	0.61	0.83	0.11	0.75	0.58	-0.02	NA	NA	NA	0.64	0.86	0.09	0.71	0.78	0.02	0.73	0.57	-0.01
4:126353681:126353771:-@4:126351042|126351049:126350855:-	A3SS	ENSMUSG00000028842	0.89	0.26	0.05	0.92	0.18	0.02	0.77	0.66	0.17	0.92	0.18	0.02	0.88	0.3	0.06	0.96	0.13	-0.02	0.94	0.15	0	0.92	0.15	0.02	0.92	0.15	0.02	0.85	0.29	0.09	0.91	0.22	0.03	0.93	0.18	0.01
8:124725256:124725375:+@8:124728329|124728369:124728482:+	A3SS	ENSMUSG00000031982	0.57	0.73	0.18	0.71	0.62	-0.13	0.81	1.17	-0.23	0.58	0.47	0	0.81	1.03	-0.23	0.92	0.66	-0.17	0.82	1.5	-0.24	0.69	0.54	0.06	0.89	0.6	-0.14	0.88	0.58	-0.13	0.59	0.82	0.16	0.75	0.67	-0.17
11:115587406:115587716:-@11:115587008|115587201:115586996:-	A3SS	ENSMUSG00000020740	0.75	0.77	-0.2	0.56	0.49	0.06	0.63	0.54	-0.01	0.78	0.67	-0.16	0.49	0.69	0.13	0.66	0.47	-0.11	0.79	0.86	-0.17	0.72	0.71	-0.17	0.68	0.57	-0.13	0.41	0.64	0.14	0.69	0.69	-0.14	0.53	0.58	0.09
4:152108181:152108330:+@4:152108403|152108408:152108540:+	A3SS	ENSMUSG00000039713	0.88	0.28	0.01	0.96	0.22	-0.1	0.93	0.25	-0.07	0.93	0.25	-0.07	0.89	0.35	-0.03	0.98	0.18	-0.09	0.86	0.28	0	0.9	0.23	-0.01	0.98	0.17	-0.09	0.85	0.42	0.04	0.9	0.27	-0.01	0.91	0.3	-0.05
10:7596104:7596264:+@10:7598692|7598707:7598848:+	A3SS	ENSMUSG00000019796	0.07	0.18	-0.03	0.06	0.14	0.03	0.04	0.19	0.05	0.16	0.26	-0.07	0.05	0.15	0.04	0.04	0.08	0	0.18	0.39	-0.09	NA	NA	NA	0.04	0.1	0	0.09	0.2	-0.05	0.2	0.42	-0.16	0.05	0.19	0.04
13:58183182:58183324:-@13:58179662|58179668:58179553:-	A3SS	ENSMUSG00000005312	0.96	0.07	0.03	0.98	0.04	0	0.96	0.07	0.02	0.98	0.05	0	0.98	0.06	0	0.98	0.04	0.01	0.97	0.05	0.01	0.96	0.08	0.03	0.98	0.04	0.01	0.98	0.04	0.01	0.96	0.1	0.03	0.97	0.07	0.01
2:156862599:156862945:-@2:156854018|156854304:156853431:-	A3SS	ENSMUSG00000085741	0.99	168.8	-0.08	0.99	1.35	-0.07	0.98	0.31	-0.06	0.99	0.92	-0.07	0.99	1.15	-0.07	0.98	3.82	-0.07	0.99	1.62	-0.07	0.99	555.12	-0.08	0.99	484.26	-0.08	0.98	1.97	-0.07	0.99	63.95	-0.08	0.99	1.12	-0.07
5:135045597:135045734:+@5:135048911|135048994:135049104:+	A3SS	ENSMUSG00000007207	0.75	0.65	0.17	0.83	0.39	0.12	0.9	0.19	0.05	0.77	0.56	0.18	0.68	0.67	0.27	0.71	0.94	0.21	0.73	0.94	0.22	0.75	0.55	0.17	0.88	0.21	0.04	0.74	0.47	0.18	0.88	0.21	0.04	0.74	0.73	0.21
7:129629918:129629983:+@7:129630620|129631174:129631269:+	A3SS	ENSMUSG00000042055	0.74	0.81	-0.06	0.7	0.68	-0.09	0.69	0.86	-0.08	0.62	0.87	-0.01	0.73	0.79	-0.12	0.71	0.65	-0.03	0.74	0.84	-0.13	0.62	0.8	0.06	0.74	0.59	-0.06	0.68	0.73	0	0.74	0.55	-0.06	0.69	0.63	-0.08
11:120106434:120106610:-@11:120106033|120106036:120103951:-	A3SS	NA	0.67	0.14	0.03	0.61	0.76	0.1	0.71	0.13	0	0.68	0.16	0.03	0.76	0.2	-0.05	0.76	0.28	-0.06	0.65	0.29	0.06	0.71	0.14	-0.01	0.58	1.34	0.12	0.67	0.16	0.03	0.75	0.22	-0.05	0.66	0.2	0.05
4:155659123:155659265:-@4:155658989|155659001:155658894:-	A3SS	ENSMUSG00000029060	0.62	0.65	0	0.84	1.54	-0.31	0.64	0.62	-0.11	0.81	1.15	-0.28	0.55	0.57	-0.02	0.65	0.67	-0.03	0.46	0.67	0.07	0.47	0.79	0.15	0.57	0.58	0.05	0.79	0.67	-0.17	0.61	0.62	0.01	0.4	0.76	0.13
5:145177230:145177302:+@5:145178758|145178836:145178928:+	A3SS	ENSMUSG00000029625	0.41	2.67	-0.31	0.28	0.49	0.12	0.52	0.6	-0.12	0.59	0.92	-0.19	0.65	0.98	-0.25	0.29	2.76	-0.19	0.36	0.71	0.04	0.28	0.53	-0.18	0.66	353738	-0.56	0.24	0.51	-0.14	0.28	1.08	-0.18	0.27	0.58	0.13
X:96570980:96571024:+@X:96573568|96573571:96574484:+	A3SS	ENSMUSG00000031209	0.74	0.74	-0.15	0.59	1.01	-0.16	NA	NA	NA	0.59	0.92	-0.16	0.63	0.82	-0.2	0.81	0.78	-0.22	0.55	0.85	-0.12	0.63	0.72	-0.04	0.65	0.64	-0.06	0.47	0.83	0.12	0.67	0.51	-0.08	0.73	1.77	-0.3
4:139364331:139364339:+@4:139364923|139365195:139365394:+	A3SS	ENSMUSG00000078517,ENSMUSG00000066036	0.02	0	0	0.02	0	-0.01	0.02	0	-0.01	0.02	0	-0.01	0.01	0	0	0.02	0	0	0.02	0.04	-0.01	0.03	0.03	-0.01	0.03	0.03	-0.01	0.02	0	0	0.02	0	0	0.02	0	-0.01
7:45126478:45126537:-@7:45126237|45126253:45126115:-	A3SS	ENSMUSG00000074129	0.05	0	0	0.05	0	0	0.08	7.82	-0.03	0.06	0	-0.01	0.06	0.05	-0.01	0.06	0.07	-0.01	0.08	337.15	-0.03	0.06	0.12	-0.01	0.1	1000000000000	-0.05	0.05	0	0	0.05	0	0	0.06	0	-0.01
5:32738388:32738534:-@5:32738032|32738146:32737986:-	A3SS	ENSMUSG00000023452,ENSMUSG00000093574	0.93	0.19	-0.02	0.92	0.44	-0.13	0.92	0.55	-0.13	0.91	0.5	-0.12	0.8	0.52	-0.01	0.92	0.24	-0.01	0.77	0.45	0.02	0.86	0.29	0.05	0.9	0.19	0.01	0.92	0.22	-0.01	0.86	0.3	0.05	0.84	0.39	-0.05
13:55122330:55122515:+@13:55130534|55130537:55130627:+	A3SS	ENSMUSG00000021481	0.91	0.18	0	0.95	0.17	-0.05	0.95	0.24	-0.05	0.93	0.22	-0.03	0.9	0.21	0	0.96	0.16	-0.05	0.93	0.23	-0.03	0.89	0.21	0.02	0.97	0.2	-0.06	0.92	0.17	-0.01	0.95	0.18	-0.04	0.94	0.19	-0.04
11:102406206:102406250:-@11:102405802|102405826:102405693:-	A3SS	ENSMUSG00000018677	0.97	0.08	0	0.98	0.1	-0.03	0.98	0.1	-0.03	0.97	0.11	-0.02	0.96	0.11	-0.01	0.98	0.07	-0.01	0.97	0.1	-0.02	0.95	0.13	0.02	0.97	0.07	0	0.98	0.09	-0.01	0.96	0.1	0.01	0.98	0.1	-0.03
7:110071372:110071455:+@7:110072119|110072122:110072202:+	A3SS	ENSMUSG00000061079	0.43	0.58	-0.06	0.43	0.56	-0.05	0.51	0.6	-0.13	0.45	0.86	-0.07	0.69	1.56	-0.31	0.53	0.73	-0.16	0.43	0.84	-0.05	0.73	1.96	-0.36	0.53	0.84	-0.16	0.65	1	-0.28	0.6	0.98	-0.23	0.74	4.63	-0.36
1:16665191:16665505:+@1:16667665|16667668:16667773:+	A3SS	NA	0.09	0.08	-0.01	0.09	0.14	0.01	0.11	0.12	-0.01	0.12	0.11	-0.02	0.12	0.1	-0.02	0.08	0.1	0	0.11	0.1	-0.01	0.13	0.17	-0.05	0.1	0.11	-0.02	0.1	0.1	-0.02	0.13	0.2	-0.05	0.09	0.1	0.01
2:158360464:158360599:-@2:158359331|158359432:158359182:-	A3SS	ENSMUSG00000085385	0.78	0.25	-0.01	0.92	1.6	-0.22	0.93	2.11	-0.23	0.89	1.12	-0.19	0.89	0.95	-0.19	0.84	0.31	-0.07	0.78	0.37	-0.08	0.84	0.34	-0.07	0.94	1.73	-0.17	0.88	0.4	-0.11	0.82	0.25	-0.05	0.85	0.57	-0.15
2:158801375:158801508:+@2:158806398|158806403:158806490:+	A3SS	ENSMUSG00000027655	0.96	0.09	-0.01	0.95	0.13	-0.02	0.97	0.16	-0.04	0.96	0.15	-0.03	0.96	0.15	-0.03	0.97	0.12	-0.02	0.97	0.18	-0.04	0.96	0.1	-0.01	0.94	0.15	0.01	0.95	0.13	0	0.98	0.1	-0.03	0.96	0.16	-0.03
14:67728650:67728746:+@14:67729224|67729351:67729409:+	A3SS	ENSMUSG00000034327	0.13	0.25	-0.07	0.09	0.16	-0.01	0.43	1.31	-0.35	0.48	1.93	-0.4	0.11	0.19	-0.03	0.13	0.34	-0.07	0.6	4.74	-0.52	0.05	0.14	0.01	0.19	0.46	-0.13	0.28	0.66	-0.22	0.18	0.44	-0.12	0.15	0.25	-0.07
9:70572149:70572176:+@9:70573457|70573511:70573925:+	A3SS	ENSMUSG00000032212	0.62	0.48	-0.12	0.62	0.6	0.11	0.72	0.32	0.01	0.56	0.63	0.17	0.71	0.36	0.02	0.66	0.66	-0.16	0.59	0.59	0.14	0.58	0.4	-0.08	0.82	6.62	-0.32	0.6	0.45	-0.1	0.73	1.09	-0.23	0.72	0.38	0.01
11:49213590:49213642:+@11:49214223|49214555:49214654:+	A3SS	ENSMUSG00000046311	0.42	1.58	0.28	0.58	1.14	-0.11	0.59	0.91	-0.12	0.68	0.84	-0.21	0.64	0.88	-0.17	0.71	0.78	-0.01	0.69	1.1	-0.22	0.44	1.4	0.26	0.59	0.92	0.11	0.67	0.64	0.03	0.68	0.56	0.02	0.58	0.75	-0.11
15:99315483:99315581:+@15:99315723|99315835:99315900:+	A3SS	ENSMUSG00000023007	0.73	0.71	-0.06	0.71	0.74	-0.08	0.78	0.82	-0.15	0.84	0.73	-0.21	0.57	1.11	0.06	0.85	0.57	-0.18	0.82	0.73	-0.19	0.83	0.6	-0.16	0.76	0.71	-0.09	0.71	0.68	-0.04	0.9	0.74	-0.23	0.82	0.85	-0.19
3:49754378:49757316:-@3:49753625|49753628:49753540:-	A3SS	ENSMUSG00000037892	0.24	0.26	0.05	0.41	0.6	-0.15	0.51	0.96	-0.25	0.32	0.26	-0.06	0.3	0.2	-0.04	0.49	0.87	-0.2	0.29	0.18	-0.03	0.19	0.54	0.1	NA	NA	NA	0.25	0.23	0.04	0.19	0.55	0.1	0.29	0.2	-0.03
19:4004763:4004816:+@19:4006061|4006110:4006267:+	A3SS	ENSMUSG00000024871	NA	NA	NA	0.37	0.69	0.13	0.19	1.32	0.31	0.11	1.83	0.39	0.16	1.2	0.34	NA	NA	NA	0.25	1.11	0.25	NA	NA	NA	NA	NA	NA	NA	NA	NA	NA	NA	NA	0.57	0.62	-0.07
3:27150029:27150180:-@3:27149069|27149072:27148993:-	A3SS	ENSMUSG00000027699	0.94	0.14	0.03	0.96	0.12	-0.03	0.94	0.13	-0.01	0.96	0.12	-0.03	0.92	0.15	0.01	0.93	0.19	0.04	0.94	0.14	-0.01	0.95	0.09	0.02	0.99	0.07	-0.02	0.92	0.33	0.05	0.98	0.07	-0.01	0.94	0.12	-0.01
15:79921372:79921438:-@15:79918825|79919104:79918753:-	A3SS	ENSMUSG00000053411	0.48	1.23	0.11	NA	NA	NA	NA	NA	NA	NA	NA	NA	NA	NA	NA	0.19	1.93	0.4	NA	NA	NA	0.53	0.81	0.06	0.31	1.92	0.28	0.15	1.95	0.44	0.36	1.29	0.23	NA	NA	NA
2:156509132:156509307:+@2:156510733|156510736:156510881:+	A3SS	ENSMUSG00000027624	0.84	0.22	0.04	0.93	0.43	-0.1	0.9	0.29	-0.07	0.64	0.73	0.19	0.7	0.47	0.13	0.77	0.51	0.11	0.75	0.33	0.08	0.9	0.23	-0.02	0.75	0.69	0.13	0.73	0.69	0.15	0.76	0.4	0.12	0.82	0.25	0.01
11:101777093:101777146:-@11:101775441|101775444:101775318:-	A3SS	ENSMUSG00000017724	0.87	0.31	0.09	0.85	0.28	0.04	0.88	0.25	0.01	0.95	0.2	-0.06	0.96	0.26	-0.07	0.87	0.28	0.09	0.93	0.21	-0.04	0.94	0.16	0.02	0.96	0.14	0	0.95	0.13	0.01	0.96	0.11	0	0.94	0.2	-0.05
4:59488111:59488188:-@4:59485731|59485746:59485607:-	A3SS	ENSMUSG00000028382	0.95	0.11	0.03	0.95	0.08	0.03	0.94	0.1	0.04	0.97	0.06	0.01	0.93	0.19	0.05	0.97	0.06	0.01	0.92	0.19	0.06	0.95	0.13	0.03	0.97	0.06	0.01	0.97	0.06	0.01	0.96	0.08	0.02	0.97	0.04	0.01
7:140857397:140857554:+@7:140857774|140857845:140857892:+	A3SS	ENSMUSG00000025485	0.02	0.03	-0.01	0.01	0	0	0.01	0.04	0	0.04	0.37	-0.03	0.01	0	0	0.02	0.05	-0.01	0.01	0.03	0	0.03	0.09	-0.02	0.06	0.2	-0.05	0.01	0	0	0.04	0.46	-0.03	0.02	0.03	-0.01
X:73947842:73948286:-@X:73947514|73947517:73947191:-	A3SS	ENSMUSG00000031386	0.33	0.18	0.03	0.27	0.16	0.02	0.23	0.27	0.06	0.35	0.24	-0.06	0.39	0.46	-0.1	0.31	0.25	0.05	0.35	0.25	-0.06	0.38	0.17	-0.02	0.19	10.74	0.17	0.4	0.2	-0.04	0.27	0.52	0.09	0.27	0.17	0.02
4:149337385:149337519:-@4:149335303|149335335:149335112:-	A3SS	ENSMUSG00000028960	0.02	0.04	0	0.02	0.06	-0.01	0.03	0.06	-0.02	0.01	0	0	0.02	0.05	-0.01	0.02	0.03	0	0.08	2.64	-0.07	0.03	0.05	-0.01	0.02	0.05	0	0.03	0.04	-0.01	0.02	0.04	0	0.02	0.05	-0.01
6:113482283:113482378:+@6:113482497|113482787:113483140:+	A3SS	ENSMUSG00000030281	0.7	0.47	-0.1	0.59	1.04	0.21	0.78	0.44	0.02	0.75	0.45	0.05	0.76	0.37	0.04	0.65	0.38	-0.05	0.68	0.67	0.12	0.53	0.38	0.07	0.55	0.48	0.05	0.76	0.72	-0.16	0.61	0.34	-0.01	0.73	0.49	0.07
7:45459084:45459230:-@7:45458660|45458681:45458535:-	A3SS	ENSMUSG00000050708	0.02	0	0	0.02	0	0	0.03	0	-0.01	0.03	0	-0.01	0.03	0	-0.01	0.02	0	0	0.04	9.28	-0.02	0.04	2.01	-0.02	0.03	1000000000000	-0.01	0.02	0	0	0.02	0	0	0.02	0	0
19:5663604:5663707:-@19:5660398|5661081:5660314:-	A3SS	ENSMUSG00000056917	0.81	0.4	0.08	0.76	0.55	0.14	0.8	0.34	0.1	0.79	0.35	0.11	0.77	0.51	0.13	0.77	0.41	0.12	0.79	0.35	0.11	0.8	0.32	0.09	0.78	0.36	0.11	0.82	0.36	0.07	0.84	0.34	0.05	0.88	0.32	0.02
11:67053775:67053865:+@11:67055716|67055731:67055928:+	A3SS	ENSMUSG00000069844	0.03	0.06	0	0.01	0.06	0.02	0.02	0.06	0.01	0.03	0.08	0	0.01	0.06	0.02	0.02	0.06	0.01	0.03	0.06	0	0.03	0.06	0	0.03	0.05	0	0.02	0.06	0.01	0.06	0.14	-0.03	0.05	0.11	-0.02
16:3899872:3899968:+@16:3900643|3900693:3900877:+	A3SS	ENSMUSG00000093575,ENSMUSG00000005982	0.95	0.15	-0.03	0.88	0.21	0.03	0.84	0.29	0.07	0.9	0.17	0.01	0.86	0.23	0.05	0.92	0.13	0	0.93	0.15	-0.02	0.82	0.42	0.1	0.82	0.44	0.1	0.8	0.44	0.12	0.89	0.22	0.03	0.92	0.16	-0.01
6:106799991:106800074:-@6:106795994|106795997:106795882:-	A3SS	ENSMUSG00000005362	0.77	0.48	-0.11	0.65	0.37	0.09	0.76	0.28	-0.02	0.68	0.3	0.06	0.72	0.35	0.02	0.73	0.32	-0.07	0.8	0.33	-0.06	0.79	0.66	-0.13	0.64	0.26	0.02	0.82	0.75	-0.16	0.74	0.35	-0.08	0.72	0.26	0.02
4:133687538:133687670:-@4:133687376|133687379:133687204:-	A3SS	ENSMUSG00000007880	0.14	0.15	0.02	0.16	0.22	0.06	0.09	0.75	0.13	0.12	0.4	0.1	0.19	0.21	0.03	0.09	0.33	0.07	0.12	0.39	0.1	0.16	0.13	0	0.12	0.2	0.04	0.12	0.18	0.04	0.12	0.17	0.04	0.15	0.24	0.07
2:130438569:130438684:+@2:130438783|130439046:130439101:+	A3SS	ENSMUSG00000027411	0.89	0.38	-0.02	0.83	0.48	-0.08	0.78	0.41	-0.03	0.86	0.45	-0.11	0.77	0.51	-0.02	0.81	0.37	0.06	0.78	0.51	-0.03	0.8	0.49	0.07	0.83	0.49	0.04	0.8	0.45	0.07	0.83	0.55	0.04	0.84	0.51	-0.09
1:74595631:74595768:-@1:74595298|74595301:74595209:-	A3SS	ENSMUSG00000026171	0.86	0.31	-0.06	0.74	0.39	0.09	0.67	0.83	0.16	0.66	0.7	0.17	0.86	0.24	-0.03	0.73	0.39	0.07	0.7	0.51	0.13	0.75	0.35	0.05	0.75	0.3	0.05	0.76	0.33	0.04	0.54	2.65	0.26	0.72	0.44	0.11
2:59882401:59882606:-@2:59878550|59878587:59878130:-	A3SS	NA	0.67	0.45	-0.07	0.55	7.46	-0.36	0.44	1.67	-0.25	0.68	637.6	-0.49	0.42	1.11	-0.23	0.44	0.6	0.16	0.67	118.67	-0.48	0.46	0.66	0.14	0.27	3.86	0.33	0.37	1.01	0.23	0.5	0.43	0.1	0.52	3.06	-0.33
6:137591418:137591492:-@6:137539396|137539401:137539322:-	A3SS	ENSMUSG00000015766	0.72	0.77	0.01	NA	NA	NA	NA	NA	NA	NA	NA	NA	NA	NA	NA	0.6	1.07	0.13	NA	NA	NA	0.78	0.56	-0.05	0.65	0.61	0.08	0.68	0.59	0.05	0.82	0.43	-0.09	NA	NA	NA
17:46166592:46166650:+@17:46167223|46167342:46167394:+	A3SS	ENSMUSG00000023952	0.53	1.07	0.12	0.65	0.73	0.07	0.52	0.94	0.2	0.61	0.68	0.11	0.69	0.57	0.03	0.55	1.05	0.1	0.61	0.69	0.11	0.6	0.68	0.05	0.65	0.65	0	0.58	0.93	0.07	0.57	0.73	0.08	0.54	0.95	0.18
4:156179393:156179608:-@4:156179288|156179322:156179098:-	A3SS	ENSMUSG00000041936	0.96	0.08	0	0.98	0.1	-0.03	0.96	0.1	-0.01	0.98	0.1	-0.03	0.94	0.1	0.01	0.96	0.08	0	0.96	0.09	-0.01	0.98	0.1	-0.02	0.97	0.07	-0.01	0.97	0.08	-0.01	0.96	0.07	0	0.98	0.1	-0.03
14:55640385:55640570:-@14:55638070|55638132:55637859:-	A3SS	ENSMUSG00000002320	0.95	0.07	0.01	0.94	0.11	0.01	0.97	0.12	-0.02	0.95	0.08	0	0.97	0.08	-0.02	0.95	0.07	0.01	0.95	0.08	0	0.98	0.13	-0.02	0.95	0.1	0.01	0.98	0.11	-0.02	0.96	0.07	0	0.98	0.09	-0.03
8:71257356:71257425:-@8:71256551|71256554:71256459:-	A3SS	ENSMUSG00000035439	0.91	0.46	-0.13	0.76	0.47	0.12	0.92	0.25	-0.04	0.85	0.37	0.03	0.94	0.24	-0.06	0.9	0.5	-0.12	0.9	0.28	-0.02	0.87	0.45	-0.09	0.9	0.44	-0.12	0.77	0.35	0.01	0.83	0.35	-0.05	0.93	0.22	-0.05
12:16573660:16573785:-@12:16571259|16571262:16571164:-	A3SS	ENSMUSG00000020593	0.77	1.19	-0.2	0.8	2.9	-0.43	0.75	1.83	-0.38	0.71	1.4	-0.34	0.64	1.14	-0.27	0.86	1	-0.29	0.65	1.44	-0.28	0.41	0.9	0.16	0.82	0.93	-0.25	0.73	0.8	-0.16	0.74	0.76	-0.17	0.69	1.49	-0.32
9:108607288:108607356:-@9:108605417|108605472:108605334:-	A3SS	ENSMUSG00000064145	0.07	0.18	0.03	0.05	0.21	0.06	0.05	0.23	0.06	0.08	0.26	0.03	0.07	0.22	0.04	0.11	0.18	-0.01	0.15	0.22	-0.04	0.19	0.32	-0.09	0.09	0.18	0.01	0.09	0.2	0.01	0.06	0.21	0.04	0.1	0.17	0.01
11:5099748:5099898:+@11:5100385|5100397:5100587:+	A3SS	ENSMUSG00000034175	0.13	0.2	0.03	0.14	0.19	-0.03	0.2	0.37	-0.09	0.17	0.24	-0.06	0.08	0.17	0.03	0.13	0.17	0.03	0.11	0.18	0	0.17	0.22	-0.01	0.17	0.22	-0.01	0.08	0.39	0.08	0.08	0.38	0.08	0.15	0.2	-0.04
12:55612634:55612758:-@12:55604268|55604271:55602899:-	A3SS	NA	0.38	1.04	-0.02	0.41	1.49	0.05	0.66	1.23	-0.2	0.73	1.33	-0.27	0.53	1.44	-0.07	0.55	1.39	-0.19	0.67	0.93	-0.21	0.37	0.77	-0.01	0.6	1.17	-0.24	0.61	1.6	-0.25	0.38	0.96	-0.02	0.69	0.93	-0.23
2:25255217:25255414:-@2:25254892|25254941:25254864:-	A3SS	ENSMUSG00000006471	0.79	0.6	-0.06	0.66	0.69	0.07	0.72	0.58	0.01	0.66	0.78	0.07	0.73	0.66	0	0.81	0.5	-0.08	0.66	0.86	0.07	0.79	0.61	-0.06	0.55	0.97	0.18	0.78	0.63	-0.05	0.77	0.65	-0.04	0.8	0.5	-0.07
5:139484277:139484491:-@5:139482764|139482797:139482702:-	A3SS	ENSMUSG00000053581	0.77	0.41	0.15	0.9	0.29	-0.03	0.63	0.77	0.24	0.53	1.8	0.34	0.92	0.3	-0.05	0.69	0.65	0.23	0.64	0.7	0.23	0.8	0.51	0.12	0.52	4.89	0.4	0.76	0.54	0.16	0.82	0.47	0.1	0.77	0.38	0.1
2:25364101:25364273:-@2:25363829|25363857:25363806:-	A3SS	ENSMUSG00000026956	0.21	0.49	-0.03	0.22	0.6	-0.03	0.23	0.48	-0.04	0.32	0.77	-0.13	0.5	0.94	-0.31	0.41	0.99	-0.23	0.37	0.7	-0.18	0.38	0.78	-0.2	0.06	0.33	0.12	0.28	0.5	-0.1	0.22	0.43	-0.04	0.45	0.86	-0.26
3:89183225:89183948:+@3:89184055|89184152:89184208:+	A3SS	ENSMUSG00000032657	0.1	0.2	-0.05	0.2	0.56	-0.01	0.3	0.65	-0.11	0.08	0.39	0.11	0.17	0.33	0.02	0.3	0.52	-0.25	0.16	0.39	0.03	0.18	1.15	-0.13	0.21	0.36	-0.16	0.2	0.67	-0.15	0.13	0.26	-0.08	0.19	0.47	0
7:127848388:127848498:+@7:127848569|127848751:127849019:+	A3SS	ENSMUSG00000030805	0.7	0.56	-0.14	0.45	0.58	0.15	0.77	0.77	-0.17	0.78	0.98	-0.18	0.6	0.49	0	0.66	0.44	-0.1	0.82	0.83	-0.22	0.7	0.56	-0.14	0.87	3	-0.31	0.59	0.41	-0.03	0.85	2.72	-0.29	0.6	0.45	0
16:14190087:14190232:+@16:14191718|14192342:14192923:+	A3SS	ENSMUSG00000022678	0.94	0.11	-0.03	0.98	0.22	-0.04	0.96	0.09	-0.02	0.92	0.07	0.02	0.94	0.08	0	0.95	0.14	-0.04	0.96	0.1	-0.02	0.95	0.14	-0.04	0.95	0.18	-0.04	0.97	0.74	-0.06	0.92	0.08	-0.01	0.96	0.09	-0.02
2:18159456:18159711:+@2:18162317|18162608:18162886:+	A3SS	ENSMUSG00000026743	0.98	0.04	0.01	0.99	0.09	-0.02	0.98	0.05	-0.01	0.98	0.05	-0.01	0.98	0.04	-0.01	0.99	0	0	0.99	0.05	-0.02	0.99	0.03	0	1	0	-0.01	0.99	0	0	0.99	0.03	0	0.99	0.05	-0.02
14:50844534:50844728:-@14:50844357|50844430:50844255:-	A3SS	ENSMUSG00000006281	0.94	0.13	0.03	0.88	0.36	-0.01	0.67	0.74	0.2	0.9	0.31	-0.03	0.88	0.28	-0.01	0.85	0.45	0.12	0.95	0.27	-0.08	0.93	0.17	0.04	0.78	1.17	0.19	0.92	0.14	0.05	0.91	0.18	0.06	0.9	0.23	-0.03
12:31494582:31494749:-@12:31492176|31492179:31492079:-	A3SS	ENSMUSG00000020659	0.94	2.69	-0.21	0.95	0.5	-0.12	0.9	0.28	-0.07	0.88	0.32	-0.05	0.88	0.29	-0.05	0.93	1.32	-0.2	0.57	1.03	0.26	0.84	0.56	-0.11	0.87	0.68	-0.14	0.96	5.08	-0.23	0.94	1.87	-0.21	0.91	0.33	-0.08
6:48405234:48405389:+@6:48406297|48406300:48406431:+	A3SS	ENSMUSG00000042810	0.89	0.32	0.06	0.96	0.16	-0.05	0.97	0.17	-0.06	0.93	0.15	-0.02	0.79	0.44	0.12	0.96	0.09	-0.01	0.89	0.22	0.02	0.92	0.17	0.03	0.95	0.1	0	0.91	0.15	0.04	0.97	0.09	-0.02	0.95	0.14	-0.04
6:148845172:148845235:-@6:148843054|148843398:148842493:-	A3SS	ENSMUSG00000030309	0.92	0.35	-0.08	0.96	0.43	-0.13	0.92	0.29	-0.09	0.93	0.4	-0.1	0.88	0.34	-0.05	0.96	0.46	-0.12	0.95	0.39	-0.12	0.91	0.4	-0.07	0.96	0.37	-0.12	0.86	0.41	-0.02	0.87	0.29	-0.03	0.91	0.33	-0.08
15:10485355:10485416:-@15:10483362|10483406:10483295:-	A3SS	ENSMUSG00000022247	0.73	0.56	-0.01	0.83	0.95	-0.27	0.69	0.74	-0.13	0.76	1.03	-0.2	0.74	0.62	-0.18	0.82	0.59	-0.1	0.6	1.01	-0.04	0.75	0.65	-0.03	0.67	0.99	0.05	0.7	0.64	0.02	0.68	0.63	0.04	0.73	1.12	-0.17
8:12650154:12650222:-@8:12648787|12649822:12648621:-	A3SS	ENSMUSG00000000759	0.19	0.52	-0.08	0.18	1.2	-0.11	0.33	40.92	-0.26	0.24	5.58	-0.17	0.07	0.07	0	0.19	0.39	-0.08	0.25	12.69	-0.18	0.3	3.37	-0.19	0.39	13.88	-0.28	0.2	0.37	-0.09	0.15	0.17	-0.04	0.14	0.59	-0.07
17:24891011:24891136:+@17:24891305|24891360:24892149:+	A3SS	ENSMUSG00000024160	0.21	0.19	-0.04	0.16	0.17	-0.03	0.15	0.15	-0.02	0.19	0.24	-0.06	0.13	0.14	0	0.11	0.27	0.06	0.12	0.13	0.01	0.12	0.25	0.05	0.12	0.26	0.05	0.15	0.19	0.02	0.13	0.18	0.04	0.11	0.14	0.02
17:37004797:37004903:+@17:37006050|37006059:37006194:+	A3SS	ENSMUSG00000036036	0.84	0.22	0.05	0.8	0.41	-0.1	0.86	1.35	-0.16	0.75	0.25	-0.05	0.75	0.28	-0.05	0.84	0.25	0.05	0.76	0.28	-0.06	0.75	1.17	0.14	0.87	0.15	0.02	0.85	0.19	0.04	0.73	3.36	0.16	0.77	0.29	-0.07
17:35530148:35530299:+@17:35530402|35530444:35530558:+	A3SS	ENSMUSG00000040312	0.08	0.2	0.05	0.09	0.22	-0.02	0.06	0.17	0.01	0.03	0.13	0.04	0.09	0.19	-0.02	0.09	0.22	0.04	0.14	0.29	-0.07	0.06	0.25	0.07	0.08	0.21	0.05	0.13	0.24	0	0.04	0.44	0.09	0.08	0.19	-0.01
11:32207557:32207662:+@11:32208312|32208334:32208408:+	A3SS	ENSMUSG00000040767	0.04	0.25	0.07	0.04	0.22	0.06	0.03	0.18	0.07	0.05	0.21	0.05	0.03	0.19	0.07	0.03	0.21	0.08	0.03	0.18	0.07	0.03	0.27	0.08	0.03	0.23	0.08	0.07	0.23	0.04	0.04	0.26	0.07	0.03	0.21	0.07
7:28371115:28371245:-@7:28370494|28371042:28370238:-	A3SS	ENSMUSG00000037552	0.23	97.73	-0.11	0.41	2.4	-0.26	0.27	0.62	-0.12	0.26	5.94	-0.11	0.19	0.16	-0.04	0.24	17.84	-0.12	0.28	18.59	-0.13	0.34	1000000000000	-0.22	0.34	11.78	-0.22	0.14	0.08	-0.02	0.26	3.24822e+09	-0.14	0.24	1.51	-0.09
1:91250319:91250437:+@1:91254215|91254263:91254393:+	A3SS	ENSMUSG00000034343	0.35	0.57	0.13	0.48	0.32	0.04	0.47	0.39	0.05	0.38	0.6	0.14	0.53	0.29	-0.01	0.49	0.31	-0.01	0.46	0.46	0.06	0.46	0.35	0.02	0.49	0.42	-0.01	0.47	0.35	0.01	0.59	0.46	-0.11	0.49	0.34	0.03
11:70236024:70236211:-@11:70235468|70235800:70235206:-	A3SS	ENSMUSG00000020831,ENSMUSG00000040904	0.07	0.05	0	0.06	0.04	0.01	0.08	0.05	-0.01	0.08	0.06	-0.01	0.07	0.04	0	0.06	0.05	0.01	0.08	0.06	-0.01	0.06	0.06	0.01	0.08	0.06	-0.01	0.08	0.05	-0.01	0.1	0.25	-0.03	0.07	0.05	0
5:121818760:121818854:-@5:121818649|121818679:121818465:-	A3SS	ENSMUSG00000042594	0.87	0.35	0.08	0.89	0.17	0.08	0.92	0.17	0.05	0.93	0.13	0.04	0.92	0.12	0.05	0.91	0.17	0.04	0.92	0.16	0.05	0.9	0.16	0.05	0.85	0.28	0.1	0.91	0.17	0.04	0.92	0.17	0.03	0.94	0.1	0.03
2:32712031:32712112:-@2:32710567|32710791:32710477:-	A3SS	ENSMUSG00000009555	0.02	0.06	0.02	0.05	0.23	-0.03	0.06	2.47	-0.04	0.06	1.58	-0.04	0.02	0.03	0	0.03	0.03	0.01	0.08	5.17	-0.06	0.1	1.07	-0.06	0.04	0.04	0	0.05	0.05	-0.01	0.06	0.11	-0.02	0.04	0.13	-0.02
8:106204331:106204540:-@8:106202351|106202359:106202231:-	A3SS	ENSMUSG00000033106	0.3	4.8	-0.16	0.14	0.17	0.04	0.19	0.14	-0.01	0.24	0.21	-0.06	0.12	0.29	0.06	0.17	0.14	-0.03	0.25	0.25	-0.07	0.19	0.18	-0.05	0.15	0.13	-0.01	0.13	0.12	0.01	0.21	0.34	-0.07	0.14	0.19	0.04
1:193114605:193114717:-@1:193113980|193114002:193113757:-	A3SS	ENSMUSG00000016181	0.86	0.27	0.04	0.93	0.18	-0.03	0.85	0.24	0.05	0.73	0.75	0.17	0.87	0.23	0.03	0.88	0.18	0.02	0.69	2.3	0.21	0.79	0.41	0.11	0.62	6.93	0.28	0.85	0.26	0.05	0.75	1.02	0.15	0.83	0.3	0.07
6:86420324:86420411:+@6:86423606|86424345:86424420:+	A3SS	ENSMUSG00000071337	0.06	0.07	0.01	0.19	0.26	-0.06	0.1	0.17	0.03	0.05	0.44	0.08	0.02	3.13	0.11	0.13	0.25	-0.06	0.13	0.15	0	0.06	0.07	0.01	0.21	0.81	-0.14	0.04	0.1	0.03	0.06	0.07	0.01	0.04	1.16	0.09
3:116506835:116506978:-@3:116504446|116504468:116504345:-	A3SS	ENSMUSG00000000339	0.87	0.56	0.08	0.98	0.29	-0.05	0.93	0.11	0	0.91	0.12	0.02	0.98	0.29	-0.05	0.96	0.09	-0.01	0.94	0.11	-0.01	0.8	1.62	0.15	0.95	0.09	0	0.96	0.09	-0.01	0.97	0.15	-0.02	0.92	0.1	0.01
8:3616250:3616384:-@8:3616125|3616158:3615994:-	A3SS	ENSMUSG00000019470	0.96	0.1	0	0.94	0.14	0.02	0.98	0.08	-0.02	0.98	0.07	-0.02	0.94	0.16	0.02	0.99	0.08	-0.03	0.98	0.08	-0.02	0.93	0.14	0.03	0.98	0.08	-0.02	0.98	0.08	-0.02	0.96	0.1	0	0.98	0.07	-0.02
4:43571189:43571407:-@4:43570906|43570911:43570672:-	A3SS	ENSMUSG00000028467	0.89	0.27	-0.03	0.95	0.35	-0.1	0.73	0.5	0.12	0.84	0.3	0.01	0.89	0.31	-0.04	0.86	0.25	0	0.91	0.32	-0.06	0.89	0.3	-0.03	0.7	0.49	0.16	0.78	0.38	0.08	0.89	0.24	-0.03	0.7	0.58	0.15
7:114554591:114554732:-@7:114552810|114553353:114552721:-	A3SS	ENSMUSG00000030670	NA	NA	NA	0.68	0.81	-0.19	NA	NA	NA	NA	NA	NA	NA	NA	NA	0.8	0.91	-0.24	NA	NA	NA	NA	NA	NA	NA	NA	NA	NA	NA	NA	NA	NA	NA	NA	NA	NA
11:69021030:69021193:+@11:69022377|69022393:69022614:+	A3SS	ENSMUSG00000020898	0.92	0.11	-0.02	0.91	0.15	0.03	0.91	0.18	0.03	0.91	0.15	0.03	0.91	0.14	0.03	0.85	0.24	0.05	0.89	0.23	0.05	0.91	0.14	-0.01	0.92	0.13	-0.02	0.92	0.14	-0.02	0.88	0.15	0.02	0.91	0.16	0.03
1:163933479:163933693:+@1:163934632|163934693:163934817:+	A3SS	ENSMUSG00000026584	0.81	0.33	-0.05	0.78	0.69	-0.14	0.78	0.62	-0.14	0.83	1.3	-0.19	0.78	0.61	-0.14	0.8	0.26	-0.04	0.86	1.49	-0.22	0.85	0.44	-0.09	0.75	0.28	0.01	0.81	0.29	-0.05	0.86	0.49	-0.1	0.73	0.47	-0.09
15:99309944:99310035:+@15:99314578|99314599:99314694:+	A3SS	ENSMUSG00000023007	0.93	0.26	-0.07	0.91	0.34	-0.08	0.9	0.28	-0.07	0.93	0.34	-0.1	0.81	0.47	0.02	0.92	0.28	-0.06	0.91	0.31	-0.08	0.91	0.3	-0.05	0.87	0.35	-0.01	0.86	0.31	0	0.93	0.28	-0.07	0.88	0.48	-0.05
15:97807965:97808161:-@15:97807767|97807788:97807594:-	A3SS	ENSMUSG00000022475	0.82	0.26	0.07	0.76	0.55	0.19	0.73	1.14	0.22	0.83	0.85	0.12	0.87	0.32	0.08	0.86	0.22	0.03	0.89	0.19	0.06	0.81	0.37	0.08	0.89	0.29	0	0.91	0.13	-0.02	0.81	0.39	0.08	0.84	0.84	0.11
5:121810851:121810996:+@5:121811385|121811464:121811612:+	A3SS	ENSMUSG00000042605	0.96	0.07	0.01	0.94	0.17	-0.03	0.94	0.19	-0.03	0.97	0.17	-0.06	0.88	0.25	0.03	0.98	0.06	-0.01	0.92	0.18	-0.01	0.93	0.14	0.04	0.94	0.14	0.03	0.93	0.15	0.04	0.96	0.1	0.01	0.97	0.16	-0.06
5:24445066:24445235:-@5:24444305|24444395:24443895:-	A3SS	ENSMUSG00000028959	0.21	0.58	-0.07	0.19	0.11	-0.02	0.19	0.12	-0.02	0.27	1.33	-0.1	0.2	0.14	-0.03	0.15	0.09	-0.01	0.34	33.59	-0.17	0.35	3.48631e+07	-0.21	0.18	0.16	-0.04	0.18	0.19	-0.04	0.27	10.15	-0.13	0.31	23.15	-0.14
4:133055013:133055203:+@4:133060662|133060676:133060892:+	A3SS	ENSMUSG00000037692	0.11	0.35	0.04	0.35	0.63	-0.14	0.1	0.42	0.11	0.1	0.45	0.11	0.18	0.4	0.03	0.14	0.23	0.01	0.1	0.43	0.11	0.1	0.27	0.05	0.24	0.46	-0.09	0.19	0.33	-0.04	0.26	0.49	-0.11	0.19	0.38	0.02
15:83033113:83033306:-@15:83016591|83016661:83016344:-	A3SS	ENSMUSG00000058099	NA	NA	NA	NA	NA	NA	NA	NA	NA	NA	NA	NA	NA	NA	NA	0.6	0.55	0.06	NA	NA	NA	NA	NA	NA	0.75	0.57	-0.09	NA	NA	NA	NA	NA	NA	NA	NA	NA
16:94122603:94122771:+@16:94123165|94123173:94123576:+	A3SS	ENSMUSG00000062713	0.9	0.25	-0.01	NA	NA	NA	NA	NA	NA	0.85	0.31	0.05	0.78	0.39	0.12	NA	NA	NA	0.83	0.34	0.07	NA	NA	NA	NA	NA	NA	NA	NA	NA	NA	NA	NA	0.88	0.24	0.02
15:6759488:6759657:+@15:6764280|6764290:6764347:+	A3SS	ENSMUSG00000050310	0.93	0.13	0.04	0.94	0.11	0.01	0.89	0.2	0.06	0.95	0.14	0	0.95	0.11	0	0.96	0.08	0.01	0.92	0.15	0.03	0.88	0.3	0.09	0.92	0.19	0.05	0.93	0.14	0.04	0.89	0.27	0.08	0.93	0.17	0.02
2:155930013:155930310:-@2:155921725|155921727:155921635:-	A3SS	ENSMUSG00000005882	0.83	0.37	-0.02	0.88	0.25	0.06	0.86	0.26	0.08	0.91	0.2	0.03	0.93	0.15	0.01	0.87	0.36	-0.06	0.73	0.55	0.21	0.91	0.31	-0.1	0.91	0.39	-0.1	0.85	0.48	-0.04	0.89	0.41	-0.08	0.84	0.31	0.1
4:41520912:41520966:-@4:41520395|41520398:41517691:-	A3SS	ENSMUSG00000028439	0.7	0.52	0.05	0.87	0.28	0.01	0.54	1.41	0.34	0.76	0.52	0.12	0.89	0.26	-0.01	0.75	0.54	0	0.67	0.73	0.21	0.88	0.55	-0.13	0.57	0.8	0.18	0.72	0.49	0.03	0.75	0.51	0	0.75	0.39	0.13
11:118287667:118287823:-@11:118285834|118285999:118285738:-	A3SS	ENSMUSG00000033909	0.94	0.17	-0.01	0.96	0.19	-0.05	0.94	0.22	-0.03	0.95	0.18	-0.04	0.93	0.16	-0.02	0.98	0.14	-0.05	0.92	0.21	-0.01	0.92	0.2	0.01	0.94	0.19	-0.01	0.95	0.12	-0.02	0.96	0.15	-0.03	0.89	0.2	0.02
8:71333627:71333831:+@8:71334313|71334316:71334394:+	A3SS	ENSMUSG00000004677	0.8	0.33	-0.04	0.77	0.29	0	0.52	2.25	0.25	0.78	0.22	-0.01	0.66	0.45	0.11	0.63	0.66	0.13	0.7	0.3	0.07	0.63	0.51	0.13	0.64	0.45	0.12	0.73	0.22	0.03	0.76	0.24	0	0.76	0.24	0.01
2:64914716:64914809:-@2:64912853|64912875:64912476:-	A3SS	ENSMUSG00000026888	0.15	0.26	-0.06	0.13	0.24	-0.06	0.24	0.4	-0.17	0.2	0.44	-0.13	0.11	0.18	-0.04	0.1	0.2	-0.01	0.25	0.56	-0.18	0.36	1.37	-0.27	NA	NA	NA	0.12	0.18	-0.03	0.28	0.56	-0.19	0.12	0.21	-0.05
18:33828727:33828810:-@18:33828156|33828217:33828104:-	A3SS	ENSMUSG00000024376	0.79	0.58	-0.17	0.86	1.01	-0.24	0.7	0.85	-0.08	0.77	0.9	-0.15	0.75	0.98	-0.13	0.83	0.7	-0.21	0.73	0.76	-0.11	0.85	0.78	-0.23	0.82	1.55	-0.2	0.75	0.7	-0.13	0.77	0.77	-0.15	0.78	0.92	-0.16
4:155249966:155250062:+@4:155250507|155250545:155250650:+	A3SS	ENSMUSG00000073684	0.54	0.63	0.03	0.67	0.86	0.05	0.64	0.91	0.08	0.59	0.74	0.13	0.75	0.56	-0.03	0.54	0.74	0.03	0.61	0.81	0.11	0.82	1.23	-0.25	0.74	0.9	-0.17	0.64	0.54	-0.07	0.44	0.62	0.13	0.25	3.56	0.47
6:119956071:119956196:-@6:119953902|119954232:119953771:-	A3SS	ENSMUSG00000045962	0.89	0.55	-0.16	0.89	0.61	-0.2	0.84	0.57	-0.15	0.71	0.45	-0.02	0.76	0.48	-0.07	0.84	0.54	-0.11	0.91	0.77	-0.22	0.87	0.64	-0.14	0.89	0.55	-0.16	0.75	0.55	-0.02	0.79	0.45	-0.06	0.92	1.01	-0.23
19:45047576:45047890:+@19:45049104|45049107:45049267:+	A3SS	ENSMUSG00000025212	0.97	0.09	0.02	0.93	0.13	0.04	0.89	0.21	0.08	0.96	0.07	0.01	0.97	0.07	0	0.94	0.15	0.05	0.96	0.07	0.01	0.96	0.15	0.03	0.9	0.27	0.09	0.97	0.06	0.02	0.95	0.23	0.04	0.97	0.06	0
1:37490260:37490393:-@1:37466579|37466583:37466537:-	A3SS	ENSMUSG00000026110	0.66	1.12	0.19	0.64	0.75	0.19	0.82	0.38	0.01	0.79	0.48	0.04	0.55	0.79	0.28	0.81	0.62	0.04	0.63	0.68	0.2	0.66	1.43	0.19	NA	NA	NA	0.8	0.44	0.05	0.52	1.74	0.33	0.77	0.36	0.06
5:134664185:134664316:-@5:134662157|134662162:134662103:-	A3SS	ENSMUSG00000029674	0.87	0.29	0.06	0.77	0.41	0.09	0.84	0.45	0.02	0.86	0.3	0	0.85	0.36	0.01	0.88	0.26	0.05	0.83	0.41	0.03	0.85	0.32	0.08	0.81	0.35	0.12	0.87	0.27	0.06	0.87	0.23	0.06	0.85	0.41	0.01
2:93849765:93849939:-@2:93848189|93848207:93847917:-	A3SS	ENSMUSG00000040272	0.47	3.03	-0.28	0.53	0.96	-0.22	0.38	0.55	-0.07	0.3	0.41	0.01	0.34	0.5	-0.03	0.16	0.37	0.03	0.39	0.51	-0.08	0.22	0.4	-0.03	0.38	0.7	-0.19	0.4	1.06	-0.21	0.4	1.12	-0.21	0.38	0.5	-0.07
5:125037861:125037997:-@5:125037376|125037379:125037274:-	A3SS	ENSMUSG00000029478	0.76	0.35	0.09	0.5	0.8	0.14	0.66	0.81	-0.02	0.84	0.76	-0.2	0.8	0.67	-0.16	0.3	3.14	0.55	0.66	0.83	-0.02	0.91	0.41	-0.06	0.52	1.07	0.33	0.9	0.3	-0.05	0.84	0.23	0.01	0.84	0.65	-0.2
2:181689377:181689611:-@2:181688718|181689295:181688422:-	A3SS	ENSMUSG00000002458	0.78	0.16	0.02	0.71	0.46	0.1	0.61	5.39	0.2	0.81	0.2	0	0.78	0.17	0.03	0.78	0.17	0.02	0.88	0.28	-0.07	0.88	0.37	-0.08	0.55	28.25	0.25	0.77	0.18	0.03	0.79	0.16	0.01	0.73	0.34	0.08
12:84322884:84323019:+@12:84325571|84325603:84325789:+	A3SS	ENSMUSG00000042472	0.96	0.11	-0.02	0.93	0.15	0.04	0.93	0.12	0.04	0.93	0.13	0.04	0.95	0.08	0.02	0.9	0.19	0.04	0.92	0.23	0.05	0.97	0.13	-0.03	0.93	0.13	0.01	0.91	0.15	0.03	0.95	0.09	-0.01	0.87	0.98	0.1
17:33696037:33696246:-@17:33692153|33692203:33691515:-	A3SS	ENSMUSG00000079557	0.15	0.15	-0.03	0.18	0.18	-0.05	0.31	7.84	-0.18	0.12	0.11	0.01	0.12	0.11	0.01	0.2	0.56	-0.08	0.11	0.13	0.02	0.21	0.6	-0.09	0.19	0.33	-0.07	0.1	0.1	0.02	0.21	0.69	-0.09	0.1	0.15	0.03
3:96557957:96558485:+@3:96558889|96558892:96558964:+	A3SS	ENSMUSG00000038393	0.61	0.2	0.05	0.6	0.2	0.05	0.56	3.21	0.09	0.63	0.11	0.02	0.58	0.36	0.07	0.6	0.39	0.06	0.59	0.33	0.06	0.6	0.29	0.06	0.51	2.75963e+09	0.15	0.64	0.15	0.02	0.59	1.01	0.07	0.65	0.1	0
2:163721128:163721301:+@2:163725457|163725460:163726158:+	A3SS	ENSMUSG00000035268	0.96	0.08	0.02	0.96	0.08	0.02	0.97	0.06	0.01	0.97	0.08	0.01	0.97	0.07	0.01	0.96	0.07	0.02	0.96	0.09	0.02	0.94	0.1	0.04	0.96	0.07	0.02	0.97	0.07	0.01	0.92	0.27	0.06	0.95	0.14	0.03
18:67677710:67677862:-@18:67675829|67675886:67675720:-	A3SS	ENSMUSG00000024539	0.95	0.33	0.04	0.99	0.04	-0.01	0.97	0.07	0.01	0.95	0.13	0.03	0.97	0.06	0.01	0.96	0.17	0.03	0.95	0.09	0.03	0.96	0.1	0.03	0.98	0.04	0.01	0.97	0.05	0.02	0.98	0.03	0.01	0.95	0.11	0.03
16:17576081:17576206:-@16:17575965|17575968:17574952:-	A3SS	ENSMUSG00000022756	0.4	0.92	0.19	0.66	0.78	-0.07	0.57	0.78	0.02	0.49	0.92	0.1	NA	NA	NA	0.53	0.77	0.06	0.47	0.98	0.12	0.47	1.11	0.12	0.64	1.12	-0.05	NA	NA	NA	0.64	0.97	-0.05	NA	NA	NA
17:88015399:88015480:-@17:88014547|88014550:88014406:-	A3SS	ENSMUSG00000005371	0.74	0.81	0.14	0.9	1.13	-0.21	0.62	0.42	0.07	0.71	0.39	-0.02	0.72	0.32	-0.03	0.74	0.7	0.14	0.58	0.56	0.11	0.85	0.27	0.03	0.53	11.91	0.35	0.76	0.48	0.12	0.76	0.51	0.12	0.78	0.4	-0.09
4:131885309:131885492:+@4:131886107|131886131:131886304:+	A3SS	ENSMUSG00000028911	0.09	0.17	-0.03	0.15	0.45	0.08	0.26	0.5	-0.03	0.23	0.43	0	0.15	0.53	0.08	0.12	0.31	-0.06	0.15	0.53	0.08	0.1	0.18	-0.04	0.2	0.37	-0.14	0.3	3.17	-0.24	0.07	0.15	-0.01	0.34	0.77	-0.11
18:61068096:61068219:+@18:61068742|61068745:61068956:+	A3SS	ENSMUSG00000024620	0.42	0.64	0.04	0.38	0.4	0.02	0.25	0.76	0.15	NA	NA	NA	NA	NA	NA	0.42	0.34	0.04	0.24	0.73	0.16	NA	NA	NA	0.12	65.77	0.34	NA	NA	NA	NA	NA	NA	NA	NA	NA
11:97691858:97691912:-@11:97691775|97691779:97691684:-	A3SS	ENSMUSG00000018537	0.78	0.93	-0.22	0.71	0.79	-0.16	0.79	0.76	-0.24	0.87	1	-0.32	0.4	1.04	0.15	0.9	1.48	-0.34	0.73	0.86	-0.18	0.74	0.82	-0.18	0.87	1.17	-0.31	0.61	0.86	-0.05	0.81	0.94	-0.25	0.68	0.9	-0.13
15:76603724:76603751:-@15:76603569|76603645:76603512:-	A3SS	ENSMUSG00000034022	0.49	0.81	0.05	0.57	0.72	-0.16	0.35	1.27	0.06	0.59	1.07	-0.18	0.33	0.65	0.08	0.41	0.72	0.13	0.36	0.76	0.05	0.51	1.07	0.03	0.55	1.23	-0.01	0.53	0.85	0.01	0.51	1.13	0.03	0.51	0.94	-0.1
10:4429085:4429166:-@10:4427691|4427692:4427171:-	A3SS	ENSMUSG00000019763	0.6	1.13	0.15	0.4	0.72	-0.04	0.64	1.51	-0.28	0.51	1.04	-0.15	0.56	1.64	-0.2	0.52	0.95	0.23	0.59	0.9	-0.23	0.39	1.8	0.36	0.71	0.62	0.04	0.38	1.23	0.37	0.35	2.11	0.4	0.44	0.86	-0.08
8:125737323:125737419:+@8:125745236|125745240:125745445:+	A3SS	ENSMUSG00000031851	0.95	0.14	-0.03	0.95	0.12	0.01	0.89	0.27	0.07	0.98	0.07	-0.02	0.97	0.1	-0.01	0.91	0.12	0.01	0.95	0.09	0.01	0.92	0.18	0	0.86	0.2	0.06	0.94	0.13	-0.02	0.9	0.14	0.02	0.93	0.14	0.03
7:29313082:29313213:+@7:29314139|29314283:29314402:+	A3SS	ENSMUSG00000030584	0.26	0.78	0.2	0.19	7.57	0.47	0.29	2.34	0.37	0.56	0.64	0.1	0.27	2.38	0.39	0.23	0.89	0.23	0.41	1.16	0.25	0.15	1.66	0.31	0.22	0.86	0.24	0.11	2.89	0.35	0.49	0.76	-0.03	0.33	1.61	0.33
4:63327830:63327895:+@4:63328532|63328535:63328703:+	A3SS	ENSMUSG00000045672	NA	NA	NA	NA	NA	NA	NA	NA	NA	NA	NA	NA	NA	NA	NA	0.62	0.69	0.09	NA	NA	NA	NA	NA	NA	NA	NA	NA	NA	NA	NA	NA	NA	NA	NA	NA	NA
11:29132845:29132905:+@11:29133852|29133856:29133926:+	A3SS	ENSMUSG00000020464	0.82	1.51	-0.34	0.88	0.64	-0.22	0.71	0.83	-0.05	0.79	0.84	-0.13	0.73	0.8	-0.07	0.86	1.58	-0.38	0.7	1.1	-0.04	0.83	1.62	-0.35	0.64	1.06	-0.16	0.83	1.71	-0.35	0.79	1.06	-0.31	0.86	0.94	-0.2
7:126131026:126131134:-@7:126129637|126129640:126129548:-	A3SS	ENSMUSG00000000131	0.9	0.21	0.03	0.9	0.17	0	0.89	0.2	0.01	0.84	0.27	0.06	0.88	0.18	0.02	0.88	0.26	0.05	0.87	0.22	0.03	0.91	0.15	0.02	0.73	7.44	0.2	0.91	0.17	0.02	0.92	0.15	0.01	0.88	0.19	0.02
6:47929050:47929130:+@6:47930711|47930714:47932637:+	A3SS	ENSMUSG00000052763	0.74	0.47	0.1	0.88	0.24	0.03	0.82	0.29	0.09	0.8	0.52	0.11	0.91	0.18	0	0.79	0.4	0.05	0.84	0.27	0.07	0.82	0.34	0.02	0.84	0.3	0	0.72	0.6	0.12	0.87	0.31	-0.03	0.94	0.2	-0.03
9:40802418:40802623:+@9:40802739|40802796:40802891:+	A3SS	ENSMUSG00000015656	1	0	0	1	0	0	1	0	0	1	0	0	1	0	0	1	0	0	1	0	0	1	0	0	1	0	0	1	0	0	1	0	0	1	0	0
6:113393103:113393194:+@6:113394581|113394692:113394860:+	A3SS	ENSMUSG00000030276	0.27	0.45	-0.02	0.13	0.31	0.04	0.09	0.31	0.08	0.44	1.01	-0.27	NA	NA	NA	0.49	1.17	-0.24	0.28	0.55	-0.11	0.67	2.25	-0.42	0.12	0.46	0.13	0.36	0.63	-0.11	0.55	1.32	-0.3	0.18	0.35	-0.01
14:56693424:56693578:+@14:56695621|56695669:56695748:+	A3SS	ENSMUSG00000079184	0.95	0.08	0.02	0.98	0.13	-0.05	0.97	0.12	-0.04	0.97	0.13	-0.04	0.95	0.14	-0.02	0.97	0.07	0	0.95	0.15	-0.02	0.94	0.13	0.03	0.99	0.06	-0.02	0.95	0.1	0.02	0.96	0.08	0.01	0.97	0.13	-0.04
11:79250981:79251149:-@11:79248513|79248659:79248391:-	A3SS	ENSMUSG00000017677	0.97	0.04	0	0.98	0.04	0	0.97	0.05	0.01	0.98	0.03	0	0.99	0.03	-0.01	0.97	0.04	0	0.98	0.04	0	0.98	0.05	-0.01	0.97	0.04	0	0.98	0.09	-0.01	0.97	0.04	0	0.98	0.03	0
9:106673517:106673738:-@9:106662413|106662414:106662360:-	A3SS	ENSMUSG00000040813	0.51	1.55	-0.11	0.45	0.9	-0.11	0.58	1.73	-0.24	0.48	1.06	-0.14	0.42	0.57	-0.08	0.54	1.81	-0.14	0.36	0.79	-0.02	0.51	0.92	-0.11	0.36	0.87	0.04	0.44	0.77	-0.04	0.47	1.14	-0.07	0.37	0.83	-0.03
4:156109998:156110023:+@4:156113889|156113929:156114001:+	A3SS	ENSMUSG00000059939	NA	NA	NA	0.47	1.17	0.21	0.46	1.27	0.22	0.65	1.02	0.03	0.64	0.73	0.04	NA	NA	NA	0.48	0.97	0.2	NA	NA	NA	NA	NA	NA	NA	NA	NA	NA	NA	NA	0.46	1.28	0.22
11:55409928:55409997:-@11:55407276|55407279:55407220:-	A3SS	ENSMUSG00000018593	0.78	0.24	0.07	0.84	0.13	0	0.77	0.26	0.07	0.88	0.2	-0.04	0.78	0.22	0.06	0.87	0.12	-0.02	0.76	0.3	0.08	0.89	0.2	-0.04	0.64	1.83	0.21	0.81	0.16	0.04	0.87	0.16	-0.02	0.85	0.14	-0.01
11:79244463:79244563:-@11:79242156|79243575:79241984:-	A3SS	ENSMUSG00000017677	0.15	9.96612e+09	-0.06	0.18	1000000000000	-0.13	0.31	1000000000000	-0.26	0.2	1000000000000	-0.15	0.03	83.52	0.02	0.21	1000000000000	-0.12	0.22	1000000000000	-0.17	0.19	1000000000000	-0.1	0.5	1000000000000	-0.41	0.05	76047.2	0.04	0.19	1000000000000	-0.1	0.11	9.0732e+10	-0.06
7:105619383:105619614:-@7:105619210|105619228:105619059:-	A3SS	ENSMUSG00000036989	0.24	0.24	-0.06	0.13	0.19	-0.04	0.25	0.94	-0.16	0.23	0.48	-0.14	0.18	0.29	-0.09	0.17	0.22	0.01	0.34	2.13	-0.25	0.21	0.24	-0.03	0.18	0.24	0	0.1	0.39	0.08	0.08	0.65	0.1	0.15	0.22	-0.06
17:46264883:46264978:-@17:46263810|46263813:46263689:-	A3SS	ENSMUSG00000012296	0.32	0.71	-0.09	0.32	0.97	-0.16	0.27	0.63	-0.11	0.18	0.36	-0.02	0.28	0.59	-0.12	0.13	0.4	0.1	0.26	0.56	-0.1	0.23	0.56	0	0.07	0.53	0.16	0.15	0.43	0.08	0.36	0.68	-0.13	0.33	0.67	-0.17
10:39132247:39132378:-@10:39122332|39122335:39122177:-	A3SS	ENSMUSG00000051736	0.8	0.35	0.09	0.87	0.37	-0.02	0.83	0.34	0.02	0.79	0.39	0.06	0.75	0.44	0.1	0.81	0.36	0.08	0.81	0.39	0.04	0.85	0.24	0.04	0.82	0.26	0.07	0.66	1.14	0.23	0.9	0.2	-0.01	0.76	0.43	0.09
4:119281570:119281652:-@4:119279199|119279211:119278934:-	A3SS	ENSMUSG00000028639	0.07	0	0	0.07	0	0	0.06	0	0.01	0.05	0.08	0.02	0.08	0.04	-0.01	0.08	0.04	-0.01	0.06	0.05	0.01	0.07	0	0	0.07	0	0	0.06	0.08	0.01	0.07	0	0	0.07	0	0
5:108638667:108638705:+@5:108639472|108639475:108639569:+	A3SS	ENSMUSG00000013495	0.68	0.8	0.16	0.71	0.65	0.12	0.9	0.36	-0.07	0.84	0.41	-0.01	0.83	0.55	0	0.74	0.51	0.1	0.67	0.73	0.16	0.82	0.44	0.02	0.67	0.69	0.17	0.82	0.47	0.02	0.83	0.39	0.01	0.83	0.41	0
2:26385451:26385630:+@2:26386753|26386925:26387089:+	A3SS	ENSMUSG00000085767	0.82	0.31	-0.02	0.85	0.41	-0.1	0.87	0.54	-0.12	0.64	0.47	0.11	0.79	0.33	-0.04	0.74	0.33	0.06	0.64	0.47	0.11	0.48	6.33	0.32	0.89	0.38	-0.09	0.54	2.52	0.26	0.57	1.77	0.23	0.64	0.53	0.11
16:94452964:94453032:+@16:94454427|94454430:94454523:+	A3SS	ENSMUSG00000040785	0.76	0.34	0.08	0.63	0.45	-0.02	0.87	2.28	-0.26	0.81	1.54	-0.2	0.91	9.99	-0.3	0.67	0.77	0.17	0.72	0.46	-0.11	0.64	1.71	0.2	0.75	0.41	0.09	0.76	0.3	0.08	0.74	0.41	0.1	0.77	0.69	-0.16
8:121975900:121975991:+@8:121978555|121978602:121978754:+	A3SS	ENSMUSG00000025316,ENSMUSG00000092329	0.94	0.12	0.02	0.92	0.16	0.01	0.93	0.13	0	0.92	0.15	0.01	0.88	0.22	0.05	0.96	0.08	0	0.96	0.15	-0.03	0.96	0.11	0	0.93	0.13	0.03	0.91	0.2	0.05	0.95	0.11	0.01	0.96	0.14	-0.03
11:70603470:70603548:+@11:70603768|70603871:70603943:+	A3SS	ENSMUSG00000020827	0.91	0.33	-0.05	0.87	0.28	-0.03	0.87	0.42	-0.03	0.96	0.36	-0.12	0.88	0.39	-0.04	0.9	0.4	-0.04	0.92	0.28	-0.08	0.91	0.3	-0.05	0.82	0.4	0.04	0.92	0.31	-0.06	0.95	0.26	-0.09	0.92	0.31	-0.08
X:151803662:151803802:+@X:151806272|151806276:151806407:+	A3SS	ENSMUSG00000025261	0.78	0.62	-0.12	0.74	0.38	0.02	0.6	0.86	0.16	0.74	0.43	0.02	0.47	1.54	0.29	0.57	0.5	0.09	0.76	0.44	0	0.83	0.81	-0.17	0.61	0.52	0.05	0.86	0.91	-0.2	0.53	0.79	0.13	0.26	19.89	0.5
X:7722249:7722378:+@X:7723849|7723853:7723920:+	A3SS	ENSMUSG00000039382	0.95	0.19	-0.05	0.49	1.11	0.32	0.77	0.5	0.04	0.85	0.4	-0.04	0.85	0.34	-0.04	0.67	1.37	0.23	0.94	0.37	-0.13	0.8	0.43	0.1	0.84	0.31	0.06	0.87	0.25	0.03	0.91	0.23	-0.01	0.8	0.47	0.01
12:8789407:8789488:+@12:8790385|8790517:8790866:+	A3SS	ENSMUSG00000020592	0.94	0.15	0.03	0.93	0.14	0.04	0.95	0.07	0.02	0.96	0.05	0.01	0.96	0.05	0.01	0.97	0.05	0	0.95	0.07	0.02	0.97	0.06	0	0.92	0.13	0.05	0.99	0.06	-0.02	0.98	0.05	-0.01	0.98	0.04	-0.01
X:134717938:134718050:+@X:134718656|134718726:134718818:+	A3SS	NA	0.24	0.67	-0.13	0.22	0.38	-0.05	0.33	0.86	-0.16	0.38	0.93	-0.21	0.42	1.01	-0.25	0.18	0.33	-0.07	0.27	0.61	-0.1	0.29	0.9	-0.18	0.26	0.76	-0.15	0.2	0.4	-0.09	0.26	0.74	-0.15	0.3	0.78	-0.13
2:69790286:69790321:+@2:69792337|69792373:69792491:+	A3SS	ENSMUSG00000027088	0.69	0.62	0.1	0.71	0.64	0.15	0.71	0.54	0.15	0.68	0.69	0.18	0.65	0.81	0.21	0.77	0.5	0.02	0.57	1.65	0.29	0.6	0.78	0.19	0.8	0.52	-0.01	0.79	0.44	0	0.69	0.52	0.1	0.67	0.76	0.19
11:70236024:70236211:-@11:70235760|70235800:70235696:-	A3SS	ENSMUSG00000020831,ENSMUSG00000040904	0.83	0.32	0.06	0.82	0.43	-0.02	0.92	0.4	-0.12	0.88	0.41	-0.08	0.74	0.43	0.06	0.78	0.54	0.11	0.9	0.63	-0.1	0.54	2.41	0.35	0.85	0.29	0.04	0.85	0.47	0.04	0.92	0.22	-0.03	0.68	0.49	0.12
14:70508456:70508573:-@14:70508177|70508214:70507999:-	A3SS	ENSMUSG00000022098	0.16	2228.23	-0.11	0.09	0.13	-0.03	0.3	0.92	-0.24	0.15	3.78	-0.09	0.14	0.58	-0.08	0.08	0.11	-0.03	0.24	636938	-0.18	0.25	1000000000000	-0.2	NA	NA	NA	0.16	2.26	-0.11	0.23	1000000000000	-0.18	0.15	3.11	-0.09
11:118418930:118419052:-@11:118417654|118417806:118417574:-	A3SS	ENSMUSG00000025575	0.39	0.41	-0.07	0.23	8.46	0.41	0.46	0.82	0.18	0.45	0.82	0.19	0.42	1.02	0.22	0.53	1.15	-0.21	0.39	1.25	0.25	0.54	0.99	-0.22	0.63	2.37	-0.31	0.33	0.34	-0.01	0.4	0.45	-0.08	0.36	1.47	0.28
7:100096373:100096535:-@7:100093481|100093484:100093372:-	A3SS	ENSMUSG00000030726	0.15	0.35	0.09	0.15	0.18	0.01	0.13	0.2	0.03	0.17	0.2	-0.01	0.12	0.2	0.04	0.19	0.26	0.05	0.15	0.2	0.01	0.18	0.29	0.06	0.1	1.16	0.14	0.18	0.28	0.06	0.17	0.29	0.07	0.23	0.32	-0.07
17:29705489:29705583:-@17:29705320|29705323:29705271:-	A3SS	ENSMUSG00000024018	0.85	0.32	0.01	0.54	0.74	0.08	0.84	0.96	-0.22	0.85	0.75	-0.23	0.87	0.95	-0.25	0.88	0.4	-0.02	0.87	0.97	-0.25	0.82	0.47	0.04	0.78	0.64	0.08	0.76	0.59	0.1	0.84	0.45	0.02	0.88	0.93	-0.26
12:85933282:85933674:+@12:85939326|85939329:85939510:+	A3SS	ENSMUSG00000012609	0.93	0.25	-0.03	0.81	0.77	0.13	0.65	2.59	0.29	0.93	0.15	0.01	0.9	0.18	0.04	0.87	0.19	0.03	0.92	0.15	0.02	0.91	0.17	-0.01	0.83	0.31	0.07	0.85	0.32	0.05	0.84	0.25	0.06	0.84	0.44	0.1
7:44246722:44246823:+@7:44247238|44247251:44247416:+	A3SS	ENSMUSG00000045411	0.74	1.12	-0.2	0.74	5.7	-0.28	0.76	10.44	-0.3	0.68	1.26	-0.22	0.56	0.41	-0.1	0.66	0.47	-0.12	0.41	0.36	0.05	0.74	1	-0.2	0.62	0.43	-0.08	0.73	1.32	-0.19	0.64	0.4	-0.1	0.54	0.38	-0.08
15:100232733:100232831:+@15:100245232|100245245:100245345:+	A3SS	ENSMUSG00000023027	0.09	0.17	-0.05	0.07	0.17	-0.01	0.08	0.2	-0.02	0.04	0.13	0.02	0.05	0.12	0.01	0.04	0.09	0	0.13	0.28	-0.07	0.35	2.94	-0.31	0.05	0.11	-0.01	0.1	0.19	-0.06	0.05	0.13	-0.01	0.05	0.12	0.01
2:25407596:25407736:+@2:25407841|25407844:25408014:+	A3SS	ENSMUSG00000015094	0.91	0.21	0.06	0.85	0.28	0	0.94	0.42	-0.09	0.97	1.65	-0.12	0.91	0.34	-0.06	0.95	0.1	0.02	0.97	2.71	-0.12	0.95	0.08	0.02	0.9	0.16	0.07	0.85	0.86	0.12	0.94	0.11	0.03	0.89	0.19	-0.04
11:106160360:106160860:-@11:106159414|106159442:106159348:-	A3SS	ENSMUSG00000040699	0.81	0.66	-0.12	0.75	0.83	-0.08	0.59	0.96	0.08	0.53	0.95	0.14	0.77	0.61	-0.1	0.85	0.57	-0.16	0.81	0.74	-0.14	0.42	1.61	0.27	0.49	1.31	0.2	0.71	0.84	-0.02	0.66	0.89	0.03	0.62	0.95	0.05
10:128833312:128833411:+@10:128838444|128838447:128838490:+	A3SS	ENSMUSG00000078427	0.79	0.33	-0.08	0.79	0.23	0	0.79	0.26	0	0.9	0.47	-0.11	0.81	0.22	-0.02	0.85	0.83	-0.14	0.76	0.25	0.03	0.9	1.44	-0.19	0.82	0.48	-0.11	0.8	0.43	-0.09	0.82	0.42	-0.11	0.82	0.25	-0.03
4:154978393:154978442:+@4:154978921|154978955:154979025:+	A3SS	ENSMUSG00000029056	0.54	0.83	0.08	0.7	0.94	-0.09	0.42	1.02	0.19	0.75	0.96	-0.14	0.58	1.13	0.03	0.41	1.07	0.21	0.62	1.07	-0.01	0.6	0.66	0.02	0.5	0.91	0.12	0.6	0.62	0.02	0.36	1.01	0.26	0.67	0.62	-0.06
19:6921622:6921808:-@19:6914195|6914292:6914079:-	A3SS	ENSMUSG00000024955	0.69	0.85	-0.09	0.7	1.51	-0.29	0.71	1.19	-0.3	0.77	1.72	-0.36	0.48	0.7	-0.07	0.71	0.77	-0.11	0.76	1.81	-0.35	0.75	0.76	-0.15	0.76	0.63	-0.16	0.78	0.73	-0.18	0.77	0.89	-0.17	0.74	1.96	-0.33
7:98064734:98064924:-@7:98064237|98064309:98064113:-	A3SS	ENSMUSG00000030761	NA	NA	NA	0.06	0.12	-0.03	0.09	0.15	-0.06	NA	NA	NA	NA	NA	NA	0.08	0.19	-0.06	NA	NA	NA	NA	NA	NA	NA	NA	NA	NA	NA	NA	NA	NA	NA	NA	NA	NA
5:145177230:145177302:+@5:145178758|145178784:145178928:+	A3SS	ENSMUSG00000029625	0.86	0.46	-0.09	0.93	0.45	-0.15	0.92	0.45	-0.14	0.81	0.4	-0.03	0.77	0.55	0.01	0.92	0.54	-0.15	0.76	0.48	0.02	0.68	0.68	0.09	0.86	0.46	-0.09	0.71	0.56	0.06	0.81	0.54	-0.04	0.85	0.41	-0.07
16:91673441:91673778:+@16:91673969|91673985:91674022:+	A3SS	ENSMUSG00000022961	0.13	0.69	0.18	0.25	0.47	-0.05	0.34	0.63	-0.14	0.1	0.4	0.1	0.16	0.33	0.04	0.16	0.58	0.15	0.12	0.37	0.08	0.18	0.6	0.13	0.42	0.65	-0.11	0.1	0.79	0.21	0.09	0.88	0.22	0.14	0.47	0.06
4:63309522:63309629:+@4:63312690|63313426:63313479:+	A3SS	ENSMUSG00000045672	NA	NA	NA	NA	NA	NA	NA	NA	NA	NA	NA	NA	NA	NA	NA	0.56	12.53	-0.53	NA	NA	NA	NA	NA	NA	NA	NA	NA	NA	NA	NA	NA	NA	NA	NA	NA	NA
7:44860989:44861059:+@7:44861147|44861189:44861239:+	A3SS	ENSMUSG00000002963	0.57	0.88	0.12	0.66	0.56	0.04	0.67	0.84	0.03	0.76	0.58	-0.06	0.7	0.73	0	0.73	0.68	-0.04	0.69	0.63	0.01	0.7	0.79	-0.01	0.69	0.75	0	0.63	0.64	0.06	0.55	0.84	0.14	0.61	0.59	0.09
15:94582750:94582875:-@15:94581324|94581367:94581217:-	A3SS	ENSMUSG00000022451	0.97	0.07	0.02	0.98	0.03	0.01	0.98	0.05	0.01	0.98	0.04	0.01	0.98	0.04	0.01	0.98	0.03	0.01	0.96	0.1	0.03	0.96	0.08	0.03	0.98	0.05	0.01	0.98	0.03	0.01	0.98	0.03	0.01	0.98	0.04	0.01
5:122354413:122354476:+@5:122360013|122360029:122360204:+	A3SS	ENSMUSG00000029462	0.99	0.57	-0.04	0.95	0.06	0.02	0.93	0.14	0.04	0.98	0.06	-0.01	0.99	0.08	-0.02	0.97	0.1	-0.02	0.99	0.11	-0.02	0.98	0.14	-0.03	0.96	0.06	-0.01	0.99	0.32	-0.04	0.96	0.08	-0.01	0.98	0.07	-0.01
4:155249966:155250062:+@4:155250506|155250549:155250650:+	A3SS	ENSMUSG00000073684	0.87	0.21	0.07	0.89	0.3	-0.01	0.92	0.21	-0.04	0.79	0.44	0.09	0.91	0.31	-0.03	0.92	0.2	0.02	0.87	0.38	0.01	0.9	0.19	0.04	0.93	0.18	0.01	0.85	0.3	0.09	0.93	0.15	0.01	0.84	0.38	0.04
1:57391449:57391536:-@1:57390743|57390758:57390642:-	A3SS	ENSMUSG00000048495	0.89	0.17	0.02	0.91	0.2	-0.01	0.9	0.23	0	0.88	0.24	0.02	0.91	0.22	-0.01	0.84	0.26	0.07	0.83	0.3	0.07	0.81	0.39	0.1	0.96	0.18	-0.05	0.91	0.18	0	0.87	0.23	0.04	0.92	0.22	-0.02
8:88697028:88697099:+@8:88702305|88702308:88702438:+	A3SS	ENSMUSG00000036712	NA	NA	NA	0.63	0.96	-0.06	NA	NA	NA	0.78	0.77	-0.21	0.57	0.82	0	NA	NA	NA	0.5	0.78	0.07	NA	NA	NA	NA	NA	NA	NA	NA	NA	NA	NA	NA	0.64	0.92	-0.07
5:114797853:114797914:+@5:114798518|114798521:114798651:+	A3SS	ENSMUSG00000041870	0.15	0.14	0.03	0.12	0.18	0.03	0.19	0.2	-0.04	0.12	0.16	0.03	0.17	0.15	-0.02	0.13	0.19	0.05	0.26	0.54	-0.11	0.18	0.17	0	0.04	73.26	0.14	0.15	0.15	0.03	0.18	0.16	0	0.12	0.15	0.03
3:103808900:103809387:-@3:103808098|103808237:103808072:-	A3SS	ENSMUSG00000027845	0.58	0.83	0.17	0.58	1.32	-0.19	0.77	2.13	-0.38	0.6	1.16	-0.21	0.68	1.32	-0.29	0.67	0.57	0.08	0.5	0.79	-0.11	0.57	0.84	0.18	0.27	7.86	0.48	0.6	0.98	0.15	0.82	0.42	-0.07	0.55	0.99	-0.16
14:101911999:101912160:+@14:101913159|101913240:101913346:+	A3SS	ENSMUSG00000033060	0.03	0.06	0.02	0.04	0.13	0.03	0.05	0.13	0.02	0.04	0.14	0.03	0.02	0.31	0.05	0.06	0.1	-0.01	0.03	0.15	0.04	0.07	0.1	-0.02	0.06	0.1	-0.01	0.02	0.14	0.03	0.03	0.06	0.02	0.01	0.41	0.06
8:84696827:84696975:+@8:84697115|84697269:84697348:+	A3SS	ENSMUSG00000001909	0.79	0.45	0.09	0.83	0.46	-0.09	0.76	0.51	-0.02	0.9	0.66	-0.16	0.82	0.49	-0.08	0.85	0.28	0.03	0.86	0.5	-0.12	0.88	0.35	0	0.77	0.52	0.11	0.89	0.32	-0.01	0.85	0.24	0.03	0.84	0.44	-0.1
2:34684182:34684395:-@2:34681707|34681745:34681635:-	A3SS	ENSMUSG00000026867	0.02	0.04	-0.01	0.03	0.05	-0.01	0.02	0.04	0	0.01	0.03	0.01	0.01	0.04	0.01	0.02	0.04	-0.01	0.02	0.04	0	0.02	0.04	-0.01	0.02	0.04	-0.01	0.02	0.03	-0.01	0.01	0.04	0	0.01	0.04	0.01
3:116585196:116585270:-@3:116582724|116582923:116582494:-	A3SS	ENSMUSG00000033439	0.83	0.55	-0.11	0.76	0.42	-0.09	0.41	2.43	0.26	0.54	0.6	0.13	0.75	0.58	-0.08	0.71	0.33	0.01	0.36	2.72	0.31	0.46	1.7	0.26	0.36	14.41	0.36	0.8	0.5	-0.08	0.66	0.38	0.06	0.7	0.41	-0.03
10:123032523:123032749:-@10:123031121|123031124:123031040:-	A3SS	ENSMUSG00000034602	0.28	0.55	0.13	0.15	0.24	-0.03	0.59	2.81667e+09	-0.47	0.17	0.28	-0.05	0.07	0.2	0.05	0.23	1.65	0.18	0.35	8	-0.23	0.2	2.15	0.21	0.28	0.58	0.13	0.23	1.42	0.18	0.15	5.55	0.26	0.13	0.19	-0.01
4:127023267:127023568:+@4:127023650|127023674:127023769:+	A3SS	ENSMUSG00000028820	0.01	0	-0.01	0	0	0	0	0	0	0.01	0	-0.01	0	0	0	0	0	0	0	0	0	0	0	0	0.01	0	-0.01	0	0	0	0	0	0	0	0	0
15:99314843:99314980:+@15:99315112|99315191:99315286:+	A3SS	ENSMUSG00000023007	0.17	0.46	0.11	0.13	0.29	-0.06	0.05	0.14	0.02	0.15	0.38	-0.08	0.29	0.66	-0.22	0.12	0.69	0.16	0.1	0.2	-0.03	0.1	0.82	0.18	0.04	3.65	0.24	0.09	0.94	0.19	0.11	0.82	0.17	0.18	0.51	-0.11
1:163944796:163944935:+@1:163946164|163946203:163946348:+	A3SS	ENSMUSG00000026584	0.94	0.21	-0.04	0.9	0.23	0	0.88	0.19	0.02	0.87	0.26	0.03	0.93	0.19	-0.03	0.84	0.32	0.06	0.92	0.21	-0.02	0.85	0.32	0.05	0.9	0.26	0	0.9	0.21	0	0.89	0.2	0.01	0.95	0.23	-0.05
9:122263670:122263789:-@9:122261479|122261653:122261084:-	A3SS	ENSMUSG00000037949	0.97	0.06	0.01	0.89	0.3	0.09	0.92	0.16	0.06	0.92	0.45	0.06	0.97	0.04	0.01	0.97	0.05	0.01	0.98	0.04	0	0.98	0.06	0	0.91	0.17	0.07	0.97	0.06	0.01	0.99	0.05	-0.01	0.97	0.04	0.01
11:84828751:84829003:-@11:84825521|84825577:84825368:-	A3SS	NA	0.59	0.38	0.09	0.8	0.93	-0.19	0.62	0.35	-0.01	0.74	0.47	-0.13	0.8	0.93	-0.19	0.61	0.36	0.07	0.82	1.32	-0.21	0.47	1.42	0.21	0.75	0.5	-0.07	0.51	0.9	0.17	0.59	0.4	0.09	0.7	0.34	-0.09
17:25775046:25775141:+@17:25776949|25776966:25777109:+	A3SS	ENSMUSG00000002280	0.07	0.13	0	0.04	0.15	0.04	0.05	0.16	0.03	0.08	0.16	0	0.03	0.17	0.05	0.07	0.14	0	0.12	0.21	-0.04	0.07	0.13	0	0.11	0.2	-0.04	0.04	0.15	0.03	0.05	0.16	0.02	0.02	0.16	0.06
2:11784291:11784452:+@2:11785123|11785170:11785260:+	A3SS	ENSMUSG00000047909	0.83	0.46	0	0.72	0.69	-0.11	0.69	0.61	-0.08	0.85	1.14	-0.24	0.74	0.72	-0.13	0.79	0.38	0.04	0.83	1.08	-0.22	0.9	0.28	-0.07	0.59	0.98	0.24	0.51	1.02	0.32	0.8	0.36	0.03	0.81	0.97	-0.2
2:92391036:92391141:-@2:92389205|92389280:92388975:-	A3SS	ENSMUSG00000027223	0.66	0.65	0.1	0.78	0.38	0.03	0.86	0.35	-0.05	0.91	0.36	-0.1	0.81	0.41	0	0.74	0.49	0.02	0.9	0.38	-0.09	0.86	0.43	-0.1	0.89	0.46	-0.13	0.69	0.51	0.07	0.91	0.45	-0.15	0.85	0.34	-0.04
15:12821404:12821553:-@15:12818127|12818284:12817858:-	A3SS	ENSMUSG00000022195	0.99	0.69	-0.07	0.98	0.53	-0.08	0.93	0.17	-0.03	0.95	0.2	-0.05	0.98	0.52	-0.08	0.97	0.27	-0.05	0.97	0.24	-0.07	0.92	0.14	0	0.98	0.3	-0.06	0.95	0.15	-0.03	0.91	0.12	0.01	0.97	0.29	-0.07
2:25608113:25608446:-@2:25602550|25602555:25602421:-	A3SS	ENSMUSG00000015087	0.97	0.06	0	0.97	0.09	-0.02	0.97	0.07	-0.02	0.96	0.08	-0.01	0.97	0.08	-0.02	0.97	0.06	0	0.98	0.1	-0.03	0.95	0.08	0.02	0.95	0.09	0.02	0.94	0.14	0.03	0.91	0.49	0.06	0.95	0.08	0
12:84131332:84131387:+@12:84135567|84135571:84135693:+	A3SS	ENSMUSG00000042523	0.8	0.63	-0.05	0.71	0.55	0.17	0.81	0.39	0.07	0.59	0.97	0.29	NA	NA	NA	0.73	0.72	0.02	0.51	1.91	0.37	0.63	0.53	0.12	0.77	0.56	-0.02	0.78	0.48	-0.03	0.6	0.71	0.15	0.85	0.28	0.03
12:117865030:117865164:+@12:117870006|117870009:117870137:+	A3SS	ENSMUSG00000021175	0.68	0.37	0.05	0.55	0.54	0.12	0.66	0.34	0.01	0.66	0.33	0.01	0.62	0.37	0.05	0.62	0.44	0.11	0.55	0.54	0.12	0.58	0.64	0.15	0.53	0.82	0.2	0.63	0.44	0.1	0.7	0.36	0.03	0.64	0.34	0.03
19:5118184:5118298:-@19:5117432|5117469:5117194:-	A3SS	ENSMUSG00000024862	0.56	0.92	0.31	0.57	0.8	0.11	0.39	1.62	0.29	0.43	0.99	0.25	0.71	0.55	-0.03	0.57	1.34	0.3	0.66	0.68	0.02	0.54	1.03	0.33	0.56	1.5	0.31	0.46	2.07	0.41	0.42	4.42	0.45	0.81	0.92	-0.13
1:63280767:63280877:+@1:63290647|63290677:63290782:+	A3SS	ENSMUSG00000027520	0.47	0.9	0.23	NA	NA	NA	NA	NA	NA	NA	NA	NA	NA	NA	NA	0.8	0.6	-0.1	NA	NA	NA	0.44	1.12	0.26	0.56	0.76	0.14	0.69	0.74	0.01	0.65	0.62	0.05	NA	NA	NA
14:56700820:56701000:-@14:56699306|56699374:56699149:-	A3SS	ENSMUSG00000097743	0.76	0.5	-0.06	NA	NA	NA	NA	NA	NA	NA	NA	NA	NA	NA	NA	0.74	0.46	-0.04	NA	NA	NA	0.74	0.49	-0.04	0.53	0.69	0.17	0.61	0.6	0.09	0.56	0.72	0.14	NA	NA	NA
8:84690517:84690572:+@8:84690802|84690811:84690947:+	A3SS	ENSMUSG00000001909	0.11	0.15	0.01	0.13	0.19	0.04	0.11	0.26	0.06	0.15	0.19	0.02	0.15	0.18	0.02	0.17	0.23	-0.05	0.24	0.3	-0.07	0.13	0.17	-0.01	0.16	0.24	-0.04	0.07	0.19	0.05	0.24	0.73	-0.12	0.15	0.18	0.02
4:21859084:21859307:+@4:21860820|21860878:21860991:+	A3SS	ENSMUSG00000028248	0.89	0.19	0.05	0.95	0.15	-0.04	0.95	0.14	-0.04	0.94	0.14	-0.03	0.96	0.21	-0.05	0.87	0.5	0.07	0.86	0.24	0.05	0.84	1.36	0.1	0.88	0.29	0.06	0.94	0.1	0	0.87	0.46	0.07	0.93	0.14	-0.02
11:120611113:120611178:-@11:120610964|120610972:120610876:-	A3SS	ENSMUSG00000025137	0.06	0.21	0.06	0.08	0.16	-0.03	0.1	0.22	-0.05	0.19	0.34	-0.14	0.16	0.29	-0.11	0.07	0.21	0.05	0.24	0.49	-0.19	0.08	0.25	0.04	0.1	0.27	0.02	0.16	0.3	-0.04	0.07	0.28	0.05	0.07	0.14	-0.02
16:10785431:10785536:-@16:10784921|10785041:10783809:-	A3SS	ENSMUSG00000038037	0.25	0.74	0.11	0.32	0.46	-0.05	0.53	1.4	-0.26	0.72	27.4	-0.45	0.51	1.05	-0.24	0.23	0.51	0.13	0.21	0.63	0.06	0.54	0.66	-0.18	0.79	6.59	-0.43	0.32	0.55	0.04	0.71	2.12	-0.35	0.37	0.56	-0.1
15:86133675:86133759:+@15:86134786|86134881:86134949:+	A3SS	ENSMUSG00000035900	0.19	0.54	0.11	NA	NA	NA	0.24	0.45	-0.17	0.09	0.17	-0.02	0.07	0.15	0	0.31	0.87	-0.01	0.12	0.24	-0.05	0.28	0.81	0.02	0.17	0.59	0.13	0.14	0.68	0.16	0.28	0.58	0.02	0.08	0.19	-0.01
1:179765878:179766070:-@1:179763602|179763673:179763470:-	A3SS	ENSMUSG00000026491	0.95	0.07	0.01	0.97	0.06	-0.01	0.93	0.13	0.03	0.97	0.06	-0.01	0.96	0.06	0	0.96	0.06	0	0.95	0.08	0.01	0.94	0.09	0.02	0.95	0.06	0.01	0.94	0.09	0.02	0.93	0.1	0.03	0.96	0.06	0
7:66710159:66710746:+@7:66711873|66711929:66712044:+	A3SS	ENSMUSG00000053091	0.86	0.31	0.08	0.91	0.17	0.04	0.74	0.71	0.21	0.96	0.11	-0.01	0.95	0.1	0	0.95	0.14	-0.01	0.85	0.55	0.1	0.92	0.16	0.02	0.92	0.16	0.02	0.92	0.17	0.02	0.93	0.15	0.01	0.96	0.13	-0.01
2:30404528:30404590:-@2:30403626|30403641:30403489:-	A3SS	ENSMUSG00000026853	0.19	0.36	-0.11	0.19	0.65	-0.14	0.23	0.56	-0.18	0.1	0.2	-0.05	0.07	0.17	-0.02	0.19	0.37	-0.11	0.2	0.57	-0.15	0.1	0.17	-0.02	0.31	0.69	-0.23	0.14	0.28	-0.06	0.06	0.16	0.02	0.12	0.27	-0.07
8:67908486:67908566:-@8:67906296|67906371:67906259:-	A3SS	ENSMUSG00000030465	NA	NA	NA	NA	NA	NA	NA	NA	NA	0.53	1.19	0.23	NA	NA	NA	0.64	1.27	-0.01	0.45	1.85	0.31	NA	NA	NA	NA	NA	NA	NA	NA	NA	NA	NA	NA	NA	NA	NA
2:28542290:28542483:+@2:28542855|28542891:28542950:+	A3SS	ENSMUSG00000026821	0.53	0.81	0.18	0.67	0.44	0.03	0.4	2.37	0.3	0.58	0.54	0.12	0.65	0.65	0.05	0.6	0.49	0.11	0.52	0.81	0.18	0.59	0.5	0.12	0.24	25924.2	0.47	0.53	0.77	0.18	0.43	5.41	0.28	0.59	0.49	0.11
17:47578709:47578773:+@17:47593609|47593654:47593852:+	A3SS	ENSMUSG00000034165	0.94	0.1	0.03	0.96	0.1	-0.01	0.93	0.12	0.02	0.94	0.12	0.01	0.9	0.19	0.05	0.97	0.08	0	0.89	0.23	0.06	0.89	0.21	0.08	0.95	0.09	0.02	0.94	0.11	0.03	0.92	0.19	0.05	0.94	0.11	0.01
9:65121780:65121920:+@9:65122508|65122651:65122806:+	A3SS	ENSMUSG00000032816	0.13	0.82	-0.09	NA	NA	NA	NA	NA	NA	0.09	0.12	0	0.03	0.24	0.06	0.05	0.08	-0.01	0.15	0.25	-0.06	0.19	29.92	-0.15	NA	NA	NA	0.1	0.18	-0.06	0.07	0.14	-0.03	0.1	0.14	-0.01
8:121104392:121104505:-@8:121101536|121103004:121101424:-	A3SS	ENSMUSG00000031816	0.62	0.62	-0.05	0.38	1.04	0.2	0.47	0.78	0.11	0.6	0.63	-0.02	0.53	0.84	0.05	0.35	0.94	0.22	0.49	0.87	0.09	0.58	0.63	-0.01	0.41	0.94	0.16	0.5	0.63	0.07	0.72	0.84	-0.15	0.38	1.07	0.2
15:76331294:76331463:+@15:76331644|76331896:76332075:+	A3SS	ENSMUSG00000022561	0.03	0.05	0.01	0.09	1.69	-0.06	0.11	15.44	-0.08	0.06	0.12	-0.03	0.04	0.06	-0.01	0.12	14.35	-0.08	0.01	0.06	0.02	0.06	0.06	-0.02	0.11	0.76	-0.07	0.04	0.04	0	0.04	0.04	0	0.05	0.12	-0.02
7:127842264:127842365:+@7:127842423|127842445:127842544:+	A3SS	ENSMUSG00000030805	0.13	0.39	-0.1	0.15	0.26	0.03	0.14	0.26	0.04	0.1	0.29	0.08	0.1	0.3	0.08	0.06	0.13	-0.03	0.11	0.25	0.07	0.11	0.23	-0.08	0.1	0.16	-0.07	0.09	0.17	-0.06	0.09	0.18	-0.06	0.05	0.52	0.13
15:74997879:74998031:-@15:74997617|74997632:74997535:-	A3SS	NA	0.2	0.94	0.26	NA	NA	NA	NA	NA	NA	0.5	0.89	0.06	0.26	1.31	0.3	0.6	0.73	-0.14	0.65	0.89	-0.09	NA	NA	NA	NA	NA	NA	0.37	1	0.09	0.3	0.81	0.16	0.13	2.33	0.43
19:46079131:46079258:+@19:46079908|46079911:46080085:+	A3SS	ENSMUSG00000015176	0.56	0.28	0.06	0.58	0.16	0	0.53	0.24	0.05	0.61	0.17	-0.03	0.56	0.16	0.02	0.51	1.32	0.11	0.55	0.19	0.03	0.53	0.52	0.09	0.57	0.21	0.05	0.55	0.31	0.07	0.6	0.15	0.02	0.56	0.18	0.02
X:134808919:134809221:-@X:134808442|134808499:134808235:-	A3SS	ENSMUSG00000033436	0.76	0.15	0	0.79	0.39	-0.08	0.77	0.41	-0.06	0.85	1.87	-0.14	0.82	0.6	-0.11	0.81	0.22	-0.05	0.81	0.4	-0.1	0.87	0.81	-0.11	0.86	0.63	-0.1	0.87	0.68	-0.11	0.89	2.52	-0.13	0.85	4.36	-0.14
19:8847406:8847547:+@19:8847667|8847914:8847982:+	A3SS	ENSMUSG00000071657	0.72	0.58	0.04	0.79	0.5	0	0.69	0.73	0.1	0.7	0.66	0.09	0.45	2.5	0.34	0.6	0.81	0.16	0.73	0.61	0.06	0.59	0.71	0.17	0.64	0.69	0.12	0.61	0.67	0.15	0.69	0.56	0.07	0.72	0.5	0.07
3:14588140:14588301:+@3:14601000|14601003:14601046:+	A3SS	ENSMUSG00000027552	0.06	0.14	-0.01	0.07	0.26	0.06	0.07	0.25	0.06	0.09	0.27	0.04	0.06	0.26	0.07	0.05	0.11	0	0.08	0.26	0.05	0.17	0.38	-0.12	0.03	0.12	0.02	0.05	0.15	0	0.11	0.2	-0.06	0.1	0.29	0.03
13:119464565:119464690:+@13:119465280|119466074:119466304:+	A3SS	ENSMUSG00000062822	0.69	0.66	0.02	0.67	0.49	0.04	0.88	0.52	-0.17	0.78	0.46	-0.07	0.79	0.64	-0.08	0.83	0.56	-0.12	0.69	0.48	0.02	0.54	0.66	0.17	0.77	0.66	-0.06	0.89	0.79	-0.18	0.8	0.75	-0.09	0.82	0.59	-0.11
1:93512104:93512184:+@1:93528568|93528569:93528779:+	A3SS	ENSMUSG00000034066	0.07	0.19	-0.01	0.28	0.54	-0.17	0.5	1.79	-0.39	0.09	0.24	0.02	0.15	0.3	-0.04	0.46	7.42	-0.4	0.08	0.2	0.03	0.1	0.24	-0.04	0.42	1.25	-0.36	0.08	0.17	-0.02	0.23	0.67	-0.17	0.09	0.19	0.02
X:101293425:101293630:+@X:101293793|101293796:101293870:+	A3SS	ENSMUSG00000079487	0.86	0.4	-0.08	0.77	0.78	-0.12	0.69	1.29	-0.04	0.82	0.75	-0.17	0.65	0.71	0	0.77	0.54	0.01	0.78	0.78	-0.13	0.84	0.42	-0.06	0.64	0.61	0.14	0.88	0.43	-0.1	0.86	0.41	-0.08	0.89	0.75	-0.24
17:34114890:34115264:-@17:34114478|34114650:34114350:-	A3SS	ENSMUSG00000024335	0.11	1876.47	-0.05	0.09	0.22	-0.03	0.13	370.22	-0.07	0.12	132.44	-0.06	0.12	58.38	-0.06	0.07	0.05	-0.01	0.09	0.29	-0.03	0.15	1000000000000	-0.09	0.14	6726.24	-0.08	0.12	101.48	-0.06	0.14	3.02469e+07	-0.08	0.12	19.05	-0.06
3:95742316:95742417:-@3:95742146|95742223:95742074:-	A3SS	ENSMUSG00000028107	0.01	0.13	0.05	0.01	0.08	0.03	0.04	0.08	0	0.01	0.07	0.03	0.02	0.06	0.02	0.02	0.11	0.04	0.02	0.07	0.02	0.02	0.11	0.04	0.03	0.11	0.03	0.02	0.12	0.04	0.02	0.13	0.04	0.03	0.08	0.01
5:9131276:9131308:-@5:9130477|9130652:9130368:-	A3SS	ENSMUSG00000042508	0.21	46.09	-0.19	0.05	0.14	0.05	0.11	0.2	-0.01	0.23	0.54	-0.13	0.12	0.19	-0.02	0.19	22.19	-0.17	0.41	1.87	-0.31	0.15	3.2	-0.13	0.32	2082.28	-0.3	0.32	2.93	-0.3	0.22	7.56	-0.2	0.28	0.85	-0.18
1:86257226:86257362:+@1:86262039|86262042:86262165:+	A3SS	ENSMUSG00000062590	0.35	0.56	-0.04	NA	NA	NA	NA	NA	NA	NA	NA	NA	NA	NA	NA	0.44	0.78	-0.13	NA	NA	NA	0.3	0.74	0.01	NA	NA	NA	NA	NA	NA	0.54	1.58	-0.23	NA	NA	NA
X:160588965:160589018:+@X:160590166|160590168:160590368:+	A3SS	ENSMUSG00000031295	0.08	0.23	0.03	0.06	0.21	0.05	0.05	0.18	0.06	0.06	0.26	0.05	0.27	0.6	-0.16	0.04	0.18	0.07	0.04	0.19	0.07	0.13	0.24	-0.02	0.08	0.19	0.03	0.1	0.2	0.01	0.07	0.18	0.04	0.03	0.22	0.08
7:46786510:46786643:-@7:46783683|46783717:46783471:-	A3SS	ENSMUSG00000014418	0.04	0.14	0.03	0.05	0.11	0	0.15	0.33	-0.1	0.04	0.09	0.01	0.08	0.13	-0.03	0.04	0.13	0.03	0.06	0.11	-0.01	0.04	0.15	0.03	0.09	0.13	-0.02	0.05	0.12	0.02	0.09	0.12	-0.02	0.08	0.13	-0.03
2:156158400:156158477:-@2:156154271|156154289:156154239:-	A3SS	ENSMUSG00000027620	0.75	1.78	-0.31	0.63	1.76	-0.31	0.86	75.8	-0.54	0.44	0.49	-0.12	0.43	0.57	-0.11	0.52	0.52	-0.08	0.54	0.86	-0.22	0.67	1.07	-0.23	0.84	6.05	-0.4	0.39	0.55	0.05	0.51	0.46	-0.07	0.68	3.29	-0.36
11:78262699:78262828:+@11:78263554|78263590:78263639:+	A3SS	ENSMUSG00000010277	0.02	0.06	0	0.01	0.07	0.02	0.01	0.06	0.02	0.01	0.07	0.02	0.01	0.08	0.02	0.01	0.04	0.01	0.02	0.06	0.01	0.02	0.05	0	0.02	0.04	0	0.01	0.04	0.01	0.02	0.05	0	0.01	0.07	0.02
10:80828711:80828796:+@10:80828871|80828893:80829290:+	A3SS	ENSMUSG00000035242	0.99	0	0	0.99	0	0	0.99	0	0	0.98	0	0.01	0.99	0	0	0.99	0	0	0.98	0.04	0.01	0.99	0	0	0.99	0	0	0.98	0.06	0.01	0.99	0	0	0.99	0	0
5:24685815:24686022:+@5:24689380|24689393:24689510:+	A3SS	ENSMUSG00000028954	0.53	0.37	0.09	0.69	0.25	-0.04	0.56	0.43	0.09	0.71	0.35	-0.06	0.67	0.3	-0.02	0.65	0.24	-0.03	0.56	0.4	0.09	0.48	0.62	0.14	0.61	0.22	0.01	0.61	0.29	0.01	0.72	0.45	-0.1	0.61	0.28	0.04
4:155249802:155249963:+@4:155250540|155250545:155250650:+	A3SS	ENSMUSG00000073684	0.55	0.65	0.08	0.76	1.23	-0.3	0.73	1.18	-0.27	0.28	0.98	0.18	0.73	1.39	-0.27	0.47	1.06	0.16	0.36	0.68	0.1	NA	NA	NA	0.71	0.64	-0.08	NA	NA	NA	0.35	1.04	0.28	0.42	0.92	0.04
5:139423179:139423354:+@5:139423661|139423666:139423872:+	A3SS	ENSMUSG00000053647	0.78	0.47	0.06	0.42	1.4	0.49	NA	NA	NA	0.69	0.78	0.22	0.67	0.68	0.24	0.7	0.45	0.14	0.5	1.21	0.41	0.86	0.44	-0.02	0.57	0.85	0.27	NA	NA	NA	0.61	0.75	0.23	0.74	0.53	0.17
19:5480234:5480360:+@19:5480546|5480589:5480741:+	A3SS	ENSMUSG00000024909	0.96	0.12	0.04	0.94	0.14	0.05	0.91	0.26	0.08	0.97	0.06	0.02	0.97	0.08	0.02	0.97	0.07	0.03	0.98	0.04	0.01	0.97	0.07	0.03	0.88	0.53	0.12	0.97	0.06	0.03	0.97	0.06	0.03	0.98	0.04	0.01
11:70604995:70605205:+@11:70605950|70606048:70606164:+	A3SS	ENSMUSG00000020827	0.01	0.03	0.01	0.02	0.04	0	0.02	0.04	0	0.01	0.03	0.01	0.03	0.05	-0.01	0.01	0.03	0.01	0.01	0.03	0.01	0.02	0.04	0	0.02	0.04	0	0.01	0.03	0.01	0.01	0.03	0.01	0.01	0.03	0.01
18:63109865:63109988:-@18:63108270|63108273:63107975:-	A3SS	ENSMUSG00000041482	NA	NA	NA	0.61	0.42	-0.01	NA	NA	NA	NA	NA	NA	NA	NA	NA	0.34	2.55	0.34	NA	NA	NA	NA	NA	NA	NA	NA	NA	NA	NA	NA	NA	NA	NA	NA	NA	NA
4:43019647:43019853:-@4:43019435|43019439:43019212:-	A3SS	ENSMUSG00000028454	0.13	0.21	-0.02	0.11	0.19	-0.01	0.12	0.24	-0.02	0.14	0.3	-0.04	0.17	0.35	-0.07	0.1	0.19	0.01	0.09	0.19	0.01	0.23	0.48	-0.12	0.07	0.18	0.04	0.15	0.26	-0.04	0.16	0.27	-0.05	0.14	0.2	-0.04
9:66947587:66947697:+@9:66948641|66948643:66948717:+	A3SS	ENSMUSG00000036781	0.45	1.04	0.01	0.35	0.88	-0.01	0.28	0.68	0.06	0.49	1.01	-0.15	0.41	0.74	-0.07	0.5	1.01	-0.04	0.52	0.97	-0.18	0.43	1	0.03	0.46	0.85	0	0.41	1.03	0.05	0.38	0.95	0.08	0.29	0.83	0.05
15:99739406:99739512:-@15:99738730|99738821:99738665:-	A3SS	ENSMUSG00000023021	0.87	0.17	0.03	0.96	0.13	-0.02	0.85	0.32	0.09	0.82	0.79	0.12	0.85	0.45	0.09	0.92	0.18	-0.02	0.91	0.15	0.03	0.79	0.41	0.11	0.85	0.27	0.05	0.95	0.25	-0.05	0.92	0.17	-0.02	0.91	0.18	0.03
1:194959066:194959230:+@1:194959780|194959936:194961292:+	A3SS	ENSMUSG00000016494	0.28	0.26	0.05	0.25	0.67	0.14	0.44	0.55	-0.05	0.25	0.65	0.14	0.26	0.54	0.13	0.26	0.35	0.07	0.29	0.4	0.1	0.28	0.25	0.05	0.14	1.46	0.19	0.26	0.29	0.07	0.27	0.26	0.06	0.27	0.48	0.12
10:81350134:81350189:-@10:81349488|81349602:81349380:-	A3SS	ENSMUSG00000020232	0.01	0.15	0.03	0.05	0.1	-0.02	0.09	0.29	-0.06	0.08	0.44	-0.05	0.08	0.35	-0.05	0.04	0.05	0	0.02	0.05	0.01	0.22	1.22	-0.18	0.07	0.11	-0.03	0.04	0.05	0	0.06	0.08	-0.02	0.05	0.1	-0.02
2:24685768:24685874:-@2:24679640|24679643:24678876:-	A3SS	ENSMUSG00000004113	NA	NA	NA	NA	NA	NA	NA	NA	NA	NA	NA	NA	NA	NA	NA	0.77	0.8	-0.18	NA	NA	NA	NA	NA	NA	0.32	1.48	0.27	NA	NA	NA	NA	NA	NA	NA	NA	NA
16:31836190:31836304:+@16:31838045|31838050:31838226:+	A3SS	ENSMUSG00000022770	0.02	0.06	0.01	0.01	0.03	0	0.05	0.23	-0.04	0.07	0.42	-0.06	0.07	0.48	-0.06	0.03	0.05	0	0.02	0.04	-0.01	0.05	0.1	-0.02	0.02	0.05	0.01	0.03	0.06	0	0.06	0.13	-0.03	0.03	0.06	-0.02
11:82907553:82907770:-@11:82906504|82906617:82906425:-	A3SS	ENSMUSG00000020692	0.03	0.06	0.01	0.04	0.09	0.02	0.11	0.19	-0.05	0.06	0.09	0	0.01	0.24	0.05	0.04	0.06	0	0.05	0.11	0.01	0.08	0.19	-0.04	0.09	0.22	-0.05	0.02	0.06	0.02	0.03	0.06	0.01	0.04	0.09	0.02
1:136276538:136276758:-@1:136274873|136274900:136274801:-	A3SS	ENSMUSG00000041570	0.09	0.15	-0.03	0.07	0.09	0	0.13	0.21	-0.06	0.07	0.11	0	0.04	0.15	0.03	0.09	0.12	-0.03	0.05	0.11	0.02	0.07	0.1	-0.01	0.07	0.09	-0.01	0.06	0.1	0	0.1	0.17	-0.04	0.03	0.19	0.04
8:84686307:84686699:+@8:84689632|84689708:84689908:+	A3SS	ENSMUSG00000001909	0.93	0.25	-0.06	0.85	0.2	0.03	0.87	0.21	0.01	0.88	0.17	0	0.88	0.18	0	0.87	0.16	0	0.9	0.16	-0.02	0.82	0.22	0.05	0.9	0.17	-0.03	0.95	0.38	-0.08	0.82	0.23	0.05	0.84	0.22	0.04
7:105640245:105640416:-@7:105639425|105639465:105639325:-	A3SS	ENSMUSG00000030881	0.96	0.07	0.01	0.91	0.24	0.06	0.9	0.27	0.07	0.96	0.09	0.01	0.96	0.08	0.01	0.93	0.17	0.04	0.94	0.11	0.03	0.96	0.06	0.01	0.97	0.07	0	0.96	0.06	0.01	0.94	0.1	0.03	0.93	0.16	0.04
15:81686211:81686321:+@15:81686940|81686992:81688315:+	A3SS	ENSMUSG00000022394	0.97	0.06	0	0.98	0.16	-0.05	0.97	0.13	-0.04	0.97	0.13	-0.04	0.97	0.16	-0.04	0.98	0.05	-0.01	0.98	0.17	-0.05	0.95	0.1	0.02	0.99	0.06	-0.02	0.96	0.08	0.01	0.97	0.05	0	0.97	0.16	-0.04
7:45494618:45494788:-@7:45494201|45494213:45494117:-	A3SS	ENSMUSG00000030824	0.97	0.05	0.02	0.96	0.1	0	0.95	0.09	0.01	0.97	0.08	-0.01	0.94	0.1	0.02	0.98	0.05	0.01	0.96	0.1	0	0.96	0.08	0.03	0.96	0.07	0.03	0.95	0.09	0.04	0.95	0.14	0.04	0.97	0.08	-0.01
11:119355397:119355510:-@11:119352724|119352806:119352646:-	A3SS	ENSMUSG00000005043	0.82	0.35	0.09	NA	NA	NA	NA	NA	NA	0.78	0.42	0.09	0.85	0.35	0.02	0.84	0.35	0.07	NA	NA	NA	0.8	0.46	0.11	NA	NA	NA	0.8	0.33	0.11	0.79	0.51	0.12	0.85	0.31	0.02
3:88913567:88913702:-@3:88912923|88912927:88912858:-	A3SS	ENSMUSG00000068922	0.96	0.09	0	0.98	0.05	-0.01	0.98	0.07	-0.01	0.97	0.05	0	0.97	0.07	0	0.99	0.08	-0.03	0.94	0.11	0.03	0.89	0.24	0.07	0.97	0.09	-0.01	0.96	0.09	0	0.95	0.1	0.01	0.96	0.08	0.01
3:84259325:84259369:-@3:84210351|84210354:84210173:-	A3SS	ENSMUSG00000027993	0.49	0.95	0.18	0.62	1.02	-0.09	0.41	1.32	0.12	0.63	0.96	-0.1	0.53	0.94	0	0.46	0.75	0.21	0.78	0.86	-0.25	0.71	0.5	-0.04	NA	NA	NA	0.41	0.97	0.26	0.53	0.9	0.14	0.65	0.76	-0.12
2:24963456:24963543:+@2:24965557|24965560:24965654:+	A3SS	ENSMUSG00000026975	0.18	1.13	0.35	0.15	1.77	0.29	0.42	0.62	0.02	0.21	0.89	0.23	0.38	0.62	0.06	0.2	1.03	0.33	0.24	0.79	0.2	0.64	0.9	-0.11	0.22	0.99	0.31	0.29	0.84	0.24	0.36	0.86	0.17	0.44	0.6	0
4:149137476:149137600:-@4:149132382|149132432:149132259:-	A3SS	ENSMUSG00000073705	0.15	0.33	-0.08	0.06	0.17	-0.01	0.11	0.32	-0.06	0.07	0.18	-0.02	0.03	0.09	0.02	0.06	0.13	0.01	0.08	0.17	-0.03	0.18	0.39	-0.11	0.05	0.14	0.02	0.1	0.17	-0.03	0.08	0.13	-0.01	0.02	0.09	0.03
1:121461887:121461979:+@1:121462233|121462236:121462283:+	A3SS	ENSMUSG00000026339	0.77	0.51	-0.02	0.85	1.95	-0.31	0.63	0.82	-0.09	0.82	1.2	-0.28	0.64	0.73	-0.1	0.61	0.82	0.14	0.73	0.91	-0.19	0.85	0.47	-0.1	0.88	0.43	-0.13	0.57	0.71	0.18	0.8	0.49	-0.05	0.57	0.82	-0.03
8:120669309:120669382:+@8:120672725|120672729:120672892:+	A3SS	ENSMUSG00000031818,ENSMUSG00000092329	1	0	0	1	0	0	1	0	0	1	0	0	1	0	0	1	0	0	1	0	0	1	0	0	1	0	0	1	0	0	1	0	0	1	0	0
5:125284681:125284732:-@5:125284045|125284064:125283899:-	A3SS	ENSMUSG00000037936	0.18	0.78	-0.13	0.09	0.28	0.04	0.03	0.28	0.1	0.1	0.27	0.03	0.09	0.22	0.04	0.08	0.16	-0.03	0.4	1.16	-0.27	0.26	0.51	-0.21	0.03	0.09	0.02	0.06	0.15	-0.01	0.28	0.72	-0.23	0.05	0.27	0.08
9:86500796:86500895:+@9:86501874|86501901:86501983:+	A3SS	ENSMUSG00000034973	0.89	0.21	0.02	0.82	0.38	-0.07	0.71	0.56	0.04	0.85	0.46	-0.1	0.8	0.55	-0.05	0.89	0.2	0.02	0.85	0.53	-0.1	0.74	0.56	0.17	0.75	0.55	0.16	0.88	0.2	0.03	0.82	0.39	0.09	0.88	0.58	-0.13
2:21209885:21210041:+@2:21211390|21212962:21215009:+	A3SS	ENSMUSG00000048550	0.99	0.04	-0.01	0.98	0.08	-0.02	0.99	0.14	-0.03	0.97	0.07	-0.01	0.99	0.16	-0.03	0.98	0.04	0	0.97	0.06	-0.01	0.97	0.05	0.01	0.99	0.04	-0.01	0.98	0.05	0	0.99	0.05	-0.01	0.97	0.06	-0.01
5:108656424:108656523:-@5:108656085|108656131:108656046:-	A3SS	ENSMUSG00000004815	0.69	0.56	0.03	0.49	0.93	0.14	0.72	0.64	-0.09	0.75	0.73	-0.12	0.68	0.78	-0.05	0.69	0.53	0.03	0.33	1.15	0.3	0.71	0.49	0.01	0.64	0.68	0.08	0.65	0.68	0.07	0.53	0.91	0.19	NA	NA	NA
7:3629552:3629884:-@7:3629086|3629112:3628828:-	A3SS	ENSMUSG00000006335	0.05	0.1	-0.02	0.1	0.53	-0.07	0.08	0.19	-0.05	0.03	0.07	0	0.08	0.17	-0.05	0.03	0.06	0	0.02	0.06	0.01	0.07	0.19	-0.04	0.03	0.06	0	0.06	0.11	-0.03	0.07	0.18	-0.04	0.07	0.12	-0.04
11:6619556:6619713:-@11:6619063|6619110:6618997:-	A3SS	ENSMUSG00000000384	0.95	0.14	-0.03	0.97	0.11	-0.03	0.97	0.09	-0.03	0.96	0.12	-0.02	0.93	0.12	0.01	0.97	0.14	-0.05	0.91	0.17	0.03	0.91	0.21	0.01	0.95	0.15	-0.03	0.96	0.15	-0.04	0.91	0.19	0.01	0.95	0.13	-0.01
11:77469057:77469287:+@11:77469376|77469379:77469601:+	A3SS	ENSMUSG00000020836	NA	NA	NA	NA	NA	NA	NA	NA	NA	NA	NA	NA	NA	NA	NA	0.37	0.92	0.2	NA	NA	NA	NA	NA	NA	NA	NA	NA	NA	NA	NA	NA	NA	NA	NA	NA	NA
14:32175939:32176955:+@14:32177233|32177261:32177373:+	A3SS	ENSMUSG00000056234	0.99	0	0	1	0	-0.01	0.99	0	0	0.99	0	0	0.99	0	0	1	0	-0.01	0.99	0	0	0.99	0	0	1	0	-0.01	0.99	0	0	0.99	0	0	0.99	0	0
4:141465977:141466107:+@4:141466348|141466399:141466557:+	A3SS	ENSMUSG00000006215	0.97	0.07	0	0.98	0.08	-0.02	0.97	0.1	-0.01	0.97	0.08	-0.01	0.91	0.18	0.05	0.94	0.14	0.03	0.97	0.1	-0.01	0.97	0.07	0	0.96	0.09	0.01	0.97	0.07	0	0.96	0.09	0.01	0.97	0.09	-0.01
10:75904384:75904574:-@10:75897576|75897605:75897445:-	A3SS	ENSMUSG00000000902	0.03	0.04	0	0.04	0.05	-0.01	0.04	0.07	-0.01	0.03	0.03	0	0.03	0.04	0	0.03	0.03	0	0.01	0.07	0.02	0.03	0.04	0	0.03	0.05	0	0.02	0.05	0.01	0.04	0.04	-0.01	0.05	0.13	-0.02
17:33760223:33760486:-@17:33749902|33749919:33749782:-	A3SS	ENSMUSG00000077450	0.57	0.59	-0.06	0.44	0.57	0.09	0.43	0.71	0.1	0.71	0.71	-0.18	0.54	0.54	-0.01	0.42	0.7	0.09	0.74	0.74	-0.21	0.72	0.73	-0.21	0.61	0.68	-0.1	0.54	0.5	-0.03	0.76	0.96	-0.25	0.72	0.81	-0.19
2:155979144:155979311:+@2:155979599|155979712:155979846:+	A3SS	ENSMUSG00000038241	0.03	1000000000000	0.32	0.05	6.57911e+08	0.34	0.02	2.32994e+07	0.37	0.04	1.51292e+08	0.35	0.03	31376.5	0.36	0.12	39.9	0.23	0.09	106.87	0.3	0.05	1000000000000	0.3	0.09	149.31	0.26	0.13	5.63	0.22	0.02	1000000000000	0.33	0.05	667.23	0.34
7:80382521:80382707:-@7:80382390|80382396:80382313:-	A3SS	ENSMUSG00000053158	0.65	0.73	0.2	NA	NA	NA	NA	NA	NA	NA	NA	NA	0.85	1.27	-0.34	NA	NA	NA	NA	NA	NA	NA	NA	NA	NA	NA	NA	0.81	0.35	0.04	NA	NA	NA	NA	NA	NA
11:117769106:117769282:-@11:117768975|117769000:117768922:-	A3SS	ENSMUSG00000025572	0.96	0.23	-0.07	0.81	0.61	-0.02	0.79	0.57	0	0.94	0.35	-0.15	0.92	0.48	-0.13	0.86	0.31	0.03	0.84	0.61	-0.05	0.77	0.46	0.12	0.6	2.2	0.29	0.87	0.28	0.02	0.88	0.26	0.01	0.91	0.39	-0.12
6:113419218:113419340:-@6:113418922|113418949:113418810:-	A3SS	ENSMUSG00000051169	0.92	0.17	0.02	0.92	0.15	-0.01	0.94	0.15	-0.03	0.92	0.23	-0.01	0.89	0.27	0.02	0.96	0.12	-0.02	0.91	0.21	0	0.75	0.79	0.19	0.95	0.11	-0.01	0.81	0.41	0.13	0.85	0.28	0.09	0.93	0.18	-0.02
2:91066013:91066126:-@2:91065714|91065739:91065582:-	A3SS	ENSMUSG00000002105	0.61	0.69	0.19	0.56	0.68	0.26	0.75	0.36	0.07	0.53	1.6	0.29	0.75	0.48	0.07	0.83	0.52	-0.03	0.8	0.39	0.02	0.6	0.75	0.2	0.78	0.57	0.02	0.7	0.53	0.1	0.88	0.44	-0.08	0.78	0.5	0.04
5:88743304:88743470:+@5:88745042|88745057:88745150:+	A3SS	ENSMUSG00000006262	0.04	0.12	0.03	0.05	0.09	-0.02	0.09	0.21	-0.06	0.11	0.21	-0.08	0.05	0.1	-0.02	0.05	0.14	0.02	0.08	0.16	-0.05	0.1	0.2	-0.03	0.25	0.47	-0.18	0.05	0.14	0.02	0.08	0.15	-0.01	0.04	0.08	-0.01
2:30301009:30301089:+@2:30302001|30302005:30302045:+	A3SS	ENSMUSG00000052533	0.71	0.6	0.04	0.63	1.24	-0.03	0.89	0.86	-0.29	0.88	0.78	-0.28	0.72	0.85	-0.12	0.78	0.49	-0.03	0.78	0.9	-0.18	0.73	0.64	0.02	0.87	0.48	-0.12	0.79	0.53	-0.04	0.78	0.52	-0.03	0.69	0.71	-0.09
10:7773948:7774104:-@10:7773428|7773431:7773298:-	A3SS	ENSMUSG00000040006	0.89	0.13	0.01	0.85	0.5	0.11	0.92	0.14	0.04	0.91	0.17	0.05	0.9	0.22	0.06	0.96	0.31	-0.06	0.93	0.12	0.03	0.86	0.17	0.04	0.97	0.61	-0.07	0.92	0.15	-0.02	0.95	0.26	-0.05	0.95	0.11	0.01
6:58685667:58685821:+@6:58689539|58689555:58689644:+	A3SS	ENSMUSG00000029802	0.03	0.07	-0.02	0.01	0	0	0.05	0.14	-0.04	0.05	0.1	-0.04	0.01	0	0	0.03	0.06	-0.02	0.05	0.1	-0.04	0.05	0.13	-0.04	0.03	0.06	-0.02	0.02	0.03	-0.01	0.03	0.06	-0.02	0.02	0.04	-0.01
7:6730741:6731302:+@7:6738807|6738856:6738945:+	A3SS	NA	NA	NA	NA	NA	NA	NA	NA	NA	NA	0.35	1.45	0.09	NA	NA	NA	0.52	0.86	-0.09	0.77	1.52	-0.33	0.58	1.16	-0.15	0.39	0.81	0.04	NA	NA	NA	0.3	0.82	0.13	NA	NA	NA
X:106199647:106199761:+@X:106200117|106200157:106200336:+	A3SS	ENSMUSG00000062070	0.01	0	-0.01	0	0	0	0	0	0	0	0	0	0	0	0	0	0	0	0.01	0	-0.01	0	0	0	0.01	0	-0.01	0	0	0	0	0	0	0.01	0	-0.01
5:43781965:43782149:-@5:43773608|43773659:43773444:-	A3SS	ENSMUSG00000039753	0.98	0.03	0.01	0.99	0.04	-0.01	0.99	0.04	-0.01	0.97	0.05	0.01	0.97	0.05	0.01	0.99	0.03	0	0.98	0.04	0	0.98	0.05	0.01	0.99	0.03	0	0.98	0.04	0.01	0.98	0.04	0.01	0.99	0.04	-0.01
7:45574413:45574522:-@7:45571185|45571192:45570986:-	A3SS	ENSMUSG00000085214	NA	NA	NA	0.38	0.74	0.06	0.45	0.96	-0.01	0.67	0.77	-0.23	0.42	1.27	0.02	NA	NA	NA	0.37	1.17	0.07	NA	NA	NA	NA	NA	NA	NA	NA	NA	NA	NA	NA	0.64	1.38	-0.2
3:36553035:36553129:+@3:36553806|36554040:36554142:+	A3SS	ENSMUSG00000027714	0.83	0.36	0.06	0.89	0.3	-0.04	0.9	0.28	-0.05	0.85	0.35	0	0.81	0.36	0.04	0.91	0.23	-0.02	0.79	0.38	0.06	0.62	1.33	0.27	0.88	0.34	0.01	0.85	0.26	0.04	0.84	0.37	0.05	0.88	0.3	-0.03
18:31680369:31680671:+@18:31682007|31682010:31682184:+	A3SS	ENSMUSG00000024260	0.39	0.27	0.05	0.44	0.3	-0.01	0.39	0.31	0.04	0.53	0.45	-0.1	0.59	0.87	-0.16	0.39	0.28	0.05	0.26	0.68	0.17	0.45	0.27	-0.01	0.38	0.28	0.06	0.41	0.28	0.03	0.44	0.29	0	0.62	1.04	-0.19
X:57392852:57393036:-@X:57391682|57391701:57391567:-	A3SS	ENSMUSG00000031134	0.96	0.13	-0.03	0.92	0.3	-0.01	0.91	0.23	0	0.94	0.18	-0.03	0.94	0.18	-0.03	0.85	0.3	0.08	0.96	0.19	-0.05	0.96	0.15	-0.03	0.93	0.17	0	0.93	0.14	0	0.95	0.17	-0.02	0.9	0.26	0.01
11:101456566:101456664:+@11:101457190|101457416:101457522:+	A3SS	ENSMUSG00000010358	0.84	0.45	-0.02	0.7	0.56	0.1	0.76	0.63	0.04	0.89	0.42	-0.09	0.85	0.51	-0.05	0.87	0.36	-0.05	0.77	0.64	0.03	0.83	0.44	-0.01	0.83	0.44	-0.01	0.83	0.42	-0.01	0.85	0.37	-0.03	0.83	0.37	-0.03
7:122044302:122044432:-@7:122039847|122039896:122039712:-	A3SS	ENSMUSG00000030871	0.06	0.16	-0.03	0.13	0.24	-0.04	0.08	0.16	0.01	0.13	0.24	-0.04	0.07	0.2	0.02	0.07	0.14	-0.04	0.05	0.2	0.04	0.18	0.61	-0.15	0.21	1.51	-0.18	0.04	0.08	-0.01	0.07	0.15	-0.04	0.08	0.18	0.01
5:124414399:124414527:-@5:124410379|124410382:124410070:-	A3SS	ENSMUSG00000038095	0.77	0.3	-0.07	0.79	0.23	-0.05	0.66	0.3	0.08	0.78	0.22	-0.04	0.78	0.23	-0.04	0.77	0.35	-0.07	0.74	0.19	0	0.93	102.54	-0.23	0.74	0.2	-0.04	0.74	0.25	-0.04	0.77	0.32	-0.07	0.69	0.25	0.05
8:88199213:88199313:+@8:88199931|88199957:88200502:+	A3SS	ENSMUSG00000036779	0.58	0.77	-0.05	0.68	1.94	-0.29	0.62	0.86	-0.23	0.72	1.68	-0.33	0.73	1.66	-0.34	0.74	1.02	-0.21	0.76	1.72	-0.37	0.89	1.49	-0.36	0.86	1.13	-0.33	0.64	0.82	-0.11	0.48	0.83	0.05	0.85	2.58	-0.46
11:60709981:60710128:+@11:60710287|60710293:60710440:+	A3SS	ENSMUSG00000020536	0.93	0.17	0.03	0.97	0.1	-0.02	0.98	0.1	-0.03	0.98	0.13	-0.03	0.95	0.11	0	0.98	0.06	-0.02	0.98	0.12	-0.03	0.94	0.11	0.02	0.96	0.07	0	0.98	0.07	-0.02	0.97	0.08	-0.01	0.98	0.1	-0.03
6:71552399:71552459:+@6:71558975|71559014:71559128:+	A3SS	ENSMUSG00000053119	0.62	0.66	-0.11	0.31	2.21	0.39	0.57	0.82	0.13	0.54	0.87	0.16	0.67	0.7	0.03	0.66	1.25	-0.15	0.53	1.36	0.17	0.57	1.02	-0.06	NA	NA	NA	0.62	0.77	-0.11	0.66	0.96	-0.15	0.55	0.74	0.15
5:114359744:114359799:+@5:114360485|114360557:114360620:+	A3SS	ENSMUSG00000066952	0.46	0.97	0.11	NA	NA	NA	NA	NA	NA	NA	NA	NA	NA	NA	NA	NA	NA	NA	NA	NA	NA	0.47	0.79	0.1	NA	NA	NA	NA	NA	NA	0.53	1.11	0.04	NA	NA	NA
6:119847877:119848150:-@6:119824619|119825209:119824386:-	A3SS	ENSMUSG00000030172	0.98	0.05	0.01	0.97	0.07	0.01	0.97	0.05	0.01	0.98	0.04	0	0.98	0.06	0	0.97	0.05	0.02	0.96	0.09	0.02	0.96	0.08	0.03	0.97	0.07	0.02	0.95	0.16	0.04	0.98	0.04	0.01	0.97	0.06	0.01
7:142490559:142490665:+@7:142494236|142494241:142494599:+	A3SS	ENSMUSG00000018819	0.81	0.42	0.13	0.88	0.25	0.09	NA	NA	NA	0.86	0.25	0.11	0.87	0.25	0.1	0.93	0.1	0.01	0.89	0.2	0.08	0.81	0.31	0.13	NA	NA	NA	0.86	0.24	0.08	0.79	0.39	0.15	0.87	0.24	0.1
17:56096205:56096276:+@17:56096821|56096848:56097016:+	A3SS	ENSMUSG00000002833	0.39	0.23	0.01	0.38	0.25	-0.01	0.23	0.64	0.14	0.4	0.27	-0.03	0.41	0.31	-0.04	0.3	0.38	0.1	0.24	0.52	0.13	0.45	0.32	-0.05	0.34	0.3	0.06	0.33	0.3	0.07	0.36	0.25	0.04	0.28	0.34	0.09
4:154025504:154025621:-@4:154023817|154023891:154023688:-	A3SS	ENSMUSG00000078350	NA	NA	NA	0.81	0.46	-0.05	0.58	0.72	0.18	NA	NA	NA	NA	NA	NA	0.58	0.49	0.11	NA	NA	NA	NA	NA	NA	0.74	0.5	-0.05	NA	NA	NA	NA	NA	NA	NA	NA	NA
2:28467961:28468142:+@2:28468243|28468261:28468359:+	A3SS	NA	0.95	0.17	-0.03	0.98	0.15	-0.05	0.97	0.16	-0.04	0.95	0.13	-0.02	0.95	0.13	-0.02	0.97	0.15	-0.05	0.96	0.12	-0.03	0.95	0.16	-0.03	0.98	0.15	-0.06	0.96	0.13	-0.04	0.94	0.16	-0.02	0.96	0.16	-0.03
11:78251016:78251212:+@11:78254851|78254855:78255496:+	A3SS	ENSMUSG00000002064	0.98	0.03	0	0.98	0.03	0.01	0.99	0	0	1	0	-0.01	0.99	0	0	1	0.06	-0.02	0.99	0	0	0.99	0	-0.01	0.99	0.04	-0.01	0.99	0.03	-0.01	0.98	0	0	0.99	0	0
13:119727580:119728523:-@13:119714371|119714376:119714108:-	A3SS	ENSMUSG00000095930	0.95	0.16	-0.03	0.91	0.19	0.02	0.83	0.36	0.1	0.99	0.14	-0.06	0.92	0.2	0.01	0.72	0.59	0.2	0.97	0.13	-0.04	0.94	0.16	-0.02	0.8	0.41	0.12	0.94	0.15	-0.02	0.97	0.17	-0.05	0.96	0.14	-0.03
17:25919652:25919714:-@17:25919458|25919562:25919365:-	A3SS	ENSMUSG00000025730	0.64	0.7	0.06	0.62	0.86	-0.04	0.6	0.82	-0.02	0.69	0.93	-0.11	0.72	0.99	-0.14	0.68	0.61	0.02	0.68	0.76	-0.1	0.55	0.94	0.15	0.78	0.88	-0.08	0.6	0.7	0.1	0.67	0.87	0.03	0.76	1.01	-0.18
19:5963826:5964206:-@19:5961186|5961215:5961091:-	A3SS	ENSMUSG00000024833	0.83	1.33	0.12	0.92	0.24	0.03	0.94	0.15	0.01	0.91	0.27	0.04	0.91	0.2	0.04	0.95	0.11	0	0.94	0.17	0.01	0.88	0.37	0.07	0.95	0.11	0	0.82	1.76	0.13	0.91	0.21	0.04	0.86	0.56	0.09
1:54736230:54736312:-@1:54735059|54735113:54734996:-	A3SS	ENSMUSG00000052331	NA	NA	NA	NA	NA	NA	0.48	1.03	-0.12	NA	NA	NA	NA	NA	NA	NA	NA	NA	NA	NA	NA	NA	NA	NA	0.25	0.4	-0.1	0.2	0.57	-0.05	NA	NA	NA	0.25	1.04	0.11
17:15758582:15758732:+@17:15760306|15760328:15760450:+	A3SS	ENSMUSG00000023852	0.02	0.03	0	0.01	0	0	0.02	0.04	-0.01	0.02	0.04	-0.01	0.01	0	0	0.01	0.03	0.01	0.02	0.04	-0.01	0.03	0.04	-0.01	0.02	0.04	0	0.01	0.03	0.01	0.02	0.04	0	0.02	0.04	-0.01
4:33005134:33005248:+@4:33007070|33007135:33007212:+	A3SS	ENSMUSG00000028278	0.8	0.61	-0.01	0.96	1.53	-0.32	0.87	0.69	-0.23	0.86	0.85	-0.22	0.71	0.64	-0.07	0.93	0.44	-0.14	0.87	0.94	-0.23	0.85	0.61	-0.06	0.78	0.59	0.01	0.69	0.6	0.1	0.82	0.64	-0.03	0.76	0.54	-0.12
2:4645569:4645673:-@2:4643764|4643784:4643651:-	A3SS	ENSMUSG00000039449	0.06	0.1	-0.02	0.07	0.23	-0.04	0.05	0.1	-0.02	0.09	0.28	-0.06	0.1	0.23	-0.07	0.03	0.07	0.01	0.08	0.2	-0.05	0.08	0.13	-0.04	0.1	0.33	-0.06	0.03	0.08	0.01	0.07	0.14	-0.03	0.04	0.09	-0.01
2:157006975:157007075:-@2:157005873|157006362:157005848:-	A3SS	ENSMUSG00000027635	0.59	1.62	-0.3	0.33	0.67	-0.22	0.22	0.36	-0.11	0.32	0.91	-0.21	0.1	0.19	0.01	0.61	1.73	-0.32	0.14	0.24	-0.03	0.39	0.66	-0.1	0.43	0.94	-0.14	0.3	0.63	-0.01	0.26	0.45	0.03	0.28	0.55	-0.17
7:113525988:113526038:+@7:113539273|113539277:113539466:+	A3SS	ENSMUSG00000030759	0.87	0.14	0.03	0.89	0.2	0.05	0.85	0.5	0.09	0.93	0.1	0.01	0.82	3.3	0.12	0.91	0.1	-0.01	0.82	1	0.12	0.87	0.18	0.03	0.86	0.17	0.04	0.9	0.1	0	0.82	0.43	0.08	0.91	0.13	0.03
1:181142326:181142399:-@1:181139301|181139306:181139254:-	A3SS	ENSMUSG00000026516	0.86	0.78	-0.29	0.77	0.45	0.02	0.64	0.6	0.15	0.79	0.47	0	0.86	0.32	-0.07	0.8	0.96	-0.23	0.7	0.61	0.09	0.71	1.22	-0.14	0.8	1.1	-0.23	0.73	0.68	-0.16	0.82	1.16	-0.25	0.82	0.4	-0.03
9:108056521:108056709:-@9:108056432|108056448:108056357:-	A3SS	ENSMUSG00000041528	0.16	0.33	-0.04	0.17	0.29	-0.06	0.17	0.35	-0.06	0.14	0.23	-0.03	0.13	0.27	-0.02	0.09	0.23	0.03	0.16	0.27	-0.05	0.1	0.28	0.02	0.19	0.39	-0.07	0.13	0.31	-0.01	0.19	0.4	-0.07	0.08	0.17	0.03
7:3694978:3695227:+@7:3695352|3695353:3695621:+	A3SS	ENSMUSG00000035585	1	0	0	1	0	0	0.99	0	0.01	1	0	0	1	0	0	1	0	0	1	0	0	1	0	0	1	0	0	1	0	0	1	0	0	1	0	0
3:96719234:96719326:-@3:96716747|96716805:96716667:-	A3SS	ENSMUSG00000028099	0.16	0.36	-0.06	0.17	0.37	-0.07	0.09	0.21	0.01	0.17	0.49	-0.07	0.1	0.27	0	0.02	0.22	0.08	0.2	0.51	-0.1	0.12	0.2	-0.02	0.18	0.44	-0.08	0.09	0.26	0.01	0.11	0.22	-0.01	0.08	0.23	0.02
15:7184717:7184818:+@15:7185067|7185566:7185733:+	A3SS	ENSMUSG00000054263	0.04	0.18	0.03	0.03	1.2	0.06	0.04	0.44	0.05	0.04	0.29	0.05	0.04	0.26	0.05	0.05	0.07	0.02	0.04	0.29	0.05	0.06	0.09	0.01	0.08	0.07	-0.01	0.08	0.13	-0.01	0.06	0.09	0.01	0.02	0.85	0.07
17:25377171:25377339:-@17:25376953|25377006:25376846:-	A3SS	ENSMUSG00000024112	NA	NA	NA	NA	NA	NA	NA	NA	NA	NA	NA	NA	NA	NA	NA	NA	NA	NA	NA	NA	NA	NA	NA	NA	0.9	0.38	-0.06	NA	NA	NA	NA	NA	NA	NA	NA	NA
11:102869095:102869170:-@11:102868622|102868652:102868587:-	A3SS	ENSMUSG00000020929	0.85	0.47	-0.12	0.79	0.51	-0.05	0.71	0.71	0.03	0.82	0.47	-0.08	0.89	0.43	-0.15	0.85	0.47	-0.12	0.83	0.48	-0.09	0.76	0.46	-0.03	0.77	0.72	-0.04	0.83	0.43	-0.1	0.89	0.6	-0.16	0.88	0.6	-0.14
1:60109222:60109449:+@1:60124851|60124855:60124911:+	A3SS	ENSMUSG00000026017	0.78	0.45	0.08	0.85	0.44	-0.09	0.83	0.5	-0.07	0.94	0.45	-0.18	0.77	0.55	-0.01	0.89	0.33	-0.03	0.74	0.6	0.02	0.84	0.31	0.02	0.79	0.41	0.07	0.86	0.35	0	0.91	0.27	-0.05	0.92	0.42	-0.16
6:83797956:83798097:+@6:83798483|83798544:83798654:+	A3SS	ENSMUSG00000034744	0.12	0.38	-0.08	0.05	0.08	-0.02	0.07	0.14	-0.04	0.16	6.16	-0.13	0.06	0.1	-0.03	0.08	0.14	-0.04	0.12	0.46	-0.09	0.13	0.35	-0.09	0.13	0.28	-0.09	0.1	0.15	-0.06	0.15	0.72	-0.11	0.07	0.22	-0.04
4:49670024:49670100:-@4:49665565|49665625:49661611:-	A3SS	ENSMUSG00000039579	0.61	1.81	-0.27	0.74	1.54	-0.28	0.51	1.1	-0.05	0.55	1.38	-0.09	0.36	0.99	0.1	0.62	1.54	-0.28	0.73	1.12	-0.27	0.64	1.73	-0.3	0.76	1.51	-0.42	0.41	1.06	-0.07	0.52	1.13	-0.18	0.69	1.24	-0.23
16:17088745:17088866:-@16:17087115|17087213:17086556:-	A3SS	ENSMUSG00000022771	0.9	0.17	0.04	0.95	0.09	-0.01	0.97	0.12	-0.03	0.94	0.11	0	0.91	0.13	0.03	0.95	0.1	-0.01	0.86	0.45	0.08	0.94	0.1	0	0.98	0.12	-0.04	0.96	0.11	-0.02	0.87	0.34	0.07	0.89	0.22	0.05
11:6267418:6267579:-@11:6266917|6266971:6266811:-	A3SS	ENSMUSG00000004393	0.93	0.12	-0.01	0.96	0.1	0.01	0.91	0.26	0.06	0.92	0.22	0.05	0.98	0.09	-0.01	0.94	0.1	-0.02	0.98	0.09	-0.01	0.96	0.18	-0.04	0.97	0.22	-0.05	0.98	0.34	-0.06	0.92	0.11	0	0.94	0.15	0.03
2:92214049:92214089:+@2:92215449|92215464:92215575:+	A3SS	ENSMUSG00000058318	0.17	0.31	-0.1	0.29	0.63	-0.2	0.39	0.91	-0.3	0.09	0.26	0	0.18	0.39	-0.09	0.25	0.85	-0.18	0.19	0.4	-0.1	0.29	0.75	-0.22	0.33	1.46	-0.26	0.34	1.29	-0.27	0.62	28.73	-0.55	0.17	0.35	-0.08
10:81347986:81348032:-@10:81347508|81347562:81347436:-	A3SS	ENSMUSG00000020232	0.07	0.15	-0.02	0.07	0.38	0.1	0.36	0.55	-0.19	NA	NA	NA	0.49	1.09	-0.32	0.23	0.48	-0.18	0.67	2.55	-0.5	0.3	0.84	-0.25	NA	NA	NA	0.33	0.63	-0.28	0.23	0.57	-0.18	0.39	1.01	-0.22
3:108016328:108016428:-@3:108015040|108015145:108014945:-	A3SS	ENSMUSG00000058135	0.02	0.09	0.03	0.03	0.09	0.03	0.01	0.12	0.05	0.01	0.12	0.05	0.02	0.13	0.04	0.02	0.08	0.03	0.02	0.1	0.04	0.01	0.12	0.04	0.03	0.07	0.02	0.14	0.24	-0.09	0.06	0.1	-0.01	0.02	0.11	0.04
2:170841420:170841555:+@2:170870811|170870817:170870931:+	A3SS	ENSMUSG00000027560	0.85	0.28	0.06	NA	NA	NA	NA	NA	NA	0.98	0.98	-0.29	0.78	0.76	-0.09	0.72	0.67	0.19	0.97	0.86	-0.28	0.94	0.18	-0.03	NA	NA	NA	0.84	0.38	0.07	0.95	0.17	-0.04	0.86	0.52	-0.17
16:20675344:20675520:+@16:20675730|20675760:20675829:+	A3SS	ENSMUSG00000045983	0.91	0.06	0.01	0.97	0.32	-0.03	0.93	0.06	0.01	0.93	0.06	0.01	0.9	0.57	0.04	0.97	5.11	-0.05	0.95	0.06	-0.01	0.91	0.07	0.01	0.95	0.12	-0.03	0.96	0.25	-0.04	0.91	0.06	0.01	0.96	0.07	-0.02
11:69903008:69903452:+@11:69903654|69903677:69903719:+	A3SS	ENSMUSG00000047284	0.95	0.17	-0.03	0.96	0.19	-0.08	0.9	0.25	-0.02	0.9	0.29	-0.02	0.91	0.28	-0.03	0.97	0.18	-0.05	0.82	0.36	0.06	0.85	0.31	0.07	0.84	0.33	0.08	0.92	0.16	0	0.89	0.19	0.03	0.94	0.23	-0.06
7:19699011:19699166:-@7:19698253|19698272:19698188:-	A3SS	ENSMUSG00000002985	0.25	0.66	-0.1	0.19	1.3	0.41	0.02	8.16	0.58	0.08	2.87	0.52	0.43	1.15	0.17	0.06	0.23	0.09	0.11	1.96	0.49	0.26	0.55	-0.11	0.03	0.36	0.12	NA	NA	NA	0.19	0.39	-0.04	0.28	1.89	0.32
9:50895344:50895961:-@9:50893389|50894081:50892801:-	A3SS	ENSMUSG00000037112	0.79	0.25	0.01	0.89	0.17	0.05	0.91	0.19	0.03	0.95	0.13	-0.01	0.89	0.22	0.05	0.82	0.22	-0.02	0.74	3.98	0.2	0.88	0.34	-0.08	0.9	0.49	-0.1	0.97	2.32	-0.17	0.95	1.63	-0.15	0.88	0.21	0.06
X:74022849:74022952:-@X:74022661|74022664:74022473:-	A3SS	ENSMUSG00000031392	0.68	0.19	-0.03	0.61	0.22	0	0.63	0.46	-0.02	0.65	0.24	-0.04	0.68	0.32	-0.07	0.64	0.2	0.01	0.68	0.32	-0.07	0.82	1.72	-0.17	0.76	0.56	-0.11	0.68	0.22	-0.03	0.7	0.25	-0.05	0.67	0.27	-0.06
4:48462769:48462881:-@4:48459999|48460102:48459864:-	A3SS	ENSMUSG00000028345	0.96	0.07	0.02	0.99	0.06	-0.02	0.98	0.06	-0.01	0.98	0.08	-0.01	0.98	0.06	-0.01	0.99	0.04	-0.01	0.95	0.09	0.02	0.97	0.08	0.01	0.99	0.04	-0.01	0.97	0.06	0.01	0.97	0.07	0.01	0.96	0.08	0.01
X:142360387:142360436:-@X:142351615|142351618:142351379:-	A3SS	ENSMUSG00000031278	0.75	0.52	0.11	0.86	0.28	-0.06	0.73	0.45	0.07	0.76	0.26	0.04	0.8	0.25	0	0.68	1.14	0.18	0.58	2.61	0.22	0.71	0.54	0.15	0.84	0.35	0.02	0.76	0.37	0.1	0.81	0.25	0.05	0.84	0.28	-0.04
5:106976630:106976712:+@5:106979295|106979316:106979444:+	A3SS	ENSMUSG00000029283	0.96	0.16	-0.04	0.95	1.25	-0.3	0.94	1.35	-0.29	0.97	1.42	-0.32	0.93	1.37	-0.28	0.97	0.14	-0.05	0.94	1.41	-0.29	0.91	0.22	0.01	0.86	0.34	0.06	0.94	0.16	-0.02	0.95	0.2	-0.03	0.96	1.47	-0.31
1:161074757:161074930:+@1:161078229|161078329:161078480:+	A3SS	ENSMUSG00000026708	0.63	0.38	0.03	0.83	0.52	-0.1	0.7	0.5	0.03	0.84	0.43	-0.11	0.52	0.93	0.21	0.89	1.44	-0.23	0.72	0.4	0.01	0.54	0.63	0.12	0.84	0.88	-0.18	0.46	0.95	0.2	0.67	0.35	-0.01	0.8	0.44	-0.07
11:77408126:77408247:+@11:77416415|77416418:77416483:+	A3SS	ENSMUSG00000037926	0.8	0.4	0.1	0.82	0.48	-0.03	0.56	0.83	0.23	0.81	0.41	-0.02	0.6	0.87	0.19	0.9	0.23	0	0.83	0.37	-0.04	0.71	0.58	0.19	NA	NA	NA	0.8	0.4	0.1	0.86	0.27	0.04	0.72	0.52	0.07
7:3694978:3695227:+@7:3695353|3695364:3695621:+	A3SS	ENSMUSG00000035585	0.54	0.28	-0.01	0.41	1.92	0.26	0.26	54.05	0.41	0.6	0.43	0.07	0.73	0.41	-0.06	0.4	0.59	0.13	0.44	1.47	0.23	0.62	0.41	-0.09	0.49	0.36	0.04	0.63	0.4	-0.1	0.72	0.93	-0.19	0.61	0.37	0.06
5:103885907:103886290:-@5:103876061|103876289:103875741:-	A3SS	ENSMUSG00000029312	0.98	0.1	-0.02	0.98	0.11	-0.03	0.98	0.09	-0.03	0.95	0.12	0	0.93	0.15	0.02	0.99	0.07	-0.03	0.97	0.12	-0.02	0.95	0.13	0.01	0.96	0.09	0	0.92	0.17	0.04	0.97	0.08	-0.01	0.97	0.1	-0.02
16:4886100:4886473:+@16:4907365|4907368:4907486:+	A3SS	ENSMUSG00000022517	0.22	0.2	-0.05	0.11	0.17	0.04	0.15	0.16	0	0.15	0.14	0	0.14	0.14	0.01	0.16	0.13	0.01	0.16	0.16	-0.01	0.17	0.17	0	0.12	0.22	0.05	0.23	0.27	-0.06	0.18	0.14	-0.01	0.13	0.14	0.02
3:95929257:95929650:+@3:95937936|95938003:95938039:+	A3SS	ENSMUSG00000015749	0.01	0.03	0	0.02	0.05	0.01	0.02	0.06	0.01	0.01	0.04	0.02	0.02	0.05	0.01	0.01	0.03	0	0.01	0.04	0.02	0.02	0.03	-0.01	0.02	0.04	-0.01	0.02	0.04	-0.01	0.03	0.05	-0.02	0.02	0.05	0.01
5:21645984:21646235:+@5:21648620|21648662:21648768:+	A3SS	ENSMUSG00000038525	0.98	0.04	0	0.98	0.04	0	0.99	0.04	-0.01	0.99	0.05	-0.01	0.98	0.05	0	0.98	0.03	0	0.99	0.04	-0.01	0.98	0.04	0	0.99	0.03	-0.01	0.98	0.05	0	0.97	0.06	0.01	0.97	0.08	0.01
1:87403667:87403846:+@1:87406984|87407002:87407201:+	A3SS	ENSMUSG00000048000	0.73	0.16	0	0.75	0.68	-0.13	0.62	0.2	0	0.67	0.23	-0.05	0.72	0.4	-0.1	0.65	0.38	0.08	0.61	0.21	0.01	0.67	0.27	0.06	0.73	0.16	0	0.63	0.51	0.1	0.65	0.31	0.08	0.64	0.2	-0.02
3:95995771:95995839:-@3:95995644|95995668:95995522:-	A3SS	ENSMUSG00000015745	0.87	0.2	0.07	0.71	0.59	0.24	0.74	0.94	0.21	0.86	0.24	0.09	0.9	0.18	0.05	0.84	0.29	0.1	0.91	0.21	0.04	0.89	0.28	0.05	0.75	0.56	0.19	0.86	0.28	0.08	0.9	0.18	0.04	0.92	0.17	0.03
11:59202517:59202659:+@11:59204172|59204175:59204255:+	A3SS	ENSMUSG00000036860	0.97	0.08	-0.01	0.97	0.07	0	0.97	0.06	0	0.97	0.07	0	0.98	0.06	-0.01	0.99	0.11	-0.03	0.97	0.07	0	0.97	0.1	-0.01	0.98	0.09	-0.02	0.97	0.09	-0.01	0.96	0.11	0	0.97	0.06	0
5:115845280:115845301:+@5:115846284|115846347:115846466:+	A3SS	ENSMUSG00000029516	0.1	3.69	0.41	0.36	0.92	-0.17	0.56	2.52	-0.37	0.5	1.44	-0.31	0.5	1.16	-0.31	0.5	0.51	0.01	0.43	1.34	-0.24	0.39	0.76	0.12	0.38	0.69	0.13	0.48	0.87	0.03	0.42	0.63	0.09	0.36	0.75	-0.17
12:51802164:51802434:-@12:51800972|51800975:51800896:-	A3SS	ENSMUSG00000035247	0.01	0	0	0.01	0.03	0	0.01	0.03	0	0.01	0.03	0	0.01	0	0	0.01	0	0	0.01	0.03	0	0.01	0	0	0.01	0.02	0	0.01	0	0	0.01	0	0	0.01	0.03	0
19:5118122:5118408:-@19:5117432|5117469:5117194:-	A3SS	ENSMUSG00000024862	0.42	0.52	0.13	0.45	0.26	0.04	0.62	0.6	-0.13	0.49	0.26	0	0.55	0.27	-0.06	0.74	1.65	-0.19	0.73	2.79	-0.24	0.61	0.38	-0.06	0.5	0.3	0.05	0.49	0.33	0.06	0.38	0.87	0.17	0.62	0.59	-0.13
6:113109885:113109990:+@6:113110317|113110374:113110525:+	A3SS	ENSMUSG00000034269	0.4	0.25	-0.06	0.36	0.15	-0.02	0.22	1.75	0.12	0.37	0.18	-0.03	0.23	0.94	0.11	0.34	0.12	0	0.39	0.2	-0.05	0.32	0.14	0.02	0.42	0.38	-0.08	0.36	0.15	-0.02	0.29	0.21	0.05	0.34	0.15	0
5:29753542:29753652:+@5:29764399|29764402:29764530:+	A3SS	ENSMUSG00000029131	0.99	0.1	-0.03	0.99	0.07	-0.02	0.98	0.05	-0.01	0.99	0.08	-0.02	0.98	0.05	-0.01	0.97	0.05	-0.01	0.97	0.05	0	0.96	0.06	0	0.98	0.12	-0.02	0.98	0.07	-0.02	0.99	0.14	-0.03	0.98	0.05	-0.01
2:25500778:25500886:+@2:25501936|25502032:25502151:+	A3SS	ENSMUSG00000015095	0.96	0.13	-0.01	0.92	0.15	0.03	0.89	0.34	0.06	0.94	0.14	0.01	0.95	0.13	0	0.92	0.12	0.03	0.93	0.17	0.02	0.95	0.13	0	0.89	0.25	0.06	0.93	0.14	0.02	0.95	0.1	0	0.96	0.12	-0.01
4:28943323:28943378:+@4:28947528|28947540:28947653:+	A3SS	ENSMUSG00000028289	0.68	0.62	-0.04	0.65	0.73	0.15	NA	NA	NA	0.63	0.9	0.17	0.74	0.59	0.06	0.68	0.62	-0.04	NA	NA	NA	0.8	0.71	-0.16	NA	NA	NA	0.83	0.73	-0.19	0.65	0.72	-0.01	0.65	0.78	0.15
7:44884563:44884756:-@7:44884247|44884250:44884119:-	A3SS	ENSMUSG00000002968	0.21	0.21	0.04	0.18	0.16	0	0.1	0.38	0.08	0.16	0.17	0.02	0.21	0.2	-0.03	0.17	0.43	0.08	0.22	0.21	-0.04	0.14	0.69	0.11	0.14	0.77	0.11	0.19	0.27	0.06	0.19	0.27	0.06	0.21	0.17	-0.03
3:100161020:100161222:-@3:100159920|100159975:100159766:-	A3SS	ENSMUSG00000033285	0.92	0.11	0.01	0.92	0.12	0	0.91	0.13	0.01	0.95	0.11	-0.03	0.96	0.13	-0.04	0.93	0.09	0	0.89	0.19	0.03	0.87	0.27	0.06	0.83	0.96	0.1	0.94	0.09	-0.01	0.91	0.13	0.02	0.91	0.13	0.01
8:111161426:111161533:-@8:111160741|111160810:111160621:-	A3SS	ENSMUSG00000003316	0.05	0.09	-0.02	0.03	0.05	0	0.03	0.05	0	0.05	0.07	-0.02	0.03	0.06	0	0.05	0.12	-0.02	0.05	0.06	-0.02	0.05	0.07	-0.02	0.06	0.12	-0.03	0.03	0.04	0	0.05	0.07	-0.02	0.03	0.05	0
2:26919192:26919358:+@2:26919603|26919730:26920166:+	A3SS	ENSMUSG00000014873	0.22	0.19	0.03	0.23	0.86	-0.11	0.22	0.5	-0.1	0.21	0.43	-0.09	0.21	0.55	-0.09	0.27	0.2	-0.02	0.26	1.57	-0.14	0.24	0.22	0.01	0.33	0.35	-0.08	0.14	0.6	0.11	0.18	0.26	0.07	0.15	0.17	-0.03
10:77581767:77581927:+@10:77586325|77586380:77586404:+	A3SS	ENSMUSG00000009291	0.02	0.04	-0.01	0.03	0.06	-0.02	0.02	0.05	-0.01	0.02	0.04	-0.01	0.02	0.04	-0.01	0.02	0.03	-0.01	0.02	0.03	-0.01	0.03	0.06	-0.02	0.01	0	0	0.02	0.03	-0.01	0.01	0.03	0	0.01	0.03	0
3:90270829:90271004:+@3:90271134|90271138:90271234:+	A3SS	ENSMUSG00000042404	0.86	0.28	0.02	NA	NA	NA	NA	NA	NA	NA	NA	NA	NA	NA	NA	0.82	0.34	0.06	NA	NA	NA	0.82	0.33	0.06	0.93	0.21	-0.05	0.86	0.3	0.02	NA	NA	NA	NA	NA	NA
11:69324824:69324962:+@11:69325439|69325558:69325793:+	A3SS	ENSMUSG00000049299	0.95	0.05	0.01	0.95	0.07	0	0.94	0.07	0.01	0.97	0.12	-0.02	0.96	0.07	-0.01	0.98	0.08	-0.02	0.96	0.07	-0.01	0.93	0.11	0.03	0.96	0.06	0	0.95	0.05	0.01	0.94	0.09	0.02	0.95	0.05	0
1:156939489:156939626:-@1:156907718|156907778:156907639:-	A3SS	ENSMUSG00000026594	0.89	0.42	-0.12	0.95	1.13	-0.26	0.76	0.47	-0.07	0.89	0.68	-0.2	0.73	0.6	-0.04	0.89	0.46	-0.12	0.87	0.7	-0.18	0.81	0.44	-0.04	0.9	0.42	-0.13	0.81	0.42	-0.04	0.69	0.63	0.08	0.92	0.89	-0.23
7:128248420:128248472:+@7:128248578|128248887:128248974:+	A3SS	ENSMUSG00000030782	0.56	0.73	0.13	0.6	0.87	0.12	NA	NA	NA	NA	NA	NA	0.71	0.87	0.01	0.64	0.51	0.05	0.45	1.31	0.27	NA	NA	NA	NA	NA	NA	0.61	1.08	0.08	0.69	0.5	0	0.57	0.9	0.15
16:17576640:17576671:-@16:17575965|17575968:17574952:-	A3SS	ENSMUSG00000022756	0.63	0.94	-0.27	0.52	1.1	0.28	0.63	0.82	0.17	0.46	1.7	0.34	NA	NA	NA	0.62	1.33	-0.26	0.73	0.5	0.07	0.55	0.94	-0.19	0.31	0.83	0.05	NA	NA	NA	0.29	0.67	0.07	NA	NA	NA
2:91648016:91648077:-@2:91647789|91647846:91647596:-	A3SS	ENSMUSG00000075040	0.84	0.33	0.02	0.78	1.4	-0.35	0.67	1.09	-0.24	0.82	1.77	-0.39	0.75	1.45	-0.32	0.85	0.33	0.01	0.63	1	-0.2	0.89	0.31	-0.03	0.68	0.72	0.18	0.72	0.51	0.14	0.82	0.32	0.04	0.83	1.75	-0.4
6:125047211:125047325:+@6:125047479|125047482:125047587:+	A3SS	ENSMUSG00000030330	0.06	0.45	0.09	0.25	2.15	-0.18	0.09	0.16	-0.02	0.17	0.65	-0.1	0.21	1	-0.14	0.19	0.24	-0.04	0.09	0.18	-0.02	0.14	0.18	0.01	0.11	0.19	0.04	0.09	0.28	0.06	0.14	0.15	0.01	0.11	0.19	-0.04
1:63176831:63177291:+@1:63177754|63177867:63177876:+	A3SS	ENSMUSG00000025967	1	0	0	1	0	0	1	0	0	1	0	0	1	0	0	1	0	0	1	0	0	1	0	0	1	0	0	1	0	0	1	0	0	1	0	0
2:59305305:59305492:+@2:59308008|59308085:59308557:+	A3SS	ENSMUSG00000026991	0.88	0.1	0.01	0.91	0.35	-0.08	0.9	0.31	-0.07	0.8	0.18	0.03	0.88	0.18	-0.05	0.86	0.13	0.03	0.88	0.2	-0.05	0.87	0.12	0.02	0.9	0.1	-0.01	0.87	0.11	0.02	0.85	0.14	0.04	0.89	0.22	-0.06
17:24896500:24896559:+@17:24896628|24896635:24896758:+	A3SS	ENSMUSG00000038880,ENSMUSG00000073435	0.95	0.17	-0.06	0.92	0.24	-0.04	0.89	0.24	-0.01	0.89	0.25	-0.01	0.87	0.29	0.01	0.93	0.2	-0.04	0.93	0.21	-0.05	0.95	0.2	-0.06	0.93	0.2	-0.04	0.92	0.25	-0.03	0.98	0.2	-0.09	0.88	0.28	0
7:139226001:139226361:+@7:139227920|139227967:139228066:+	A3SS	ENSMUSG00000015980	NA	NA	NA	0.83	0.34	0.05	0.82	0.33	0.06	NA	NA	NA	NA	NA	NA	0.9	0.3	-0.05	NA	NA	NA	NA	NA	NA	0.7	0.54	0.15	NA	NA	NA	NA	NA	NA	NA	NA	NA
5:65391497:65391673:+@5:65392220|65392335:65392389:+	A3SS	ENSMUSG00000029199	0.93	0.14	0.01	0.94	0.3	-0.07	0.96	0.36	-0.09	0.97	0.76	-0.1	0.96	0.41	-0.09	0.97	0.12	-0.03	0.92	0.22	-0.05	0.87	0.26	0.07	0.95	0.11	-0.01	0.94	0.11	0	0.91	0.18	0.03	0.8	0.29	0.07
2:155644928:155645059:-@2:155643450|155643468:155643392:-	A3SS	ENSMUSG00000038324	0.02	0.04	-0.01	0.03	0.06	0	0.05	0.09	-0.02	0.02	0.05	0.01	0.03	0.06	0	0.02	0.05	-0.01	0.02	0.05	0.01	0.04	0.07	-0.03	0.03	0.07	-0.02	0.03	0.06	-0.02	0.02	0.04	-0.01	0.03	0.06	0
7:3705733:3705919:+@7:3706008|3706651:3706897:+	A3SS	ENSMUSG00000006333	0.01	0	0	0.01	0	0	0.01	1000000000000	0	0.01	0	0	0	0	0.01	0.01	0	0	0.01	0	0	0	0	0.01	0.01	0	0	0.01	0	0	0.01	0	0	0.01	0	0
3:35968424:35968473:-@3:35964464|35964480:35964327:-	A3SS	ENSMUSG00000027709	0.51	2.28	-0.33	0.27	2.64	0.49	0.43	1.46	0.33	0.18	6.77	0.58	0.28	3.34	0.48	0.13	0.33	0.05	0.15	8.57	0.61	0.1	0.41	0.08	0.1	0.35	0.08	NA	NA	NA	0.15	0.43	0.03	0.15	22.81	0.61
14:59568948:59569008:-@14:59560921|59560956:59559388:-	A3SS	NA	0.64	1.05	-0.1	0.56	1.11	-0.17	0.53	1.7	-0.14	0.4	0.81	-0.01	0.55	0.75	-0.16	0.6	0.79	-0.06	0.47	0.92	-0.08	0.29	0.91	0.25	0.49	0.84	0.05	0.57	0.84	-0.03	0.53	0.7	0.01	0.57	0.81	-0.18
12:55612073:55612103:-@12:55604268|55604271:55602899:-	A3SS	NA	0.05	0.26	0.1	0.22	0.39	-0.1	0.28	0.68	-0.16	0.12	0.23	0	0.13	0.28	-0.01	0.15	0.31	0	0.25	0.52	-0.13	0.06	0.27	0.09	0.1	0.3	0.05	0.13	0.32	0.02	0.09	0.31	0.06	0.2	0.38	-0.08
11:98690916:98691019:+@11:98693311|98693383:98693497:+	A3SS	ENSMUSG00000017221	0.01	0	0	0.01	0	0	0.01	0	0	0	0.03	0.01	0.01	0	0	0.01	0	0	0.01	0.03	0	0.01	0	0	0.01	0	0	0.01	0	0	0.01	0	0	0.01	0	0
8:84689247:84689376:+@8:84689632|84689708:84689908:+	A3SS	ENSMUSG00000001909	0.74	0.32	-0.07	0.64	0.28	0.07	0.74	0.25	-0.03	0.7	0.21	0.01	0.6	0.56	0.11	0.65	0.22	0.02	0.73	0.22	-0.02	0.75	0.36	-0.08	0.62	0.27	0.05	0.72	0.26	-0.05	0.59	0.31	0.08	0.68	0.22	0.03
11:117156801:117156902:+@11:117157259|117158754:117159268:+	A3SS	ENSMUSG00000020823	0.79	0.27	0.07	0.81	0.19	0.03	0.75	0.37	0.09	0.76	0.29	0.08	0.77	0.28	0.07	0.88	0.15	-0.02	0.74	0.6	0.1	0.74	1.11	0.12	0.81	0.21	0.05	0.83	0.19	0.03	0.83	0.16	0.03	0.78	0.25	0.06
3:95106376:95106858:-@3:95082822|95082825:95082791:-	A3SS	ENSMUSG00000028126	0.92	0.19	0.02	0.88	0.23	0.06	0.91	0.15	0.03	0.91	0.17	0.03	0.91	0.19	0.03	0.85	0.36	0.09	0.9	0.21	0.04	0.88	0.25	0.06	0.88	0.3	0.06	0.82	0.36	0.12	0.83	0.4	0.11	0.83	0.35	0.11
19:6128049:6128215:-@19:6123950|6124188:6123830:-	A3SS	ENSMUSG00000024787	0.63	0.69	-0.13	0.56	0.49	0.02	0.68	0.51	-0.1	0.56	0.42	0.02	0.48	0.65	0.1	0.76	2.32	-0.26	0.5	0.55	0.08	0.69	0.79	-0.19	0.67	0.67	-0.17	0.76	1.39	-0.26	0.6	0.58	-0.1	0.44	0.63	0.14
11:57518573:57518644:-@11:57514288|57514291:57514095:-	A3SS	NA	0.79	0.18	0.02	0.75	0.21	-0.04	0.71	0.2	0	0.84	0.84	-0.13	0.78	0.27	-0.07	0.69	1.25	0.12	0.75	0.22	-0.04	0.71	0.47	0.1	0.76	0.23	0.05	0.77	0.2	0.04	0.72	0.38	0.09	0.71	0.19	0
7:29816072:29816289:+@7:29822980|29823070:29823144:+	A3SS	ENSMUSG00000011427	0.78	1.19	-0.23	0.68	0.47	-0.01	0.78	0.65	-0.11	0.72	0.46	-0.05	0.4	1.32	0.27	0.51	0.35	0.04	0.73	0.6	-0.06	0.65	0.61	-0.1	0.78	1	-0.23	0.52	0.49	0.03	0.67	0.56	-0.12	0.7	0.47	-0.03
14:62714293:62714418:-@14:62713839|62713842:62713685:-	A3SS	ENSMUSG00000035161	0.91	0.13	0.03	0.97	1.4	-0.1	0.96	0.63	-0.09	0.95	0.48	-0.08	0.86	0.19	0.01	0.91	0.13	0.03	0.96	0.81	-0.09	0.96	0.13	-0.02	0.91	0.16	0.03	0.95	0.1	-0.01	0.94	0.12	0	0.94	0.29	-0.07
10:79949365:79949612:+@10:79950628|79950634:79950924:+	A3SS	ENSMUSG00000019564	0.96	0.07	0.01	0.96	0.12	-0.01	0.97	0.08	-0.02	0.91	0.15	0.04	0.96	0.08	-0.01	0.98	0.06	-0.01	0.91	0.18	0.04	0.87	0.25	0.1	0.9	0.19	0.07	0.97	0.08	0	0.93	0.14	0.04	0.95	0.11	0
10:127044756:127044869:+@10:127044997|127045026:127045127:+	A3SS	ENSMUSG00000006732	0.05	0.09	0.01	0.03	0.06	-0.01	0.07	0.13	-0.05	0.03	0.06	-0.01	0.04	0.08	-0.02	0.04	0.11	0.02	0.08	0.2	-0.06	0.06	0.12	0	0.1	0.16	-0.04	0.02	0.12	0.04	0.02	0.14	0.04	0.02	0.05	0
11:29138418:29138604:+@11:29139224|29139259:29139275:+	A3SS	ENSMUSG00000020464	0.95	0.17	-0.04	0.95	0.16	-0.03	0.92	0.19	0	0.94	0.14	-0.02	0.92	0.16	0	0.95	0.16	-0.04	0.91	0.18	0.01	0.9	0.24	0.01	0.93	0.16	-0.02	0.91	0.23	0	0.93	0.26	-0.02	0.91	0.21	0.01
5:138617055:138617167:-@5:138616559|138616565:138616470:-	A3SS	ENSMUSG00000058291	0.58	0.39	0.03	0.73	0.41	-0.05	0.54	0.73	0.14	0.81	0.51	-0.13	0.85	0.8	-0.17	0.75	0.71	-0.14	0.67	0.42	0.01	0.85	1.11	-0.24	0.6	0.43	0.01	0.73	0.47	-0.12	0.77	0.66	-0.16	0.83	0.69	-0.15
4:156119164:156119239:+@4:156121933|156122351:156122416:+	A3SS	ENSMUSG00000059939	0.6	0.79	0.12	0.7	0.74	-0.08	0.55	0.75	0.07	0.74	0.96	-0.12	0.57	0.92	0.05	0.7	0.52	0.02	0.66	0.75	-0.04	0.52	1.04	0.2	0.72	0.77	0	0.61	0.79	0.11	0.68	0.65	0.04	0.55	0.93	0.07
2:26915955:26916006:-@2:26915749|26915769:26915596:-	A3SS	ENSMUSG00000015790	0.49	0.78	0.05	0.75	1.14	-0.28	0.68	1.05	-0.21	0.49	0.55	-0.02	0.45	0.67	0.02	0.59	0.59	-0.05	0.75	1.18	-0.28	0.19	2.03	0.35	0.41	0.68	0.13	0.27	1.15	0.27	0.47	0.6	0.07	0.34	0.7	0.13
X:166178792:166178830:+@X:166180353|166180446:166180809:+	A3SS	ENSMUSG00000040621	0.89	0.28	0	0.92	0.57	-0.18	0.88	0.41	-0.14	0.87	0.54	-0.13	0.94	0.64	-0.2	0.88	0.23	0.01	0.95	0.62	-0.21	0.84	0.27	0.05	0.9	0.28	-0.01	0.8	0.45	0.09	0.93	0.25	-0.04	0.89	0.56	-0.15
2:84936579:84936644:+@2:84937523|84937562:84937869:+	A3SS	NA	0.67	0.45	-0.05	0.78	0.39	0.08	0.75	0.42	0.11	0.9	0.28	-0.04	0.76	0.54	0.1	0.77	0.6	-0.15	0.92	0.37	-0.06	0.88	1.32	-0.26	0.79	0.89	-0.17	0.66	0.54	-0.04	0.87	1.41	-0.25	0.94	0.38	-0.08
5:100770398:100770496:-@5:100768455|100768699:100768282:-	A3SS	ENSMUSG00000035266	0.1	0.24	-0.05	0.11	0.33	-0.07	0.14	0.84	-0.1	0.04	0.1	0	0.04	0.11	0	0.1	0.2	-0.05	0.07	0.16	-0.03	0.06	0.11	-0.01	0.23	3.74	-0.18	0.07	0.13	-0.02	0.06	0.1	-0.01	0.13	0.44	-0.09
13:55459013:55459147:+@13:55459782|55459784:55460927:+	A3SS	NA	0.5	0.29	-0.06	0.64	192.15	-0.25	0.83	1000000000000	-0.44	0.4	0.14	-0.01	0.5	1.08	-0.11	0.69	5.48431e+09	-0.25	0.44	0.23	-0.05	0.54	0.61	-0.1	0.86	1000000000000	-0.42	0.49	0.22	-0.05	0.41	0.17	0.03	0.42	0.18	-0.03
12:24974932:24975062:+@12:24982237|24982313:24982377:+	A3SS	ENSMUSG00000036333	0.95	0.11	0.03	0.93	0.14	0.04	0.72	1.15	0.25	0.95	0.11	0.02	0.95	0.11	0.02	0.93	0.14	0.05	0.93	0.14	0.04	0.94	0.13	0.04	0.89	0.31	0.09	0.91	0.18	0.07	0.96	0.1	0.02	0.93	0.14	0.04
2:181355009:181355125:+@2:181355310|181355328:181355552:+	A3SS	ENSMUSG00000038685	0.49	0.93	0.19	0.45	0.57	0.13	0.63	0.42	-0.05	0.6	0.31	-0.02	0.49	0.43	0.09	0.44	2.92	0.24	0.54	0.34	0.04	0.58	0.4	0.1	0.62	0.37	0.06	0.57	0.46	0.11	0.47	1.43	0.21	0.5	0.37	0.08
9:78577030:78577263:-@9:78574737|78574753:78574650:-	A3SS	ENSMUSG00000049624	0.13	0.25	-0.05	0.06	0.63	0.15	0.1	0.43	0.11	0.09	0.47	0.12	0.17	0.39	0.04	0.09	0.17	-0.01	0.12	0.34	0.09	0.19	0.43	-0.11	0.08	0.17	0	0.14	0.23	-0.06	0.32	0.98	-0.24	0.17	0.34	0.04
9:113881688:113881751:+@9:113889956|113889958:113890121:+	A3SS	ENSMUSG00000033392	0.35	0.76	-0.01	0.06	3.08	0.43	0.07	2.25	0.42	0.52	1	-0.03	0.32	0.86	0.17	0.1	0.89	0.24	0.47	1.07	0.02	0.32	0.74	0.02	0.04	2.29	0.3	0.2	0.52	0.14	0.16	0.91	0.18	0.42	0.83	0.07
4:137613682:137613861:+@4:137615713|137615716:137615841:+	A3SS	ENSMUSG00000043411	0.64	0.24	0.05	0.56	0.45	0.1	0.64	0.2	0.02	0.62	0.25	0.04	0.65	0.23	0.01	0.63	0.25	0.06	0.68	0.24	-0.02	0.62	0.32	0.07	0.5	11.9	0.19	0.55	0.78	0.14	0.63	0.25	0.06	0.63	0.23	0.03
11:5797024:5797175:+@11:5797284|5797287:5797335:+	A3SS	ENSMUSG00000020476	0.43	0.26	0.02	0.38	0.27	0.01	0.2	1.2	0.19	0.33	0.31	0.06	0.37	0.26	0.02	0.28	1.33	0.17	0.32	0.35	0.07	0.37	0.33	0.08	0.19	6.4	0.26	0.34	0.5	0.11	0.5	0.29	-0.05	0.28	0.51	0.11
4:131974684:131974856:-@4:131967972|131967975:131967788:-	A3SS	ENSMUSG00000028906	0.93	0.12	-0.01	0.9	0.2	-0.04	0.81	0.24	0.05	0.89	0.16	-0.03	0.93	0.31	-0.07	0.9	0.11	0.02	0.92	0.22	-0.06	0.88	0.15	0.04	0.93	0.11	-0.01	0.9	0.13	0.02	0.85	0.37	0.07	0.91	0.18	-0.05
7:30291753:30291842:+@7:30292142|30292178:30292366:+	A3SS	ENSMUSG00000013921	0.32	0.34	0.04	0.34	1.07	0.22	NA	NA	NA	0.33	1.59	0.23	0.62	0.62	-0.06	0.71	2.79	-0.35	0.37	0.89	0.19	0.42	0.36	-0.06	0.45	0.7	-0.09	0.53	0.76	-0.17	0.42	0.35	-0.06	0.46	0.53	0.1
7:141310762:141311009:-@7:141301686|141301689:141301600:-	A3SS	ENSMUSG00000058886	0.86	0.29	-0.01	0.9	0.26	0.02	0.95	0.18	-0.03	0.95	0.16	-0.03	0.83	0.31	0.09	0.78	0.35	0.07	0.94	0.2	-0.02	0.96	0.46	-0.11	0.92	0.3	-0.07	0.86	0.28	-0.01	0.92	0.3	-0.07	0.95	0.14	-0.03
7:27552998:27553112:-@7:27545262|27545285:27545188:-	A3SS	ENSMUSG00000003363	0.25	0.52	-0.11	NA	NA	NA	NA	NA	NA	0.39	0.64	-0.14	0.35	0.65	-0.1	0.35	0.75	-0.21	NA	NA	NA	0.28	0.49	-0.14	0.22	0.42	-0.08	0.3	0.61	-0.16	NA	NA	NA	0.26	0.51	-0.01
7:46699636:46699718:-@7:46699547|46699552:46699364:-	A3SS	ENSMUSG00000006763	0.94	0.16	0.04	0.97	0.12	-0.03	0.95	0.1	-0.01	0.89	0.19	0.05	0.95	0.11	-0.01	0.92	0.46	0.06	0.91	0.16	0.03	0.95	0.08	0.03	0.93	0.45	0.05	0.97	0.06	0.01	0.94	0.16	0.04	0.97	0.1	-0.03
13:100135689:100135739:+@13:100137381|100137387:100137690:+	A3SS	ENSMUSG00000021645	0.98	0.05	-0.01	0.98	0.09	-0.02	0.98	0.08	-0.02	0.97	0.07	-0.01	0.98	0.07	-0.02	0.99	0.05	-0.02	0.96	0.08	0	0.94	0.12	0.03	0.98	0.07	-0.01	0.98	0.05	-0.01	0.97	0.06	0	0.98	0.07	-0.02
1:75479532:75479885:+@1:75480193|75480265:75480397:+	A3SS	ENSMUSG00000051703	NA	NA	NA	NA	NA	NA	NA	NA	NA	NA	NA	NA	NA	NA	NA	NA	NA	NA	NA	NA	NA	0.48	0.97	0.19	NA	NA	NA	NA	NA	NA	0.47	1	0.2	NA	NA	NA
6:113270522:113270701:+@6:113277790|113277831:113277945:+	A3SS	ENSMUSG00000030269	0.89	0.22	0.05	0.94	0.2	-0.06	0.88	0.2	0	0.9	0.24	-0.02	0.91	0.19	-0.03	0.95	0.13	-0.01	0.92	0.21	-0.04	0.79	0.79	0.15	0.98	0.13	-0.04	0.85	0.52	0.09	0.94	0.14	0	0.94	0.2	-0.06
7:30576618:30576778:-@7:30576050|30576077:30575853:-	A3SS	ENSMUSG00000006307	0.95	0.13	-0.02	0.93	0.16	-0.02	0.96	0.17	-0.05	0.96	0.16	-0.05	0.86	0.27	0.05	0.99	0.18	-0.06	0.95	0.18	-0.04	0.95	0.14	-0.02	0.97	0.15	-0.04	0.94	0.12	-0.01	0.95	0.15	-0.02	0.97	0.15	-0.06
10:60299098:60299229:+@10:60299464|60299467:60299559:+	A3SS	ENSMUSG00000004207	0.96	0.05	-0.01	0.95	0.03	0	0.93	0.08	0.02	0.95	0.04	0	0.94	0.04	0.01	0.93	0.04	0.02	0.92	0.1	0.03	0.94	0.04	0.01	0.94	0.04	0.01	0.96	0.06	-0.01	0.95	0.04	0	0.93	0.06	0.02
X:95645307:95645478:-@X:95643459|95643480:95643308:-	A3SS	ENSMUSG00000035062	0.97	0.1	-0.02	0.94	0.13	0.01	0.82	0.35	0.13	0.94	0.14	0.01	0.95	0.12	0	0.95	0.13	0	0.89	0.17	0.06	0.92	0.13	0.03	0.88	0.21	0.07	0.93	0.12	0.02	0.94	0.16	0.01	0.94	0.14	0.01
5:29346767:29346906:-@5:29323824|29323905:29323802:-	A3SS	ENSMUSG00000010721	0.69	0.96	-0.17	0.54	0.87	0.03	0.73	0.84	-0.16	0.5	0.9	0.07	0.62	1.09	-0.05	0.57	0.93	-0.05	0.37	0.86	0.2	0.4	0.98	0.12	0.56	0.77	-0.04	0.43	1.05	0.09	0.54	1	-0.02	0.4	1.08	0.17
7:140881763:140881869:-@7:140878051|140878137:140877957:-	A3SS	ENSMUSG00000025486	0.75	0.45	-0.01	0.87	0.46	-0.03	0.9	0.33	-0.06	0.82	0.53	0.02	0.66	0.72	0.18	0.84	0.58	-0.1	0.71	0.79	0.13	0.77	0.58	-0.03	0.93	0.61	-0.19	0.72	0.63	0.02	0.82	0.49	-0.08	0.82	0.57	0.02
5:34637099:34637212:-@5:34636783|34636786:34636594:-	A3SS	ENSMUSG00000001082	0.45	0.61	0.15	0.64	0.66	-0.13	0.58	0.53	-0.07	0.44	0.47	0.07	0.66	0.76	-0.15	0.43	0.69	0.17	0.44	0.42	0.07	0.71	0.48	-0.11	0.56	0.55	0.04	0.4	0.81	0.2	0.41	0.78	0.19	0.61	0.5	-0.1
2:181354353:181354442:+@2:181355310|181355328:181355552:+	A3SS	ENSMUSG00000038685	0.49	0.91	-0.21	0.26	12.73	0.43	0.39	1.5	0.3	0.53	0.73	0.16	0.52	0.72	0.17	0.24	0.36	0.04	0.81	0.71	-0.12	0.71	7.25	-0.43	0.59	1.55	-0.31	0.48	0.84	-0.2	0.44	0.63	-0.16	0.39	1.46	0.3
8:71368850:71368877:+@8:71369129|71369132:71369303:+	A3SS	ENSMUSG00000002395	0.21	0.32	-0.08	0.11	0.22	0.02	0.23	0.49	-0.1	0.17	0.3	-0.04	0.18	0.27	-0.05	0.24	0.44	-0.11	0.09	0.26	0.04	0.23	0.42	-0.1	0.16	0.24	-0.03	0.18	0.28	-0.05	0.06	0.25	0.07	0.3	0.88	-0.17
2:29841402:29841483:+@2:29842462|29842465:29842546:+	A3SS	ENSMUSG00000069020	0.47	1.01	0.23	NA	NA	NA	NA	NA	NA	NA	NA	NA	NA	NA	NA	NA	NA	NA	NA	NA	NA	NA	NA	NA	0.38	1.29	0.32	NA	NA	NA	0.35	1.37	0.35	NA	NA	NA
9:105494893:105495133:-@9:105494482|105494597:105494415:-	A3SS	ENSMUSG00000032570	0.24	0.32	0.06	0.66	1.86	-0.3	0.48	0.55	-0.12	0.45	0.41	-0.09	0.25	0.42	0.11	0.66	1.73	-0.36	0.27	0.41	0.09	0.39	0.37	-0.09	0.73	4.36	-0.43	0.52	0.9	-0.22	0.41	0.44	-0.11	0.29	0.32	0.07
5:30890599:30890770:+@5:30891106|30891158:30891223:+	A3SS	ENSMUSG00000029165	0.62	1.12	-0.23	0.5	0.9	0.05	0.27	0.96	0.28	0.42	0.79	0.13	0.49	1.59	0.06	0.43	0.81	-0.04	0.66	1.03	-0.11	0.62	1.02	-0.23	0.5	0.75	-0.11	0.59	1.17	-0.2	0.41	1.09	-0.02	0.46	1.1	0.09
3:5390336:5390452:+@3:5396571|5396574:5396701:+	A3SS	ENSMUSG00000025255	0.93	0.13	0.03	NA	NA	NA	NA	NA	NA	0.92	0.16	-0.01	0.84	0.31	0.07	NA	NA	NA	0.9	0.26	0.01	0.9	0.2	0.06	NA	NA	NA	0.9	0.18	0.06	0.92	0.14	0.04	0.94	0.16	-0.03
14:119026422:119026611:-@14:119019625|119019662:119019467:-	A3SS	ENSMUSG00000042104	0.03	0.05	-0.01	0.09	0.17	-0.07	0.12	0.26	-0.1	0.03	0.05	-0.01	0.02	0.05	0	0.05	0.1	-0.03	0.05	0.11	-0.03	0.03	0.05	-0.01	NA	NA	NA	0.02	0.04	0	0.01	0.05	0.01	0.02	0.06	0
10:76279857:76279966:-@10:76279786|76279816:76279706:-	A3SS	ENSMUSG00000020231	0.14	0.28	-0.1	0.05	0.11	-0.01	0.13	0.23	-0.09	0.11	0.19	-0.07	0.09	0.16	-0.05	0.05	0.09	-0.01	0.07	0.11	-0.03	0.12	0.21	-0.08	0.14	0.28	-0.1	0.23	0.49	-0.19	0.14	0.27	-0.1	0.12	0.26	-0.08
2:85037201:85037328:+@2:85037776|85037794:85037969:+	A3SS	NA	0.06	0.22	-0.03	0.07	0.05	-0.01	0.07	0.06	-0.01	0.04	0.07	0.02	0.03	0.34	0.03	0.05	0.06	-0.02	0.06	0.05	0	0.05	0.08	-0.02	0.04	0.04	-0.01	0.03	0.03	0	0.05	0.07	-0.02	0.06	0.05	0
17:28317468:28317611:+@17:28318033|28318062:28318156:+	A3SS	ENSMUSG00000007570	0.35	0.37	-0.07	0.37	0.57	0.14	0.12	5.55	0.39	0.33	0.73	0.18	0.44	0.51	0.07	0.3	0.37	-0.02	0.43	0.56	0.08	0.36	0.5	-0.08	0.08	1.31	0.2	0.54	1.56	-0.26	0.22	0.36	0.06	0.49	0.47	0.02
15:66594807:66594978:+@15:66595103|66595115:66595199:+	A3SS	ENSMUSG00000072501	0.01	0.21	0.05	0.03	0.07	-0.01	0.05	0.08	-0.03	0.03	0.05	-0.01	0.01	0.04	0.01	0.04	0.11	0.02	0.02	0.05	0	0.02	0.23	0.04	0.04	0.13	0.02	0.02	0.13	0.04	0.01	0.33	0.05	0.03	0.04	-0.01
9:106673517:106673738:-@9:106662414|106662528:106662360:-	A3SS	ENSMUSG00000040813	0.98	0.05	0	0.97	0.06	0.01	0.94	0.13	0.04	0.96	0.11	0.02	0.97	0.05	0.01	0.98	0.03	0	0.92	0.18	0.06	0.96	0.08	0.02	0.95	0.09	0.03	0.94	0.13	0.04	0.95	0.1	0.03	0.96	0.09	0.02
13:54683595:54683762:-@13:54683216|54683219:54683043:-	A3SS	ENSMUSG00000034928	0.46	0.37	0.09	0.41	0.56	-0.12	0.3	0.29	-0.01	0.59	3.67	-0.3	0.56	2.29	-0.27	0.37	1.15	0.18	0.28	0.32	0.01	0.3	1.98	0.25	0.4	0.68	0.15	0.53	0.34	0.02	0.4	0.89	0.15	0.53	1.78	-0.24
4:116710101:116710284:+@4:116711286|116711311:116711378:+	A3SS	ENSMUSG00000028689	0.41	0.58	-0.11	0.38	0.64	-0.14	0.37	0.58	-0.13	0.24	0.35	0	0.2	0.38	0.04	0.32	0.44	-0.02	0.51	1.45	-0.27	0.49	0.77	-0.19	0.59	1.89	-0.29	0.15	0.59	0.15	0.1	0.9	0.2	0.16	0.41	0.08
9:107600330:107600371:-@9:107600040|107600107:107599950:-	A3SS	ENSMUSG00000057969	0.69	0.72	-0.03	NA	NA	NA	NA	NA	NA	NA	NA	NA	NA	NA	NA	NA	NA	NA	NA	NA	NA	0.58	1.04	0.08	NA	NA	NA	0.63	1.13	0.03	0.76	0.86	-0.1	NA	NA	NA
4:117682214:117682225:-@4:117681982|117681993:117681833:-	A3SS	ENSMUSG00000009640	0.57	0.56	0.12	0.53	0.37	0.07	0.49	0.48	0.11	0.68	0.44	-0.08	0.71	0.46	-0.11	0.53	0.84	0.16	0.67	0.36	-0.07	0.69	0.53	0	0.54	0.69	0.15	0.61	0.52	0.08	0.59	0.48	0.1	0.67	0.35	-0.07
13:34994014:34994144:-@13:34993220|34993230:34993068:-	A3SS	ENSMUSG00000021417	0.67	0.17	-0.02	0.83	2.57	-0.18	0.61	0.26	0.04	0.73	0.29	-0.08	0.65	0.18	0	0.73	0.34	-0.08	0.74	0.38	-0.09	0.67	0.17	-0.02	0.89	3.84	-0.24	0.76	0.6	-0.11	0.72	0.31	-0.07	0.69	0.19	-0.04
7:29784790:29784901:+@7:29786175|29786219:29786303:+	A3SS	ENSMUSG00000047473	0.85	1.94	-0.34	0.58	0.78	0.11	NA	NA	NA	0.57	0.84	0.12	NA	NA	NA	0.61	0.54	-0.1	0.84	0.72	-0.15	0.49	0.6	0.02	0.8	1.3	-0.29	0.78	1.08	-0.27	0.56	0.58	-0.05	0.61	0.73	0.08
7:127800609:127800714:+@7:127801075|127801127:127801363:+	A3SS	ENSMUSG00000042289	0.85	0.22	-0.03	0.86	0.35	-0.08	0.81	0.23	-0.03	0.88	0.45	-0.1	0.8	0.25	-0.02	0.82	0.25	0	0.78	0.24	0	0.83	0.21	-0.01	0.84	0.23	-0.02	0.65	0.74	0.17	0.9	0.28	-0.08	0.93	1.16	-0.15
13:17721088:17721293:-@13:17719625|17719805:17719356:-	A3SS	ENSMUSG00000041297	0.54	0.74	-0.09	0.48	0.13	-0.02	0.57	1.09	-0.11	0.54	0.49	-0.08	0.47	0.13	-0.01	0.53	0.66	-0.08	0.51	0.22	-0.05	0.54	0.56	-0.09	0.64	20.57	-0.19	0.45	0.12	0	0.5	0.21	-0.05	0.53	0.29	-0.07
X:7842598:7842710:+@X:7856304|7856307:7856397:+	A3SS	ENSMUSG00000031154	0.92	0.13	0.02	0.95	0.1	-0.01	0.82	0.82	0.12	0.97	0.12	-0.03	0.93	0.13	0.01	0.98	0.17	-0.04	0.87	0.27	0.07	0.95	0.11	-0.01	0.92	0.13	0.02	0.96	0.11	-0.02	0.87	0.3	0.07	0.98	0.14	-0.04
16:16870891:16871055:+@16:16875069|16875072:16875155:+	A3SS	ENSMUSG00000022779	0.66	1.87	-0.3	0.51	0.62	0.06	0.29	1.08	0.28	0.53	0.48	0.04	0.51	0.61	0.06	0.68	2.02	-0.32	0.36	0.8	0.21	0.6	1.23	-0.24	0.27	0.69	0.09	0.45	0.56	-0.09	0.59	1.07	-0.23	0.33	1.03	0.24
2:104027799:104027966:+@2:104030344|104030359:104030433:+	A3SS	ENSMUSG00000027180	0.99	0.04	-0.01	0.98	0.04	0	0.98	0.05	0	0.99	0.04	-0.01	0.99	0.04	-0.01	0.98	0.04	0	0.98	0.05	0	0.98	0.05	0	0.98	0.03	0	0.98	0.04	0	0.99	0.04	-0.01	0.99	0.04	-0.01
4:124838319:124838917:+@4:124842528|124842531:124842591:+	A3SS	ENSMUSG00000028890	0.72	3.92	0.24	0.85	0.45	-0.09	0.92	0.58	-0.16	0.75	0.36	0.01	0.9	0.62	-0.14	0.88	0.35	0.08	0.9	0.51	-0.14	0.92	0.2	0.04	0.79	1.2	0.17	0.69	2.14	0.27	0.47	108.75	0.49	0.87	0.53	-0.11
19:4282169:4282304:-@19:4282034|4282042:4281918:-	A3SS	ENSMUSG00000005986	0.86	0.85	-0.2	NA	NA	NA	NA	NA	NA	NA	NA	NA	NA	NA	NA	0.88	0.66	-0.22	NA	NA	NA	0.83	0.71	-0.17	0.86	0.6	-0.2	NA	NA	NA	0.75	0.69	-0.09	NA	NA	NA
9:108493350:108493483:+@9:108493561|108493564:108493863:+	A3SS	ENSMUSG00000006676	0.8	0.14	0.01	0.79	0.26	0.06	0.86	0.14	-0.01	0.85	0.13	0	0.83	0.15	0.02	0.85	0.17	-0.04	0.89	0.19	-0.04	0.8	0.14	0.01	0.81	0.15	0	0.81	0.13	0	0.86	0.22	-0.05	0.78	0.3	0.07
2:24926545:24926727:-@2:24926445|24926448:24926272:-	A3SS	ENSMUSG00000026972	0.93	0.11	0.03	0.88	0.23	0.04	0.87	0.28	0.05	0.9	0.16	0.02	0.93	0.16	-0.01	0.95	0.12	0.01	0.9	0.24	0.02	0.94	0.14	0.02	0.89	0.3	0.07	0.92	0.12	0.04	0.95	0.1	0.01	0.96	0.15	-0.04
8:105889104:105889540:+@8:105889631|105889673:105889729:+	A3SS	ENSMUSG00000036270	0.03	0.06	-0.01	0.03	0.09	0.01	0.03	0.09	0.01	0.03	0.08	0.01	0.03	0.08	0.01	0.02	0.06	0	0.03	0.1	0.01	0.05	0.08	-0.03	0.05	0.1	-0.03	0.05	0.09	-0.03	0.04	0.09	-0.02	0.04	0.09	0
17:10216160:10216459:-@17:10214194|10215474:10210180:-	A3SS	ENSMUSG00000062078	0.36	11.44	-0.1	0.25	0.14	-0.03	0.33	11.28	-0.11	0.37	149.79	-0.15	0.29	0.57	-0.07	0.3	0.26	-0.04	0.43	1000000000000	-0.21	0.46	1000000000000	-0.2	0.3	0.2	-0.04	0.29	0.13	-0.03	0.36	49.74	-0.1	0.29	1.02	-0.07
2:25933591:25933709:-@2:25930025|25930028:25926838:-	A3SS	ENSMUSG00000026933	0.98	0.04	0.01	0.98	0.06	0	0.98	0.04	0	0.98	0.05	0	0.98	0.03	0	0.99	0.03	0	0.98	0.04	0	0.97	0.05	0.02	0.98	0.04	0.01	0.98	0.04	0.01	0.97	0.05	0.02	0.98	0.04	0
15:75047353:75047469:-@15:75045610|75045840:75045473:-	A3SS	ENSMUSG00000079018	0.13	0.44	0.12	NA	NA	NA	NA	NA	NA	NA	NA	NA	NA	NA	NA	NA	NA	NA	NA	NA	NA	NA	NA	NA	NA	NA	NA	0.46	0.76	-0.21	NA	NA	NA	NA	NA	NA
10:127267414:127267482:+@10:127274713|127274714:127274810:+	A3SS	ENSMUSG00000025410	0.02	0.05	-0.01	0.03	0.04	-0.02	0.03	0.06	-0.02	0.02	0.03	-0.01	0.02	0.06	-0.01	0.03	0.05	-0.02	0.02	0.05	-0.01	0.03	0.07	-0.02	0.05	0.1	-0.04	0.03	0.07	-0.02	0.01	0.04	0	0.02	0.03	-0.01
9:108062562:108062645:-@9:108061859|108061861:108061754:-	A3SS	ENSMUSG00000041528	0.91	0.29	-0.06	NA	NA	NA	0.86	0.43	-0.15	0.84	0.53	-0.13	0.7	0.81	0.01	0.87	0.3	-0.02	0.89	0.56	-0.18	0.86	0.29	-0.01	0.67	0.61	0.18	0.83	0.39	0.02	0.78	0.39	0.07	0.77	0.83	-0.06
7:105668446:105668602:+@7:105673790|105673820:105674044:+	A3SS	ENSMUSG00000030882	0.8	0.47	-0.03	NA	NA	NA	NA	NA	NA	0.84	0.49	-0.14	NA	NA	NA	0.71	0.65	0.06	0.74	0.76	-0.04	0.83	0.52	-0.06	NA	NA	NA	0.78	0.52	-0.01	0.79	0.55	-0.02	0.82	0.62	-0.12
11:100717842:100717964:-@11:100716851|100716905:100716758:-	A3SS	ENSMUSG00000019173	0.02	0	0	0.05	1.25	-0.04	0.05	0.42	-0.04	0.01	0	0	0.03	0.04	-0.02	0.04	0.1	-0.02	0.04	0.22	-0.03	0.03	0.05	-0.01	0.05	0.18	-0.03	0.01	0.05	0.01	0.02	0	0	0.02	0.04	-0.01
15:38498669:38498841:-@15:38497398|38497550:38497264:-	A3SS	ENSMUSG00000037458	0.08	4.41026e+06	-0.06	0.06	5.54606e+06	-0.04	0.06	90116.6	-0.04	0.07	1.7989e+06	-0.05	0.09	1000000000000	-0.07	0.08	1000000000000	-0.06	0.05	0.87	-0.03	0.11	1000000000000	-0.09	0.2	1000000000000	-0.18	0.08	1.40013e+07	-0.06	0.13	1000000000000	-0.11	0.07	163447	-0.05
11:69900303:69900986:-@11:69899806|69899810:69899706:-	A3SS	ENSMUSG00000018570	0.92	0.54	-0.17	0.84	0.66	-0.1	0.95	0.59	-0.21	0.88	0.47	-0.14	0.65	0.75	0.09	0.91	0.54	-0.16	0.91	0.5	-0.17	0.89	0.57	-0.14	0.89	0.48	-0.14	0.69	0.6	0.06	0.94	0.56	-0.19	0.85	0.45	-0.11
1:34819867:34820009:-@1:34819769|34819790:34819592:-	A3SS	ENSMUSG00000037503	0.13	0.07	-0.01	0.14	0.09	-0.01	0.12	0.12	0.01	0.17	0.16	-0.04	0.14	0.08	-0.01	0.14	0.1	-0.02	0.12	0.08	0.01	0.18	0.36	-0.06	0.1	0.1	0.02	0.11	0.08	0.01	0.18	0.58	-0.06	0.15	0.09	-0.02
11:51731803:51731905:-@11:51729575|51729578:51729452:-	A3SS	ENSMUSG00000036391	0.78	0.65	-0.15	0.74	0.37	0	0.7	0.44	0.04	0.81	0.37	-0.07	0.67	0.46	0.07	0.72	0.5	-0.09	0.81	0.71	-0.07	0.76	0.56	-0.13	0.84	0.98	-0.21	0.74	0.55	-0.11	0.73	0.47	-0.1	0.73	0.4	0.01
11:118485757:118485905:+@11:118486445|118486448:118486553:+	A3SS	ENSMUSG00000033857	NA	NA	NA	0.4	1.3	0.28	0.38	1.21	0.3	0.38	1.43	0.3	0.51	0.77	0.17	NA	NA	NA	0.65	0.61	0.03	NA	NA	NA	NA	NA	NA	NA	NA	NA	NA	NA	NA	0.49	0.99	0.19
15:98531720:98531898:-@15:98531437|98531529:98531323:-	A3SS	ENSMUSG00000022992	0.02	0	0	0.03	0.05	-0.01	0.01	0.03	0.01	0.03	0.05	-0.01	0.02	0	0	0.02	0	0	0.03	0.05	-0.01	0.03	0.03	-0.01	0.04	0.05	-0.02	0.04	0.07	-0.02	0.01	0.03	0.01	0.03	0.03	-0.01
4:32671516:32671630:+@4:32672831|32672897:32673015:+	A3SS	ENSMUSG00000058006	0.98	0.08	-0.03	0.99	0.2	-0.06	0.96	0.13	-0.03	0.97	0.15	-0.04	0.96	0.14	-0.03	0.99	0.09	-0.04	0.95	0.12	-0.02	0.96	0.11	-0.01	0.98	0.07	-0.03	0.98	0.11	-0.03	0.97	0.08	-0.02	0.98	0.19	-0.05
6:128399766:128400301:+@6:128404931|128404935:128405084:+	A3SS	ENSMUSG00000001520	0.27	0.47	-0.15	NA	NA	NA	NA	NA	NA	NA	NA	NA	NA	NA	NA	0.4	0.95	-0.28	NA	NA	NA	0.53	2.48	-0.41	0.53	1.14	-0.41	0.47	0.87	-0.35	0.49	1.18	-0.37	NA	NA	NA
11:70236024:70236211:-@11:70235464|70235468:70235206:-	A3SS	ENSMUSG00000020831,ENSMUSG00000040904	0.86	0.22	-0.05	0.83	0.19	0.04	0.85	0.15	0.02	0.84	0.16	0.03	0.87	0.13	0	0.86	0.19	-0.05	0.93	0.21	-0.06	0.88	0.32	-0.07	0.87	0.23	-0.06	0.8	0.16	0.01	0.86	0.22	-0.05	0.92	0.19	-0.05
13:54684338:54684488:-@13:54684075|54684150:54683961:-	A3SS	ENSMUSG00000034928	0.8	2.1	-0.3	0.64	0.59	0.09	0.78	0.5	-0.05	0.61	0.65	0.12	0.79	0.52	-0.06	0.86	5.03	-0.36	0.74	0.54	-0.01	0.6	0.63	-0.1	0.75	1.49	-0.25	0.87	3.38	-0.37	0.85	3.38	-0.35	0.88	0.51	-0.15
9:21505464:21505715:+@9:21506333|21506336:21507146:+	A3SS	ENSMUSG00000033335	0.53	2.47	0.15	0.55	0.93	0.1	0.52	1.23	0.13	0.72	0.31	-0.07	0.57	0.37	0.08	0.64	0.15	0.04	0.59	0.26	0.06	0.59	0.37	0.09	0.63	0.18	0.05	0.7	0.17	-0.02	0.62	0.23	0.06	0.6	0.21	0.05
7:24566219:24566293:+@7:24566389|24566392:24566500:+	A3SS	ENSMUSG00000051768	0.92	0.16	-0.01	0.94	0.14	-0.02	0.9	0.17	0.02	0.97	0.14	-0.05	0.96	0.14	-0.04	0.94	0.18	-0.03	0.96	0.16	-0.04	0.91	0.2	0	0.95	0.16	-0.04	0.87	0.22	0.04	0.98	0.23	-0.07	0.92	0.16	0
1:169969409:169969575:+@1:169970450|169970470:169970802:+	A3SS	ENSMUSG00000097503	0.78	0.61	-0.05	NA	NA	NA	NA	NA	NA	0.74	0.5	0.13	0.81	0.43	0.06	0.9	0.78	-0.17	0.69	0.72	0.18	0.57	0.72	0.16	NA	NA	NA	0.64	0.62	0.09	0.78	0.6	-0.05	0.73	0.62	0.14
13:54792740:54792886:+@13:54793195|54793264:54793365:+	A3SS	ENSMUSG00000025875	0.95	0.11	0.02	0.89	0.25	0.07	0.78	0.58	0.18	0.96	0.11	0	0.96	0.11	0	0.92	0.16	0.05	0.94	0.12	0.02	0.86	0.56	0.11	0.89	0.2	0.08	0.93	0.13	0.04	0.95	0.09	0.02	0.96	0.11	0
7:3652033:3652128:+@7:3653145|3653197:3653419:+	A3SS	ENSMUSG00000035632	0.07	0.12	-0.02	0.05	0.21	0.07	0.09	0.2	0.03	0.1	0.23	0.02	0.07	0.23	0.05	0.03	0.09	0.02	0.08	0.23	0.04	0.06	0.11	-0.01	0.13	0.31	-0.08	0.07	0.14	-0.02	0.19	0.83	-0.14	0.07	0.25	0.05
13:59624505:59624603:+@13:59625419|59625464:59625597:+	A3SS	ENSMUSG00000021555	0.96	0.14	-0.04	0.95	0.09	0.01	0.97	0.09	-0.01	0.95	0.13	0.01	0.96	0.09	0	0.97	0.17	-0.05	0.92	0.15	0.04	0.93	0.17	-0.01	0.95	0.21	-0.03	0.91	0.19	0.01	0.96	0.19	-0.04	0.93	0.12	0.03
4:155249966:155250062:+@4:155250545|155250549:155250650:+	A3SS	ENSMUSG00000073684	0.68	0.68	0.07	NA	NA	NA	NA	NA	NA	NA	NA	NA	NA	NA	NA	0.79	0.53	-0.04	NA	NA	NA	NA	NA	NA	NA	NA	NA	0.61	1	0.14	0.85	0.49	-0.1	NA	NA	NA
14:62346568:62346642:+@14:62348521|62348562:62348628:+	A3SS	ENSMUSG00000021932	0.72	0.66	0.06	0.85	0.53	-0.08	0.91	0.56	-0.14	0.79	0.47	-0.02	0.82	0.41	-0.05	0.86	0.48	-0.08	0.81	0.43	-0.04	0.77	0.56	0.01	0.9	0.44	-0.12	0.76	0.5	0.02	0.82	0.55	-0.04	0.74	0.53	0.03
15:76090638:76090739:-@15:76090526|76090542:76090246:-	A3SS	NA	0.92	0.26	-0.08	NA	NA	NA	NA	NA	NA	0.93	0.28	-0.1	0.81	0.37	0.02	0.55	1.19	0.29	0.93	0.34	-0.1	0.94	0.32	-0.1	0.81	0.39	0.03	0.76	0.47	0.08	0.92	0.3	-0.08	0.92	0.34	-0.09
4:115839246:115839281:+@4:115848052|115848220:115848362:+	A3SS	ENSMUSG00000028708	0.05	0.14	-0.03	0.03	0.09	-0.01	0.03	0.08	-0.01	0.03	0.07	-0.01	0.04	0.07	-0.02	0.07	0.15	-0.05	0.16	0.39	-0.14	0.06	0.17	-0.04	0.03	0.07	-0.01	0.03	0.06	-0.01	0.09	0.35	-0.07	0.02	0.05	0
5:142775209:142775399:-@5:142774045|142774048:142773619:-	A3SS	ENSMUSG00000039477	0.92	0.13	0	0.73	1.46	0.22	0.76	0.78	0.19	0.83	0.72	0.12	0.83	0.49	0.12	0.91	0.14	0.01	0.89	0.2	0.06	0.8	0.66	0.12	0.76	0.52	0.16	0.87	0.18	0.05	0.89	0.15	0.03	0.86	0.37	0.09
12:4206913:4206978:+@12:4208577|4208580:4208661:+	A3SS	ENSMUSG00000020654	0.77	0.98	-0.25	0.53	0.82	0.23	0.58	0.93	0.18	0.57	1.01	0.19	0.55	1.36	0.21	0.69	0.78	-0.17	0.63	0.67	0.13	0.32	1.33	0.2	0.61	0.81	-0.09	0.42	0.62	0.1	NA	NA	NA	0.71	0.82	0.05
5:33671404:33671510:+@5:33671665|33671726:33671785:+	A3SS	ENSMUSG00000037313	0.88	0.29	0.07	0.94	0.19	-0.05	0.97	0.48	-0.08	0.93	0.2	-0.04	0.95	0.29	-0.06	0.94	0.1	0.01	0.81	0.29	0.08	0.88	0.23	0.07	0.94	0.09	0.01	0.91	0.18	0.04	0.94	0.09	0.01	0.94	0.23	-0.05
11:116155958:116156035:-@11:116155500|116155508:116155384:-	A3SS	ENSMUSG00000020776	0.06	0.25	0.05	0.23	0.57	0.03	0.14	0.62	0.12	0.06	1.49	0.2	0.22	0.5	0.04	0.08	0.23	0.03	0.06	1.24	0.2	0.11	0.27	0	0.29	0.86	-0.18	0.06	0.24	0.05	0.05	0.2	0.06	0.09	0.73	0.17
8:40423840:40423858:+@8:40424000|40424072:40424169:+	A3SS	ENSMUSG00000039470	NA	NA	NA	NA	NA	NA	0.5	0.87	0.1	NA	NA	NA	0.58	0.76	0.02	NA	NA	NA	NA	NA	NA	NA	NA	NA	NA	NA	NA	0.64	0.91	-0.08	NA	NA	NA	0.52	0.82	0.08
3:104895696:104895798:+@3:104919351|104919447:104919501:+	A3SS	ENSMUSG00000045576	0.83	0.32	0.01	0.8	0.61	-0.13	0.76	0.66	-0.09	0.89	1.18	-0.22	0.69	0.55	-0.02	0.79	0.34	0.05	0.93	1.87	-0.26	0.87	0.45	-0.03	0.73	0.56	0.11	0.81	0.36	0.03	0.77	0.45	0.07	0.84	0.67	-0.17
6:29555153:29555309:-@6:29554962|29554980:29554795:-	A3SS	ENSMUSG00000012535	0.03	0.05	-0.01	0.02	0.07	0.02	0.03	0.05	0.01	0.04	0.05	0	0.03	0.05	0.01	0.02	0	0	0.03	0.05	0.01	0.03	0.05	-0.01	0.03	0.04	-0.01	0.02	0.03	0	0.04	0.1	-0.02	0.03	0.07	0.01
10:81597296:81597345:-@10:81596255|81596486:81595845:-	A3SS	ENSMUSG00000034758	0.29	0.53	-0.14	0.05	2.66	0.33	0.07	2.22	0.31	0.16	0.76	0.22	NA	NA	NA	0.08	0.29	0.07	0.33	0.53	0.05	0.28	0.44	-0.13	0.14	0.19	0.01	NA	NA	NA	0.22	0.35	-0.07	NA	NA	NA
14:20710637:20710790:+@14:20711028|20711045:20711122:+	A3SS	ENSMUSG00000021819	0.96	0.08	0.02	0.85	0.31	0.11	0.9	0.21	0.06	0.95	0.09	0.01	0.96	0.11	0	0.93	0.12	0.05	0.93	0.12	0.03	0.95	0.1	0.03	0.9	0.19	0.08	0.96	0.09	0.02	0.95	0.1	0.03	0.92	0.13	0.04
12:84371108:84371170:+@12:84371404|84371451:84371558:+	A3SS	ENSMUSG00000021235	0.03	0.11	0.03	0.1	0.18	0.02	0.09	0.23	0.03	0.13	0.26	-0.01	0.03	0.33	0.09	0.08	0.23	-0.02	0.09	0.2	0.03	0.08	0.21	-0.02	0.13	0.37	-0.07	0.12	0.32	-0.06	0.1	0.31	-0.04	0.08	0.19	0.04
5:115614331:115614600:+@5:115614861|115614864:115614974:+	A3SS	ENSMUSG00000041638	0.99	0.03	-0.01	0.99	0.02	0	0.99	0.03	0	0.98	0.05	0.01	0.99	0.03	0	0.99	0.03	-0.01	0.98	0.05	0.01	0.98	0.04	0	0.98	0.03	0	0.98	0.04	0	0.98	0.03	0	0.98	0.04	0.01
7:29315624:29315736:+@7:29316214|29316244:29316325:+	A3SS	ENSMUSG00000030584	0.22	0.53	0	0.15	1.01	0.28	0.22	1.13	0.21	0.19	1.07	0.24	0.05	2.38	0.38	0.04	0.49	0.18	0.31	0.75	0.12	0.26	0.46	-0.04	0.18	0.55	0.04	0.1	0.4	0.12	0.13	0.32	0.09	0.12	1.07	0.31
4:152282371:152282555:+@4:152282858|152282927:152285337:+	A3SS	ENSMUSG00000042804	0.54	0.57	0.07	0.67	0.34	0.01	0.77	0.57	-0.09	0.66	0.91	0.02	0.62	0.51	0.06	0.7	0.36	-0.09	0.45	0.81	0.23	0.66	0.44	-0.05	0.25	2.29	0.36	0.76	1.06	-0.15	0.85	1.83	-0.24	0.53	1.06	0.15
19:10863955:10864104:-@19:10863660|10863663:10863465:-	A3SS	ENSMUSG00000024736	0.15	0.13	0.03	0.15	0.15	0	0.15	0.18	0	0.16	0.09	-0.01	0.25	1.65	-0.1	0.22	0.17	-0.04	0.19	0.16	-0.04	0.15	0.12	0.03	0.14	0.21	0.04	0.13	0.2	0.05	0.12	0.27	0.06	0.13	0.11	0.02
3:138894348:138894518:+@3:138896789|138896853:138896914:+	A3SS	ENSMUSG00000028152	0.81	0.53	-0.12	0.75	0.43	0.09	0.58	1.4	0.26	0.79	0.33	0.05	0.57	5.65	0.27	0.83	0.79	-0.14	0.62	1.22	0.22	0.76	0.4	-0.07	0.76	0.44	-0.07	0.7	0.36	-0.01	0.76	0.41	-0.07	0.67	0.65	0.17
11:101099673:101099755:-@11:101099117|101099140:101099008:-	A3SS	ENSMUSG00000017802	0.91	0.24	-0.01	0.93	0.27	-0.06	0.93	0.3	-0.06	0.94	0.28	-0.07	0.88	0.24	-0.01	0.95	0.21	-0.05	0.88	0.27	-0.01	0.88	0.25	0.02	0.9	0.28	0	0.84	0.3	0.06	0.92	0.25	-0.02	0.89	0.31	-0.02
6:48403991:48404140:+@6:48405234|48405237:48405389:+	A3SS	ENSMUSG00000042810	0.92	0.18	-0.01	0.85	0.44	-0.07	0.91	0.52	-0.13	0.87	0.39	-0.09	0.83	0.38	-0.05	0.91	0.18	0	0.81	0.32	-0.03	0.92	0.17	-0.01	0.97	0.19	-0.06	0.83	0.34	0.08	0.91	0.17	0	0.86	0.37	-0.08
2:180967225:180967329:+@2:180967534|180967602:180967814:+	A3SS	ENSMUSG00000027575	0.17	0.12	-0.03	0.25	0.15	-0.03	0.23	0.13	-0.01	0.12	1.22	0.1	0.13	0.65	0.09	0.23	1.09	-0.09	0.09	7.3	0.13	0.07	0.78	0.07	0.35	37.48	-0.21	0.18	0.15	-0.04	0.12	0.13	0.02	0.17	0.2	0.05
1:181209051:181209107:-@1:181203160|181203224:181203024:-	A3SS	ENSMUSG00000038733	0.15	0.78	-0.09	0.03	0.12	0.02	0.12	0.28	-0.07	0.05	0.07	0	0.03	0.08	0.02	0.08	0.11	-0.02	0.06	0.09	-0.01	0.2	2.33	-0.14	0.08	0.1	-0.02	0.04	0.08	0.02	0.15	0.88	-0.09	0.05	0.08	0
2:26917428:26917531:+@2:26918865|26918929:26919055:+	A3SS	ENSMUSG00000014873	0.83	0.73	-0.18	0.64	1.58	-0.26	0.81	23.06	-0.43	0.56	0.85	-0.18	0.55	0.69	-0.17	0.59	0.38	0.06	0.57	0.9	-0.19	0.69	0.35	-0.04	0.58	0.4	0.07	0.63	0.36	0.02	0.38	2.6	0.27	0.62	1.38	-0.24
10:79738682:79738804:-@10:79738410|79738450:79738328:-	A3SS	ENSMUSG00000020329	0.77	0.63	0.13	0.9	0.55	-0.16	0.86	0.44	-0.12	0.82	0.61	-0.08	0.87	0.44	-0.13	0.9	0.23	0	0.86	0.54	-0.12	0.87	0.28	0.03	0.86	0.29	0.04	0.92	0.27	-0.02	0.89	0.24	0.01	0.93	0.53	-0.19
X:60261652:60261754:-@X:60260297|60260306:60260161:-	A3SS	ENSMUSG00000062949	0.91	0.19	0	0.94	0.17	-0.03	0.9	0.18	0.01	0.9	0.18	0.01	0.96	0.17	-0.05	0.96	0.18	-0.05	0.9	0.21	0.01	0.86	0.32	0.05	0.92	0.25	-0.01	0.95	0.19	-0.04	0.9	0.2	0.01	0.94	0.19	-0.03
19:5663604:5663707:-@19:5661081|5661111:5660314:-	A3SS	ENSMUSG00000056917	0.85	0.29	0.11	0.64	1.14	0.31	0.5	5.72	0.45	0.84	0.31	0.11	0.9	0.19	0.05	0.7	1.74	0.26	0.86	0.3	0.09	0.74	0.7	0.22	0.89	0.2	0.07	0.91	0.19	0.05	0.83	0.41	0.13	0.8	0.51	0.15
3:97710221:97710444:-@3:97709583|97709634:97709482:-	A3SS	ENSMUSG00000038170	NA	NA	NA	0.26	3.9	0.45	NA	NA	NA	NA	NA	NA	NA	NA	NA	0.69	9.68	-0.51	NA	NA	NA	NA	NA	NA	NA	NA	NA	NA	NA	NA	NA	NA	NA	NA	NA	NA
4:130741463:130741556:+@4:130743690|130743693:130743794:+	A3SS	ENSMUSG00000028580	0.37	0.3	-0.05	0.37	0.46	-0.09	0.39	0.46	-0.11	0.35	0.42	-0.07	0.4	0.54	-0.12	0.41	0.39	-0.09	0.38	0.44	-0.1	0.48	0.82	-0.16	0.46	0.66	-0.14	0.26	0.29	0.06	0.54	2.09	-0.22	0.33	0.37	-0.05
19:4012551:4012725:-@19:4011272|4011428:4011102:-	A3SS	ENSMUSG00000037916	0.92	0.1	-0.02	0.94	0.3	-0.06	0.91	0.12	-0.03	0.92	0.18	-0.04	0.94	0.28	-0.06	0.92	0.1	-0.02	0.92	0.15	-0.04	0.92	0.13	-0.02	0.93	0.14	-0.03	0.88	0.11	0.02	0.9	0.1	0	0.94	0.33	-0.06
1:93350949:93351014:+@1:93351326|93351506:93351636:+	A3SS	ENSMUSG00000026275	0.03	0.1	0.02	0.04	0.15	0.04	0.08	0.16	0	0.05	0.14	0.03	0.02	0.22	0.06	0.05	0.07	0	0.03	0.17	0.05	0.13	0.32	-0.08	0.1	0.16	-0.05	0.05	0.08	0	0.06	0.08	-0.01	0.05	0.12	0.03
13:100097538:100097597:-@13:100093542|100093545:100093414:-	A3SS	ENSMUSG00000049658	0.67	1.08	-0.26	0.64	0.61	0.06	0.7	0.54	0	0.66	0.51	0.04	0.74	0.5	-0.04	0.63	0.83	-0.22	0.56	0.8	0.14	0.59	0.82	-0.18	0.54	0.66	-0.13	0.59	0.84	-0.18	0.61	0.8	-0.2	0.73	0.57	-0.03
5:139226578:139226604:+@5:139226679|139226706:139226885:+	A3SS	ENSMUSG00000036817	0.04	0.07	-0.01	0.04	0.1	0.02	0.05	0.1	0.01	0.06	0.1	0	0.06	0.12	0	0.05	0.12	-0.02	0.04	0.1	0.02	0.05	0.1	-0.02	0.02	0.05	0.01	0.03	0.07	0	0.05	0.11	-0.02	0.06	0.12	0
6:146642547:146642652:+@6:146648165|146648256:146648279:+	A3SS	ENSMUSG00000030291	0.9	0.26	0	0.92	0.27	-0.04	0.84	0.27	0.04	0.88	0.32	0	0.91	0.23	-0.03	0.86	0.38	0.04	0.89	0.2	-0.01	0.84	0.29	0.06	0.91	0.25	-0.01	0.85	0.33	0.05	0.84	0.32	0.06	0.85	0.29	0.03
X:21088522:21088580:-@X:21084342|21084355:21084216:-	A3SS	ENSMUSG00000031079	NA	NA	NA	NA	NA	NA	NA	NA	NA	0.24	0.51	-0.01	NA	NA	NA	NA	NA	NA	NA	NA	NA	NA	NA	NA	NA	NA	NA	NA	NA	NA	NA	NA	NA	NA	NA	NA
7:16284495:16284546:-@7:16284375|16284413:16284271:-	A3SS	ENSMUSG00000041375	0.29	0.84	-0.21	0.06	0.61	0.25	0.27	0.52	0.04	0.08	0.6	0.23	0.15	0.51	0.16	0.12	0.25	-0.04	0.1	0.52	0.21	0.09	0.22	-0.01	0.27	0.63	-0.19	0.09	0.16	-0.01	0.14	0.26	-0.06	0.08	0.56	0.23
11:116543866:116544020:-@11:116543727|116543732:116543620:-	A3SS	ENSMUSG00000020802	0.97	0.07	0.01	0.97	0.11	-0.02	0.94	0.14	0.01	0.97	0.1	-0.02	0.98	0.12	-0.03	0.99	0.05	-0.01	0.97	0.11	-0.02	0.96	0.08	0.02	0.94	0.14	0.04	0.97	0.06	0.01	0.97	0.08	0.01	0.96	0.12	-0.01
10:58255829:58255882:+@10:58256747|58256820:58256904:+	A3SS	ENSMUSG00000038039	0.32	0.82	-0.27	0.29	0.7	-0.06	0.27	0.5	-0.04	0.12	0.59	0.11	0.05	0.49	0.18	0.14	0.28	-0.09	0.21	0.54	0.02	0.13	0.23	-0.08	0.22	0.53	-0.17	0.09	0.19	-0.04	0.25	0.51	-0.2	0.12	0.5	0.11
9:119347730:119347810:+@9:119348581|119348586:119348771:+	A3SS	ENSMUSG00000036138	0.96	0.08	0.03	0.98	0.03	0.01	0.93	0.39	0.06	0.98	0.04	0.01	0.97	0.05	0.02	0.97	0.05	0.02	0.98	0.05	0.01	0.98	0.05	0.01	0.98	0.06	0.01	0.97	0.06	0.02	0.98	0.05	0.01	0.97	0.06	0.02
1:91390607:91390663:-@1:91388446|91388464:91388355:-	A3SS	ENSMUSG00000026309	0.86	0.21	0.01	0.9	2.78	-0.22	0.83	0.75	-0.15	0.91	4.28	-0.23	0.83	0.66	-0.15	0.71	1.01	0.16	0.7	0.36	-0.02	0.89	0.26	-0.02	0.78	0.32	0.09	0.86	0.19	0.01	0.88	0.17	-0.01	0.8	0.55	-0.12
12:81958683:81958854:+@12:81959994|81960044:81960104:+	A3SS	ENSMUSG00000021140	0.87	0.35	0.01	0.81	0.34	0.05	0.89	0.31	-0.03	0.85	0.35	0.01	0.82	0.4	0.04	0.83	0.44	0.05	0.86	0.32	0	0.8	0.39	0.08	0.8	0.34	0.08	0.81	0.29	0.07	0.74	0.5	0.14	0.89	0.35	-0.03
10:81051223:81051329:-@10:81051083|81051086:81050999:-	A3SS	ENSMUSG00000004937	0.24	0.4	0.09	0.24	1.1	0.19	0.18	2.24	0.25	0.37	0.4	0.06	0.37	0.38	0.06	0.38	0.3	-0.05	0.14	4.29	0.29	0.41	0.38	-0.08	0.25	0.35	0.08	0.36	0.34	-0.03	0.34	0.25	-0.01	0.35	0.35	0.08
7:140099879:140099952:-@7:140099622|140099706:140099470:-	A3SS	ENSMUSG00000025466	0.86	0.34	-0.1	0.89	0.34	-0.04	0.89	0.37	-0.04	0.81	0.31	0.04	0.63	0.92	0.22	0.85	0.37	-0.09	0.91	0.27	-0.06	0.86	0.39	-0.1	0.81	0.44	-0.05	0.89	0.49	-0.13	0.89	0.44	-0.13	0.87	0.29	-0.02
14:105141196:105141360:-@14:105140438|105140447:105140316:-	A3SS	ENSMUSG00000022119	0.78	0.17	0.03	0.8	0.18	0.01	0.66	1.63	0.15	0.78	0.2	0.03	0.78	0.2	0.03	0.81	0.13	0	0.8	0.18	0.01	0.79	0.19	0.02	0.71	0.65	0.1	0.87	0.26	-0.06	0.81	0.15	0	0.77	0.22	0.04
17:28817065:28817193:+@17:28817471|28817486:28817798:+	A3SS	ENSMUSG00000063952	0.21	0.31	-0.06	0.12	0.27	0.04	0.13	0.26	0.03	0.19	0.32	-0.03	0.19	0.31	-0.03	0.08	0.26	0.07	0.14	0.27	0.02	0.24	0.41	-0.09	0.14	0.25	0.01	0.09	0.27	0.06	0.09	0.27	0.06	0.15	0.3	0.01
11:80242573:80242681:+@11:80243370|80243402:80243490:+	A3SS	ENSMUSG00000017686	0.91	0.18	0.03	0.91	0.25	0.06	0.96	0.09	0.01	0.89	0.42	0.08	0.97	0.09	0	0.9	0.17	0.04	0.95	0.1	0.02	0.94	0.13	0	0.97	0.12	-0.03	0.96	0.12	-0.02	0.83	0.54	0.11	0.95	0.08	0.02
4:41773465:41773524:-@4:41771235|41771290:41771138:-	A3SS	ENSMUSG00000073888	0.26	0.63	0.06	0.3	0.68	-0.14	0.66	1.74	-0.5	0.6	2.6	-0.44	0.4	0.84	-0.24	0.41	0.67	-0.09	0.27	0.53	-0.11	0.18	0.53	0.14	0.23	0.57	0.09	0.25	0.7	0.07	0.5	0.89	-0.18	0.25	0.5	-0.09
1:161969188:161969279:+@1:161970227|161970240:161973435:+	A3SS	ENSMUSG00000026698	0.33	0.31	-0.07	0.17	0.29	0.04	0.36	0.6	-0.15	0.21	0.25	0	0.35	0.52	-0.14	0.18	0.42	0.08	0.26	0.31	-0.05	0.18	0.39	0.08	0.58	3.37	-0.32	0.31	0.3	-0.05	0.26	0.23	0	0.24	0.27	-0.03
19:4112327:4112510:+@19:4112662|4112748:4112876:+	A3SS	ENSMUSG00000024851	0.03	0.16	0.05	NA	NA	NA	0.2	0.49	-0.13	0.03	0.13	0.04	0.06	0.11	0.01	0.14	0.22	-0.06	0.05	0.1	0.02	0.07	0.11	0.01	0.4	1.1	-0.32	0.04	0.13	0.04	0.03	0.18	0.05	0.08	0.11	-0.01
2:25364101:25364273:-@2:25363829|25363999:25363806:-	A3SS	ENSMUSG00000026956	0.77	0.4	0.08	0.8	0.45	0.02	0.94	0.37	-0.12	0.83	0.42	-0.01	0.77	0.43	0.05	0.87	0.35	-0.02	0.78	0.44	0.04	0.78	0.37	0.07	0.89	0.31	-0.04	0.72	0.7	0.13	0.77	0.38	0.08	0.83	0.31	-0.01
17:31519849:31519974:-@17:31518997|31519069:31518818:-	A3SS	ENSMUSG00000024037	NA	NA	NA	NA	NA	NA	NA	NA	NA	NA	NA	NA	NA	NA	NA	0.64	0.71	0.15	NA	NA	NA	0.6	0.98	0.19	0.62	0.66	0.17	NA	NA	NA	0.56	1.38	0.23	NA	NA	NA
X:101539068:101539187:+@X:101540760|101540823:101541001:+	A3SS	ENSMUSG00000031314	0.54	29.19	0.26	0.75	0.32	-0.07	0.79	0.5	-0.11	0.58	0.38	0.1	0.6	0.34	0.08	0.87	0.27	-0.07	0.5	1.22	0.18	0.41	7.09174e+06	0.39	0.8	0.17	0	0.68	0.71	0.12	0.58	9.4	0.22	0.59	0.36	0.09
2:120722610:120722758:-@2:120720989|120721010:120720882:-	A3SS	ENSMUSG00000027284	0.15	0.28	-0.05	0.11	0.23	-0.03	0.15	0.29	-0.07	0.08	0.19	0	0.12	0.27	-0.04	0.05	0.2	0.05	0.1	0.19	-0.02	0.14	0.33	-0.04	0.08	0.17	0.02	0.12	0.28	-0.02	0.16	0.32	-0.06	0.1	0.27	-0.02
2:158448320:158448449:+@2:158450177|158450189:158450310:+	A3SS	ENSMUSG00000027652	0.66	0.31	-0.06	0.77	0.3	-0.07	0.75	0.29	-0.05	0.65	0.29	0.05	0.64	0.29	0.06	0.78	2.24	-0.18	0.57	0.52	0.13	0.85	3.72	-0.25	0.69	0.36	-0.09	0.76	1.14	-0.16	0.63	0.36	-0.03	0.64	0.34	0.06
14:32173401:32173490:+@14:32174390|32174393:32174533:+	A3SS	ENSMUSG00000056234	0.94	0.33	-0.06	0.9	0.14	-0.03	0.88	0.13	-0.01	0.88	0.13	-0.01	0.91	0.18	-0.04	0.92	0.13	-0.04	0.89	0.15	-0.02	0.91	0.14	-0.03	0.95	0.67	-0.07	0.93	0.22	-0.05	0.93	0.21	-0.05	0.94	0.36	-0.07
3:89210107:89210183:-@3:89209629|89209659:89209505:-	A3SS	ENSMUSG00000064068	0.97	0.09	-0.01	0.96	0.07	0	0.97	0.09	-0.01	0.96	0.09	0	0.98	0.06	-0.02	0.97	0.09	-0.01	0.96	0.11	0	0.92	0.14	0.04	0.96	0.09	0	0.97	0.08	-0.01	0.97	0.11	-0.01	0.97	0.08	-0.01
2:26009161:26009263:-@2:26007819|26007953:26007719:-	A3SS	ENSMUSG00000036352	0.93	0.15	0.01	0.97	0.13	-0.03	0.93	0.14	0.01	0.92	0.16	0.02	0.97	0.15	-0.03	0.97	0.12	-0.03	0.9	0.17	0.04	0.91	0.23	0.03	0.96	0.12	-0.02	0.96	0.11	-0.02	0.94	0.13	0	0.95	0.15	-0.01
9:44305616:44305671:-@9:44302587|44302772:44302410:-	A3SS	ENSMUSG00000032119	0.24	0.23	-0.02	0.17	0.22	0	0.11	0.23	0.06	0.32	0.67	-0.15	0.28	0.57	-0.11	0.24	0.22	-0.02	0.18	0.25	-0.01	0.19	0.23	0.03	0.13	0.35	0.09	0.52	1.79	-0.3	0.59	4.82	-0.37	0.34	0.9	-0.17
11:119416447:119416644:+@11:119418074|119418077:119418299:+	A3SS	ENSMUSG00000070327	0.98	0.08	-0.01	0.98	0.1	-0.04	0.98	0.1	-0.04	0.97	0.1	-0.03	0.96	0.13	-0.02	0.99	0.06	-0.02	0.98	0.12	-0.04	0.99	0.06	-0.02	0.96	0.09	0.01	0.97	0.08	0	0.99	0.06	-0.02	0.98	0.1	-0.04
7:19260824:19261065:-@7:19260678|19260681:19260581:-	A3SS	ENSMUSG00000030403	0.92	0.08	0.02	0.97	0.08	-0.02	0.9	0.23	0.05	0.95	0.08	0	0.91	0.23	0.04	0.97	0.1	-0.03	0.96	0.09	-0.01	0.9	0.14	0.04	0.89	0.23	0.05	0.93	0.08	0.01	0.89	0.18	0.05	0.93	0.09	0.02
2:57112951:57113072:-@2:57112263|57112441:57111576:-	A3SS	ENSMUSG00000026826	0.79	0.71	0.16	NA	NA	NA	NA	NA	NA	0.72	0.68	0.17	0.91	0.19	-0.02	0.7	0.64	0.25	0.82	0.38	0.07	0.88	0.27	0.07	NA	NA	NA	0.79	0.71	0.16	0.9	0.24	0.05	0.92	0.22	-0.03
11:77472302:77472378:-@11:77471823|77471878:77470487:-	A3SS	ENSMUSG00000037907	0.31	0.66	0.17	0.38	0.64	-0.01	0.21	0.84	0.16	0.15	0.79	0.22	0.33	0.65	0.04	0.37	0.67	0.11	0.24	0.57	0.13	0.22	1.92	0.26	0.32	1.18	0.16	0.46	0.56	0.02	0.08	21.32	0.4	0.5	0.7	-0.13
12:87434119:87434209:-@12:87431538|87431593:87431400:-	A3SS	ENSMUSG00000079036	0.49	0.27	0.02	0.59	0.35	-0.04	0.51	0.3	0.04	0.6	0.35	-0.05	0.43	0.46	0.12	0.65	0.66	-0.14	0.58	0.31	-0.03	0.79	3.75	-0.28	0.75	4.27	-0.24	0.43	0.39	0.08	0.6	0.35	-0.09	0.48	0.37	0.07
2:52077193:52077287:+@2:52078310|52078331:52078520:+	A3SS	ENSMUSG00000036202	0.13	0.2	-0.04	0.15	0.25	0.07	0.15	0.29	0.07	0.1	0.85	0.12	0.17	0.23	0.05	0.16	0.37	-0.07	0.19	0.19	0.03	0.15	0.31	-0.06	0.16	0.41	-0.07	0.19	0.58	-0.1	0.19	0.58	-0.1	0.11	0.63	0.11
4:133996822:133996938:-@4:133994304|133994329:133994162:-	A3SS	ENSMUSG00000012117	0.02	0.09	0.02	0.1	0.18	-0.05	0.07	0.12	-0.02	0.02	0.1	0.03	0.02	0.12	0.03	0.08	0.16	-0.04	0.03	0.09	0.02	0.02	0.09	0.02	0.14	0.44	-0.1	0.03	0.1	0.01	0.08	0.12	-0.04	0.06	0.12	-0.01
6:57580992:57581232:+@6:57583173|57583184:57583332:+	A3SS	ENSMUSG00000029798	0.77	0.41	0.14	NA	NA	NA	NA	NA	NA	NA	NA	NA	0.86	0.3	-0.01	0.95	0.19	-0.04	NA	NA	NA	0.8	0.41	0.11	NA	NA	NA	0.87	0.26	0.04	0.92	0.23	-0.01	0.82	0.32	0.03
11:69324395:69324465:+@11:69324824|69324854:69324962:+	A3SS	ENSMUSG00000049299	0.98	0.06	-0.01	0.97	0.07	0.01	0.97	0.09	0.01	0.96	0.08	0.02	0.97	0.06	0.01	0.95	0.08	0.02	0.97	0.08	0.01	0.91	0.19	0.06	0.96	0.08	0.01	0.97	0.06	0	0.96	0.09	0.01	0.97	0.06	0.01
10:42812436:42812495:+@10:42812665|42812668:42812838:+	A3SS	ENSMUSG00000019802	0.91	0.15	0.04	0.95	0.2	-0.04	0.93	0.22	-0.02	0.9	0.17	0.01	0.83	0.38	0.08	0.88	0.26	0.07	0.92	0.16	-0.01	0.86	0.41	0.09	0.8	0.59	0.15	0.91	0.14	0.04	0.96	0.1	-0.01	0.93	0.14	-0.02
16:8699143:8699287:-@16:8698809|8698850:8698720:-	A3SS	ENSMUSG00000022710	0.98	0.04	0	0.99	0.03	-0.01	0.99	0.04	-0.01	0.99	0.03	-0.01	0.99	0.04	-0.01	1	0.03	-0.02	0.99	0.03	-0.01	0.99	0.03	-0.01	0.99	0.03	-0.01	0.99	0.03	-0.01	0.99	0.03	-0.01	0.99	0.04	-0.01
11:118478883:118478953:+@11:118479086|118479090:118479287:+	A3SS	ENSMUSG00000033857	NA	NA	NA	0.69	0.62	0	0.8	0.67	-0.11	0.83	0.66	-0.14	0.8	0.65	-0.11	NA	NA	NA	0.82	0.67	-0.13	NA	NA	NA	NA	NA	NA	NA	NA	NA	NA	NA	NA	0.86	0.86	-0.17
2:153015234:153015383:-@2:153014085|153014130:153014010:-	A3SS	ENSMUSG00000027472	0.01	0	-0.01	0.04	0.13	-0.03	0.02	0.03	-0.01	0.01	0	0	0.02	0.04	-0.01	0.02	0.03	-0.02	0.01	0	0	0	0	0	0.08	4.17	-0.08	0.03	0.21	-0.03	0.01	0	-0.01	0.02	0.03	-0.01
4:126609854:126610012:+@4:126611676|126611681:126614371:+	A3SS	ENSMUSG00000073755	0.59	0.99	0.24	0.7	0.67	0.14	0.34	48.15	0.5	0.53	0.89	0.31	0.7	0.53	0.14	0.55	1.34	0.28	0.63	0.64	0.21	0.69	0.65	0.14	0.8	0.5	0.03	0.79	0.46	0.04	0.71	0.48	0.12	0.65	0.68	0.19
4:22385907:22386252:+@4:22390677|22390714:22390921:+	A3SS	ENSMUSG00000040410	0.9	0.15	0.03	0.92	0.13	0.03	0.83	0.72	0.12	0.75	6.87	0.2	0.93	0.12	0.02	0.8	1.17	0.13	0.88	0.31	0.07	0.89	0.16	0.04	0.94	0.11	-0.01	0.85	0.25	0.08	0.87	0.2	0.06	0.91	0.15	0.04
1:93302718:93302902:-@1:93301584|93301795:93299211:-	A3SS	ENSMUSG00000026273	0.98	0.07	-0.02	0.99	0.22	-0.03	0.97	0.06	-0.01	0.99	0.13	-0.03	0.98	0.07	-0.02	0.96	0.06	0	0.95	0.06	0.01	0.93	0.11	0.03	0.97	0.06	-0.01	0.97	0.06	-0.01	0.98	0.05	-0.02	0.98	0.07	-0.02
4:91254141:91254179:-@4:91253567|91253570:91250767:-	A3SS	ENSMUSG00000008489	0.53	1.19	-0.05	0.42	1.06	0.03	0.63	0.92	-0.18	0.35	0.88	0.1	0.27	0.58	0.18	0.22	1.18	0.26	0.35	1.15	0.1	0.49	1.18	-0.01	0.56	0.7	-0.08	0.7	1.02	-0.22	0.58	0.87	-0.1	0.41	0.81	0.04
2:69205026:69205178:-@2:69204921|69204956:69204856:-	A3SS	ENSMUSG00000005233	0.01	0.03	0	0.01	0	0	0.01	0.03	0	0.01	0.03	0	0.01	0	0	0.01	0.03	0	0.01	0.03	0	0.02	0.05	-0.01	0.01	0.02	0	0.01	0.03	0	0.02	0.05	-0.01	0.01	0.03	0
11:106754782:106755051:+@11:106761183|106761186:106761296:+	A3SS	ENSMUSG00000040528	NA	NA	NA	0.49	1.47	0.43	NA	NA	NA	NA	NA	NA	NA	NA	NA	0.43	1.43	0.41	NA	NA	NA	0.52	1.1	0.32	NA	NA	NA	NA	NA	NA	0.4	1.91	0.44	NA	NA	NA
7:126109914:126110069:-@7:126108855|126108900:126108786:-	A3SS	ENSMUSG00000000131	0.97	0.06	0.01	0.99	0.06	-0.02	0.97	0.07	0	0.98	0.05	-0.01	0.98	0.06	-0.01	0.99	0.04	-0.01	0.95	0.1	0.02	0.99	0.07	-0.01	0.98	0.05	0	0.97	0.06	0.01	0.97	0.06	0.01	0.98	0.05	-0.01
2:104711976:104712162:-@2:104706537|104706542:104706356:-	A3SS	ENSMUSG00000027175	0.97	0.1	-0.01	0.94	0.17	-0.02	0.96	0.19	-0.04	0.94	0.16	-0.02	0.95	0.12	-0.03	0.94	0.14	0.02	0.89	0.17	0.03	0.93	0.16	0.03	0.9	0.2	0.06	0.95	0.1	0.01	0.91	0.17	0.05	0.96	0.15	-0.04
14:54517247:54517470:-@14:54516191|54516615:54516106:-	A3SS	ENSMUSG00000023110	0.77	0.47	-0.11	0.89	0.3	0.01	0.85	0.33	0.05	0.73	0.81	0.17	0.92	0.23	-0.02	0.89	3.87	-0.23	0.84	0.35	0.06	0.82	0.82	-0.16	0.91	3.64	-0.25	0.9	6.73	-0.24	0.75	0.44	-0.09	0.76	0.66	0.14
X:74433803:74434014:+@X:74437164|74437167:74437282:+	A3SS	ENSMUSG00000004221	0.87	0.14	0.03	0.86	0.16	0	0.85	0.19	0.01	0.83	0.2	0.03	0.85	0.15	0.01	0.76	3.2	0.14	0.84	0.17	0.02	0.86	0.19	0.04	0.82	0.36	0.08	0.73	1.99	0.17	0.83	0.29	0.07	0.75	0.54	0.11
4:149655581:149655631:-@4:149655500|149655503:149655336:-	A3SS	ENSMUSG00000039936	NA	NA	NA	0.4	1.22	0.28	0.31	1.37	0.37	NA	NA	NA	NA	NA	NA	0.86	0.34	-0.06	NA	NA	NA	NA	NA	NA	0.64	0.8	0.16	NA	NA	NA	NA	NA	NA	NA	NA	NA
9:103356280:103356439:-@9:103356026|103356029:103353102:-	A3SS	ENSMUSG00000032803	0.88	0.06	0	0.87	0.19	0.03	0.89	0.07	0.01	0.9	0.06	0	0.87	0.12	0.03	0.87	0.05	0.01	0.88	0.08	0.02	0.86	0.08	0.02	0.88	0.05	0	0.88	0.05	0	0.91	0.12	-0.03	0.87	0.12	0.03
4:108172089:108172175:+@4:108172739|108172751:108172972:+	A3SS	ENSMUSG00000028601	0.53	1.4	0.14	NA	NA	NA	NA	NA	NA	NA	NA	NA	NA	NA	NA	0.32	1.73	0.35	NA	NA	NA	0.7	0.73	-0.03	0.69	0.8	-0.02	0.45	1.49	0.22	0.6	0.76	0.07	NA	NA	NA
X:50608687:50608814:-@X:50608604|50608607:50608478:-	A3SS	ENSMUSG00000085396	0.7	0.44	-0.06	NA	NA	NA	NA	NA	NA	NA	NA	NA	NA	NA	NA	0.67	0.41	-0.03	NA	NA	NA	0.63	0.42	0.01	0.61	0.44	0.03	0.59	0.49	0.05	0.7	0.44	-0.06	NA	NA	NA
5:9437706:9437843:+@5:9440693|9440720:9440983:+	A3SS	ENSMUSG00000056004	NA	NA	NA	NA	NA	NA	NA	NA	NA	NA	NA	NA	NA	NA	NA	NA	NA	NA	NA	NA	NA	0.13	0.24	-0.06	NA	NA	NA	NA	NA	NA	0.11	0.28	-0.04	NA	NA	NA
19:5902631:5902768:-@19:5902434|5902491:5902363:-	A3SS	ENSMUSG00000024826	0.97	0.17	-0.04	0.98	0.09	-0.02	0.96	0.07	0	0.97	0.09	-0.01	0.97	0.08	-0.01	0.98	0.21	-0.05	0.95	0.1	0.01	0.95	0.13	-0.02	0.95	0.11	-0.02	0.95	0.14	-0.02	0.96	0.14	-0.03	0.96	0.1	0
12:113157161:113157363:+@12:113157471|113157578:113157727:+	A3SS	ENSMUSG00000037466	0.24	0.27	0.03	0.17	0.43	-0.08	0.25	1.82	-0.16	0.21	0.79	-0.12	0.13	0.18	-0.04	0.29	0.24	-0.02	0.14	0.21	-0.05	0.17	0.4	0.1	0.4	0.62	-0.13	0.15	0.57	0.12	0.23	0.25	0.04	0.27	2.25	-0.18
12:80947796:80947865:+@12:80948129|80949095:80949168:+	A3SS	ENSMUSG00000021134	0.04	15.99	0.03	0.03	0.25	0.01	0.04	0	0	0.05	0	-0.01	0.02	1000000000000	0.02	0.04	26.2	0.03	0.04	0	0	0.05	0.55	0.02	0.1	0.69	-0.03	0.03	1000000000000	0.04	0.06	0.05	0.01	0.04	0	0
10:80826656:80826905:+@10:80828237|80828243:80828382:+	A3SS	ENSMUSG00000035242	0.99	0.08	-0.01	0.99	0	-0.01	0.98	0	0	0.99	0	-0.01	0.98	0	0	0.98	0	0	0.98	0	0	0.99	0	-0.01	0.98	0	0	0.99	0	-0.01	0.99	0	-0.01	0.99	0	-0.01
7:29154616:29154693:-@7:29153489|29154535:29153322:-	A3SS	ENSMUSG00000030590	0.5	0.8	0.18	0.29	0.28	-0.03	0.54	1.75	-0.28	0.67	6.5	-0.41	0.28	0.34	-0.02	0.31	6.11	0.37	0.69	2.97	-0.43	0.57	0.76	0.11	0.29	5.48	0.39	0.22	52.52	0.46	0.42	1.16	0.26	0.58	2.09	-0.32
2:119618298:119618895:+@2:119624103|119624118:119624186:+	A3SS	ENSMUSG00000027306	0	0	0.01	0	0	0.01	0	0	0.01	0	0	0.01	0	0	0.01	0.01	0	0	0	0	0.01	0.01	0	0	0	0	0.01	0.01	0	0	0	0	0.01	0	0	0.01
19:60825831:60825931:+@19:60830787|60830808:60830894:+	A3SS	ENSMUSG00000024993	0.9	0.17	0.04	0.91	0.22	0.05	0.94	0.12	0.02	0.85	0.45	0.11	0.93	0.11	0.03	0.96	0.1	-0.02	0.84	0.3	0.12	0.88	0.27	0.06	0.93	0.2	0.01	0.87	0.29	0.07	0.91	0.17	0.03	0.82	0.34	0.14
2:26917428:26917531:+@2:26918865|26918873:26919055:+	A3SS	ENSMUSG00000014873	0.03	0.31	0.07	0.08	0.16	0	0.13	0.24	-0.05	0.15	0.29	-0.07	0.05	0.16	0.03	0.09	0.13	0.01	0.06	0.14	0.02	0.05	0.21	0.05	0.07	0.16	0.03	0.07	0.16	0.03	0.13	0.18	-0.03	0.06	0.15	0.02
8:91095549:91095658:+@8:91096764|91096794:91096867:+	A3SS	ENSMUSG00000031666	0.87	0.3	-0.03	0.88	0.36	-0.03	0.74	0.55	0.11	0.85	0.4	0	0.88	0.34	-0.03	0.83	0.35	0.01	0.86	0.34	-0.01	0.88	0.31	-0.04	0.89	0.29	-0.05	0.9	0.3	-0.06	0.81	0.33	0.03	0.9	0.31	-0.05
17:46663058:46663203:+@17:46663322|46663325:46663448:+	A3SS	ENSMUSG00000038545,ENSMUSG00000097560	0.97	0.07	-0.01	0.97	0.06	0.01	0.96	0.06	0.02	0.97	0.04	0.01	0.97	0.06	0.01	0.96	0.09	0	0.94	0.14	0.04	0.97	0.08	-0.01	0.98	0.08	-0.02	0.93	0.11	0.03	0.97	0.09	-0.01	0.97	0.05	0.01
10:80862955:80863094:+@10:80863177|80863180:80863319:+	A3SS	ENSMUSG00000035206	0.3	0.28	0.03	0.32	0.33	0.03	0.41	0.54	-0.06	0.37	0.31	-0.02	0.34	0.29	0.01	0.27	0.42	0.06	0.24	0.49	0.11	0.33	0.26	0	0.18	0.74	0.15	0.35	0.28	-0.02	0.32	0.25	0.01	0.36	0.3	-0.01
11:120708930:120708999:+@11:120709071|120709112:120709246:+	A3SS	ENSMUSG00000025142	0.94	0.16	-0.02	0.95	0.1	0.01	0.97	0.06	-0.01	0.91	0.18	0.05	0.93	0.14	0.03	0.98	0.2	-0.06	0.96	0.08	0	0.92	0.16	0	0.95	0.16	-0.03	0.96	0.15	-0.04	0.93	0.18	-0.01	0.94	0.1	0.02
10:75037089:75037321:+@10:75038427|75038440:75038520:+	A3SS	ENSMUSG00000020175	NA	NA	NA	NA	NA	NA	NA	NA	NA	NA	NA	NA	NA	NA	NA	NA	NA	NA	NA	NA	NA	NA	NA	NA	NA	NA	NA	0.75	1.5	-0.33	NA	NA	NA	NA	NA	NA
6:115967971:115968070:-@6:115967786|115967888:115967749:-	A3SS	ENSMUSG00000030123	NA	NA	NA	NA	NA	NA	NA	NA	NA	NA	NA	NA	NA	NA	NA	0.71	0.59	0.04	NA	NA	NA	NA	NA	NA	NA	NA	NA	NA	NA	NA	NA	NA	NA	NA	NA	NA
5:137533139:137533229:-@5:137529909|137530290:137529846:-	A3SS	ENSMUSG00000029713,ENSMUSG00000029711	0.63	0.68	0.04	0.65	0.7	-0.01	0.58	0.7	0.06	0.75	0.78	-0.11	0.64	0.78	0	0.53	1.09	0.14	0.6	1	0.04	0.78	0.62	-0.11	0.65	0.55	0.02	0.54	0.85	0.13	0.63	0.66	0.04	0.65	0.79	-0.01
9:109061532:109061668:-@9:109061198|109061201:109061110:-	A3SS	ENSMUSG00000025646	0.92	0.24	-0.02	0.94	0.24	-0.05	0.9	0.2	-0.01	0.93	0.19	-0.04	0.86	0.25	0.03	0.8	0.44	0.1	0.92	0.21	-0.03	0.93	0.19	-0.03	0.86	0.23	0.04	0.94	0.18	-0.04	0.93	0.18	-0.03	0.97	0.29	-0.08
2:125618373:125618541:-@2:125614428|125614431:125614288:-	A3SS	ENSMUSG00000068394	0.29	0.7	-0.13	0.26	3.27	0.44	0.23	2.68	0.47	0.36	1.64	0.34	0.52	1.03	0.18	0.38	1.32	-0.22	0.54	0.85	0.16	0.34	0.74	-0.18	0.17	0.31	-0.01	0.18	0.47	-0.02	0.27	0.46	-0.11	0.39	1.63	0.31
2:125878278:125878366:+@2:125887843|125887864:125887987:+	A3SS	ENSMUSG00000027207	0.03	0.06	0	0.04	0.09	-0.01	0.07	0.15	-0.04	0.03	0.07	0	0.06	0.1	-0.03	0.04	0.07	-0.01	0.04	0.07	-0.01	0.06	0.09	-0.03	0.06	0.1	-0.03	0.02	0.05	0.01	0.08	0.16	-0.05	0.03	0.07	0
8:70132587:70132654:+@8:70133097|70133099:70133748:+	A3SS	NA	0.65	0.44	0.03	0.85	0.27	-0.06	0.68	0.55	0.11	0.66	0.52	0.13	0.83	0.27	-0.04	0.71	0.29	-0.03	0.72	0.45	0.07	0.77	0.54	-0.09	0.75	0.32	-0.07	0.92	2.87	-0.24	0.62	0.5	0.06	0.84	0.31	-0.05
4:72139689:72139833:-@4:72138685|72138688:72138492:-	A3SS	ENSMUSG00000008305	0.91	0.16	-0.02	0.9	0.14	0	0.97	0.39	-0.07	0.91	0.16	-0.01	0.88	0.18	0.02	0.9	0.14	-0.01	0.88	0.18	0.02	0.81	0.29	0.08	0.77	0.58	0.12	0.89	0.16	0	0.9	0.15	-0.01	0.91	0.14	-0.01
12:76105989:76106117:+@12:76107428|76107484:76107675:+	A3SS	ENSMUSG00000063450	0.02	0.06	0.02	0.13	0.28	0.02	0.07	0.3	0.08	0.04	0.3	0.11	0.01	0.44	0.14	0.05	0.09	-0.01	0.04	0.28	0.11	0.04	0.1	0	0.07	0.14	-0.03	0.05	0.1	-0.01	0.04	0.1	0	0.06	0.24	0.09
11:104521381:104521588:-@11:104520833|104520836:104520664:-	A3SS	ENSMUSG00000020687	0.74	0.56	-0.1	0.65	0.21	0.05	0.6	0.58	0.1	0.66	0.19	0.04	0.68	0.15	0.02	0.7	0.27	-0.06	0.71	0.16	-0.01	0.71	0.28	-0.07	0.55	0.35	0.09	0.65	0.13	-0.01	0.65	0.15	-0.01	0.66	0.19	0.04
12:24666767:24666827:-@12:24666221|24666252:24665838:-	A3SS	ENSMUSG00000062563	0.42	0.94	0.12	NA	NA	NA	NA	NA	NA	NA	NA	NA	NA	NA	NA	NA	NA	NA	NA	NA	NA	0.54	0.7	0	NA	NA	NA	0.42	1.25	0.12	0.8	1.14	-0.26	NA	NA	NA
5:136332624:136332728:-@5:136326932|136327010:136326750:-	A3SS	ENSMUSG00000029705	0.22	0.12	0	0.24	0.18	-0.03	0.15	0.29	0.06	0.22	0.11	-0.01	0.17	0.14	0.04	0.16	0.33	0.06	0.16	0.18	0.05	0.19	0.15	0.03	0.15	0.42	0.07	0.15	0.47	0.07	0.18	0.17	0.04	0.27	0.25	-0.06
11:52256258:52256306:-@11:52253962|52253985:52252371:-	A3SS	ENSMUSG00000000782,ENSMUSG00000097219	0.55	1.66	-0.36	0.18	0.61	0.12	0.29	0.49	0.01	0.38	0.8	-0.08	0.27	0.71	0.03	0.38	1.53	-0.19	0.44	0.84	-0.14	0.39	0.83	-0.2	0.17	0.43	0.02	0.55	1.27	-0.36	0.57	1.51	-0.38	0.31	0.75	-0.01
6:115915907:115916047:+@6:115916970|115916973:115917067:+	A3SS	ENSMUSG00000030323	0.22	1.22	0.23	0.24	0.48	0.12	0.26	0.56	0.1	0.41	0.46	-0.05	0.45	0.55	-0.09	0.24	1.07	0.21	0.09	1.6	0.27	0.3	0.76	0.15	0.15	2.76	0.3	0.29	0.63	0.16	0.44	0.39	0.01	0.26	0.53	0.1
2:15068139:15068199:+@2:15069820|15069837:15069967:+	A3SS	ENSMUSG00000017418	0.9	0.24	-0.03	0.96	0.25	-0.04	0.84	0.34	0.08	0.94	0.18	-0.02	0.94	0.15	-0.02	0.96	0.3	-0.09	0.93	0.25	-0.01	0.9	0.22	-0.03	0.95	0.27	-0.08	0.9	0.19	-0.03	0.93	0.25	-0.06	0.87	0.24	0.05
1:80322859:80323056:-@1:80321912|80321930:80321785:-	A3SS	ENSMUSG00000004364	0.15	0.27	-0.05	0.13	0.24	-0.01	0.17	0.32	-0.05	0.08	0.23	0.04	0.08	0.24	0.04	0.05	0.2	0.05	0.22	0.45	-0.1	0.4	1.72	-0.3	0.12	0.24	-0.02	0.08	0.22	0.02	0.12	0.25	-0.02	0.14	0.33	-0.02
X:50630891:50630995:-@X:50627250|50627309:50627207:-	A3SS	ENSMUSG00000085396	0.67	0.82	-0.11	0.74	1.17	-0.19	0.74	1.08	-0.19	0.67	0.89	-0.12	0.7	1.11	-0.15	0.82	1.07	-0.26	0.84	1.34	-0.29	0.83	0.85	-0.27	0.62	0.83	-0.06	0.74	0.76	-0.18	0.58	0.72	-0.02	0.65	1.18	-0.1
3:89224286:89224464:+@3:89224577|89224898:89225006:+	A3SS	ENSMUSG00000028047	0.78	0.67	-0.1	0.63	0.7	0.11	0.71	0.66	0.03	0.69	0.63	0.05	0.84	0.5	-0.1	0.78	0.63	-0.1	0.68	0.59	0.06	0.85	0.79	-0.17	0.47	0.93	0.21	0.6	0.52	0.08	0.7	0.54	-0.02	0.7	0.55	0.04
12:81948358:81948415:+@12:81950101|81950116:81950318:+	A3SS	ENSMUSG00000021140	0.27	0.35	0.01	0.25	0.44	0.05	0.36	0.68	-0.06	0.33	0.42	-0.03	0.12	0.82	0.18	0.2	0.36	0.08	0.23	0.49	0.07	0.1	1.04	0.18	0.11	0.85	0.17	0.2	0.47	0.08	0.21	0.4	0.07	0.24	0.36	0.06
4:43005211:43005277:-@4:43005008|43005033:43004744:-	A3SS	ENSMUSG00000028453	0.81	0.39	0.08	0.84	0.46	-0.01	0.73	0.79	0.1	0.85	0.42	-0.02	0.56	1.25	0.27	0.94	0.2	-0.05	0.82	0.49	0.01	0.68	0.82	0.21	0.82	0.36	0.07	0.91	0.19	-0.02	0.75	0.63	0.14	0.77	0.49	0.06
11:115586996:115587201:-@11:115586420|115586485:115586316:-	A3SS	ENSMUSG00000020740	0.75	1.07	0.18	0.92	0.28	-0.05	0.87	0.31	0	0.7	0.79	0.17	0.82	0.31	0.05	0.97	0.15	-0.04	0.85	0.32	0.02	0.79	0.69	0.14	0.88	0.26	0.05	0.78	0.61	0.15	0.77	0.57	0.16	0.86	0.32	0.01
11:69361671:69361801:-@11:69361523|69361535:69361385:-	A3SS	ENSMUSG00000018474	0.97	0.05	0.01	0.93	0.14	0.01	0.76	1.16	0.18	0.97	0.11	-0.03	0.93	0.09	0.01	0.8	3.99	0.18	0.95	0.08	-0.01	0.94	0.17	0.04	0.91	0.16	0.07	0.96	0.07	0.02	0.96	0.06	0.02	0.96	0.09	-0.02
19:44081946:44081995:-@19:44078985|44079266:44078889:-	A3SS	ENSMUSG00000025199	0.19	0.39	0.03	0.21	0.77	0.24	0.34	0.69	0.11	0.23	0.76	0.22	0.25	0.7	0.2	0.33	0.52	-0.11	0.27	0.79	0.18	0.22	0.33	0	0.38	0.64	-0.16	0.47	0.95	-0.25	0.76	5.78	-0.54	0.19	0.75	0.26
17:15499888:15500024:+@17:15502962|15502965:15503128:+	A3SS	ENSMUSG00000014767	0.04	0.1	0.03	0.07	0.11	-0.03	0.06	0.1	-0.02	0.03	0.08	0.01	0.04	0.1	0	0.13	0.31	-0.06	0.07	0.12	-0.03	0.08	0.13	-0.01	0.03	0.14	0.04	0.09	0.15	-0.02	0.05	0.11	0.02	0.09	0.18	-0.05
1:58992651:58992755:+@1:58992893|58993099:58993137:+	A3SS	ENSMUSG00000026027	0.65	0.71	0.09	0.72	0.64	0.03	0.67	0.53	0.08	0.7	0.58	0.05	0.64	0.9	0.11	0.59	0.87	0.15	0.61	0.84	0.14	0.5	1.12	0.24	0.65	0.71	0.09	0.61	0.72	0.13	0.63	0.76	0.11	0.63	0.81	0.12
X:134717938:134718050:+@X:134718370|134718656:134718818:+	A3SS	NA	0.73	0.63	-0.11	0.42	0.81	0.2	0.59	0.63	0.03	0.57	0.68	0.05	0.54	0.68	0.08	0.6	0.64	0.02	0.63	0.58	-0.01	0.65	0.51	-0.03	0.47	0.64	0.15	0.76	0.59	-0.14	0.66	0.47	-0.04	0.68	0.55	-0.06
16:31842770:31842839:+@16:31846834|31846837:31846933:+	A3SS	ENSMUSG00000022770	0.6	0.42	-0.08	0.4	0.37	0.07	0.51	0.5	-0.04	0.68	0.86	-0.21	0.79	5.22	-0.32	0.8	16.61	-0.28	0.49	0.4	-0.02	0.7	0.77	-0.18	0.49	0.32	0.03	0.5	0.36	0.02	0.56	0.39	-0.04	0.58	0.54	-0.11
11:53534433:53534628:+@11:53534949|53534955:53535135:+	A3SS	ENSMUSG00000018398	0.78	0.78	-0.08	0.59	0.23	0.06	0.57	0.33	0.08	0.71	0.28	-0.06	0.63	0.13	0.02	0.71	0.15	-0.01	0.63	0.15	0.02	0.71	0.17	-0.01	0.47	11.08	0.23	0.75	0.23	-0.05	0.69	0.13	0.01	0.68	0.14	-0.03
1:161036820:161036852:+@1:161037288|161037505:161037547:+	A3SS	ENSMUSG00000053332	0.51	0.86	0.04	0.6	1.3	-0.14	0.57	1.01	-0.11	0.67	2.3	-0.21	0.56	1.1	-0.1	0.55	1.25	0	0.47	0.86	-0.01	0.55	0.86	0	0.48	0.91	0.07	0.47	1.4	0.08	0.38	1.59	0.17	0.53	0.91	-0.07
8:107079369:107079469:-@8:107076996|107076999:107076610:-	A3SS	ENSMUSG00000031921	0.55	0.42	0.11	0.66	0.31	0.03	0.73	0.3	-0.04	0.56	0.54	0.13	0.59	0.44	0.1	0.61	0.29	0.05	0.56	0.54	0.13	0.65	0.27	0.01	0.61	0.31	0.05	0.69	0.29	-0.03	0.62	0.28	0.04	0.55	0.56	0.14
17:20956957:20957112:+@17:20958720|20958828:20958834:+	A3SS	ENSMUSG00000007564	0.95	0.1	0.02	0.95	0.15	-0.01	0.94	0.19	0	0.95	0.14	-0.01	0.95	0.12	-0.01	0.95	0.09	0.02	0.92	0.17	0.02	0.91	0.17	0.06	0.89	0.27	0.08	0.95	0.1	0.02	0.96	0.09	0.01	0.95	0.15	-0.01
2:48912562:48912648:-@2:48910242|48910294:48910186:-	A3SS	ENSMUSG00000026761	0.75	0.39	0.09	0.92	0.21	-0.02	0.9	0.21	0	0.89	0.24	0.01	0.89	0.21	0.01	0.94	0.4	-0.1	0.87	0.22	0.03	0.88	0.33	-0.04	0.92	0.28	-0.08	0.93	0.36	-0.09	0.9	0.27	-0.06	0.91	0.25	-0.01
1:97777326:97777519:+@1:97782927|97783194:97783232:+	A3SS	ENSMUSG00000026333	0.5	1.02	0.19	0.26	0.41	0.07	0.62	1.48	-0.29	0.37	0.5	-0.04	0.26	0.4	0.07	0.54	0.81	0.15	0.61	1.35	-0.28	0.44	0.96	0.25	0.44	1.09	0.25	0.58	0.82	0.11	0.58	0.83	0.11	0.38	0.49	-0.05
4:133996822:133996938:-@4:133996731|133996735:133996606:-	A3SS	ENSMUSG00000012117	0.63	0.9	0.12	0.47	0.98	-0.02	0.37	1.16	0.08	0.35	0.85	0.1	0.66	1.34	-0.21	0.47	1.06	0.28	NA	NA	NA	0.6	0.82	0.15	0.48	1.16	0.27	0.61	1.37	0.14	0.62	0.72	0.13	0.29	1.31	0.16
16:43898090:43898231:+@16:43905346|43905351:43905483:+	A3SS	ENSMUSG00000022701	0.95	0.23	-0.07	0.93	0.14	0	0.95	0.18	-0.02	0.93	0.15	0	0.89	0.23	0.04	0.97	0.29	-0.09	0.91	0.22	0.02	0.94	0.21	-0.06	0.92	0.23	-0.04	0.83	0.31	0.05	0.92	0.23	-0.04	0.91	0.21	0.02
2:115868745:115868803:-@2:115867358|115867379:115867269:-	A3SS	ENSMUSG00000027210	0.73	0.91	-0.21	0.66	0.76	0.07	NA	NA	NA	0.41	1.79	0.32	0.52	1.02	0.21	NA	NA	NA	0.39	1.86	0.34	0.38	0.61	0.14	NA	NA	NA	0.66	1.01	-0.14	0.65	0.87	-0.13	0.48	1.15	0.25
7:27352595:27352756:-@7:27352070|27352128:27351980:-	A3SS	ENSMUSG00000089832	0.05	0.1	-0.02	0.02	0.06	0.01	0.05	0.11	-0.02	0.14	0.44	-0.11	0.17	0.5	-0.14	0.04	0.07	-0.01	0.06	0.1	-0.03	0.03	0.07	0	0.05	0.09	-0.02	0.03	0.06	0	0.15	0.56	-0.12	0.07	0.16	-0.04
10:76287313:76287449:-@10:76286442|76286488:76286362:-	A3SS	ENSMUSG00000020231	0.07	0.12	-0.05	0.08	0.17	-0.06	0.05	0.08	-0.03	0.09	0.31	-0.07	0.07	0.16	-0.05	0.07	0.16	-0.05	0.05	0.1	-0.03	0.05	0.1	-0.03	0.08	0.18	-0.06	0.05	0.09	-0.03	0.12	0.25	-0.1	0.04	0.08	-0.02
8:110849868:110849950:+@8:110851336|110851402:110851450:+	A3SS	ENSMUSG00000031753	0.85	0.32	0.02	0.82	0.48	-0.01	0.77	0.5	0.04	0.82	0.44	-0.01	0.82	0.3	-0.01	0.87	0.27	0	0.84	0.48	-0.03	0.76	0.4	0.11	0.84	0.33	0.03	0.84	0.39	0.03	0.83	0.31	0.04	0.82	0.43	-0.01
10:13114158:13114220:+@10:13116696|13116710:13116781:+	A3SS	ENSMUSG00000019817	NA	NA	NA	NA	NA	NA	NA	NA	NA	0.51	0.97	-0.24	0.41	0.73	-0.14	NA	NA	NA	NA	NA	NA	NA	NA	NA	NA	NA	NA	NA	NA	NA	NA	NA	NA	0.53	1.23	-0.26
19:46078703:46078758:+@19:46078873|46078876:46079021:+	A3SS	ENSMUSG00000015176	0.21	0.18	0.02	0.22	0.9	0.13	0.27	0.29	0.08	0.32	0.21	0.03	0.2	1.68	0.15	0.27	0.2	-0.04	0.29	0.27	0.06	0.25	0.21	-0.02	0.22	0.21	0.01	0.32	0.44	-0.09	0.22	0.18	0.01	0.34	0.21	0.01
5:31240918:31241002:+@5:31243852|31243900:31243991:+	A3SS	ENSMUSG00000029148	0.85	0.28	0.07	0.84	0.29	0.05	0.84	0.31	0.05	0.78	0.43	0.11	0.82	0.33	0.07	0.84	0.32	0.08	0.75	0.58	0.14	0.87	0.19	0.05	0.84	0.29	0.08	0.86	0.21	0.06	0.86	0.22	0.06	0.84	0.39	0.05
10:128232063:128232175:+@10:128239834|128239842:128239997:+	A3SS	NA	0.97	0.07	-0.01	0.97	0.12	-0.02	0.91	0.19	0.04	0.96	0.08	-0.01	0.92	0.21	0.03	0.94	0.12	0.02	0.97	0.12	-0.02	0.96	0.11	0	0.95	0.11	0.01	0.94	0.11	0.02	0.91	0.28	0.05	0.99	0.11	-0.04
4:135340847:135341035:-@4:135340604|135340622:135340503:-	A3SS	ENSMUSG00000028809	0.97	0.07	-0.01	0.99	0.05	-0.02	0.97	0.08	0	0.92	0.34	0.05	0.96	0.11	0.01	0.98	0.07	-0.02	0.97	0.07	0	0.97	0.07	-0.01	0.96	0.06	0	0.97	0.07	-0.01	0.97	0.07	-0.01	0.98	0.08	-0.01
11:31367726:31367868:-@11:31365392|31365543:31365332:-	A3SS	ENSMUSG00000020303	0.84	1.13	-0.22	0.91	0.84	-0.21	0.83	0.58	-0.13	0.85	0.54	-0.15	0.87	0.6	-0.17	0.94	0.99	-0.32	0.84	0.5	-0.14	0.77	0.63	-0.15	0.84	0.65	-0.22	0.9	0.83	-0.28	0.72	0.62	-0.1	0.84	0.48	-0.14
9:65125285:65125422:+@9:65126755|65126758:65126928:+	A3SS	ENSMUSG00000032816	0.4	0.5	0.11	0.31	0.5	0	NA	NA	NA	0.46	0.66	-0.15	0.36	0.43	-0.05	0.41	0.42	0.1	0.46	0.69	-0.15	0.31	1.34	0.2	NA	NA	NA	0.29	1.36	0.22	0.26	4.14	0.25	0.48	0.79	-0.17
7:44553579:44553708:-@7:44552754|44552757:44552697:-	A3SS	ENSMUSG00000060601	0.27	1.53	0.25	0.22	0.81	0.17	0.47	0.48	-0.08	0.36	0.39	0.03	0.42	0.44	-0.03	0.42	0.43	0.1	0.34	0.44	0.05	0.27	1.4	0.25	0.49	0.42	0.03	0.58	0.46	-0.06	0.58	0.35	-0.06	0.5	0.52	-0.11
5:109556019:109556181:-@5:109555627|109555660:109555507:-	A3SS	ENSMUSG00000033467	0.09	0.18	-0.05	0.26	0.63	-0.16	0.19	0.32	-0.09	0.17	0.34	-0.07	0.18	0.31	-0.08	0.06	0.13	-0.02	0.24	0.44	-0.14	0.12	0.22	-0.08	0.16	0.53	-0.12	0.21	0.72	-0.17	0.35	2.23	-0.31	0.34	1.99	-0.24
17:25919652:25919714:-@17:25919458|25919549:25919365:-	A3SS	ENSMUSG00000025730	0.77	0.64	-0.04	0.67	0.87	-0.02	0.8	0.99	-0.15	0.74	0.79	-0.09	0.7	1.04	-0.05	0.8	0.64	-0.07	0.71	0.72	-0.06	0.71	0.66	0.02	0.75	0.56	-0.02	0.78	0.86	-0.05	0.61	0.99	0.12	0.7	0.72	-0.05
11:98375675:98375728:+@11:98376490|98376498:98376607:+	A3SS	ENSMUSG00000018167	0.88	0.29	-0.01	0.82	0.37	0.08	0.84	0.35	0.06	0.83	0.38	0.07	0.68	1.08	0.22	0.88	0.26	-0.01	0.71	0.66	0.19	0.69	0.6	0.18	0.69	0.62	0.18	0.72	0.54	0.15	0.77	0.39	0.1	0.91	0.26	-0.01
11:23256041:23256162:+@11:23256408|23256646:23256717:+	A3SS	ENSMUSG00000020290	0.92	0.19	-0.01	0.96	0.23	-0.09	0.74	0.54	0.13	0.86	0.29	0.01	0.9	0.29	-0.03	0.94	0.19	-0.03	0.7	0.89	0.17	0.81	0.43	0.1	0.34	1000000000000	0.57	0.94	0.21	-0.03	0.95	0.19	-0.04	0.92	0.24	-0.05
1:57943021:57943241:+@1:57946068|57946071:57948397:+	A3SS	NA	0.61	0.24	0.01	0.47	0.53	0.14	0.42	0.78	0.19	0.66	0.25	-0.05	0.52	0.38	0.09	0.73	0.49	-0.11	0.68	0.33	-0.07	0.6	0.21	0.02	0.39	1.02	0.23	0.61	0.26	0.01	0.68	0.28	-0.06	0.68	0.32	-0.07
11:82818416:82818603:-@11:82812810|82812813:82812400:-	A3SS	ENSMUSG00000020696	0.1	0.22	-0.03	0.11	0.65	0.19	0.06	1.06	0.24	0.08	0.93	0.22	0.05	1.46	0.25	0.05	0.12	0.02	0.15	0.66	0.15	0.16	0.35	-0.09	0.12	0.22	-0.05	0.08	0.17	-0.01	0.14	0.31	-0.07	0.17	0.52	0.13
4:152020779:152020915:-@4:152020704|152020708:152020544:-	A3SS	ENSMUSG00000028952	0.84	0.32	0	0.93	0.76	-0.17	0.91	0.59	-0.15	0.85	0.41	-0.09	0.86	0.47	-0.1	0.9	0.3	-0.06	0.83	0.44	-0.07	0.81	0.34	0.03	0.82	0.34	0.02	0.86	0.3	-0.02	0.88	0.37	-0.04	0.91	0.68	-0.15
1:91250319:91250437:+@1:91254215|91254260:91254393:+	A3SS	ENSMUSG00000034343	0.12	0.13	0.01	0.16	0.16	-0.04	0.11	0.13	0.01	0.13	0.13	-0.01	0.19	0.3	-0.07	0.3	9.14	-0.17	0.14	0.14	-0.02	0.2	0.28	-0.07	0.15	0.13	-0.02	0.18	0.2	-0.05	0.2	0.31	-0.07	0.14	0.12	-0.02
13:104312715:104312926:+@13:104313631|104313636:104313719:+	A3SS	ENSMUSG00000046169	0.3	0.76	0.15	NA	NA	NA	NA	NA	NA	0.69	9.2	-0.35	0.39	0.61	-0.05	0.44	0.37	0.01	0.5	0.8	-0.16	0.45	0.44	0	NA	NA	NA	0.6	0.69	-0.15	0.52	0.44	-0.07	0.42	0.41	-0.08
3:95294795:95294986:+@3:95295273|95295300:95295425:+	A3SS	ENSMUSG00000038712	0.68	0.38	0.09	0.78	0.29	0.04	0.67	0.95	0.15	0.71	0.56	0.11	0.71	0.53	0.11	0.83	0.28	-0.06	0.72	0.54	0.1	0.65	0.5	0.12	0.76	0.22	0.01	0.68	0.4	0.09	0.69	0.35	0.08	0.76	0.34	0.06
4:116685599:116685660:+@4:116687378|116687407:116687523:+	A3SS	ENSMUSG00000028691	0	0	0	0	0	0	0.01	0	-0.01	0	0	0	0	0	0	0	0	0	0.01	0	-0.01	0.01	0	-0.01	0.01	0	-0.01	0	0	0	0.01	0	-0.01	0	0	0
4:116316463:116316548:-@4:116316006|116316031:116315823:-	A3SS	ENSMUSG00000003810	0.98	0.06	0.01	0.98	0.05	0	0.95	0.11	0.03	0.97	0.07	0.01	0.98	0.07	0	0.99	0.04	0	0.95	0.08	0.03	0.92	0.21	0.07	0.94	0.16	0.05	0.95	0.1	0.04	0.96	0.09	0.03	0.98	0.05	0
15:103215268:103215352:-@15:103215121|103215125:103215022:-	A3SS	ENSMUSG00000009575	0.56	0.77	-0.1	0.8	1.88	-0.47	0.36	0.81	-0.03	0.59	1.53	-0.26	0.45	0.76	-0.12	0.56	0.99	-0.1	0.27	0.73	0.06	0.43	0.84	0.03	0.74	1.51	-0.28	0.73	1.19	-0.27	0.45	0.61	0.01	0.5	1	-0.17
13:35027009:35027094:-@13:34993220|34993230:34993068:-	A3SS	ENSMUSG00000021417	0.78	0.43	-0.01	0.49	0.7	0.17	0.66	0.83	0	0.79	0.5	-0.13	0.81	0.55	-0.15	0.78	0.45	-0.01	0.88	1.09	-0.22	0.67	0.51	0.1	0.64	0.58	0.13	0.81	0.42	-0.04	0.83	0.48	-0.06	0.86	0.85	-0.2
11:70236024:70236211:-@11:70235464|70235800:70235206:-	A3SS	ENSMUSG00000020831,ENSMUSG00000040904	0.13	0.08	-0.01	0.1	0.07	0.01	0.13	0.1	-0.02	0.13	0.1	-0.02	0.11	0.07	0	0.1	0.08	0.02	0.16	0.22	-0.05	0.1	0.09	0.02	0.14	0.09	-0.02	0.12	0.07	0	0.15	0.14	-0.03	0.12	0.09	-0.01
17:45595482:45595572:-@17:45593432|45593563:45593332:-	A3SS	ENSMUSG00000023942	0.05	0.08	-0.01	0.02	0.05	0.02	0.04	0.08	0	0.03	0.05	0.01	0.03	0.07	0.01	0.04	0.07	0	0.02	0.07	0.02	0.05	0.08	-0.01	0.03	0.06	0.01	0.02	0.08	0.02	0.05	0.09	-0.01	0.01	0.07	0.03
9:22057804:22058415:-@9:22057678|22057702:22057501:-	A3SS	ENSMUSG00000038895	0.45	0.39	0.02	0.67	0.38	0.06	0.66	0.48	0.07	0.5	1.14	0.23	0.52	1.23	0.21	0.5	0.34	-0.03	0.54	0.86	0.19	0.39	0.52	0.08	0.72	1.58	-0.25	0.63	0.72	-0.16	0.55	0.44	-0.08	0.53	1.06	0.2
1:74585384:74585697:-@1:74579449|74579927:74579325:-	A3SS	ENSMUSG00000026135	0.85	2.02	-0.27	0.86	0.55	-0.17	0.86	0.68	-0.17	0.86	0.65	-0.17	0.78	0.57	-0.09	0.92	8.21	-0.34	0.84	0.58	-0.15	0.62	0.49	-0.04	0.83	1.21	-0.25	0.81	1.18	-0.23	0.8	1.24	-0.22	0.68	0.42	0.01
6:31431140:31431249:+@6:31432936|31432939:31433131:+	A3SS	ENSMUSG00000025609	0.08	0.09	-0.02	0.08	0.21	-0.05	0.06	0.11	-0.03	0.08	0.15	-0.05	0.08	0.22	-0.05	0.09	0.13	-0.03	0.12	1.51	-0.09	0.11	0.25	-0.05	0.08	0.09	-0.02	0.03	0.11	0.03	0.08	0.11	-0.02	0.07	0.19	-0.04
12:53501034:53501278:+@12:53640454|53640460:53640536:+	A3SS	ENSMUSG00000021010	0.55	0.82	0.08	0.57	0.59	0.08	NA	NA	NA	0.43	1	0.22	0.43	0.95	0.22	0.43	1.27	0.2	0.43	1.06	0.22	0.7	0.73	-0.07	NA	NA	NA	0.61	0.8	0.02	0.5	0.74	0.13	0.46	0.86	0.19
3:100182677:100182753:+@3:100186570|100186608:100186729:+	A3SS	ENSMUSG00000027865	0.86	0.4	-0.08	0.86	0.24	0.1	0.71	1.19	0.25	0.84	0.38	0.12	0.92	0.13	0.04	0.91	0.6	-0.13	0.81	0.39	0.15	0.82	0.51	-0.04	0.8	0.42	-0.02	0.92	0.78	-0.14	0.69	0.43	0.09	0.86	0.26	0.1
7:29170210:29170441:+@7:29170858|29172722:29173100:+	A3SS	NA	0.85	0.86	-0.2	0.69	0.6	0.13	0.76	0.45	0.06	0.77	0.51	0.05	0.75	0.48	0.07	0.81	0.72	-0.16	0.84	0.45	-0.02	0.85	0.76	-0.2	0.44	0.69	0.21	0.73	0.58	-0.08	0.85	0.61	-0.2	0.67	0.66	0.15
11:98245217:98245669:+@11:98249683|98249710:98253540:+	A3SS	ENSMUSG00000003119	0.45	1.89	0.17	0.44	0.23	-0.04	0.25	0.9	0.15	0.51	0.48	-0.11	0.46	0.28	-0.06	0.39	14.22	0.23	0.47	0.3	-0.07	0.45	1.69	0.17	0.28	137.22	0.34	0.41	8.46	0.21	0.47	0.99	0.15	0.41	0.22	-0.01
15:102520475:102520577:+@15:102521121|102521138:102521213:+	A3SS	ENSMUSG00000023051	0.86	0.39	-0.08	0.93	0.3	-0.06	0.73	0.5	0.14	0.89	0.32	-0.02	0.9	0.29	-0.03	0.93	0.81	-0.15	0.92	0.25	-0.05	0.86	0.42	-0.08	0.77	0.3	0.01	0.83	0.5	-0.05	0.73	0.49	0.05	0.92	0.21	-0.05
12:116339547:116339667:+@12:116342045|116342076:116342252:+	A3SS	ENSMUSG00000021171	0.04	0.15	-0.02	0.01	0	0	0.05	0.3	-0.04	0.02	0.03	-0.01	0.02	0.04	-0.01	0.01	0.03	0.01	0.03	0.12	-0.02	0.06	0.57	-0.04	0.04	0.07	-0.02	0.02	0	0	0.03	0.05	-0.01	0.02	0.05	-0.01
1:173907597:173907881:-@1:173906322|173906328:173906132:-	A3SS	ENSMUSG00000026536,ENSMUSG00000090272	NA	NA	NA	0.63	0.95	0.32	NA	NA	NA	NA	NA	NA	NA	NA	NA	0.57	0.95	0.35	NA	NA	NA	NA	NA	NA	NA	NA	NA	NA	NA	NA	NA	NA	NA	NA	NA	NA
X:142390305:142390535:-@X:142360436|142360484:142360387:-	A3SS	ENSMUSG00000031278	0.03	0.08	-0.01	0.05	0.11	-0.02	0.09	0.16	-0.06	0.03	0.06	0	0.04	0.07	-0.01	0.04	0.07	-0.02	0.07	0.13	-0.04	0.05	0.09	-0.03	0.2	0.82	-0.18	0.05	0.1	-0.03	0.04	0.07	-0.02	0.04	0.09	-0.01
16:90934582:90934849:-@16:90931110|90931159:90930994:-	A3SS	ENSMUSG00000022972	0.68	0.49	-0.1	0.82	0.4	-0.02	0.61	0.84	0.19	0.9	0.38	-0.1	0.84	0.34	-0.04	0.79	0.88	-0.21	0.87	0.47	-0.07	0.78	0.85	-0.2	0.89	2.86	-0.31	0.83	1.2	-0.25	0.7	0.51	-0.12	0.89	0.36	-0.09
17:26125257:26125391:+@17:26125478|26125500:26125564:+	A3SS	ENSMUSG00000024181	0.97	0.05	0	0.94	0.11	0.03	0.94	0.12	0.03	0.94	0.14	0.03	0.97	0.05	0	0.96	0.07	0.01	0.91	0.36	0.06	0.96	0.07	0.01	0.96	0.08	0.01	0.97	0.07	0	0.95	0.1	0.02	0.95	0.08	0.02
11:83776614:83776736:+@11:83777238|83777257:83777362:+	A3SS	ENSMUSG00000000976	0.84	0.42	0.08	0.88	0.22	0.05	0.95	0.16	-0.02	0.86	0.25	0.07	0.89	0.19	0.04	0.9	0.23	0.02	0.87	0.28	0.06	0.77	0.64	0.15	0.94	0.18	-0.02	0.9	0.23	0.02	0.89	0.23	0.03	0.79	0.6	0.14
2:156294097:156294275:+@2:156296649|156296656:156296748:+	A3SS	ENSMUSG00000038116	0.98	0.05	0	0.99	0.04	-0.02	0.99	0.05	-0.02	0.97	0.08	0	0.98	0.05	-0.01	0.99	0.05	-0.01	0.97	0.06	0	0.97	0.06	0.01	0.99	0.06	-0.01	0.98	0.06	0	0.98	0.05	0	0.98	0.04	-0.01
11:21689568:21689682:+@11:21691770|21691835:21691903:+	A3SS	ENSMUSG00000020319	0.67	0.57	-0.01	NA	NA	NA	NA	NA	NA	0.73	0.54	0.07	0.84	0.39	-0.04	0.7	0.59	-0.04	0.8	0.34	0	0.8	0.81	-0.14	NA	NA	NA	0.69	0.68	-0.03	0.81	0.69	-0.15	0.78	0.52	0.02
17:25240444:25240663:+@17:25240999|25241064:25241257:+	A3SS	ENSMUSG00000015126	0.07	0.08	0	0.11	0.29	-0.05	0.15	2.22	-0.09	0.08	0.1	-0.02	0.09	0.14	-0.03	0.09	0.1	-0.02	0.09	0.15	-0.03	0.11	0.14	-0.04	0.12	0.2	-0.05	0.07	0.08	0	0.09	0.1	-0.02	0.09	0.13	-0.03
5:9437706:9437843:+@5:9440720|9440725:9440983:+	A3SS	ENSMUSG00000056004	NA	NA	NA	NA	NA	NA	NA	NA	NA	NA	NA	NA	NA	NA	NA	NA	NA	NA	NA	NA	NA	0.72	0.66	0.21	NA	NA	NA	NA	NA	NA	0.86	0.26	0.07	NA	NA	NA
4:116709240:116709273:+@4:116709438|116709482:116709619:+	A3SS	ENSMUSG00000028689	0.89	0.37	-0.09	0.84	0.51	-0.11	0.84	0.69	-0.11	0.73	0.64	0	0.59	0.55	0.14	0.75	0.53	0.05	0.72	0.46	0.01	0.72	0.49	0.08	0.64	0.53	0.16	0.84	0.42	-0.04	0.83	0.39	-0.03	0.45	1.2	0.28
11:76946242:76946439:+@11:76949960|76951044:76951185:+	A3SS	ENSMUSG00000020840	0.16	0.15	0.03	0.18	0.12	0.03	0.21	0.1	0	0.14	0.72	0.07	0.17	0.14	0.04	0.15	0.21	0.04	0.15	0.35	0.06	0.14	0.48	0.05	0.21	0.1	-0.02	0.18	0.09	0.01	0.16	0.14	0.03	0.16	0.24	0.05
17:24923816:24923907:-@17:24918136|24918139:24917995:-	A3SS	ENSMUSG00000024163	0.82	0.31	0.04	0.49	1.18	0.36	0.74	0.54	0.11	0.65	0.89	0.2	0.85	0.38	0	0.57	0.77	0.29	0.9	0.28	-0.05	0.78	0.39	0.08	0.79	0.38	0.07	0.83	0.46	0.03	0.71	0.46	0.15	0.84	0.34	0.01
14:5134373:5134556:+@14:5138816|5139634:5139959:+	A3SS	ENSMUSG00000079378	NA	NA	NA	NA	NA	NA	0.2	0.73	-0.16	0.05	0.08	-0.01	0.04	0.09	0	NA	NA	NA	0.05	0.1	-0.01	NA	NA	NA	NA	NA	NA	NA	NA	NA	NA	NA	NA	0.03	0.08	0.01
16:44356145:44356192:+@16:44357744|44357760:44357903:+	A3SS	ENSMUSG00000043065	0.08	0.33	0.05	0.05	0.77	0.24	0.03	0.99	0.26	0.16	0.57	0.13	0.11	0.58	0.18	0.06	0.22	0.07	0.09	0.62	0.2	0.07	0.25	0.06	0.06	0.23	0.07	0.09	0.31	0.04	0.05	0.24	0.08	0.06	0.68	0.23
19:46267993:46268116:+@19:46268391|46268420:46268516:+	A3SS	ENSMUSG00000025224	0.94	0.12	0.02	0.95	0.11	0.01	0.82	0.61	0.14	0.96	0.12	0	0.88	0.27	0.08	0.95	0.08	0.01	0.88	0.22	0.08	0.8	1.46	0.16	0.94	0.12	0.02	0.95	0.12	0.01	0.96	0.1	0	0.91	0.16	0.05
8:70174303:70174406:+@8:70176807|70176845:70176925:+	A3SS	ENSMUSG00000002342	0.05	0.16	0.04	0.04	0.25	0.07	0.05	0.33	0.06	0.05	0.24	0.06	0.04	0.22	0.07	0.03	0.17	0.06	0.06	0.2	0.05	0.04	0.18	0.05	0.03	0.18	0.06	0.06	0.17	0.03	0.04	0.14	0.05	0.02	0.38	0.09
3:37022384:37022474:+@3:37026090|37026231:37026343:+	A3SS	ENSMUSG00000037270	0.82	0.53	0.02	0.84	1.19	-0.24	0.87	1.5	-0.27	0.61	0.51	-0.01	0.76	0.87	-0.16	0.88	0.27	-0.04	0.6	0.52	0	0.84	0.38	0	0.9	0.24	-0.06	0.79	0.43	0.05	0.81	0.37	0.03	0.85	1.08	-0.25
3:32837836:32837961:+@3:32847810|32847813:32847870:+	A3SS	ENSMUSG00000056900	0.69	0.71	0.17	0.85	0.45	0.03	0.64	0.85	0.24	NA	NA	NA	0.6	1.28	0.28	0.78	0.48	0.08	0.62	0.9	0.26	0.79	0.33	0.07	0.66	0.79	0.2	0.74	0.49	0.12	0.81	0.38	0.05	0.77	0.5	0.11
7:102229999:102230188:+@7:102231264|102231266:102231425:+	A3SS	ENSMUSG00000030990	NA	NA	NA	NA	NA	NA	NA	NA	NA	NA	NA	NA	NA	NA	NA	0.58	0.83	-0.02	NA	NA	NA	0.59	1.18	-0.03	0.59	0.81	-0.03	NA	NA	NA	0.54	1	0.02	NA	NA	NA
3:83069693:83069801:+@3:83070597|83070623:83070736:+	A3SS	ENSMUSG00000027998	0.99	0.03	-0.01	0.99	0.02	0	0.99	0.03	0	0.99	0.03	0	0.99	0.02	0	0.97	0.06	0.01	0.97	0.06	0.02	0.98	0.04	0	0.99	0.04	-0.01	0.98	0.04	0	0.98	0.04	0	0.99	0.03	0
13:92508891:92509046:-@13:92508291|92508346:92508122:-	A3SS	ENSMUSG00000021706	0.92	0.21	-0.05	0.71	9.71	0.24	0.81	1.09	0.14	0.74	5.17	0.21	0.92	0.16	0.03	0.92	0.22	-0.05	0.86	0.38	0.09	0.69	0.87	0.18	0.87	0.21	0	0.88	0.18	-0.01	0.88	0.17	-0.01	0.92	0.13	0.03
11:40721830:40721916:-@11:40721739|40721756:40721639:-	A3SS	ENSMUSG00000020330	0.13	0.16	-0.02	0.07	0.46	0.09	0.05	1.24	0.11	0.16	0.17	0	0.12	0.16	0.04	0.08	0.13	0.03	0.08	0.38	0.08	0.19	0.27	-0.08	0.07	0.15	0.04	0.07	0.18	0.04	0.1	0.13	0.01	0.12	0.2	0.04
11:117739867:117740009:+@11:117741645|117741669:117741818:+	A3SS	ENSMUSG00000025571	0.05	0.14	0.02	0.05	0.13	0.02	0.06	0.13	0.01	0.03	0.11	0.04	0.16	0.28	-0.09	0.03	0.14	0.04	0.03	0.14	0.04	0.04	0.16	0.03	0.07	0.13	0	0.11	0.19	-0.04	0.02	0.19	0.05	0.04	0.12	0.03
2:151542818:151542865:+@2:151543906|151544013:151544140:+	A3SS	ENSMUSG00000032966	0.78	0.55	0.02	0.69	0.56	-0.05	0.54	1.09	0.1	0.72	0.78	-0.08	0.72	0.89	-0.08	0.59	0.96	0.21	0.48	0.83	0.16	0.65	0.57	0.15	0.68	0.72	0.12	0.81	0.51	-0.01	0.73	0.54	0.07	0.77	0.74	-0.13
19:27240466:27240637:+@19:27241235|27241300:27241453:+	A3SS	ENSMUSG00000024924	NA	NA	NA	0.88	0.25	0.08	0.85	0.3	0.11	0.85	0.27	0.11	0.92	0.15	0.04	0.92	0.2	0.06	NA	NA	NA	NA	NA	NA	0.9	0.19	0.08	0.91	0.2	0.07	NA	NA	NA	NA	NA	NA
17:48393180:48393285:-@17:48392488|48392500:48392340:-	A3SS	ENSMUSG00000023994	0.29	1.09	-0.19	0.19	0.58	0.15	0.42	0.55	-0.08	0.27	0.54	0.07	0.12	1	0.22	0.19	0.38	-0.09	0.18	0.69	0.16	0.05	0.2	0.05	0.3	0.84	-0.2	0.08	0.21	0.02	0.22	0.54	-0.12	0.12	0.98	0.22
2:152854921:152855002:+@2:152867184|152867187:152867357:+	A3SS	ENSMUSG00000027469	0.78	0.16	0.02	0.79	0.22	-0.05	0.78	0.18	-0.04	0.78	0.21	-0.04	0.75	0.15	-0.01	0.74	0.24	0.06	0.78	0.2	-0.04	0.74	0.26	0.06	0.78	0.15	0.02	0.76	0.19	0.04	0.78	0.18	0.02	0.78	0.18	-0.04
13:54684338:54684488:-@13:54684089|54684150:54683961:-	A3SS	ENSMUSG00000034928	0.57	0.86	0.15	0.19	7.65	0.57	0.59	0.92	0.17	0.25	6.75	0.51	0.71	0.78	0.05	0.54	0.97	0.18	0.6	1.17	0.16	0.47	1.3	0.25	0.87	0.59	-0.15	0.62	0.71	0.1	0.55	0.77	0.17	0.54	1.49	0.22
4:137726952:137727075:+@4:137727677|137727730:137727779:+	A3SS	ENSMUSG00000041351	0.66	0.66	0.11	0.78	0.79	-0.17	0.74	0.88	-0.13	0.72	0.87	-0.11	0.81	0.65	-0.2	0.78	0.54	-0.01	0.8	0.64	-0.19	0.57	0.81	0.2	0.8	0.52	-0.03	0.73	0.61	0.04	0.7	0.64	0.07	0.73	0.94	-0.12
19:5029409:5029494:+@19:5030288|5030292:5030490:+	A3SS	ENSMUSG00000024891	0.81	0.36	0.02	NA	NA	NA	NA	NA	NA	NA	NA	NA	NA	NA	NA	0.91	0.39	-0.08	NA	NA	NA	0.66	0.64	0.17	0.88	0.39	-0.05	0.87	0.29	-0.04	0.71	0.6	0.12	NA	NA	NA
17:35923308:35923425:+@17:35924013|35924037:35924123:+	A3SS	ENSMUSG00000039220	0.02	0.06	-0.01	0.02	0.12	0.03	0.02	0.14	0.03	0.03	0.1	0.02	0.03	0.1	0.02	0.02	0.05	-0.01	0.05	0.15	0	0.03	0.07	-0.02	0.05	0.12	-0.04	0.03	0.06	-0.02	0.02	0.04	-0.01	0.02	0.1	0.03
X:13114508:13114644:+@X:13116609|13116624:13116757:+	A3SS	ENSMUSG00000031010	0.49	0.11	0.03	0.5	0.1	0.02	0.43	1.98	0.09	0.53	0.1	-0.01	0.46	0.29	0.06	0.47	0.18	0.05	0.52	0.1	0	0.52	0.1	0	0.38	15211.8	0.14	0.47	0.18	0.05	0.49	0.11	0.03	0.48	0.17	0.04
4:111747755:111747803:+@4:111768700|111768716:111768840:+	A3SS	ENSMUSG00000034401	0.5	0.82	0.15	0.49	1.34	0.04	0.33	1.01	0.2	0.44	0.94	0.09	0.28	0.98	0.25	0.66	0.52	-0.01	0.59	1.13	-0.06	0.39	1.18	0.26	0.43	1.05	0.22	0.45	0.96	0.2	0.5	0.87	0.15	0.37	1.2	0.16
5:130013963:130014025:-@5:130013515|130013533:130013401:-	A3SS	ENSMUSG00000025533	0.07	0.12	-0.03	0.07	0.12	0.01	0.05	0.16	0.03	0.1	0.19	-0.02	0.06	0.18	0.02	0.07	0.11	-0.03	0.09	0.21	-0.01	0.08	0.14	-0.04	0.07	0.15	-0.03	0.06	0.11	-0.02	0.08	0.16	-0.04	0.06	0.2	0.02
2:165295014:165295121:-@2:165294311|165294323:165294241:-	A3SS	ENSMUSG00000017670	0.96	0.11	-0.01	0.97	0.1	-0.03	0.85	0.29	0.09	0.97	0.1	-0.03	0.94	0.14	0	0.94	0.11	0.01	0.97	0.08	-0.03	0.96	0.1	-0.01	0.94	0.14	0.01	0.94	0.13	0.01	0.96	0.11	-0.01	0.95	0.14	-0.01
2:174284460:174284665:-@2:174283406|174283424:174283256:-	A3SS	ENSMUSG00000086537	0.46	0.68	-0.13	0.26	1.76	0.36	0.29	1.07	0.33	0.42	1.18	0.2	0.62	0.75	0	0.32	0.72	0.01	0.47	0.85	0.15	0.35	0.74	-0.02	0.36	0.65	-0.03	0.57	1.38	-0.24	0.28	0.6	0.05	0.46	0.82	0.16
15:89106072:89106187:-@15:89104848|89104868:89104734:-	A3SS	ENSMUSG00000051786	0.41	0.8	0.08	NA	NA	NA	NA	NA	NA	NA	NA	NA	NA	NA	NA	NA	NA	NA	NA	NA	NA	0.52	0.98	-0.03	0.48	1.49	0.01	0.66	1.45	-0.17	NA	NA	NA	NA	NA	NA
18:36655423:36655677:+@18:36656686|36656719:36656834:+	A3SS	ENSMUSG00000024483	0.92	0.13	0.02	0.97	0.1	-0.02	0.93	0.13	0.02	0.93	0.13	0.02	0.86	0.37	0.09	0.93	0.15	0.01	0.92	0.16	0.03	0.98	0.12	-0.04	0.97	0.12	-0.03	0.94	0.11	0	0.97	0.1	-0.03	0.92	0.14	0.03
16:18548093:18548191:+@16:18552367|18552409:18552582:+	A3SS	ENSMUSG00000000884	0.96	0.13	-0.03	0.95	0.16	-0.05	0.96	0.18	-0.06	0.93	0.18	-0.03	0.94	0.21	-0.04	0.96	0.17	-0.03	0.92	0.2	-0.02	0.93	0.18	0	0.97	0.16	-0.04	0.95	0.17	-0.02	0.94	0.18	-0.01	0.93	0.19	-0.03
13:55600111:55600192:+@13:55604020|55604120:55604382:+	A3SS	ENSMUSG00000021504	0.88	0.17	0.01	0.87	0.2	0.04	0.8	0.43	0.11	0.78	0.49	0.13	0.87	0.21	0.04	0.92	0.19	-0.03	0.83	0.28	0.08	0.8	0.32	0.09	0.94	0.28	-0.05	0.85	0.2	0.04	0.91	0.24	-0.02	0.96	0.25	-0.05
13:21530945:21531114:-@13:21527018|21527021:21526519:-	A3SS	ENSMUSG00000063894	0.8	0.27	0.02	0.84	0.37	-0.1	0.91	0.83	-0.17	0.79	0.27	-0.05	0.79	0.34	-0.05	0.93	0.43	-0.11	0.89	0.75	-0.15	0.81	0.27	0.01	0.8	0.28	0.02	0.81	0.29	0.01	0.8	0.24	0.02	0.84	0.35	-0.1
2:155921635:155921727:-@2:155910464|155911836:155910357:-	A3SS	ENSMUSG00000005882	0.67	0.77	-0.11	0.68	0.88	-0.15	0.71	0.81	-0.18	0.69	1	-0.16	0.63	0.76	-0.1	0.76	0.77	-0.2	0.64	1	-0.11	0.71	1.01	-0.15	0.73	1.03	-0.17	0.53	0.93	0.03	0.72	0.82	-0.16	0.54	0.91	-0.01
3:83901346:83901466:-@3:83900415|83900418:83900327:-	A3SS	ENSMUSG00000033767	0.87	0.3	-0.01	0.82	0.74	-0.14	0.84	0.68	-0.16	0.89	1.11	-0.21	0.78	0.56	-0.1	0.77	0.49	0.09	0.86	0.74	-0.18	0.87	0.31	-0.01	0.73	0.63	0.13	0.72	0.87	0.14	0.76	0.67	0.1	0.88	0.86	-0.2
2:91650118:91650252:+@2:91651749|91651764:91651823:+	A3SS	ENSMUSG00000027247	NA	NA	NA	NA	NA	NA	NA	NA	NA	0.29	0.75	-0.05	0.41	1	-0.17	0.36	0.62	0.12	0.39	0.7	-0.15	0.25	0.92	0.23	0.5	0.73	-0.02	0.37	0.77	0.11	0.26	0.84	0.22	0.29	0.8	-0.05
4:141120324:141120373:-@4:141118778|141118781:141118527:-	A3SS	ENSMUSG00000040842	0.87	0.15	0.01	0.94	0.44	-0.08	0.86	0.18	0	0.91	0.2	-0.05	0.94	0.35	-0.08	0.88	0.13	0	0.88	0.16	-0.02	0.88	0.17	0	0.9	0.18	-0.02	0.9	0.13	-0.02	0.93	0.25	-0.05	0.9	0.2	-0.04
X:57392852:57393036:-@X:57391698|57391701:57391567:-	A3SS	ENSMUSG00000031134	0.22	0.3	-0.06	0.22	0.89	-0.1	0.18	0.23	-0.06	0.15	0.13	-0.03	0.18	0.32	-0.06	0.1	0.33	0.06	0.18	0.29	-0.06	0.15	0.1	0.01	0.22	0.25	-0.06	0.15	0.11	0.01	0.11	0.18	0.05	0.12	0.1	0
2:65102069:65102166:-@2:65099389|65099392:65097633:-	A3SS	ENSMUSG00000034903	0.79	0.51	0	0.53	1.21	0.29	0.61	0.72	0.21	0.72	0.81	0.1	0.85	0.38	-0.03	0.83	0.37	-0.04	0.66	0.73	0.16	0.64	0.85	0.15	NA	NA	NA	0.49	1.12	0.3	0.73	0.55	0.06	0.73	0.59	0.09
10:80135118:80135246:-@10:80134764|80134768:80134561:-	A3SS	ENSMUSG00000035640	0.94	0.14	0.04	0.94	0.69	-0.18	0.92	0.55	-0.16	0.94	0.65	-0.18	0.91	0.57	-0.15	0.97	0.09	0.01	0.95	0.76	-0.19	0.95	0.12	0.03	0.81	0.44	0.17	0.9	0.28	0.08	0.96	0.06	0.02	0.86	0.41	-0.1
19:5729237:5730712:-@19:5728829|5728868:5728087:-	A3SS	NA	0.8	0.42	0.09	0.79	0.48	0.11	0.76	0.68	0.14	0.71	40.43	0.19	0.85	0.2	0.05	0.84	0.2	0.05	0.67	14409.2	0.23	0.83	0.21	0.06	0.95	0.4	-0.06	0.8	0.46	0.09	0.79	0.75	0.1	0.8	1.1	0.1
10:79874289:79874366:-@10:79874155|79874170:79874020:-	A3SS	ENSMUSG00000035835	0.56	0.87	0.05	NA	NA	NA	NA	NA	NA	NA	NA	NA	NA	NA	NA	NA	NA	NA	NA	NA	NA	0.48	1.2	0.13	NA	NA	NA	0.6	0.9	0.01	0.77	1.07	-0.16	NA	NA	NA
9:50768688:50768844:+@9:50770110|50770132:50770313:+	A3SS	ENSMUSG00000037845	0.92	0.18	0	0.88	0.54	-0.15	0.93	0.67	-0.2	0.89	0.61	-0.16	0.88	0.56	-0.15	0.85	0.36	0.07	0.91	0.82	-0.18	0.82	0.39	0.1	0.95	0.15	-0.03	0.92	0.18	0	0.89	0.21	0.03	0.93	0.96	-0.2
7:126105101:126105199:-@7:126104789|126104934:126104704:-	A3SS	ENSMUSG00000000131	0.94	0.13	0	0.97	0.1	-0.02	0.95	0.09	0	0.94	0.16	0.01	0.96	0.12	-0.01	0.95	0.12	-0.01	0.93	0.15	0.02	0.93	0.14	0.01	0.96	0.12	-0.02	0.94	0.16	0	0.92	0.15	0.02	0.95	0.12	0
6:87668416:87668487:-@6:87663715|87663857:87663685:-	A3SS	ENSMUSG00000030051	0.42	1.4	0.19	0.49	0.54	0	0.48	0.86	0.01	0.41	0.88	0.08	0.39	1.26	0.1	0.72	0.64	-0.11	0.35	0.72	0.14	0.5	1.19	0.11	0.47	1.39	0.14	0.51	0.75	0.1	0.44	1.24	0.17	0.42	1.27	0.07
18:12933580:12933702:-@18:12929089|12929093:12929008:-	A3SS	ENSMUSG00000044252	0.89	0.25	0.02	0.94	0.16	-0.03	0.9	0.17	0.01	0.89	0.21	0.02	0.94	0.17	-0.03	0.93	0.19	-0.02	0.93	0.19	-0.02	0.91	0.2	0	0.95	0.21	-0.04	0.89	0.2	0.02	0.95	0.18	-0.04	0.94	0.19	-0.03
15:76880739:76880782:+@15:76881112|76881115:76881238:+	A3SS	ENSMUSG00000033669	0.92	0.7	-0.22	0.93	0.32	-0.08	0.93	0.26	-0.08	0.88	0.34	-0.03	0.89	0.33	-0.04	0.97	1.4	-0.27	0.89	0.27	-0.04	0.92	0.58	-0.22	0.88	0.58	-0.18	0.9	0.76	-0.2	0.96	0.92	-0.26	0.94	0.29	-0.09
4:43654906:43655046:-@4:43654790|43654820:43654716:-	A3SS	ENSMUSG00000028470	0.98	0.11	-0.03	0.97	0.1	-0.02	0.97	0.09	-0.02	0.98	0.09	-0.03	0.97	0.11	-0.02	0.98	0.09	-0.03	0.98	0.09	-0.03	0.96	0.11	-0.01	0.96	0.09	-0.01	0.96	0.08	-0.01	0.98	0.12	-0.03	0.98	0.09	-0.03
8:11537272:11537355:-@8:11530424|11530618:11530295:-	A3SS	ENSMUSG00000056228	0.14	1.02	0.28	0.1	0.21	0.01	0.05	0.21	0.06	0.05	0.19	0.06	0.02	0.33	0.09	0.05	4.72	0.37	0.05	0.23	0.06	0.19	0.92	0.23	0.11	1.57	0.31	0.06	2.54	0.36	0.05	5.01	0.37	0.07	0.2	0.04
6:137570702:137571009:-@6:137539396|137539401:137539322:-	A3SS	ENSMUSG00000015766	0.39	1.07	0.09	NA	NA	NA	NA	NA	NA	NA	NA	NA	NA	NA	NA	0.52	1.4	-0.04	NA	NA	NA	0.5	1.02	-0.02	0.42	1.08	0.06	0.47	0.92	0.01	0.61	1.58	-0.13	NA	NA	NA
2:48912562:48912648:-@2:48910242|48910245:48910186:-	A3SS	ENSMUSG00000026761	0.39	0.64	0.12	0.54	1.12	-0.2	0.74	1.8	-0.4	NA	NA	NA	0.72	1.67	-0.38	0.62	1.03	-0.11	NA	NA	NA	0.71	0.97	-0.2	0.36	0.92	0.15	0.62	0.72	-0.11	0.69	0.79	-0.18	0.79	1.93	-0.45
15:12265544:12265711:+@15:12266607|12266612:12266768:+	A3SS	ENSMUSG00000039458	0.91	0.34	0.06	0.99	0.22	-0.06	0.96	0.14	-0.03	0.94	0.11	-0.01	0.89	0.21	0.04	0.94	0.12	0.03	0.96	0.14	-0.03	0.91	0.27	0.06	0.96	0.09	0.01	0.9	0.3	0.07	0.92	0.22	0.05	0.91	0.14	0.02
2:128429094:128429351:-@2:128330972|128331049:128330845:-	A3SS	NA	0.7	1.43	0.27	0.73	0.58	0.21	0.59	1.37	0.35	0.63	1.81	0.31	0.74	2.51	0.2	0.79	0.46	0.18	0.69	0.7	0.25	0.64	1.55	0.33	NA	NA	NA	0.89	0.24	0.08	0.73	0.64	0.24	0.84	0.3	0.1
8:84690517:84690572:+@8:84690773|84690811:84690947:+	A3SS	ENSMUSG00000001909	0.07	0.09	0.01	0.16	1.88	-0.11	0.1	0.23	-0.05	0.11	0.4	-0.06	0.13	0.67	-0.08	0.16	0.45	-0.08	0.15	0.95	-0.1	0.17	0.67	-0.09	0.22	2.59	-0.14	0.09	0.12	-0.01	0.23	4.64	-0.15	0.14	0.98	-0.09
16:14311047:14311131:-@16:14304564|14304587:14304454:-	A3SS	ENSMUSG00000022677	0.91	0.18	0.04	0.92	0.14	0.03	0.94	0.16	0.01	0.94	0.12	0.01	0.95	0.1	0	0.94	0.13	0.01	0.92	0.14	0.03	0.91	0.21	0.04	0.92	0.18	0.03	0.95	0.14	0	0.94	0.15	0.01	0.94	0.13	0.01
10:80226598:80226704:+@10:80228321|80228322:80228438:+	A3SS	ENSMUSG00000020156	0.49	0.95	-0.27	0.3	0.71	0.15	0.24	0.98	0.21	0.29	0.86	0.16	0.3	0.61	0.15	0.22	0.47	0	0.47	0.61	-0.02	0.47	0.85	-0.25	0.29	0.61	-0.07	0.36	0.64	-0.14	0.28	0.69	-0.06	0.19	1.16	0.26
11:79564824:79564946:+@11:79565418|79565421:79565551:+	A3SS	ENSMUSG00000020716	0.83	0.23	0.05	0.89	0.37	-0.07	0.96	1.26	-0.14	0.76	0.29	0.06	0.79	0.23	0.03	0.88	0.19	0	0.93	0.57	-0.11	0.6	9.5	0.28	0.85	0.2	0.03	0.85	0.22	0.03	0.79	0.37	0.09	0.84	0.2	-0.02
7:141465766:141465837:+@7:141466009|141466046:141466613:+	A3SS	ENSMUSG00000048200	0.63	0.79	-0.07	0.24	0.84	0.17	0.31	0.77	0.1	0.26	0.7	0.15	NA	NA	NA	0.53	0.63	0.03	0.22	0.75	0.19	0.18	2.76	0.38	0.17	3.85	0.39	NA	NA	NA	0.4	0.72	0.16	0.33	0.67	0.08
7:113287117:113287196:+@7:113291461|113291489:113291553:+	A3SS	ENSMUSG00000055116	0.75	0.61	0.18	0.84	0.29	0.03	0.8	0.49	0.07	0.87	0.34	0	0.87	0.34	0	0.81	0.42	0.12	NA	NA	NA	0.75	0.51	0.18	0.81	0.41	0.12	0.77	0.48	0.16	0.74	0.61	0.19	0.83	0.36	0.04
7:105640540:105640622:+@7:105640762|105641028:105641228:+	A3SS	ENSMUSG00000089847	0.19	0.12	-0.02	0.19	0.12	-0.01	0.32	1.13	-0.14	0.21	0.14	-0.03	0.21	0.12	-0.03	0.17	0.09	0	0.29	1.03	-0.11	0.24	0.27	-0.07	0.15	0.11	0.02	0.22	0.22	-0.05	0.27	1.24	-0.1	0.16	0.1	0.02
7:105639325:105639465:-@7:105639105|105639189:105639009:-	A3SS	ENSMUSG00000030881	0.03	0.07	0.01	0.03	0.06	0	0.02	0.07	0.01	0.04	0.07	-0.01	0.03	0.07	0	0.02	0.08	0.02	0.06	0.13	-0.03	0.08	0.16	-0.04	0.05	0.1	-0.01	0.05	0.08	-0.01	0.04	0.07	0	0.05	0.09	-0.02
1:36307733:36307836:+@1:36316209|36316212:36316327:+	A3SS	ENSMUSG00000037447	0.69	0.56	0.09	0.67	0.6	0.14	0.42	2.59	0.39	0.87	0.33	-0.06	0.8	0.43	0.01	0.77	0.36	0.01	0.72	0.43	0.09	0.86	0.52	-0.08	0.74	0.62	0.04	0.86	0.42	-0.08	0.85	0.4	-0.07	0.77	0.38	0.04
3:14550251:14550455:+@3:14551172|14551388:14551527:+	A3SS	ENSMUSG00000027550	0.03	0.06	-0.02	0.12	38.14	-0.1	0.06	0.24	-0.04	0.03	0.05	-0.01	0.03	0.06	-0.01	0.12	12.54	-0.11	0.05	0.12	-0.03	0.04	0.09	-0.03	0.18	53636.4	-0.17	0.01	0.03	0	0.07	1.08	-0.06	0.09	1.73	-0.07
7:98839008:98839190:+@7:98846374|98846456:98846609:+	A3SS	ENSMUSG00000015957	NA	NA	NA	NA	NA	NA	NA	NA	NA	NA	NA	NA	NA	NA	NA	0.8	0.48	0.05	NA	NA	NA	0.63	0.71	0.22	0.83	0.45	0.02	NA	NA	NA	0.63	0.81	0.22	NA	NA	NA
6:52012335:52012549:-@6:52003734|52003755:52003650:-	A3SS	ENSMUSG00000059182	0.98	0.05	0.01	0.98	0.04	0.01	0.97	0.05	0.02	0.98	0.04	0.01	0.95	0.12	0.04	0.98	0.05	0.01	0.98	0.04	0.01	0.98	0.04	0.01	0.97	0.06	0.02	0.97	0.05	0.02	0.99	0.03	0	0.97	0.05	0.02
14:20378764:20378883:+@14:20381749|20381753:20381821:+	A3SS	ENSMUSG00000039599	0.84	0.33	0.03	0.72	0.68	0.17	0.84	0.38	0.05	0.84	0.37	0.05	0.84	0.34	0.05	0.82	0.3	0.05	0.83	0.37	0.06	0.78	0.44	0.09	0.78	0.51	0.09	0.83	0.42	0.04	0.88	0.26	-0.01	0.88	0.29	0.01
16:45396969:45397295:-@16:45394860|45394865:45394593:-	A3SS	ENSMUSG00000022661	0.81	0.58	0.15	0.93	0.16	-0.01	NA	NA	NA	0.84	0.33	0.08	0.83	0.28	0.09	0.85	0.33	0.11	0.88	0.18	0.04	0.88	0.32	0.08	NA	NA	NA	0.79	0.5	0.17	0.95	0.09	0.01	0.78	0.92	0.14
5:104435111:104435196:+@5:104436266|104436375:104436442:+	A3SS	NA	NA	NA	NA	0	0	0	0.01	0.7	-0.01	NA	NA	NA	NA	NA	NA	0	0	0	NA	NA	NA	NA	NA	NA	0.01	0.48	-0.01	NA	NA	NA	NA	NA	NA	NA	NA	NA
15:81414432:81414548:+@15:81415847|81415903:81415994:+	A3SS	ENSMUSG00000022401	0.75	1.06	-0.15	0.69	0.55	0.16	0.66	1.06	0.19	0.73	0.49	0.12	0.49	1.64	0.36	0.81	0.89	-0.21	0.82	0.46	0.03	0.68	1.08	-0.08	0.81	1.16	-0.21	0.68	0.98	-0.08	0.73	0.66	-0.13	0.73	0.61	0.12
15:89355356:89355659:-@15:89354780|89354817:89354564:-	A3SS	ENSMUSG00000022614	0.98	0.1	-0.02	0.95	0.1	0	0.85	0.36	0.1	0.98	0.1	-0.03	0.93	0.12	0.02	0.97	0.07	-0.01	0.97	0.09	-0.02	0.91	0.19	0.05	0.92	0.15	0.04	0.93	0.12	0.03	0.86	0.96	0.1	0.97	0.09	-0.02
17:24518742:24518799:-@17:24516596|24516599:24516505:-	A3SS	ENSMUSG00000052752	0.31	0.62	0.11	0.34	0.63	0.12	0.51	1.05	-0.05	0.5	0.57	-0.04	0.44	0.54	0.02	0.45	0.47	-0.03	0.74	1.35	-0.28	0.24	0.86	0.18	0.16	1.32	0.26	0.5	0.52	-0.08	0.54	0.67	-0.12	0.55	0.54	-0.09
11:84914211:84914285:-@11:84913302|84913436:84913222:-	A3SS	ENSMUSG00000020526	0.03	0.46	0.15	0.01	0.11	0.05	0.03	0.09	0.03	0.09	0.19	-0.03	0.03	0.1	0.03	0.02	0.54	0.16	0.07	0.13	-0.01	0.12	0.35	0.06	0.05	0.37	0.13	0.03	0.46	0.15	0.06	0.35	0.12	0.06	0.14	0
3:41734168:41734235:-@3:41730914|41730919:41730861:-	A3SS	ENSMUSG00000059834	NA	NA	NA	NA	NA	NA	NA	NA	NA	NA	NA	NA	0.57	0.86	0.14	NA	NA	NA	NA	NA	NA	NA	NA	NA	NA	NA	NA	NA	NA	NA	NA	NA	NA	0.69	1.02	0.02
8:25721662:25721786:+@8:25722430|25722472:25722600:+	A3SS	ENSMUSG00000031570	0.84	0.29	0.1	0.86	0.33	0.1	0.9	0.21	0.06	0.8	0.66	0.16	0.9	0.16	0.06	0.88	0.19	0.06	0.85	0.27	0.11	0.92	0.15	0.02	0.92	0.15	0.02	0.68	13.19	0.26	0.82	0.4	0.12	0.81	0.5	0.15
4:124741878:124741916:+@4:124742442|124742464:124742590:+	A3SS	ENSMUSG00000028894	0.18	0.33	-0.09	0.36	0.6	-0.15	NA	NA	NA	0.2	0.32	0.01	0.23	0.3	-0.02	0.27	0.57	-0.18	0.21	0.39	0	0.27	0.62	-0.18	NA	NA	NA	0.32	1.43	-0.23	0.07	0.18	0.02	0.13	0.41	0.08
X:53254036:53254132:-@X:53245371|53246290:53243415:-	A3SS	ENSMUSG00000036022	0.48	0.23	0.01	0.91	2.98308e+06	-0.46	0.83	80.59	-0.38	0.6	0.83	-0.15	0.45	0.22	0	0.83	30.61	-0.34	0.6	0.74	-0.15	0.57	0.34	-0.08	0.91	149387	-0.42	0.44	0.25	0.05	0.61	0.56	-0.12	0.52	0.34	-0.07
16:20693282:20693472:+@16:20698865|20698922:20699015:+	A3SS	ENSMUSG00000050821	NA	NA	NA	0.61	0.67	0.16	0.29	2.99	0.48	0.21	5.34	0.56	0.51	1.03	0.26	0.23	11.99	0.62	0.35	2.64	0.42	0.46	2.47	0.39	0.34	9.46	0.51	NA	NA	NA	0.5	1.37	0.35	0.41	2.32	0.36
1:91250319:91250437:+@1:91254260|91254263:91254393:+	A3SS	ENSMUSG00000034343	0.77	0.47	0.11	0.84	0.21	0.05	0.84	0.19	0.05	0.79	0.44	0.1	0.83	0.22	0.06	0.69	3.33	0.19	0.81	0.27	0.08	0.75	0.68	0.13	0.83	0.22	0.05	0.82	0.27	0.06	0.87	0.15	0.01	0.86	0.15	0.03
4:136052567:136052717:-@4:136051716|136051720:136051614:-	A3SS	ENSMUSG00000059291	1	0	0	1	0	0	1	0	0	1	0	0	1	0	0	1	0	0	1	0	0	1	0	0	1	0	0	1	0	0	1	0	0	1	0	0
11:44883814:44883931:+@11:44907904|44907907:44908037:+	A3SS	ENSMUSG00000057098	0.29	0.87	0.14	0.5	0.97	0.13	NA	NA	NA	0.44	0.91	0.19	NA	NA	NA	0.26	0.82	0.17	0.3	1.59	0.33	0.65	1.27	-0.22	0.63	0.98	-0.2	0.59	1.11	-0.16	0.68	0.99	-0.25	0.48	0.92	0.15
1:52642319:52642412:+@1:52643122|52643168:52643236:+	A3SS	ENSMUSG00000043015	0.69	1.39	-0.15	0.63	0.6	0.03	0.79	0.84	-0.13	0.56	0.84	0.1	0.34	1.22	0.32	0.56	0.89	-0.02	NA	NA	NA	0.6	1.35	-0.06	0.54	0.84	0	0.72	1.11	-0.18	0.73	0.84	-0.19	0.74	0.63	-0.08
4:117178709:117178772:-@4:117178584|117178588:117178401:-	A3SS	ENSMUSG00000028678	NA	NA	NA	NA	NA	NA	NA	NA	NA	NA	NA	NA	NA	NA	NA	0.5	0.97	0.03	NA	NA	NA	NA	NA	NA	0.6	0.98	-0.07	NA	NA	NA	0.48	0.86	0.05	NA	NA	NA
7:24507087:24507436:+@7:24510546|24510685:24510753:+	A3SS	ENSMUSG00000064264	0.95	0.11	0	0.94	0.19	-0.04	0.93	0.21	-0.03	0.91	0.19	-0.01	0.9	0.3	0	0.94	0.12	0.01	0.93	0.19	-0.03	0.94	0.13	0.01	0.95	0.09	0	0.96	0.12	-0.01	0.96	0.1	-0.01	0.96	0.19	-0.06
4:156222640:156222780:-@4:156222478|156222481:156222251:-	A3SS	ENSMUSG00000078485	0.33	0.84	0.21	NA	NA	NA	0.28	0.64	-0.04	0.29	0.66	-0.05	NA	NA	NA	0.07	6.97	0.47	0.25	0.56	-0.01	0.19	1.35	0.35	0.24	1.24	0.3	NA	NA	NA	0.63	0.79	-0.09	0.48	1.25	-0.24
2:150590033:150590125:-@2:150589019|150589122:150588903:-	A3SS	ENSMUSG00000033096	0.1	0.23	-0.06	0.04	0.13	0.03	0.23	0.6	-0.16	0.08	0.11	-0.01	0.01	0.49	0.06	0.15	0.82	-0.11	0.01	0.55	0.06	0.07	0.11	-0.03	0.16	0.68	-0.12	0.03	0.09	0.01	0.04	0.08	0	0.05	0.09	0.02
10:128304095:128304493:+@10:128308065|128308119:128308234:+	A3SS	ENSMUSG00000005682	0.97	0.48	-0.13	0.97	0.24	-0.1	0.96	0.22	-0.09	0.95	0.25	-0.08	0.96	0.22	-0.09	0.97	0.41	-0.13	0.96	0.29	-0.09	0.97	0.36	-0.13	0.98	0.39	-0.14	0.93	0.33	-0.09	0.98	0.39	-0.14	0.91	0.31	-0.04
8:95487565:95487676:-@8:95477309|95477313:95477212:-	A3SS	ENSMUSG00000046707	0.95	0.18	-0.04	0.99	0.25	-0.06	0.95	0.13	-0.02	0.91	0.15	0.02	0.94	0.12	-0.01	0.97	0.28	-0.06	0.9	0.16	0.03	0.94	0.16	-0.03	0.96	0.19	-0.05	0.95	0.14	-0.04	0.94	0.14	-0.03	0.96	0.14	-0.03
6:125151385:125151525:+@6:125152444|125152614:125152771:+	A3SS	ENSMUSG00000038271	0.33	1.72	-0.22	0.07	0.25	0.07	0.19	0.37	-0.05	0.11	0.2	0.03	0.16	0.31	-0.02	0.11	0.19	0	0.25	0.49	-0.11	0.16	0.22	-0.05	0.12	0.17	-0.01	0.18	0.31	-0.07	0.23	0.64	-0.12	0.23	0.39	-0.09
X:56813315:56813407:-@X:56811461|56811551:56810863:-	A3SS	ENSMUSG00000067878	0.59	0.84	0.22	0.8	0.44	-0.06	NA	NA	NA	0.87	0.43	-0.13	0.82	0.53	-0.08	0.9	0.31	-0.09	NA	NA	NA	NA	NA	NA	NA	NA	NA	0.83	0.38	-0.02	NA	NA	NA	0.83	0.48	-0.09
4:132538187:132538288:+@4:132541721|132541782:132541838:+	A3SS	ENSMUSG00000054405	0.03	0.05	-0.01	0.02	0.07	0.02	0.02	0.07	0.02	0.01	0.09	0.03	0.01	0.09	0.03	0.02	0.04	0	0.02	0.08	0.02	0.03	0.06	-0.01	0.04	0.07	-0.02	0.01	0.04	0.01	0.02	0.05	0	0.03	0.08	0.01
6:145211170:145211244:+@6:145214522|145215184:145215271:+	A3SS	ENSMUSG00000040370	0.71	0.72	-0.04	0.66	0.74	0.03	0.65	0.85	0.04	0.77	0.62	-0.08	0.59	0.83	0.1	0.71	0.89	-0.04	0.6	0.77	0.09	0.77	0.73	-0.1	0.74	0.64	-0.07	0.64	0.86	0.03	0.71	0.73	-0.04	0.77	0.75	-0.08
3:104818357:104818563:-@3:104818121|104818156:104817936:-	A3SS	ENSMUSG00000002227	0.9	0.18	0.04	0.97	1.16	-0.18	0.89	0.42	-0.1	0.85	0.37	-0.06	0.88	0.4	-0.09	0.96	0.12	-0.02	0.8	0.34	-0.01	0.79	0.48	0.15	0.93	0.12	0.01	0.77	0.83	0.17	0.85	0.3	0.09	0.79	0.35	0
9:21124411:21124558:-@9:21124140|21124209:21123977:-	A3SS	ENSMUSG00000032175	0.21	0.34	-0.08	0.11	0.22	0.04	0.2	0.31	-0.05	0.31	0.83	-0.16	0.16	0.27	-0.01	0.13	0.22	0	0.14	0.28	0.01	0.11	0.21	0.02	0.21	0.37	-0.08	0.1	0.21	0.03	0.16	0.24	-0.03	0.11	0.24	0.04
7:19698188:19698253:-@7:19697614|19697647:19697479:-	A3SS	ENSMUSG00000002985	0.86	0.26	0.02	0.97	0.18	-0.06	0.95	0.14	-0.04	0.93	0.18	-0.02	0.68	0.88	0.23	0.93	0.18	-0.05	0.82	0.32	0.09	0.9	0.22	-0.02	0.93	0.16	-0.05	0.82	0.36	0.06	0.91	0.29	-0.03	0.87	0.25	0.04
4:116708930:116709094:+@4:116709240|116709243:116709273:+	A3SS	ENSMUSG00000028689	0.81	0.37	0.02	0.8	0.5	-0.07	0.36	1.54	0.37	0.86	0.58	-0.13	0.7	0.47	0.03	0.34	3.44	0.49	0.75	0.86	-0.02	0.62	0.73	0.21	0.28	9.32	0.55	0.47	1.34	0.36	0.57	0.9	0.26	0.85	0.58	-0.12
19:5291305:5291422:-@19:5288410|5288413:5288304:-	A3SS	ENSMUSG00000024853	0.98	0.13	-0.03	0.93	0.21	-0.05	0.94	0.24	-0.06	0.9	0.13	-0.02	0.97	0.56	-0.09	0.97	0.07	-0.02	0.97	0.85	-0.09	0.94	0.08	0.01	0.94	0.09	0.01	0.92	0.1	0.03	0.95	0.07	0	0.97	1.08	-0.09
5:107503339:107504014:+@5:107504504|107504507:107504594:+	A3SS	ENSMUSG00000044060	0.74	0.55	0.08	0.88	0.75	-0.18	0.89	0.64	-0.19	0.65	0.8	0.05	0.82	0.52	-0.12	0.93	0.39	-0.11	0.82	0.59	-0.12	0.77	0.4	0.05	0.88	0.36	-0.06	0.66	0.69	0.16	0.73	0.48	0.09	0.74	0.8	-0.04
8:123245944:123246073:-@8:123245210|123245712:123245114:-	A3SS	ENSMUSG00000001062	0.65	0.62	0.1	0.57	0.82	0.17	0.72	0.78	0.02	0.8	0.65	-0.06	0.77	0.59	-0.03	0.67	0.65	0.08	0.67	0.76	0.07	0.51	1.04	0.24	0.54	0.88	0.21	0.66	0.6	0.09	0.61	0.69	0.14	0.85	0.54	-0.11
5:34636021:34636124:-@5:34635655|34635699:34635609:-	A3SS	ENSMUSG00000001082	NA	NA	NA	0.51	1.35	-0.08	NA	NA	NA	0.38	1.02	0.05	0.44	1.27	-0.01	NA	NA	NA	0.32	1.02	0.11	NA	NA	NA	NA	NA	NA	NA	NA	NA	NA	NA	NA	NA	NA	NA
4:34579743:34579876:-@4:34578029|34578032:34577953:-	A3SS	ENSMUSG00000040044	0.57	0.3	-0.05	0.49	0.36	0.09	0.51	0.31	0.07	0.68	0.4	-0.1	0.58	0.27	0	0.5	0.26	0.02	0.65	0.33	-0.07	0.54	0.28	-0.02	0.5	0.26	0.02	0.71	1.79	-0.19	0.59	0.32	-0.07	0.61	0.26	-0.03
1:45926424:45926519:-@1:45925327|45925408:45925221:-	A3SS	NA	NA	NA	NA	0.68	0.77	-0.1	NA	NA	NA	NA	NA	NA	NA	NA	NA	0.88	0.47	-0.12	NA	NA	NA	NA	NA	NA	NA	NA	NA	NA	NA	NA	NA	NA	NA	NA	NA	NA
2:84603649:84603752:-@2:84602900|84602903:84600781:-	A3SS	ENSMUSG00000034101	0.92	0.07	-0.01	0.91	0.08	-0.01	0.87	0.13	0.03	0.87	0.11	0.03	0.92	0.11	-0.02	0.92	0.07	-0.01	0.88	0.08	0.02	0.89	0.08	0.02	0.86	0.23	0.05	0.86	0.36	0.05	0.85	0.48	0.06	0.89	0.07	0.01
17:56393718:56394106:+@17:56394769|56394790:56394889:+	A3SS	ENSMUSG00000024201	0.75	0.28	0.05	0.66	1.13	0.18	0.54	6.9	0.3	0.63	1.93	0.21	0.66	1.13	0.18	0.75	0.25	0.05	0.67	1.3	0.17	0.75	0.27	0.05	0.72	0.32	0.08	0.76	0.28	0.04	0.7	0.42	0.1	0.61	2.15	0.23
4:155249966:155250062:+@4:155250506|155250507:155250650:+	A3SS	ENSMUSG00000073684	0.92	0.17	0.03	0.91	0.19	-0.01	0.96	0.2	-0.06	0.91	0.2	-0.01	0.9	0.24	0	0.9	0.21	0.05	0.88	0.32	0.02	0.88	0.28	0.07	0.95	0.1	0	0.9	0.21	0.05	0.93	0.13	0.02	0.89	0.22	0.01
8:46531788:46531931:+@8:46533366|46533382:46533467:+	A3SS	ENSMUSG00000018796	0.85	0.33	0.08	0.95	0.19	-0.05	0.97	0.21	-0.07	0.94	0.18	-0.04	0.94	0.19	-0.04	0.97	0.13	-0.04	0.86	0.22	0.04	0.87	0.27	0.06	0.97	0.12	-0.04	0.9	0.21	0.03	0.92	0.19	0.01	0.9	0.18	0
19:32101550:32101627:-@19:32061402|32061405:32061287:-	A3SS	NA	NA	NA	NA	NA	NA	NA	NA	NA	NA	0.61	0.86	0.03	NA	NA	NA	0.26	5.48	0.58	0.65	0.71	-0.01	NA	NA	NA	NA	NA	NA	0.25	8.12	0.59	NA	NA	NA	0.4	0.99	0.24
15:97749651:97749741:-@15:97748670|97749546:97748583:-	A3SS	ENSMUSG00000022469	0.62	0.9	-0.14	NA	NA	NA	NA	NA	NA	NA	NA	NA	NA	NA	NA	0.53	1.67	-0.05	NA	NA	NA	0.67	0.89	-0.19	0.59	1.16	-0.11	NA	NA	NA	NA	NA	NA	NA	NA	NA
10:127522288:127522444:-@10:127521106|127521115:127520918:-	A3SS	ENSMUSG00000025403	0.81	1.28	0.07	0.83	0.07	-0.01	0.73	4.18	0.09	0.83	0.09	-0.01	0.84	0.09	-0.02	0.8	15.4	0.08	0.82	0.1	0	0.88	0.08	0	0.76	9857.93	0.12	0.86	0.07	0.02	0.86	0.08	0.02	0.82	0.08	0
19:44133000:44133084:-@19:44132148|44132164:44132086:-	A3SS	ENSMUSG00000025200	0.55	0.98	-0.02	0.86	0.54	-0.11	0.65	0.73	0.1	0.76	0.59	-0.01	0.86	0.5	-0.11	0.84	0.86	-0.31	0.47	1.38	0.28	0.67	0.7	-0.14	0.47	0.77	0.06	0.87	0.99	-0.34	0.79	0.93	-0.26	0.86	0.5	-0.11
17:27560928:27561011:+@17:27561461|27561465:27561511:+	A3SS	ENSMUSG00000046711	0.96	0.17	-0.04	0.96	0.1	-0.02	0.93	0.13	0.01	0.93	0.13	0.01	0.96	0.13	-0.02	0.97	0.2	-0.05	0.97	0.15	-0.03	0.95	0.19	-0.03	0.97	0.18	-0.05	0.98	0.18	-0.06	0.96	0.17	-0.04	0.96	0.13	-0.02
9:108991902:108992112:+@9:108998842|108998907:108998975:+	A3SS	ENSMUSG00000025648	0.4	1.72	0.12	0.42	0.95	0.16	0.58	0.98	0	0.44	1.12	0.14	0.52	0.92	0.06	0.46	0.94	0.06	0.69	1.16	-0.11	0.37	1.76	0.15	NA	NA	NA	0.67	0.86	-0.15	0.32	1.63	0.2	0.49	0.6	0.09
X:21061894:21062038:-@X:21060528|21060552:21060503:-	A3SS	ENSMUSG00000054737	NA	NA	NA	0.45	1.05	-0.01	0.61	0.94	-0.17	0.41	0.91	0.03	NA	NA	NA	NA	NA	NA	NA	NA	NA	NA	NA	NA	NA	NA	NA	NA	NA	NA	NA	NA	NA	NA	NA	NA
2:143989718:143990266:-@2:143988241|143988301:143988148:-	A3SS	ENSMUSG00000027422	0.33	0.25	-0.07	0.32	0.21	0.02	0.22	0.7	0.12	0.4	0.27	-0.06	0.25	0.49	0.09	0.31	0.18	-0.05	0.32	0.23	0.02	0.38	0.68	-0.12	0.32	0.24	-0.06	0.3	0.18	-0.04	0.32	0.23	-0.06	0.3	0.25	0.04
11:70944673:70944738:-@11:70944562|70944580:70944482:-	A3SS	ENSMUSG00000040667	0.02	0.04	-0.01	0.02	0.08	0.01	0.02	0.06	0.01	0.03	0.06	0	0.01	0.07	0.02	0.01	0.03	0	0.06	0.1	-0.03	0.04	0.07	-0.03	0.03	0.05	-0.02	0.02	0.05	-0.01	0.02	0.04	-0.01	0.01	0.08	0.02
2:181381358:181381394:+@2:181382194|181382487:181382544:+	A3SS	ENSMUSG00000090077,ENSMUSG00000027582	0.55	1.3	-0.08	0.44	1.65	0.23	0.48	1.21	0.19	0.4	1.13	0.27	0.51	0.91	0.16	0.55	0.99	-0.08	0.5	0.82	0.17	0.44	1	0.03	0.57	0.83	-0.1	0.54	0.9	-0.07	0.49	0.89	-0.02	0.6	0.83	0.07
18:31835384:31835481:+@18:31841436|31841440:31841642:+	A3SS	ENSMUSG00000024400	0.79	0.76	-0.22	NA	NA	NA	NA	NA	NA	NA	NA	NA	NA	NA	NA	0.78	1.02	-0.21	NA	NA	NA	0.71	1.25	-0.14	0.81	0.78	-0.24	0.69	0.76	-0.12	0.55	0.9	0.02	NA	NA	NA
17:33549259:33549385:+@17:33549480|33549484:33549609:+	A3SS	ENSMUSG00000024299	0.87	0.19	-0.02	0.55	10.61	0.36	0.69	0.96	0.22	0.79	0.54	0.12	0.82	0.31	0.09	0.87	0.25	-0.02	0.95	0.16	-0.04	0.9	0.21	-0.05	0.82	0.27	0.03	0.8	0.33	0.05	0.87	0.18	-0.02	0.8	0.5	0.11
4:126082882:126082985:+@4:126083412|126083596:126083724:+	A3SS	ENSMUSG00000042616	0.06	0.18	-0.04	0.05	0.11	0	0.04	0.11	0.01	0.01	0.1	0.04	0.07	0.12	-0.02	0.06	0.1	-0.04	0.07	0.15	-0.02	0.03	0.05	-0.01	NA	NA	NA	0.07	0.13	-0.05	0.04	0.09	-0.02	0.04	0.12	0.01
7:132878529:132878613:+@7:132880767|132880771:132880881:+	A3SS	ENSMUSG00000030965	0.93	0.18	0.02	0.94	0.14	0.01	0.92	0.17	0.03	0.94	0.12	0.01	0.96	0.11	-0.01	0.93	0.12	0.02	0.94	0.13	0.01	0.91	0.2	0.04	0.94	0.13	0.01	0.93	0.13	0.02	0.96	0.11	-0.01	0.95	0.1	0
2:85051925:85052555:+@2:85058060|85058126:85059487:+	A3SS	ENSMUSG00000033955	0.06	0.36	-0.05	0.11	0.89	-0.1	0.09	0.18	-0.08	0.04	0.07	-0.03	0.06	0.23	-0.05	0.09	0.86	-0.08	0.04	0.07	-0.03	0.09	1.34	-0.08	0.23	0.84	-0.22	0.02	0.05	-0.01	0.09	4.83	-0.08	0.03	0.04	-0.02
19:43753023:43753220:+@19:43755620|43755626:43755691:+	A3SS	ENSMUSG00000025193	0.88	0.27	0	0.85	0.33	-0.02	0.88	0.39	-0.05	0.84	0.35	-0.01	0.77	0.37	0.06	0.9	0.22	-0.02	NA	NA	NA	0.82	0.46	0.06	0.86	0.35	0.02	0.78	0.41	0.1	0.79	0.41	0.09	0.88	0.32	-0.05
11:101411294:101411450:-@11:101411199|101411224:101411083:-	A3SS	ENSMUSG00000097239,ENSMUSG00000075528	0.06	0.08	-0.01	0.09	0.13	-0.03	0.07	0.08	-0.01	0.08	0.11	-0.02	0.04	0.09	0.02	0.07	0.08	-0.02	0.11	0.25	-0.05	0.07	0.09	-0.02	0.05	0.07	0	0.05	0.06	0	0.09	0.15	-0.04	0.07	0.08	-0.01
9:22235020:22235146:+@9:22236028|22236202:22236294:+	A3SS	ENSMUSG00000057982	0.44	9.62	-0.31	0.26	0.22	-0.03	0.49	3.62	-0.26	0.15	0.33	0.08	0.21	0.27	0.02	0.29	2.6	-0.16	0.5	1.52	-0.27	0.34	1.84	-0.21	0.46	94.44	-0.33	0.33	1.28	-0.2	0.42	1.86	-0.29	0.2	0.25	0.03
1:150445868:150445963:+@1:150446085|150446124:150446241:+	A3SS	ENSMUSG00000006005	0.95	0.08	-0.01	0.98	0.19	-0.04	0.89	0.25	0.05	0.98	0.17	-0.04	0.96	0.08	-0.02	0.94	0.07	0	0.91	0.14	0.03	0.96	0.1	-0.02	0.94	0.09	0	0.94	0.07	0	0.96	0.09	-0.02	0.95	0.08	-0.01
4:155755679:155755738:-@4:155754826|155754852:155754757:-	A3SS	ENSMUSG00000029036	0.08	0.45	0.12	0.04	0.37	0.15	0.11	0.33	0.08	0.06	0.42	0.13	0.05	0.41	0.14	0.11	0.46	0.09	0.1	0.38	0.09	0.28	0.72	-0.08	0.07	0.35	0.13	0.06	0.37	0.14	0.04	0.42	0.16	0.06	0.33	0.13
X:136270810:136270882:+@X:136271263|136271268:136271978:+	A3SS	ENSMUSG00000046432	0.95	0.07	0.02	0.96	0.04	0.01	0.93	0.44	0.04	0.93	0.17	0.04	0.96	0.04	0.01	0.96	0.04	0.01	0.94	0.09	0.03	0.94	0.12	0.03	0.93	0.68	0.04	0.95	0.06	0.02	0.98	0.05	-0.01	0.95	0.06	0.02
12:83831922:83831996:-@12:83811305|83811360:83811286:-	A3SS	ENSMUSG00000021224	0.45	0.84	-0.03	0.61	1.17	-0.06	0.49	0.95	0.06	0.48	0.61	0.07	0.56	0.68	-0.01	0.45	1.42	-0.03	0.53	0.74	0.02	0.54	1.43	-0.12	0.54	1.16	-0.12	0.63	1.13	-0.21	0.49	1.44	-0.07	0.46	1.06	0.09
4:130047840:130048083:+@4:130049606|130049633:130049739:+	A3SS	ENSMUSG00000040690	NA	NA	NA	NA	NA	NA	NA	NA	NA	NA	NA	NA	NA	NA	NA	0.09	0.15	-0.03	NA	NA	NA	NA	NA	NA	NA	NA	NA	NA	NA	NA	NA	NA	NA	NA	NA	NA
4:107067019:107067041:+@4:107068544|107068612:107068823:+	A3SS	ENSMUSG00000028621	0.09	0.21	0.03	0.56	1.46	-0.27	0.42	0.78	-0.13	0.36	0.49	-0.07	0.33	0.51	-0.04	0.1	0.22	0.02	0.62	1.5	-0.33	0.28	0.65	-0.16	0.6	2.74	-0.48	0.44	2	-0.32	0.05	0.22	0.07	0.14	0.47	0.15
5:69584974:69585156:-@5:69579686|69579692:69579508:-	A3SS	ENSMUSG00000029209	0.89	0.15	-0.02	0.88	0.14	0.03	0.85	0.24	0.06	0.95	0.18	-0.04	0.79	0.66	0.12	0.85	0.15	0.02	0.92	0.13	-0.01	0.86	0.16	0.01	0.95	0.45	-0.08	0.87	0.16	0	0.88	0.15	-0.01	0.87	0.16	0.04
11:74393045:74393162:-@11:74392341|74392346:74392220:-	A3SS	ENSMUSG00000038807	0.76	0.52	0.14	0.77	0.56	0.13	0.71	0.84	0.19	0.84	0.36	0.06	0.81	0.37	0.09	0.85	0.32	0.05	0.89	0.28	0.01	0.73	0.68	0.17	0.79	0.37	0.11	0.89	0.24	0.01	0.65	0.64	0.25	0.85	0.35	0.05
3:95738012:95738116:-@3:95737888|95737942:95737808:-	A3SS	ENSMUSG00000028108	0.06	0.16	0	0.12	0.21	-0.04	0.19	0.33	-0.11	NA	NA	NA	0.06	0.2	0.02	0.16	0.28	-0.1	NA	NA	NA	NA	NA	NA	NA	NA	NA	0.19	0.33	-0.13	NA	NA	NA	0.04	0.24	0.04
4:137539971:137540106:+@4:137540195|137540213:137540349:+	A3SS	ENSMUSG00000028763	0.92	1.34	0.04	0.95	0.07	0.02	0.92	0.3	0.05	0.92	0.36	0.05	0.95	0.09	0.02	0.96	0.05	0	0.94	0.12	0.03	0.93	0.19	0.03	0.92	0.18	0.04	0.94	0.17	0.02	0.95	0.05	0.01	0.95	0.07	0.02
9:107750008:107750092:-@9:107749796|107749799:107749708:-	A3SS	ENSMUSG00000032580	0.89	0.26	0.05	0.94	0.12	0	0.92	0.21	0.02	0.87	0.32	0.07	0.94	0.14	0	0.95	0.13	-0.01	0.96	0.15	-0.02	0.9	0.19	0.04	0.92	0.17	0.02	0.93	0.12	0.01	0.9	0.27	0.04	0.95	0.13	-0.01
11:119466224:119466426:+@11:119467227|119467230:119467349:+	A3SS	ENSMUSG00000070327	0.64	1.39	-0.35	0.49	0.99	0.01	0.58	0.88	-0.08	0.48	0.61	0.02	0.68	1.01	-0.18	0.83	10.56	-0.54	0.57	0.98	-0.07	0.51	1.14	-0.22	0.61	2.56	-0.32	0.71	2.48	-0.42	0.81	3.34	-0.52	0.51	0.84	-0.01
9:21678929:21679147:+@9:21686013|21686022:21686275:+	A3SS	ENSMUSG00000032187	0.45	0.17	-0.04	0.44	0.87	-0.09	0.41	0.28	-0.06	0.41	0.26	-0.06	0.46	2.34	-0.11	0.4	0.09	0.01	0.45	1.23	-0.1	0.45	0.18	-0.04	0.41	0.1	0	0.43	0.11	-0.02	0.46	0.33	-0.05	0.41	0.23	-0.06
19:6066968:6067022:-@19:6066563|6066693:6066499:-	A3SS	ENSMUSG00000024799	0.69	0.85	-0.12	0.52	0.73	0.01	0.52	0.73	0.01	0.61	0.91	-0.08	0.63	0.87	-0.1	0.68	1.02	-0.11	0.53	0.87	0	0.4	0.88	0.17	0.56	0.66	0.01	0.57	1	0	0.57	0.95	0	0.6	0.79	-0.07
2:125844810:125844935:-@2:125842711|125842732:125842622:-	A3SS	ENSMUSG00000027206	0.35	0.1	0.02	0.39	0.2	-0.05	0.35	0.13	-0.01	0.34	0.11	0	0.32	0.11	0.02	0.39	0.12	-0.02	0.34	0.11	0	0.3	0.33	0.07	0.43	0.29	-0.06	0.35	0.12	0.02	0.37	0.11	0	0.34	0.11	0
4:117895212:117895301:-@4:117894845|117894925:117894744:-	A3SS	ENSMUSG00000033365	0.89	0.28	-0.02	0.89	0.73	-0.16	0.76	0.55	-0.03	0.86	0.58	-0.13	0.89	0.78	-0.16	0.88	0.29	-0.01	0.91	0.92	-0.18	0.92	0.26	-0.05	0.69	0.66	0.18	0.9	0.23	-0.03	0.8	0.33	0.07	0.8	0.4	-0.07
6:38737358:38737520:-@6:38730995|38731076:38730869:-	A3SS	ENSMUSG00000061436	0.57	0.25	0.02	0.52	0.43	-0.07	0.36	0.48	0.09	0.66	1.45	-0.21	0.56	0.46	-0.11	0.75	0.71	-0.16	0.51	0.35	-0.06	0.47	0.53	0.12	0.52	0.45	0.07	0.59	0.27	0	0.48	0.5	0.11	0.53	0.39	-0.08
2:153259600:153259792:+@2:153261198|153261201:153261440:+	A3SS	ENSMUSG00000046020	0.97	0.06	0	0.97	0.1	-0.01	0.96	0.08	0	0.98	0.08	-0.02	0.98	0.09	-0.02	0.98	0.05	-0.01	0.98	0.12	-0.02	0.98	0.05	-0.01	0.9	0.19	0.07	0.98	0.05	-0.01	0.98	0.05	-0.01	0.97	0.08	-0.01
3:89439517:89439601:+@3:89443101|89443122:89443248:+	A3SS	ENSMUSG00000042613	0.22	0.28	-0.09	0.09	0.31	0.07	0.19	0.29	-0.03	0.08	0.38	0.08	0.38	0.9	-0.22	0.11	0.22	0.02	0.06	0.75	0.1	0.13	0.21	0	0.16	0.31	-0.03	0.19	0.24	-0.06	0.18	0.26	-0.05	0.3	0.49	-0.14
3:96708328:96708560:-@3:96708136|96708175:96707992:-	A3SS	ENSMUSG00000028100	0.62	0.91	0.24	0.93	0.29	-0.06	0.97	0.33	-0.1	0.86	0.28	0.01	NA	NA	NA	0.93	0.29	-0.07	NA	NA	NA	NA	NA	NA	0.96	0.29	-0.1	NA	NA	NA	0.77	0.57	0.09	0.85	0.43	0.02
11:70654349:70654650:-@11:70652954|70652979:70652787:-	A3SS	NA	0.99	0	0	1	0	-0.01	0.99	0	0	1	0	-0.01	0.99	0	0	0.99	0	0	0.99	0	0	0.99	0	0	0.99	0	0	0.99	0	0	0.99	0	0	1	0	-0.01
4:59003193:59003557:+@4:59013611|59013632:59013855:+	A3SS	ENSMUSG00000070972	0.49	1.42	-0.37	0.3	0.51	-0.04	0.2	0.6	0.06	0.15	0.55	0.11	0.32	0.71	-0.06	0.24	0.51	-0.12	0.19	0.52	0.07	0.2	0.41	-0.08	0.13	0.29	-0.01	0.29	0.58	-0.17	0.13	0.24	-0.01	0.11	0.51	0.15
4:155853418:155853487:+@4:155853637|155853983:155854086:+	A3SS	ENSMUSG00000029071	0.75	0.69	0.06	0.71	0.56	0.08	0.66	0.58	0.13	0.76	0.6	0.03	0.75	0.48	0.04	0.82	0.41	-0.01	0.81	0.37	-0.02	0.58	0.93	0.23	0.79	0.43	0.02	0.77	0.51	0.04	0.79	0.56	0.02	0.78	0.47	0.01
3:113609038:113609170:-@3:113608408|113608411:113608340:-	A3SS	ENSMUSG00000027981	0.95	0.26	-0.07	0.76	2.86	0.2	0.9	0.19	0.06	0.95	0.11	0.01	0.92	0.15	0.04	0.92	0.2	-0.04	0.71	3.21	0.25	0.94	0.27	-0.06	0.95	0.29	-0.07	0.89	0.21	-0.01	0.93	0.21	-0.05	0.93	0.17	0.03
19:3708333:3708436:+@19:3714047|3714404:3714625:+	A3SS	ENSMUSG00000035372	0.14	0.15	-0.04	0.14	0.55	-0.06	0.13	0.28	-0.05	0.09	0.07	-0.01	0.14	0.83	-0.06	0.13	0.14	-0.03	0.09	0.07	-0.01	0.19	0.92	-0.09	0.24	4.63	-0.14	0.13	0.11	-0.03	0.15	0.22	-0.05	0.09	0.07	-0.01
6:134035707:134036138:+@6:134137285|134137288:134137417:+	A3SS	ENSMUSG00000030199	0.9	0.15	0.05	0.79	0.41	0.1	0.73	0.68	0.16	0.98	0.48	-0.09	0.87	0.24	0.02	0.94	0.11	0.01	0.89	0.21	0	0.89	0.25	0.06	0.85	0.25	0.1	0.91	0.14	0.04	0.8	2.04	0.15	0.95	0.24	-0.06
17:26253222:26253679:+@17:26253974|26255031:26255125:+	A3SS	ENSMUSG00000024188	0.99	0.06	-0.02	0.99	0.05	-0.01	0.98	0.04	0	0.99	0.05	-0.01	0.98	0.06	0	0.99	0.06	-0.02	0.99	0.04	-0.01	0.99	0.05	-0.02	0.99	0.05	-0.02	0.98	0.06	-0.01	0.99	0.05	-0.02	0.98	0.05	0
5:17662920:17663039:+@5:17670450|17670456:17670540:+	A3SS	ENSMUSG00000028780	0.75	0.67	0.21	NA	NA	NA	NA	NA	NA	NA	NA	NA	0.96	0.16	-0.04	0.88	0.24	0.08	NA	NA	NA	0.73	0.53	0.23	NA	NA	NA	0.95	0.09	0.01	0.72	0.84	0.24	0.81	0.38	0.11
19:41938364:41938452:+@19:41938723|41938808:41938836:+	A3SS	ENSMUSG00000025157	0.07	0.82	0.29	NA	NA	NA	0.47	3.79	-0.44	0.6	7.9	-0.57	NA	NA	NA	NA	NA	NA	0.26	0.72	-0.23	NA	NA	NA	0.43	0.91	-0.07	0.1	0.93	0.26	0.23	0.63	0.13	0.25	0.7	-0.22
8:11537272:11537355:-@8:11530424|11530427:11530295:-	A3SS	ENSMUSG00000056228	0.52	0.66	-0.05	0.29	0.4	0.03	0.23	0.47	0.09	0.3	0.49	0.02	0.2	0.47	0.12	0.25	0.8	0.22	0.5	0.83	-0.18	0.58	0.9	-0.11	0.16	1.08	0.31	0.21	0.89	0.26	0.17	1.01	0.3	0.19	0.52	0.13
4:41773465:41773524:-@4:41771213|41771235:41771138:-	A3SS	ENSMUSG00000073888	0.76	1.23	-0.22	0.6	0.82	0.1	NA	NA	NA	NA	NA	NA	0.55	0.82	0.15	0.48	0.81	0.06	0.73	0.62	-0.03	0.78	0.8	-0.24	0.7	1.14	-0.16	0.75	1.04	-0.21	0.52	0.87	0.02	0.65	0.74	0.05
6:93697194:93697487:-@6:93694208|93694211:93694008:-	A3SS	ENSMUSG00000045095	0.69	0.41	0.02	0.6	0.82	0.14	0.8	0.5	-0.06	0.69	0.67	0.05	0.7	0.65	0.04	0.55	0.62	0.16	0.71	0.56	0.03	0.77	0.39	-0.06	0.5	1.05	0.21	0.76	0.42	-0.05	0.64	0.41	0.07	0.7	0.66	0.04
2:29903976:29904107:+@2:29912566|29912569:29912640:+	A3SS	ENSMUSG00000026790	0.14	0.13	0	0.08	2.03	0.14	0.03	268.53	0.19	0.22	0.19	0	0.13	0.39	0.09	0.1	0.16	0.04	0.12	0.46	0.1	0.16	0.17	-0.02	0.07	0.39	0.07	0.12	0.16	0.02	0.19	0.24	-0.05	0.16	0.3	0.06
1:74585384:74585697:-@1:74579406|74579618:74579325:-	A3SS	ENSMUSG00000026135	0.63	0.83	-0.17	0.66	0.62	-0.13	0.45	0.55	0.08	0.65	0.62	-0.12	0.68	0.77	-0.15	0.66	1.09	-0.2	0.84	1.52	-0.31	0.44	0.46	0.02	0.53	0.47	-0.07	0.67	0.84	-0.21	0.51	0.48	-0.05	0.69	0.83	-0.16
9:18476717:18476819:-@9:18472994|18474509:18472886:-	A3SS	ENSMUSG00000074500	0.4	1.1	0.18	NA	NA	NA	NA	NA	NA	NA	NA	NA	NA	NA	NA	0.59	1.3	-0.01	NA	NA	NA	0.64	0.67	-0.06	0.53	1.13	0.05	NA	NA	NA	0.68	0.93	-0.1	NA	NA	NA
12:118261727:118261955:-@12:118254603|118254609:118254410:-	A3SS	ENSMUSG00000025323	0.94	0.14	0	0.96	0.19	-0.06	0.93	0.18	-0.03	0.96	0.25	-0.06	0.93	0.23	-0.03	0.96	0.15	-0.02	0.94	0.23	-0.04	0.91	0.18	0.03	0.93	0.17	0.01	0.81	0.48	0.13	0.85	0.31	0.09	0.95	0.22	-0.05
11:59449915:59449999:-@11:59438513|59438516:59437978:-	A3SS	ENSMUSG00000009894	0.1	0.11	0.02	0.13	0.11	-0.02	0.07	0.13	0.04	0.17	0.29	-0.06	0.12	0.12	-0.01	0.08	0.21	0.04	0.11	0.1	0	0.13	0.11	-0.01	0.1	0.14	0.02	0.13	0.11	-0.01	0.12	0.11	0	0.1	0.1	0.01
1:63177754:63177876:+@1:63178023|63178423:63178565:+	A3SS	ENSMUSG00000025967	0.01	13.37	0.02	0.07	1000000000000	-0.04	0.11	1000000000000	-0.08	0.02	0	0.01	0.02	0	0.01	0.06	1.22189e+09	-0.03	0.03	0	0	0.03	0	0	0.06	1462.94	-0.03	0.03	0	0	0.03	0	0	0.02	0	0.01
3:82034742:82034896:-@3:82034421|82034438:82034312:-	A3SS	ENSMUSG00000028005	NA	NA	NA	NA	NA	NA	NA	NA	NA	NA	NA	NA	0.87	0.23	0.09	NA	NA	NA	NA	NA	NA	NA	NA	NA	NA	NA	NA	0.82	0.36	0.12	0.76	0.52	0.18	0.85	0.28	0.11
15:99636132:99636201:-@15:99634295|99634350:99634242:-	A3SS	ENSMUSG00000023015	0.01	0.08	0.03	0.02	0.05	0	0.08	0.18	-0.06	0.02	0.04	0	0.05	0.08	-0.03	0.01	0.08	0.03	0.04	0.06	-0.02	0.14	0.25	-0.1	0.04	0.1	0	0.03	0.09	0.01	0.02	0.08	0.02	0.03	0.06	-0.01
9:21587508:21587585:+@9:21587851|21588049:21589467:+	A3SS	ENSMUSG00000032185	0.11	0.07	-0.01	0.1	0.16	0.03	0.24	1.93	-0.11	0.14	0.08	-0.01	0.11	0.09	0.02	0.12	0.11	-0.02	0.13	0.09	0	0.16	0.55	-0.06	0.19	1.61	-0.09	0.12	0.1	-0.02	0.12	0.09	-0.02	0.13	0.08	0
12:105826944:105827086:+@12:105828281|105828284:105828381:+	A3SS	ENSMUSG00000021111	0.86	1	0.09	0.98	15.4	-0.08	0.97	0.82	-0.07	0.88	0.13	0.02	0.9	0.1	0	0.96	0.08	-0.01	0.93	0.16	-0.03	0.9	0.24	0.05	0.95	0.08	0	0.91	0.18	0.04	0.95	0.08	0	0.84	0.23	0.06
4:133669738:133669860:-@4:133664933|133665779:133664658:-	A3SS	ENSMUSG00000043257	0.83	0.38	0.03	0.91	0.28	-0.03	0.91	0.32	-0.03	0.9	0.3	-0.02	0.83	0.31	0.05	0.94	0.35	-0.08	0.9	0.29	-0.02	0.92	0.35	-0.06	0.96	0.32	-0.1	0.8	0.37	0.06	0.9	0.29	-0.04	0.89	0.27	-0.01
17:33934975:33935007:+@17:33935134|33935170:33935255:+	A3SS	ENSMUSG00000041354	0.71	0.68	-0.03	0.54	0.73	-0.02	0.63	0.74	-0.11	0.79	0.99	-0.27	0.67	1.08	-0.15	0.63	0.77	0.05	0.72	0.87	-0.2	0.6	0.71	0.08	0.73	0.87	-0.05	0.68	0.67	0	0.7	0.75	-0.02	0.62	1.06	-0.1
11:59795750:59795863:-@11:59795264|59795575:59795141:-	A3SS	ENSMUSG00000032633	0.12	0.46	-0.06	0.11	5.92	-0.07	0.22	590679	-0.18	0.1	6.03	-0.06	0.04	0.05	0	0.07	0.07	-0.01	0.11	8.86	-0.07	0.16	3.54	-0.1	0.33	1000000000000	-0.27	0.04	0.07	0.02	0.12	0.7	-0.06	0.09	1.09	-0.05
5:138276584:138276746:-@5:138276338|138276369:138275929:-	A3SS	ENSMUSG00000029510	0.09	0.18	-0.04	0.05	0.18	0.01	0.03	0.11	0.03	0.05	0.15	0.01	0.05	0.15	0.01	0.05	0.11	0	0.05	0.14	0.01	0.08	0.15	-0.03	0.09	0.19	-0.04	0.09	0.18	-0.04	0.09	0.2	-0.04	0.04	0.15	0.02
11:23665674:23665748:+@11:23667278|23667288:23667414:+	A3SS	ENSMUSG00000020280	0.72	1.1	-0.19	0.35	1.45	0.25	0.64	0.81	-0.04	0.68	0.61	-0.08	0.52	0.86	0.08	0.74	0.73	-0.21	0.38	2.09	0.22	0.61	0.86	-0.08	0.33	1.09	0.2	0.74	1.01	-0.21	0.67	0.96	-0.14	0.45	0.9	0.15
15:102296293:102296415:+@15:102296706|102296760:102296849:+	A3SS	ENSMUSG00000058290	0.24	0.47	0.05	0.3	0.55	0.12	0.47	0.49	-0.05	0.2	0.8	0.22	0.2	0.92	0.22	0.29	0.47	0	0.32	0.51	0.1	0.28	0.6	0.01	0.36	0.52	-0.07	0.12	0.57	0.17	0.21	0.45	0.08	0.18	0.91	0.24
X:73917843:73917927:-@X:73917190|73917195:73916873:-	A3SS	ENSMUSG00000031388,ENSMUSG00000031389	0.95	3.39	-0.18	0.95	0.56	-0.15	0.8	0.32	0	0.94	0.48	-0.14	0.96	0.65	-0.16	0.91	0.73	-0.14	0.91	0.38	-0.11	0.94	1.83	-0.17	0.92	0.86	-0.15	0.91	0.89	-0.14	0.96	6.38	-0.19	0.97	0.84	-0.17
X:95643308:95643480:-@X:95642326|95642358:95642164:-	A3SS	ENSMUSG00000035062	0.08	0.16	0	0.03	0.31	0.07	0.22	0.48	-0.12	0.11	0.19	-0.01	0.03	0.38	0.07	0.03	0.15	0.05	0.05	0.23	0.05	0.05	0.17	0.03	0.1	0.17	-0.02	0.13	0.24	-0.05	0.12	0.2	-0.04	0.08	0.16	0.02
17:34192837:34192965:+@17:34193128|34193158:34193316:+	A3SS	ENSMUSG00000037321	0.97	0.22	-0.06	0.9	0.29	-0.01	0.87	0.26	0.02	0.93	0.2	-0.04	0.97	0.27	-0.08	0.96	0.17	-0.05	0.95	0.22	-0.06	0.94	0.17	-0.03	0.88	0.24	0.03	0.9	0.15	0.01	0.95	0.2	-0.04	0.87	0.27	0.02
8:95756092:95756293:-@8:95755108|95755111:95754965:-	A3SS	ENSMUSG00000036550	0.81	0.18	-0.05	0.78	0.14	0	0.75	0.17	0.03	0.78	0.15	0	0.73	0.23	0.05	0.82	0.26	-0.06	0.73	0.22	0.05	0.81	0.19	-0.05	0.77	0.12	-0.01	0.76	0.14	0	0.81	0.19	-0.05	0.76	0.16	0.02
10:110745465:110745679:+@10:110746319|110746332:110746424:+	A3SS	ENSMUSG00000020185	0.18	0.35	-0.07	0.13	0.3	-0.04	0.19	0.43	-0.1	0.06	0.17	0.03	0.12	0.24	-0.03	0.11	0.22	0	0.11	0.29	-0.02	0.08	0.19	0.03	0.16	0.28	-0.05	0.08	0.21	0.03	0.08	0.25	0.03	0.08	0.2	0.01
7:5082018:5082121:+@7:5083663|5083730:5083982:+	A3SS	ENSMUSG00000035203	0.81	0.12	0.01	0.71	0.97	0.11	0.73	0.45	0.09	0.79	0.16	0.03	0.68	4.4	0.14	0.8	0.13	0.02	0.7	1.24	0.12	0.66	7.07	0.16	0.68	2.24	0.14	0.81	0.11	0.01	0.76	0.23	0.06	0.83	0.13	-0.01
10:128112582:128112767:+@10:128113460|128113463:128113681:+	A3SS	ENSMUSG00000040054	0.43	0.38	-0.09	0.29	0.24	-0.01	0.25	0.24	0.03	0.26	0.31	0.02	0.32	0.31	-0.04	0.26	0.35	0.08	0.3	0.29	-0.02	0.31	0.3	0.03	0.26	0.32	0.08	0.35	0.28	-0.01	0.32	0.26	0.02	0.32	0.3	-0.04
17:29007711:29007937:-@17:29000141|29000144:29000009:-	A3SS	ENSMUSG00000024006	0.21	0.15	-0.01	0.2	0.31	-0.07	0.2	0.34	-0.07	0.19	0.31	-0.06	0.2	0.34	-0.07	0.18	0.17	0.02	0.21	0.38	-0.08	0.24	0.2	-0.04	0.18	0.22	0.02	0.19	0.19	0.01	0.23	0.18	-0.03	0.19	0.28	-0.06
19:4127760:4127836:+@19:4130857|4131031:4131075:+	A3SS	ENSMUSG00000024845	0.03	0.58	0.25	0.6	3.38	-0.5	0.19	0.44	-0.09	0.13	0.27	-0.03	0.03	0.14	0.07	0.02	0.6	0.26	0.01	0.17	0.09	0.14	0.53	0.14	0.19	0.44	0.09	0.06	0.53	0.22	0.09	0.51	0.19	0.01	0.18	0.09
3:89179317:89179437:+@3:89180039|89180252:89180380:+	A3SS	ENSMUSG00000028049	0.07	0.23	-0.04	0.03	0.07	0.02	0.02	0.19	0.03	0.1	0.24	-0.05	0.05	0.08	0	0.08	0.8	-0.05	0.08	0.13	-0.03	0.11	2.06	-0.08	0.08	0.36	-0.05	0.06	0.14	-0.03	0.08	0.23	-0.05	0.08	0.11	-0.03
5:76262675:76262766:-@5:76254441|76254463:76254374:-	A3SS	ENSMUSG00000029238	0.97	0.2	-0.08	0.82	0.51	0.05	0.85	0.3	0.02	0.95	0.22	-0.08	0.97	0.3	-0.1	0.82	0.41	0.07	0.97	0.26	-0.1	0.96	0.19	-0.07	0.86	0.23	0.03	0.9	0.21	-0.01	0.98	0.24	-0.09	0.92	0.24	-0.05
7:4142834:4143037:+@7:4143259|4143419:4143697:+	A3SS	ENSMUSG00000035545	0.18	0.19	0.05	0.14	0.15	0	0.29	1.39	-0.15	0.16	0.18	-0.02	0.34	3.42	-0.2	0.19	0.19	0.04	0.18	0.21	-0.04	0.21	0.17	0.02	0.16	0.26	0.07	0.37	0.72	-0.14	0.2	0.18	0.03	0.21	0.34	-0.07
12:65055638:65055764:+@12:65056251|65056305:65056519:+	A3SS	ENSMUSG00000035597	0.98	0.06	-0.01	0.95	0.1	0.01	0.93	0.13	0.03	0.94	0.11	0.02	0.92	0.12	0.04	0.97	0.07	0	0.97	0.09	-0.01	0.98	0.07	-0.01	0.95	0.11	0.02	0.96	0.1	0.01	0.95	0.12	0.02	0.98	0.09	-0.02
19:6057888:6058001:+@19:6058243|6058246:6058325:+	A3SS	ENSMUSG00000038274	0.92	0.09	0.02	0.91	0.19	-0.05	0.93	0.47	-0.07	0.9	0.15	-0.04	0.91	0.2	-0.05	0.93	0.06	0.01	0.92	0.29	-0.06	0.89	0.2	0.05	0.93	0.07	0.01	0.92	0.08	0.02	0.9	0.16	0.04	0.9	0.15	-0.04
14:41013698:41013775:-@14:41004203|41004220:41004041:-	A3SS	ENSMUSG00000021792	0.26	0.4	-0.08	0.36	0.96	0.22	0.37	0.84	0.21	0.28	1.44	0.3	0.57	0.59	0.01	0.49	4.54	-0.31	0.25	1.47	0.33	0.22	0.34	-0.04	0.59	9.86	-0.41	0.46	2.03	-0.28	0.27	0.46	-0.09	0.45	0.71	0.13
4:46167302:46167395:+@4:46168451|46168509:46168554:+	A3SS	ENSMUSG00000028330	0.86	0.32	0.04	0.91	0.23	-0.03	0.92	0.27	-0.04	0.92	0.29	-0.04	0.93	0.2	-0.05	0.92	0.2	-0.02	0.87	0.28	0.01	0.85	0.28	0.05	0.84	0.3	0.06	0.91	0.22	-0.01	0.88	0.24	0.02	0.9	0.27	-0.02
7:140941581:140941643:+@7:140942285|140942404:140942565:+	A3SS	ENSMUSG00000062031	0.85	0.39	0.07	0.86	0.24	0.05	0.93	0.19	-0.02	0.95	0.23	-0.04	0.84	0.34	0.07	0.96	0.15	-0.04	0.93	0.22	-0.02	0.95	0.15	-0.03	0.93	0.18	-0.01	0.84	0.3	0.08	0.95	0.16	-0.03	0.95	0.16	-0.04
13:56104302:56104499:-@13:56096231|56096234:56096124:-	A3SS	ENSMUSG00000015937	0.36	0.09	0	0.39	0.1	-0.01	0.42	0.18	-0.04	0.4	0.11	-0.02	0.34	0.14	0.04	0.34	0.12	0.02	0.35	0.12	0.03	0.41	0.21	-0.05	0.38	0.1	-0.02	0.39	0.12	-0.03	0.37	0.1	-0.01	0.38	0.09	0
4:148618665:148618791:-@4:148617705|148617825:148617566:-	A3SS	ENSMUSG00000041459	0.68	0.17	-0.04	0.74	0.39	-0.09	0.56	0.41	0.09	0.75	0.4	-0.1	0.69	0.23	-0.04	0.83	54.82	-0.19	0.74	0.42	-0.09	0.83	22.09	-0.19	0.59	0.19	0.05	0.79	3.92	-0.15	0.75	1.18	-0.11	0.77	0.82	-0.12
4:155249966:155250062:+@4:155250507|155250549:155250650:+	A3SS	ENSMUSG00000073684	0.75	0.49	0.13	0.76	0.65	-0.1	0.83	0.69	-0.17	0.62	0.67	0.04	0.73	0.6	-0.07	0.67	0.69	0.21	0.82	0.6	-0.16	0.79	0.48	0.09	0.74	0.59	0.14	0.77	0.46	0.11	0.8	0.41	0.08	0.43	0.76	0.23
9:106281061:106281456:+@9:106282852|106282855:106282936:+	A3SS	ENSMUSG00000023345	0.92	0.12	0.03	0.98	0.17	-0.06	0.94	0.2	-0.02	0.83	0.4	0.09	0.93	0.21	-0.01	0.98	0.1	-0.03	0.86	0.27	0.06	0.87	0.26	0.08	0.93	0.13	0.02	0.88	0.24	0.07	0.94	0.13	0.01	0.94	0.19	-0.02
7:82268280:82268352:+@7:82270773|82270780:82270916:+	A3SS	ENSMUSG00000030638	0.78	0.43	0.04	0.81	0.33	0.03	0.76	0.47	0.08	0.75	0.48	0.09	0.66	0.7	0.18	0.61	0.94	0.21	0.67	0.88	0.17	0.82	0.44	0	0.79	0.43	0.03	0.48	1.81	0.34	0.69	0.59	0.13	0.69	0.63	0.15
7:105566051:105566178:-@7:105565647|105565653:105565533:-	A3SS	ENSMUSG00000037032	0.09	0.17	-0.02	0.04	0.22	0.09	0.17	0.43	-0.04	0.11	0.26	0.02	0.08	0.26	0.05	0.05	0.13	0.02	0.13	0.35	0	0.2	0.65	-0.13	0.07	0.19	0	NA	NA	NA	0.08	0.18	-0.01	0.12	0.25	0.01
3:89407409:89407556:-@3:89405922|89405953:89405855:-	A3SS	ENSMUSG00000042642	0.77	0.33	0.06	0.93	0.29	-0.06	0.77	0.39	0.1	0.76	0.42	0.11	0.77	0.43	0.1	0.88	0.25	-0.05	0.73	0.64	0.14	0.7	0.49	0.13	0.93	0.37	-0.1	0.88	0.33	-0.05	0.79	0.28	0.04	0.75	0.54	0.12
19:41782331:41782396:-@19:41781304|41781349:41781158:-	A3SS	ENSMUSG00000025154	0.9	0.25	-0.04	0.91	0.21	-0.05	0.88	0.23	-0.02	0.68	0.97	0.18	0.93	0.26	-0.07	0.92	0.25	-0.06	0.83	0.28	0.03	0.78	0.48	0.08	0.86	0.31	0	0.85	0.31	0.01	0.83	0.27	0.03	0.89	0.22	-0.03
X:150587043:150587126:-@X:150586045|150586066:150585865:-	A3SS	ENSMUSG00000025269	0.04	0.14	0.03	0.08	0.16	-0.01	0.06	0.13	0.01	0.05	0.14	0.02	0.05	0.15	0.02	0.04	0.17	0.03	0.13	0.24	-0.06	0.24	0.62	-0.17	0.1	0.19	-0.03	0.21	0.48	-0.14	0.11	0.23	-0.04	0.08	0.18	-0.01
4:107894873:107894938:+@4:107896662|107896871:107897118:+	A3SS	ENSMUSG00000028608	0.1	4.04	-0.06	0.04	0.06	0.02	0.1	0.74	-0.04	0.11	4.96	-0.05	0.06	0.04	0	0.06	0.09	-0.02	0.11	1.78	-0.05	0.13	407.48	-0.09	0.08	0.53	-0.04	0.05	0.05	-0.01	0.09	4.38	-0.05	0.09	0.16	-0.03
11:98995681:98995724:-@11:98995375|98995378:98995244:-	A3SS	ENSMUSG00000020914	0.61	0.16	0.01	0.66	0.14	0.02	0.62	0.24	0.06	0.68	0.15	0	0.62	0.25	0.06	0.67	0.2	-0.05	0.67	0.16	0.01	0.67	0.26	-0.05	0.66	0.18	-0.04	0.68	0.29	-0.06	0.65	0.19	-0.03	0.66	0.16	0.02
6:147060142:147060251:+@6:147061205|147061423:147061492:+	A3SS	ENSMUSG00000040112	0.01	0	0	0.02	0.06	0.02	0.03	0.05	0.01	0	0.15	0.04	0.01	0.11	0.03	0.01	0	0	0.01	0.07	0.03	0.02	0.06	-0.01	0.01	0	0	0.01	0	0	0	0	0.01	0.01	0.09	0.03
6:67272139:67272228:+@6:67272819|67272864:67272938:+	A3SS	ENSMUSG00000036371	0.43	0.17	-0.03	0.49	0.66	-0.08	0.53	5.19	-0.12	0.41	0.12	0	0.44	0.14	-0.03	0.47	0.5	-0.07	0.39	0.12	0.02	0.46	0.26	-0.06	0.56	396.75	-0.16	0.42	0.14	-0.02	0.42	0.12	-0.02	0.38	0.12	0.03
X:57392852:57393036:-@X:57391682|57391698:57391567:-	A3SS	ENSMUSG00000031134	0.99	0	0	0.99	0.04	0	0.98	0.04	0.01	0.99	0.03	0	0.99	0.02	0	0.98	0.04	0.01	0.99	0.03	0	0.99	0.03	0	0.98	0.04	0.01	0.99	0	0	0.99	0	0	0.99	0.03	0
15:44432438:44432508:+@15:44433899|44433901:44433973:+	A3SS	ENSMUSG00000022338	0.95	0.19	-0.05	0.93	0.19	0.01	0.84	0.3	0.1	0.92	0.15	0.02	0.91	0.16	0.03	0.83	0.27	0.07	0.93	0.16	0.01	0.88	0.23	0.02	0.91	0.25	-0.01	0.94	0.19	-0.04	0.97	0.3	-0.07	0.89	0.22	0.05
5:122802130:122802219:-@5:122800608|122800632:122800451:-	A3SS	ENSMUSG00000029472	0.97	0.05	0.01	0.97	0.05	0.02	0.96	0.13	0.03	0.99	0.03	0	0.97	0.05	0.02	0.98	0.03	0	0.97	0.07	0.02	0.94	0.15	0.04	0.97	0.04	0.01	0.98	0.03	0	0.95	0.19	0.03	0.96	0.09	0.03
17:84466094:84466208:-@17:84464454|84464501:84464357:-	A3SS	NA	0.56	0.48	-0.11	0.45	0.69	0.17	0.49	0.54	0.13	0.41	1.13	0.21	0.41	1.05	0.21	0.5	0.33	-0.05	0.59	0.39	0.03	0.66	1.15	-0.21	0.53	0.41	-0.08	0.51	0.37	-0.06	0.6	0.61	-0.15	0.58	0.39	0.04
11:53537725:53537915:+@11:53541030|53541210:53544096:+	A3SS	ENSMUSG00000018398	0.52	13.64	-0.11	0.61	82.36	-0.2	0.8	1000000000000	-0.39	0.48	0.37	-0.07	0.45	0.18	-0.04	0.67	1000000000000	-0.26	0.46	0.21	-0.05	0.49	0.49	-0.08	0.77	1000000000000	-0.36	0.5	2.54	-0.09	0.5	1.09	-0.09	0.55	26.88	-0.14
2:30134797:30134870:+@2:30135369|30135409:30135552:+	A3SS	ENSMUSG00000039678	0.04	0.09	0.01	0.06	0.19	0.05	0.05	0.18	0.06	0.15	0.34	-0.04	0.38	1.17	-0.27	0.05	0.12	0	0.04	0.25	0.07	0.07	0.14	-0.02	0.03	0.08	0.02	0.05	0.13	0	0.12	0.27	-0.07	0.07	0.19	0.04
2:32646595:32647024:+@2:32657516|32657519:32657670:+	A3SS	ENSMUSG00000026814	0.74	0.8	0.15	0.76	0.33	0	0.8	0.37	-0.04	0.86	0.38	-0.1	0.8	0.31	-0.04	0.75	0.53	0.14	0.71	0.46	0.05	0.92	0.32	-0.03	0.75	0.59	0.14	0.88	0.27	0.01	0.65	0.96	0.24	0.8	0.31	-0.04
15:79737066:79737159:-@15:79735919|79735925:79735846:-	A3SS	ENSMUSG00000042524	0.72	0.34	0.01	0.67	0.55	-0.11	0.81	1.33	-0.25	0.52	0.41	0.04	0.64	0.43	-0.08	0.6	0.6	0.13	0.54	0.43	0.02	0.43	2.05	0.3	0.4	2.08	0.33	0.68	0.41	0.05	0.58	0.64	0.15	0.73	0.82	-0.17
3:57796198:57796285:+@3:57801718|57802447:57802537:+	A3SS	ENSMUSG00000036503	0.07	10.64	-0.05	0.13	1832.46	-0.12	0.17	1.27258e+06	-0.16	0.05	707971	-0.04	0.05	5.87	-0.04	0.07	0.84	-0.05	0.06	71484.5	-0.05	0.08	19.13	-0.06	0.12	57.83	-0.1	0.03	0.04	-0.01	0.05	0.64	-0.03	0.05	7221.06	-0.04
15:76712867:76713220:+@15:76713401|76713964:76713985:+	A3SS	ENSMUSG00000033728	0.93	0.56	-0.14	0.9	0.59	-0.14	0.55	0.95	0.21	0.94	1.05	-0.18	0.79	0.32	-0.03	0.79	0.38	0	0.77	0.46	-0.01	0.82	0.37	-0.03	0.62	0.69	0.17	0.77	0.42	0.02	0.87	0.35	-0.08	0.83	0.34	-0.07
16:38581970:38582124:+@16:38585176|38585380:38585518:+	A3SS	ENSMUSG00000002845	0.9	0.18	0.06	0.83	1.8	0.12	0.82	4.14	0.13	0.88	0.29	0.07	0.86	0.44	0.09	0.87	1.18	0.09	0.9	0.2	0.05	0.89	0.2	0.07	0.9	0.49	0.06	0.81	6.39	0.15	0.84	1.74	0.12	0.84	0.79	0.11
10:81586213:81586373:+@10:81586855|81586858:81586928:+	A3SS	ENSMUSG00000034771	NA	NA	NA	NA	NA	NA	NA	NA	NA	NA	NA	NA	NA	NA	NA	NA	NA	NA	NA	NA	NA	0.42	0.64	-0.01	NA	NA	NA	NA	NA	NA	NA	NA	NA	NA	NA	NA
3:107895643:107896213:-@3:107894228|107894992:107894051:-	A3SS	ENSMUSG00000086968	0.23	0.25	-0.01	0.21	0.47	0.05	0.29	0.47	-0.03	0.46	1.59	-0.2	0.09	0.96	0.17	0.48	1.14	-0.26	0.3	0.37	-0.04	0.48	2.9	-0.26	0.25	0.46	-0.03	0.22	0.25	0	0.46	3.85	-0.24	0.36	0.51	-0.1
9:66947587:66947697:+@9:66948639|66948641:66948717:+	A3SS	ENSMUSG00000036781	0.89	0.33	-0.09	0.82	0.42	-0.02	0.78	0.62	0.02	0.6	0.74	0.2	0.92	0.45	-0.12	0.81	0.44	-0.01	0.65	0.69	0.15	0.62	0.82	0.18	0.61	0.81	0.19	0.81	0.36	-0.01	0.68	0.64	0.12	0.78	0.45	0.02
15:89428411:89428827:-@15:89428193|89428229:89428134:-	A3SS	ENSMUSG00000022617	0.93	0.13	0.02	0.93	0.17	0	0.97	0.13	-0.04	0.95	0.13	-0.02	0.93	0.18	0	0.96	0.11	-0.01	0.94	0.18	-0.01	0.95	0.1	0	0.95	0.12	0	0.93	0.18	0.02	0.92	0.16	0.03	0.96	0.14	-0.03
7:44467980:44468159:+@7:44468807|44468810:44468969:+	A3SS	ENSMUSG00000038695	0.84	0.39	-0.07	0.78	0.42	0.04	0.77	0.7	0.05	0.82	0.5	0	0.92	0.32	-0.1	0.85	0.63	-0.08	0.84	0.5	-0.02	0.82	0.52	-0.05	0.73	0.51	0.04	0.91	0.57	-0.14	0.87	0.5	-0.1	0.87	0.35	-0.05
1:171873305:171873439:+@1:171884585|171884588:171884679:+	A3SS	ENSMUSG00000038147	NA	NA	NA	0.31	0.93	0.17	NA	NA	NA	NA	NA	NA	NA	NA	NA	NA	NA	NA	NA	NA	NA	NA	NA	NA	NA	NA	NA	NA	NA	NA	NA	NA	NA	NA	NA	NA
5:90223616:90223996:-@5:90222331|90222335:90222231:-	A3SS	ENSMUSG00000035505	0.1	0.61	0.11	0.14	0.31	0.08	0.09	1.44	0.13	0.15	0.27	0.07	0.16	0.25	0.06	0.17	0.2	0.04	0.14	0.37	0.08	0.17	0.27	0.04	0.11	0.68	0.1	0.19	0.19	0.02	0.17	0.21	0.04	0.15	0.26	0.07
16:84972211:84972752:+@16:84973542|84973548:84973759:+	A3SS	NA	0.54	1.24	0.12	0.46	0.96	0	0.53	0.88	-0.07	0.43	0.83	0.03	0.62	0.87	-0.16	0.45	1.24	0.21	0.34	0.77	0.12	0.34	1.24	0.32	NA	NA	NA	0.46	1.46	0.2	0.64	0.66	0.02	0.49	0.98	-0.03
5:52160230:52160421:-@5:52157569|52157577:52157455:-	A3SS	ENSMUSG00000029169	0.98	0	0	0.99	0	0	0.98	0	0.01	0.98	0.03	0.01	0.98	0	0.01	0.98	0	0	0.97	0.06	0.02	0.98	0.03	0	0.97	0.03	0.01	0.98	0	0	0.97	0.04	0.01	0.98	0	0.01
4:32750913:32751068:+@4:32751212|32751227:32751393:+	A3SS	ENSMUSG00000058006	0.97	0.07	-0.01	0.99	0.15	-0.05	0.96	0.09	-0.02	0.99	0.13	-0.05	0.97	0.11	-0.03	0.99	0.07	-0.03	0.98	0.1	-0.04	0.98	0.07	-0.02	0.98	0.07	-0.02	0.98	0.07	-0.02	0.98	0.07	-0.02	0.96	0.09	-0.02
5:33864660:33864778:+@5:33867574|33867577:33867658:+	A3SS	ENSMUSG00000057406	0.81	0.22	-0.04	0.84	0.31	-0.07	0.81	0.32	-0.04	0.83	0.28	-0.06	0.74	0.25	0.03	0.89	0.7	-0.12	0.8	0.26	-0.03	0.7	0.3	0.07	0.86	0.43	-0.09	0.73	0.24	0.04	0.75	0.22	0.02	0.8	0.24	-0.03
11:58988725:58988747:+@11:58988829|58988836:58991455:+	A3SS	ENSMUSG00000020455	0.49	0.71	0.12	0.7	1.29	-0.25	0.45	0.69	0	0.69	1.27	-0.24	0.23	0.77	0.22	0.75	0.67	-0.14	0.82	2.79	-0.37	0.55	0.61	0.06	0.65	0.67	-0.04	0.74	0.58	-0.13	0.72	1.09	-0.11	0.77	1.1	-0.32
11:33162922:33163206:-@11:33161588|33161627:33161548:-	A3SS	ENSMUSG00000057113	1	0	0	1	0	0	1	0	0	1	0	0	1	0	0	1	0	0	1	0	0	1	0	0	1	0	0	1	0	0	1	0	0	1	0	0
11:70945203:70945361:-@11:70944970|70944985:70944845:-	A3SS	ENSMUSG00000040667	0.23	0.35	0.08	0.46	257.21	-0.18	0.45	13.98	-0.17	0.27	0.14	0.01	0.3	0.13	-0.02	0.45	8.65	-0.14	0.34	0.24	-0.06	0.35	0.21	-0.04	0.62	1.0181e+10	-0.31	0.26	0.21	0.05	0.23	0.33	0.08	0.3	0.14	-0.02
16:45093612:45093869:+@16:45094029|45094132:45094425:+	A3SS	ENSMUSG00000022665	NA	NA	NA	0.91	0.16	0.06	0.84	0.33	0.13	NA	NA	NA	0.87	0.22	0.1	0.92	0.16	0.06	NA	NA	NA	NA	NA	NA	NA	NA	NA	NA	NA	NA	NA	NA	NA	NA	NA	NA
19:36599596:36599719:+@19:36601429|36601432:36601528:+	A3SS	ENSMUSG00000041180	0.51	0.66	0.15	0.73	0.46	-0.03	0.58	0.75	0.12	0.55	0.77	0.15	NA	NA	NA	0.39	1.3	0.27	NA	NA	NA	NA	NA	NA	0.44	0.9	0.22	NA	NA	NA	NA	NA	NA	NA	NA	NA
2:52116248:52116394:+@2:52116835|52116842:52116950:+	A3SS	ENSMUSG00000036202	0.96	0.76	-0.21	0.98	0.64	-0.26	0.97	0.61	-0.25	0.92	0.48	-0.2	0.91	0.56	-0.19	0.97	0.83	-0.22	0.96	0.6	-0.24	0.86	0.44	-0.11	0.98	0.91	-0.23	0.95	0.57	-0.2	0.93	0.55	-0.18	0.92	0.49	-0.2
10:76781832:76781873:-@10:76771036|76771039:76770961:-	A3SS	ENSMUSG00000001120	NA	NA	NA	NA	NA	NA	NA	NA	NA	NA	NA	NA	0.36	1.03	0.29	NA	NA	NA	0.71	0.59	-0.06	NA	NA	NA	NA	NA	NA	NA	NA	NA	NA	NA	NA	0.78	0.87	-0.13
11:9010241:9010417:-@11:9007601|9007604:9007494:-	A3SS	ENSMUSG00000020413	0.65	0.4	0.08	0.49	0.46	-0.08	0.44	0.41	-0.03	0.36	0.41	0.05	0.55	0.57	-0.14	0.7	0.31	0.03	0.64	1.03	-0.23	0.54	0.86	0.19	0.7	0.33	0.03	0.72	0.33	0.01	0.67	0.41	0.06	0.46	0.43	-0.05
10:61224273:61224405:-@10:61222892|61222897:61222784:-	A3SS	ENSMUSG00000059901	NA	NA	NA	0.71	0.9	0.22	0.81	0.46	0.12	NA	NA	NA	NA	NA	NA	0.84	0.3	0.1	NA	NA	NA	NA	NA	NA	0.82	0.45	0.12	NA	NA	NA	NA	NA	NA	NA	NA	NA
2:150969980:150970132:-@2:150966242|150966364:150966078:-	A3SS	ENSMUSG00000068115	0.11	0.2	-0.04	0.05	0.13	0.04	0.05	0.14	0.04	0.07	0.16	0.02	0.08	0.14	0.01	0.03	0.14	0.04	0.09	0.17	0	0.37	4.61	-0.3	0.09	0.16	-0.02	0.08	0.13	-0.01	0.1	0.16	-0.03	0.05	0.16	0.04
16:18624111:18624212:-@16:18623417|18623453:18623321:-	A3SS	ENSMUSG00000072214	0.07	0.12	-0.01	0.1	0.2	-0.07	NA	NA	NA	0.03	0.06	0	0.03	0.07	0	0.16	0.28	-0.1	0.06	0.1	-0.03	0.09	0.13	-0.03	NA	NA	NA	0.14	0.23	-0.08	0.05	0.1	0.01	0.09	0.16	-0.06
17:84511895:84511964:+@17:84521696|84521699:84521825:+	A3SS	ENSMUSG00000040852	0.76	0.41	0.14	0.56	0.93	0.34	0.9	0.21	0	0.93	0.18	-0.03	0.88	0.21	0.02	0.73	0.58	0.17	0.77	0.51	0.13	0.8	0.39	0.1	0.68	0.6	0.22	0.8	0.32	0.1	0.91	0.21	-0.01	0.89	0.25	0.01
9:73001677:73001875:+@9:73005641|73005655:73005892:+	A3SS	ENSMUSG00000089865,ENSMUSG00000034563	0.96	0.11	-0.02	0.96	0.16	-0.04	0.92	0.12	0	0.89	0.17	0.03	0.76	0.76	0.16	0.94	0.13	0	0.9	0.17	0.02	0.93	0.15	0.01	0.95	0.11	-0.01	0.83	0.41	0.11	0.95	0.12	-0.01	0.93	0.15	-0.01
16:4942693:4942778:-@16:4942265|4942294:4942211:-	A3SS	ENSMUSG00000022515	0.8	0.55	-0.05	0.82	0.42	0.01	0.72	0.71	0.11	0.82	0.51	0.01	0.85	0.44	-0.02	0.64	0.64	0.11	0.75	0.63	0.08	0.79	0.56	-0.04	0.8	0.46	-0.05	0.77	0.49	-0.02	0.75	0.65	0	0.82	0.39	0.01
2:122742589:122742730:+@2:122744126|122744130:122744213:+	A3SS	ENSMUSG00000005804	0.91	0.18	-0.01	0.87	0.34	-0.04	0.84	0.3	-0.01	0.86	0.25	-0.03	0.96	0.96	-0.13	0.8	0.44	0.1	0.87	0.3	-0.04	0.88	0.23	0.02	0.7	1.19	0.2	0.85	0.26	0.05	0.96	0.24	-0.06	0.73	0.4	0.1
2:71260822:71260947:+@2:71262648|71262651:71263303:+	A3SS	ENSMUSG00000027012	0.97	0.03	0	0.95	0.05	0	0.95	0.06	0	0.96	0.06	-0.01	0.95	0.04	0	0.95	0.15	0.02	0.94	0.05	0.01	0.96	0.05	0.01	0.94	0.16	0.03	0.97	0.03	0	0.96	0.05	0.01	0.96	0.08	-0.01
8:64722464:64722590:-@8:64720496|64720523:64720342:-	A3SS	ENSMUSG00000031604	0.04	0.11	-0.03	0.02	0.03	0	0.02	0.03	0	0.05	0.1	-0.03	0.03	0.08	-0.01	0.01	0	0	0.06	0.13	-0.04	0.07	0.53	-0.06	0.02	0.07	-0.01	0.03	0.15	-0.02	0.07	0.35	-0.06	0.03	0.05	-0.01
1:176755166:176756983:-@1:176750052|176750160:176749926:-	A3SS	ENSMUSG00000057335	0.74	0.86	0.11	0.83	0.17	-0.01	0.74	0.35	0.08	0.79	0.16	0.03	0.74	0.38	0.08	0.81	0.17	0.04	0.82	0.13	0	0.82	0.14	0.03	0.82	0.17	0.03	0.71	2.6	0.14	0.77	0.63	0.08	0.82	0.12	0
18:12184209:12184262:+@18:12184892|12184912:12185020:+	A3SS	ENSMUSG00000024410	0.8	0.43	0.08	0.86	0.29	0.05	0.81	0.41	0.1	0.92	0.21	-0.01	0.79	0.49	0.12	0.84	0.37	0.04	0.87	0.29	0.04	0.8	0.38	0.08	0.79	0.4	0.09	0.84	0.36	0.04	0.9	0.21	-0.02	0.86	0.24	0.05
1:180667325:180667458:+@1:180668764|180668766:180668883:+	A3SS	ENSMUSG00000058729	0.97	0.07	-0.01	0.98	0.15	-0.05	0.97	0.14	-0.04	0.94	0.15	-0.01	0.96	0.15	-0.03	0.98	0.08	-0.02	0.97	0.17	-0.04	0.92	0.15	0.04	0.96	0.1	0	0.96	0.12	0	0.97	0.08	-0.01	0.98	0.2	-0.05
7:19046755:19046902:+@7:19047450|19047521:19047610:+	A3SS	ENSMUSG00000023118	0.99	0.06	-0.01	0.98	0.05	0	0.97	0.06	0.01	0.99	0.03	-0.01	0.99	0.04	-0.01	0.98	0.04	0	0.98	0.04	0	0.97	0.06	0.01	0.99	0.05	-0.01	0.99	0.05	-0.01	0.99	0.05	-0.01	0.99	0.04	-0.01
14:57434795:57434857:+@14:57437177|57437227:57437283:+	A3SS	ENSMUSG00000040040	NA	NA	NA	NA	NA	NA	NA	NA	NA	0.63	2	-0.34	NA	NA	NA	NA	NA	NA	0.55	1.3	-0.26	NA	NA	NA	NA	NA	NA	0.54	1.21	0.14	0.66	0.87	0.02	NA	NA	NA
7:29154616:29154693:-@7:29154531|29154535:29154419:-	A3SS	ENSMUSG00000030590	0.89	0.22	0.02	0.95	0.38	-0.1	0.88	0.36	-0.03	0.93	0.43	-0.08	0.88	0.36	-0.03	0.93	0.18	-0.02	0.91	0.29	-0.06	0.85	0.3	0.06	0.9	0.3	0.01	0.84	0.4	0.07	0.91	0.16	0	0.88	0.33	-0.03
16:23111817:23111896:+@16:23112351|23113167:23114132:+	A3SS	ENSMUSG00000022884	0.48	1000000000000	-0.16	0.37	1.54	-0.03	0.26	1000000000000	0.08	0.49	1000000000000	-0.15	0.45	1000000000000	-0.11	0.53	1000000000000	-0.21	0.5	1000000000000	-0.16	0.48	1000000000000	-0.16	0.18	1000000000000	0.14	0.52	1000000000000	-0.2	0.5	1000000000000	-0.18	0.46	1000000000000	-0.12
2:156745835:156746196:+@2:156748023|156748332:156748420:+	A3SS	ENSMUSG00000061689	0.09	5.9	-0.06	0.03	0.04	0.01	0.02	0.05	0.02	0.05	0.06	-0.01	0.04	0.04	0	0.03	0.03	0	0.08	0.28	-0.04	0.08	4.13	-0.05	0.07	1.44	-0.04	0.05	0.23	-0.02	0.07	1.64	-0.04	0.06	0.09	-0.02
1:172490289:172490443:+@1:172490655|172490661:172490772:+	A3SS	ENSMUSG00000037995	0.93	0.16	-0.03	NA	NA	NA	NA	NA	NA	0.89	0.98	-0.32	NA	NA	NA	0.96	0.21	-0.06	0.94	1.53	-0.37	0.9	0.27	0	NA	NA	NA	NA	NA	NA	0.89	0.29	0.01	0.9	1.11	-0.33
7:114554591:114554732:-@7:114552876|114552944:114552721:-	A3SS	ENSMUSG00000030670	NA	NA	NA	0.66	0.83	-0.11	NA	NA	NA	NA	NA	NA	NA	NA	NA	0.7	0.98	-0.31	NA	NA	NA	NA	NA	NA	NA	NA	NA	NA	NA	NA	NA	NA	NA	NA	NA	NA
19:10897817:10897893:+@19:10898926|10898983:10899124:+	A3SS	ENSMUSG00000024735	0.16	0.09	-0.02	0.22	3.23	-0.09	0.23	3.94	-0.1	0.15	0.12	-0.02	0.12	0.07	0.01	0.21	1.4	-0.07	0.1	0.1	0.03	0.15	0.09	-0.01	0.24	5	-0.1	0.1	0.14	0.04	0.14	0.07	0	0.17	0.27	-0.04
2:164769929:164770080:+@2:164770367|164770374:164770394:+	A3SS	ENSMUSG00000001403	0.99	0.02	0	0.99	0.02	0	0.99	0.03	0	0.99	0.03	0	0.99	0.03	0	0.99	0.02	0	0.99	0.04	0	0.98	0.04	0.01	0.99	0.03	0	0.99	0.02	0	0.99	0.03	0	0.99	0.03	0
5:34636021:34636124:-@5:34635742|34635763:34635609:-	A3SS	ENSMUSG00000001082	0.6	0.87	0.17	0.76	0.44	-0.07	0.74	0.57	-0.05	0.77	0.55	-0.08	0.49	0.84	0.2	0.81	0.46	-0.04	0.72	0.63	-0.03	0.74	0.46	0.03	0.78	0.42	-0.01	0.52	0.74	0.25	0.56	1.01	0.21	0.77	0.61	-0.08
17:25934758:25934878:-@17:25931827|25932231:25931674:-	A3SS	ENSMUSG00000025728	0.31	0.6	0.18	0.29	0.34	-0.05	0.72	19.05	-0.48	0.73	17.88	-0.49	0.39	0.61	-0.15	0.33	0.52	0.16	0.42	0.63	-0.18	0.65	0.83	-0.16	0.53	0.56	-0.04	0.73	0.92	-0.24	0.66	0.93	-0.17	0.36	0.5	-0.12
15:102483160:102483288:+@15:102484154|102484166:102484240:+	A3SS	ENSMUSG00000056851	0.02	0.04	0	0.02	0.06	0.01	0.01	0.05	0.02	0.01	0.05	0.02	0.01	0.05	0.02	0.02	0.04	0	0.02	0.05	0.01	0.02	0.04	0	0.02	0.04	0	0.03	0.07	-0.01	0.02	0.05	0	0.01	0.04	0.02
12:113060629:113060771:+@12:113061073|113061078:113061211:+	A3SS	ENSMUSG00000021143	0.98	0.06	0	0.94	0.13	0.04	0.95	0.08	0.03	0.97	0.08	0.01	0.96	0.07	0.02	0.97	0.05	0.01	0.96	0.07	0.02	0.95	0.08	0.03	0.95	0.09	0.03	0.97	0.05	0.01	0.98	0.05	0	0.96	0.11	0.02
9:19643609:19643704:+@9:19645212|19645225:19645307:+	A3SS	ENSMUSG00000057551	0.36	1.01	0.24	0.16	1.38	0.25	0.1	2.65	0.31	0.09	3.84	0.32	0.57	0.73	-0.16	0.13	13.99	0.47	0.18	1.38	0.23	0.11	6.5	0.49	0.28	1.92	0.32	0.18	3.73	0.42	0.27	2.06	0.33	0.18	1.1	0.23
4:118409337:118409386:+@4:118410885|118410887:118411003:+	A3SS	ENSMUSG00000006392	0.95	0.11	0.03	0.98	0.08	-0.02	0.93	0.13	0.03	0.95	0.11	0.01	0.98	0.07	-0.02	0.98	0.07	0	0.94	0.11	0.02	0.93	0.15	0.05	0.96	0.08	0.02	0.96	0.09	0.02	0.96	0.07	0.02	0.97	0.08	-0.01
6:145211147:145211252:+@6:145214522|145215184:145215271:+	A3SS	ENSMUSG00000040370	0.08	0.08	-0.01	0.07	0.05	-0.01	0.18	1.17	-0.12	0.11	0.17	-0.05	0.04	0.11	0.02	0.19	7.14	-0.12	0.06	0.05	0	0.15	2.14	-0.08	0.12	0.47	-0.05	0.05	0.07	0.02	0.11	0.2	-0.04	0.08	0.06	-0.02
9:96294965:96295127:+@9:96297624|96297627:96297770:+	A3SS	ENSMUSG00000032411	0.36	0.42	0.1	0.34	0.87	0.16	0.33	1.01	0.17	0.4	0.39	0.1	0.33	1.17	0.17	0.3	1.17	0.16	0.33	0.94	0.17	0.27	1.37	0.19	0.23	5	0.23	0.33	0.65	0.13	0.36	0.45	0.1	0.28	2.39	0.22
2:92320229:92320459:+@2:92328312|92328315:92328401:+	A3SS	ENSMUSG00000058318	0.44	0.7	-0.05	0.62	1.28	-0.16	0.55	1.02	-0.09	0.39	0.82	0.07	0.15	0.93	0.31	0.19	0.93	0.2	0.48	0.71	-0.02	0.35	0.63	0.04	0.67	1.27	-0.28	0.24	0.85	0.15	0.32	0.67	0.07	0.35	0.68	0.11
8:119956198:119956263:+@8:119956583|119957157:119957557:+	A3SS	ENSMUSG00000031826,ENSMUSG00000092329	0.69	0.23	-0.06	0.68	0.19	0.02	0.69	0.21	0.01	0.69	0.21	0.01	0.68	0.21	0.02	0.62	0.13	0.01	0.66	0.25	0.04	0.82	3.4	-0.19	0.69	0.22	-0.06	0.72	0.39	-0.09	0.79	2.5	-0.16	0.72	0.23	-0.02
12:69627217:69627315:-@12:69618180|69618183:69618056:-	A3SS	ENSMUSG00000034801	0.86	0.32	0.09	0.74	0.39	0.07	0.79	0.46	0.02	0.77	0.5	0.04	0.86	0.31	-0.05	0.9	0.19	0.05	0.76	0.43	0.05	0.79	0.44	0.16	0.9	0.24	0.05	0.9	0.21	0.05	0.91	0.16	0.04	0.86	0.38	-0.05
2:26915955:26916006:-@2:26915729|26915769:26915596:-	A3SS	ENSMUSG00000015790	0.12	0.26	0.03	0.18	0.31	0.01	0.17	0.27	0.02	0.22	0.27	-0.03	0.16	0.26	0.03	0.17	0.22	-0.02	0.23	0.3	-0.04	0.32	0.69	-0.17	0.18	0.26	-0.03	0.14	0.24	0.01	0.22	0.35	-0.07	0.35	0.6	-0.16
14:103148508:103148665:-@14:103147029|103147032:103146833:-	A3SS	ENSMUSG00000033004	0.69	0.35	-0.07	0.66	0.42	0.1	0.69	0.42	0.07	0.79	0.28	-0.03	0.65	0.55	0.11	0.65	0.25	-0.03	0.72	0.32	0.04	0.59	0.3	0.03	0.61	0.32	0.01	0.7	0.35	-0.08	0.8	1.24	-0.18	0.61	0.66	0.15
11:5524239:5524384:+@11:5524685|5524752:5524943:+	A3SS	ENSMUSG00000020484	0.93	0.17	0.04	0.99	0.13	-0.02	0.95	0.07	0.02	0.93	0.1	0.04	0.95	0.06	0.02	0.96	0.04	0.01	0.88	2.02	0.09	0.95	0.07	0.02	0.94	0.12	0.03	0.95	0.07	0.02	0.95	0.07	0.02	0.98	0.08	-0.01
X:36881657:36881746:+@X:36882599|36882608:36882687:+	A3SS	ENSMUSG00000016308	0.96	0.09	0	0.99	0.08	-0.03	0.96	0.11	0	0.92	0.15	0.04	0.97	0.09	-0.01	0.99	0.07	-0.03	0.94	0.13	0.02	0.92	0.14	0.04	0.98	0.07	-0.02	0.93	0.15	0.03	0.95	0.11	0.01	0.95	0.11	0.01
2:173592117:173592221:-@2:173589981|173590796:173589788:-	A3SS	ENSMUSG00000055897	0.8	0.59	-0.06	0.76	0.45	0.03	0.82	0.55	-0.03	0.87	0.47	-0.08	0.69	0.59	0.1	0.75	0.56	-0.01	0.77	0.64	0.02	0.71	0.45	0.03	0.79	0.53	-0.05	0.73	0.65	0.01	0.89	0.63	-0.15	0.59	0.92	0.2
11:97238094:97238258:-@11:97236169|97236221:97236065:-	A3SS	ENSMUSG00000001441	0.04	0.08	-0.02	0.02	0.13	0.03	0.04	0.08	0.01	0.05	0.06	0	0.03	0.11	0.02	0.02	0.03	0	0.04	0.08	0.01	0.06	0.15	-0.04	0.1	6.17	-0.08	0.05	0.11	-0.03	0.07	0.61	-0.05	0.07	0.09	-0.02
10:83624619:83624706:-@10:83621750|83621753:83621712:-	A3SS	ENSMUSG00000020263	NA	NA	NA	NA	NA	NA	NA	NA	NA	NA	NA	NA	NA	NA	NA	NA	NA	NA	NA	NA	NA	NA	NA	NA	0.59	1.24	0.04	NA	NA	NA	0.6	0.92	0.03	NA	NA	NA
17:47687188:47687288:-@17:47687008|47687062:47686645:-	A3SS	NA	0.1	0.07	-0.02	0.07	0.08	0.02	0.05	0.22	0.04	0.07	0.08	0.02	0.07	0.07	0.02	0.09	0.05	-0.01	0.1	0.08	-0.01	0.1	0.06	-0.02	0.08	0.05	0	0.08	0.06	0	0.04	1.63	0.04	0.06	0.09	0.03
9:90192381:90192594:+@9:90192899|90193025:90194269:+	A3SS	ENSMUSG00000032363	0.44	0.21	-0.01	0.46	1.56	0.32	0.33	4.86	0.45	0.32	4.77355e+09	0.46	0.38	432570	0.4	0.56	0.51	-0.13	0.41	1646.11	0.37	0.4	0.22	0.03	0.83	12.56	-0.4	0.35	0.33	0.08	0.35	0.32	0.08	0.4	41744.1	0.38
4:14825499:14825653:-@4:14822768|14822772:14822692:-	A3SS	ENSMUSG00000040550	0.96	0.08	0	0.93	0.11	0.01	0.91	0.13	0.03	0.98	0.17	-0.04	0.97	0.12	-0.03	0.97	0.06	-0.01	0.98	0.16	-0.04	0.97	0.07	-0.01	0.94	0.11	0.02	0.98	0.07	-0.02	0.96	0.08	0	0.93	0.11	0.01
15:89075099:89075149:-@15:89071718|89071748:89071571:-	A3SS	ENSMUSG00000087331	NA	NA	NA	NA	NA	NA	NA	NA	NA	NA	NA	NA	NA	NA	NA	NA	NA	NA	NA	NA	NA	NA	NA	NA	NA	NA	NA	NA	NA	NA	0.69	0.98	-0.11	NA	NA	NA
11:5016606:5016851:+@11:5018016|5018097:5018206:+	A3SS	ENSMUSG00000009090	0.96	0.06	0.02	0.95	0.08	0.02	0.98	0.07	-0.01	0.97	0.06	0	0.97	0.06	0	0.99	0.05	-0.01	0.98	0.06	-0.01	0.98	0.05	0	0.98	0.04	0	0.97	0.07	0.01	0.94	0.23	0.04	0.97	0.07	0
17:29842119:29842406:-@17:29840896|29840948:29840797:-	A3SS	ENSMUSG00000043557	NA	NA	NA	0.82	0.39	-0.03	0.52	1.57	0.27	0.75	0.46	0.04	NA	NA	NA	0.51	1.4	0.28	NA	NA	NA	NA	NA	NA	0.55	0.92	0.24	0.49	1.05	0.3	0.84	0.39	-0.05	NA	NA	NA
17:29887447:29887882:-@17:29857729|29857760:29857590:-	A3SS	ENSMUSG00000043557	0.31	0.61	-0.28	0.08	0.16	-0.01	0.23	0.39	-0.16	0.2	0.33	-0.13	0.31	0.76	-0.24	0.13	0.25	-0.1	0.11	0.21	-0.04	0.2	0.45	-0.17	0.21	0.55	-0.18	0.15	0.48	-0.12	0.14	0.38	-0.11	0.24	0.55	-0.17
5:134243901:134243956:-@5:134243587|134243599:134243507:-	A3SS	ENSMUSG00000060261	0.53	0.61	-0.16	0.32	2.64	0.32	0.52	0.55	0.12	0.67	0.45	-0.03	0.69	0.47	-0.05	0.39	0.47	-0.02	0.46	0.67	0.18	0.46	0.43	-0.09	0.24	0.61	0.13	0.34	0.42	0.03	0.42	0.35	-0.05	0.63	0.42	0.01
4:141074960:141075060:-@4:141073762|141073779:141073675:-	A3SS	ENSMUSG00000028923	0.93	0.14	0.04	0.91	0.2	0.03	0.93	0.13	0.01	0.94	0.14	0	0.93	0.15	0.01	0.91	0.19	0.06	0.9	0.15	0.04	0.9	0.24	0.07	0.91	0.19	0.06	0.9	0.21	0.07	0.91	0.17	0.06	0.95	0.12	-0.01
2:24927126:24927176:-@2:24926946|24927032:24926878:-	A3SS	ENSMUSG00000026972	0.56	0.83	0.05	0.64	0.82	-0.03	0.72	1.03	-0.11	0.67	1	-0.06	0.63	0.82	-0.02	0.74	0.68	-0.13	0.6	0.85	0.01	0.6	1.08	0.01	0.72	0.75	-0.11	0.6	0.91	0.01	0.53	0.87	0.08	0.66	1.01	-0.05
5:124714114:124714232:+@5:124716305|124716488:124716515:+	A3SS	ENSMUSG00000038023	0.82	0.44	-0.03	0.82	0.61	-0.03	0.59	0.86	0.2	0.52	1.13	0.27	0.76	0.53	0.03	0.75	0.42	0.04	0.67	0.62	0.12	0.75	0.6	0.04	0.68	0.63	0.11	0.67	0.52	0.12	0.83	0.41	-0.04	0.78	0.46	0.01
17:57261640:57261788:+@17:57262354|57262357:57262472:+	A3SS	ENSMUSG00000019487	0.43	0.23	0.02	0.46	0.25	0	0.42	0.27	0.04	0.51	0.32	-0.05	0.64	2.46	-0.18	0.52	0.28	-0.07	0.49	0.3	-0.03	0.41	0.31	0.04	0.45	0.24	0	0.61	1.08	-0.16	0.62	0.97	-0.17	0.57	0.49	-0.11
3:95232287:95232328:+@3:95232448|95232549:95232659:+	A3SS	ENSMUSG00000046722	0.48	1.34	-0.32	0.58	1.59	-0.19	0.54	0.98	-0.15	0.71	1.09	-0.32	0.19	0.83	0.2	0.27	0.6	-0.11	0.11	0.8	0.28	0.7	5.16	-0.54	0.51	1.33	-0.35	0.66	2.53	-0.5	0.69	3.91	-0.53	0.23	0.94	0.16
6:125151385:125151525:+@6:125151795|125151798:125151803:+	A3SS	ENSMUSG00000038271	0.41	1.28	0.04	NA	NA	NA	0.54	1.06	0	0.32	1.83	0.22	0.64	0.96	-0.1	0.71	1.39	-0.26	0.5	1.35	0.04	0.51	0.98	-0.06	0.4	1.17	0.05	0.45	1.07	0	0.68	1.11	-0.23	0.41	1.91	0.13
5:124324874:124325137:-@5:124320954|124320998:124320845:-	A3SS	ENSMUSG00000038126	0.62	1.33	-0.22	0.6	0.42	0.08	0.51	0.76	0.17	0.53	0.67	0.15	0.62	0.41	0.06	0.54	0.64	-0.14	0.55	0.55	0.13	0.68	2.53	-0.28	0.46	0.42	-0.06	0.5	0.46	-0.1	0.59	0.85	-0.19	0.53	0.64	0.15
18:88887209:88887333:-@18:88887052|88887065:88886992:-	A3SS	ENSMUSG00000056153	0.6	1.04	0.19	0.74	0.72	0.04	0.81	0.49	-0.03	0.79	0.54	-0.01	0.81	0.53	-0.03	0.47	1.83	0.32	0.76	0.64	0.02	0.74	0.53	0.05	0.6	0.76	0.19	0.87	0.4	-0.08	0.59	0.82	0.2	0.71	0.59	0.07
4:133055295:133055505:+@4:133060662|133060676:133060892:+	A3SS	ENSMUSG00000037692	0.52	1.01	0.04	0.57	0.85	-0.14	0.6	0.96	-0.17	0.64	0.84	-0.21	0.4	0.95	0.03	0.47	1.13	0.09	0.65	0.95	-0.22	0.49	0.91	0.07	0.66	1.04	-0.1	0.6	0.79	-0.04	0.75	1.12	-0.19	0.63	1.03	-0.2
11:115609280:115609435:-@11:115609096|115609153:115609061:-	A3SS	ENSMUSG00000020743	0.39	2.26	0.41	0.86	0.48	-0.11	0.7	0.6	0.05	0.7	0.64	0.05	0.73	0.59	0.02	0.8	0.49	0	0.68	0.68	0.07	0.58	0.94	0.22	0.67	0.71	0.13	0.7	0.67	0.1	0.64	0.71	0.16	0.69	0.48	0.06
8:88337081:88337137:-@8:88334216|88334219:88334105:-	A3SS	ENSMUSG00000031660	0.21	0.44	-0.05	0.24	0.4	-0.06	0.14	0.38	0.04	0.37	0.71	-0.19	0.18	0.36	0	0.16	0.3	0	0.2	0.36	-0.02	0.36	1.11	-0.2	0.38	1.02	-0.22	0.09	0.4	0.07	0.12	0.31	0.04	0.24	0.5	-0.06
12:13558612:13558751:+@12:13560834|13560837:13560975:+	A3SS	ENSMUSG00000020576	0.08	0.54	0.1	0.07	0.16	0.04	0.07	0.21	0.04	0.03	0.58	0.08	0.06	0.21	0.05	0.13	0.21	0.05	0.08	0.18	0.03	0.12	0.29	0.06	0.11	0.31	0.07	0.04	4.33	0.14	0.1	0.39	0.08	0.09	0.15	0.02
2:93198895:93198991:+@2:93199357|93199393:93199458:+	A3SS	ENSMUSG00000068735	0.9	0.35	-0.05	0.84	0.8	-0.08	0.91	0.52	-0.15	0.8	0.46	-0.04	0.82	0.56	-0.06	0.92	0.3	-0.07	0.86	0.69	-0.1	0.8	0.39	0.05	0.9	0.29	-0.05	0.74	0.7	0.11	0.74	0.57	0.11	0.93	0.54	-0.17
17:56721035:56721127:+@17:56721319|56721359:56721441:+	A3SS	ENSMUSG00000002379	0.95	0.07	0.01	0.95	0.06	-0.01	0.98	0.16	-0.04	0.93	0.09	0.01	0.96	0.08	-0.02	0.97	0.06	-0.01	0.93	0.09	0.01	0.97	0.08	-0.01	0.93	0.12	0.03	0.97	0.08	-0.01	0.94	0.1	0.02	0.93	0.1	0.01
4:135986868:135987087:-@4:135986435|135986466:135986392:-	A3SS	ENSMUSG00000028669	0.41	1.25	0.04	0.55	0.97	0.01	0.29	1.07	0.27	0.3	1.15	0.26	0.35	1.44	0.21	0.38	0.65	0.07	0.31	1.64	0.25	0.32	1.02	0.13	0.25	1.04	0.2	0.39	1.09	0.06	0.33	0.84	0.12	0.35	1.35	0.21
11:61256739:61256880:-@11:61253752|61253790:61253624:-	A3SS	ENSMUSG00000010025	0.96	0.07	0.02	0.98	0.05	0	0.97	0.05	0.01	0.94	0.12	0.04	0.98	0.05	0	0.99	0.04	-0.01	0.94	0.18	0.04	0.97	0.06	0.01	0.96	0.07	0.02	0.97	0.06	0.01	0.97	0.08	0.01	0.95	0.08	0.03
1:71598374:71598463:-@1:71597387|71597747:71597281:-	A3SS	ENSMUSG00000026193	0.95	0.07	0.02	0.99	0.07	-0.01	0.99	0.06	-0.01	0.96	0.07	0.02	0.98	0.05	0	0.98	0.05	-0.01	0.95	0.08	0.03	0.95	0.08	0.02	0.97	0.04	0	0.95	0.07	0.02	0.95	0.08	0.02	0.96	0.05	0.02
16:4617919:4618003:-@16:4617149|4617262:4617126:-	A3SS	ENSMUSG00000014301	0.57	1.27	-0.11	0.7	1.18	-0.19	0.65	1.17	-0.14	0.46	0.8	0.05	0.55	0.76	-0.04	0.62	0.97	-0.16	0.57	0.98	-0.06	0.51	0.66	-0.05	0.63	1.02	-0.17	0.47	0.96	-0.01	0.69	1.08	-0.23	0.51	0.99	0
4:126355006:126355165:-@4:126353755|126353771:126353681:-	A3SS	ENSMUSG00000028842	0.89	0.36	-0.02	0.85	0.39	0.04	0.73	0.62	0.16	0.88	0.35	0.01	0.91	0.24	-0.02	0.74	0.59	0.13	0.93	0.2	-0.04	0.88	0.33	-0.01	0.83	0.33	0.04	0.86	0.24	0.01	0.9	0.25	-0.03	0.91	0.3	-0.02
5:34573714:34573913:+@5:34598169|34598270:34598447:+	A3SS	ENSMUSG00000029106	0.92	0.18	0.05	0.89	0.26	0.08	0.82	0.42	0.15	0.9	0.2	0.07	0.93	0.17	0.04	0.83	0.54	0.14	0.72	0.98	0.25	0.9	0.17	0.07	0.76	0.49	0.21	0.95	0.1	0.02	0.77	1.15	0.2	0.86	0.5	0.11
1:92918018:92918126:+@1:92918873|92918938:92919103:+	A3SS	ENSMUSG00000026269	0.79	0.39	0.1	0.9	0.25	-0.04	0.91	0.27	-0.05	0.78	0.37	0.08	0.87	0.26	-0.01	0.91	0.24	-0.02	0.93	0.23	-0.07	0.86	0.24	0.03	0.9	0.27	-0.01	0.86	0.23	0.03	0.86	0.23	0.03	0.93	0.24	-0.07
7:45529993:45530133:+@7:45530482|45530569:45530658:+	A3SS	ENSMUSG00000040428	NA	NA	NA	NA	NA	NA	NA	NA	NA	0.27	0.57	0.06	NA	NA	NA	NA	NA	NA	0.22	0.57	0.11	NA	NA	NA	NA	NA	NA	NA	NA	NA	NA	NA	NA	0.32	0.62	0.01
2:181355009:181355125:+@2:181355310|181355417:181355552:+	A3SS	ENSMUSG00000038685	0.85	0.32	0.06	0.95	0.39	-0.12	0.74	0.48	0.09	0.94	0.42	-0.11	0.85	0.33	-0.02	0.88	0.22	0.03	0.94	0.37	-0.11	0.92	0.2	-0.01	0.93	0.26	-0.02	0.85	0.28	0.06	0.89	0.25	0.02	0.94	0.45	-0.11
11:113655860:113656648:+@11:113657003|113657041:113657149:+	A3SS	ENSMUSG00000018661	0.97	0.07	0.01	0.97	0.07	-0.01	0.98	0.08	-0.02	0.97	0.07	-0.01	0.98	0.08	-0.02	0.99	0.04	-0.01	0.95	0.09	0.01	0.94	0.13	0.04	0.94	0.13	0.04	0.97	0.05	0.01	0.93	0.16	0.05	0.96	0.09	0
2:152343857:152344060:-@2:152343283|152343327:152343037:-	A3SS	NA	NA	NA	NA	0.94	0.12	0.01	0.94	0.12	0.01	NA	NA	NA	0.85	0.44	0.1	0.95	0.09	0	NA	NA	NA	NA	NA	NA	0.93	0.12	0.02	0.91	0.15	0.04	NA	NA	NA	NA	NA	NA
6:30047988:30048113:+@6:30089915|30089918:30090146:+	A3SS	ENSMUSG00000058440	0.54	0.98	-0.06	0.26	2.71	0.4	0.63	0.76	0.03	0.82	0.7	-0.16	0.62	0.94	0.04	0.71	0.88	-0.23	0.64	0.56	0.02	0.72	1.53	-0.24	0.85	1.23	-0.37	0.55	0.89	-0.07	0.33	0.95	0.15	0.7	0.5	-0.04
6:115880644:115880710:+@6:115881338|115881477:115881623:+	A3SS	ENSMUSG00000030323	0.03	0.06	-0.01	0.05	0.15	0.02	0.04	0.13	0.03	0.03	0.13	0.04	0.17	0.4	-0.1	0.05	0.13	-0.03	0.06	0.17	0.01	0.03	0.06	-0.01	0.03	0.07	-0.01	0.05	0.09	-0.03	0.02	0.06	0	0.05	0.14	0.02
13:108178572:108178696:+@13:108183725|108183823:108183922:+	A3SS	ENSMUSG00000021694	0.79	0.43	0.07	0.96	0.29	-0.1	0.83	0.34	0.03	0.93	0.31	-0.07	0.81	0.36	0.05	0.92	0.28	-0.06	0.68	0.83	0.18	0.88	0.33	-0.02	0.87	0.3	-0.01	0.8	0.44	0.06	0.72	0.67	0.14	0.92	0.23	-0.06
2:174422567:174422674:+@2:174423004|174423052:174423204:+	A3SS	ENSMUSG00000016253	0.04	0.12	-0.02	0.02	0.04	-0.01	0.03	0.11	-0.02	0.04	0.17	-0.03	0.02	0.04	-0.01	0.03	0.06	-0.01	0.03	0.06	-0.02	0.03	0.06	-0.01	0.05	0.13	-0.03	0.03	0.05	-0.01	0.05	0.21	-0.03	0.03	0.06	-0.02
6:83033371:83033471:-@6:83033064|83033066:83032767:-	A3SS	ENSMUSG00000068335	0.78	3.09	0.11	0.89	0.23	-0.05	0.82	0.24	0.02	0.92	0.43	-0.08	0.88	0.16	-0.04	0.89	0.16	0	0.9	0.29	-0.06	0.86	0.2	0.03	0.89	0.28	0	0.88	0.09	0.01	0.76	0.56	0.13	0.88	0.15	-0.04
16:21423118:21423225:+@16:21434687|21434740:21435063:+	A3SS	ENSMUSG00000033653	0.92	0.13	0	0.86	0.22	0.05	0.89	0.17	0.02	0.9	0.13	0.01	0.9	0.17	0.01	0.95	0.11	-0.03	0.89	0.19	0.02	0.9	0.14	0.02	0.89	0.14	0.03	0.89	0.16	0.03	0.87	0.2	0.05	0.91	0.13	0
15:81999505:81999614:-@15:81998232|81998299:81998110:-	A3SS	ENSMUSG00000022472	0.03	0.05	0	0.1	0.58	-0.09	0.08	0.25	-0.07	0.02	0.03	-0.01	0.04	0.08	-0.03	0.03	0.04	0	0.04	0.09	-0.03	0.05	0.06	-0.02	0.03	0.06	0	0.07	0.17	-0.04	0.04	0.06	-0.01	0.02	0.04	-0.01
3:86824636:86824730:-@3:86816430|86816433:86816358:-	A3SS	ENSMUSG00000028078	0.42	0.78	-0.05	NA	NA	NA	NA	NA	NA	NA	NA	NA	NA	NA	NA	0.58	0.88	-0.21	NA	NA	NA	0.4	0.73	-0.03	0.37	0.74	0	0.48	0.82	-0.11	0.45	0.74	-0.08	NA	NA	NA
6:122596632:122596777:-@6:122591204|122591260:122591087:-	A3SS	ENSMUSG00000040613	0.18	0.35	-0.07	0.27	0.31	0.02	0.2	0.34	0.09	0.17	0.38	0.12	0.2	0.36	0.09	0.3	1.07	-0.19	0.12	0.85	0.17	0.16	0.27	-0.05	0.27	1.66	-0.16	0.15	0.25	-0.04	0.17	0.34	-0.06	0.13	0.66	0.16
7:30573960:30574066:-@7:30570838|30570841:30570701:-	A3SS	ENSMUSG00000006307	0.27	0.61	-0.13	0.17	0.73	0.18	0.27	0.46	0.08	0.19	0.65	0.16	0.28	0.5	0.07	0.2	0.3	-0.06	0.55	0.84	-0.2	0.16	0.23	-0.02	0.24	0.36	-0.1	0.42	2.98	-0.28	0.11	0.23	0.03	0.26	0.5	0.09
5:123029075:123030024:+@5:123030118|123030119:123030156:+	A3SS	ENSMUSG00000049686	0.34	1.3	0.16	0.46	1.22	0.03	0.44	0.81	0.05	0.43	1.24	0.06	0.55	0.81	-0.06	0.55	1.12	-0.05	0.49	0.95	0	0.5	1.28	0	0.4	1.05	0.1	0.41	1.06	0.09	0.44	0.94	0.06	0.49	0.79	0
9:87059365:87059451:+@9:87066649|87066687:87066813:+	A3SS	ENSMUSG00000032872	0.95	0.12	0.04	0.97	0.05	0.01	0.96	0.08	0.02	0.94	0.14	0.04	0.97	0.05	0.01	0.99	0.03	0	0.97	0.06	0.01	0.94	0.16	0.05	0.97	0.08	0.02	0.97	0.05	0.02	0.95	0.15	0.04	0.99	0.04	-0.01
14:121599688:121599821:-@14:121597753|121597756:121597642:-	A3SS	ENSMUSG00000025558	0.54	0.74	-0.16	0.43	0.64	-0.08	0.28	0.66	0.07	0.42	0.66	-0.07	0.58	0.98	-0.23	0.43	0.55	-0.05	0.52	0.88	-0.17	0.43	0.53	-0.05	0.4	0.52	-0.02	0.45	0.66	-0.07	0.39	0.48	-0.01	0.43	0.66	-0.08
4:117552968:117553043:+@4:117564621|117564627:117564898:+	A3SS	ENSMUSG00000033423	0.78	0.17	0	0.8	0.42	-0.09	0.69	0.23	0.02	0.83	1.05	-0.12	0.81	0.41	-0.1	0.76	0.22	0.02	0.8	0.45	-0.09	0.84	0.3	-0.06	0.77	0.22	0.01	0.8	0.22	-0.02	0.84	0.27	-0.06	0.82	0.62	-0.11
16:44139809:44140111:+@16:44156410|44156413:44156546:+	A3SS	NA	0.69	0.26	-0.07	0.69	0.19	-0.04	0.72	0.25	-0.07	0.71	0.23	-0.06	0.64	0.15	0.01	0.67	0.19	-0.05	0.67	0.17	-0.02	0.68	0.22	-0.06	0.74	1.62	-0.12	0.59	0.17	0.03	0.62	0.14	0	0.67	0.16	-0.02
11:50912280:50912401:-@11:50910876|50910895:50910750:-	A3SS	ENSMUSG00000049321	0.1	0.34	0.07	0.1	1.91	0.37	0.08	3.01	0.39	0.16	1.4	0.31	0.14	1.51	0.33	0.11	0.39	0.06	0.23	0.86	0.24	0.13	0.5	0.04	0.05	0.28	0.12	0.22	0.63	-0.05	0.12	0.34	0.05	0.06	4	0.41
13:86046601:86046795:-@13:86045853|86045869:86045727:-	A3SS	ENSMUSG00000017778	0.99	0	-0.01	0.99	0	-0.01	0.99	0	-0.01	0.99	0.79	-0.01	0.99	0	-0.01	0.99	0	-0.01	1	2.13	-0.02	0.99	0.39	-0.01	0.99	0	-0.01	0.99	0	-0.01	0.99	0	-0.01	0.99	0	-0.01
2:164832873:164833196:+@2:164833724|164833773:164833850:+	A3SS	ENSMUSG00000017760	0.36	0.82	-0.21	0.27	0.74	0.01	0.34	0.89	-0.06	0.36	0.7	-0.08	0.59	1.23	-0.31	0.64	2.99	-0.49	0.43	1	-0.15	0.53	1.68	-0.38	0.4	0.97	-0.25	0.48	0.97	-0.33	0.38	1.11	-0.23	0.4	0.66	-0.12
X:74368153:74368258:-@X:74367909|74368010:74367701:-	A3SS	ENSMUSG00000015290	0.01	0	0	0.01	0.03	0.01	0.01	0.04	0.01	0.02	0.03	0	0.01	0.04	0.01	0.01	0	0	0.01	0.04	0.01	0.04	0.18	-0.03	0.01	0	0	0.01	0	0	0.02	0.03	-0.01	0.03	0.04	-0.01
14:50926161:50926353:+@14:50926456|50926525:50927139:+	A3SS	ENSMUSG00000035960	0.97	0.03	0	0.97	0.04	-0.01	0.96	0.04	0	0.97	0.04	-0.01	0.97	0.04	-0.01	0.97	0.03	0	0.96	0.04	0	0.97	0.03	0	0.96	0.04	0.01	0.95	0.07	0.02	0.96	0.04	0.01	0.98	0.1	-0.02
6:47943175:47943377:+@6:47945429|47945466:47945751:+	A3SS	ENSMUSG00000072653	NA	NA	NA	0.55	0.8	0.09	NA	NA	NA	NA	NA	NA	NA	NA	NA	0.5	0.58	-0.01	NA	NA	NA	NA	NA	NA	NA	NA	NA	NA	NA	NA	NA	NA	NA	0.69	0.58	-0.05
9:44841563:44841694:-@9:44841080|44841084:44840971:-	A3SS	ENSMUSG00000002028	0.89	0.24	0.02	0.86	0.38	-0.07	0.89	0.38	-0.1	0.95	0.79	-0.16	0.87	0.43	-0.08	0.95	0.21	-0.04	0.91	0.43	-0.12	0.96	0.17	-0.05	0.87	0.27	0.04	0.89	0.26	0.02	0.95	0.16	-0.04	0.94	0.63	-0.15
4:107340986:107341102:+@4:107344488|107344512:107344678:+	A3SS	ENSMUSG00000057375	0.05	0.09	-0.02	0.04	0.1	-0.02	0.01	0.03	0.01	0.04	0.07	-0.02	0.05	0.17	-0.03	0.03	0.05	0	0.03	0.06	-0.01	0.03	0.05	0	0.06	0.12	-0.03	0.05	0.08	-0.02	0.02	0.04	0.01	0.02	0.04	0
6:17657173:17657252:+@6:17660729|17660749:17660827:+	A3SS	ENSMUSG00000015733	0.01	0.03	0	0.04	0.07	-0.03	0.02	0.04	-0.01	0.02	0.04	-0.01	0.01	0.03	0	0.02	0.03	-0.01	0.03	0.05	-0.02	0.04	0.09	-0.03	0.04	0.12	-0.03	0.01	0.03	0	0.02	0.05	-0.01	0.01	0.03	0
11:80101782:80101908:+@11:80103260|80103297:80103341:+	A3SS	ENSMUSG00000017550	0.9	0.38	-0.08	0.85	1.21	-0.29	0.79	0.92	-0.23	0.71	0.7	-0.15	0.77	0.72	-0.21	0.91	0.46	-0.09	0.79	0.96	-0.23	0.77	0.31	0.05	0.82	0.39	0	0.71	0.64	0.11	0.68	0.66	0.14	0.82	0.84	-0.26
15:11848469:11848604:-@15:11846382|11846385:11846298:-	A3SS	ENSMUSG00000022206	NA	NA	NA	0.61	0.53	-0.02	0.51	0.49	0.08	NA	NA	NA	NA	NA	NA	0.84	2.82	-0.34	NA	NA	NA	NA	NA	NA	NA	NA	NA	NA	NA	NA	NA	NA	NA	NA	NA	NA
7:80860920:80861077:+@7:80863165|80863168:80863671:+	A3SS	ENSMUSG00000038797	0.57	0.92	-0.19	0.43	0.57	-0.01	0.53	0.8	-0.11	0.64	1.02	-0.22	0.53	0.66	-0.11	0.66	1.23	-0.28	0.74	1.99	-0.32	0.54	0.85	-0.16	0.5	0.59	-0.12	0.62	1.02	-0.24	0.72	3.41	-0.34	0.58	0.75	-0.16
4:11599676:11599901:+@4:11601551|11601633:11601758:+	A3SS	ENSMUSG00000078773	0.62	0.69	0.14	0.75	0.3	-0.01	0.69	0.35	0.05	0.68	0.43	0.06	0.73	0.37	0.01	0.68	0.4	0.08	0.61	0.6	0.13	0.51	1.78	0.25	0.8	0.25	-0.04	0.83	0.36	-0.07	0.63	0.59	0.13	0.64	0.48	0.1
8:122899979:122900149:-@8:122899804|122899807:122899604:-	A3SS	ENSMUSG00000035569	0.99	0.06	-0.01	0.98	0.37	-0.05	0.96	0.12	-0.03	0.97	0.28	-0.04	0.96	0.11	-0.03	0.97	0.05	0.01	0.96	0.15	-0.03	0.95	0.1	0.03	0.95	0.1	0.03	0.98	0.04	0	0.93	0.24	0.05	0.98	0.36	-0.05
2:170515739:170515846:+@2:170516550|170516562:170516690:+	A3SS	ENSMUSG00000052033	1	0	-0.01	0.99	0	0	0.99	0	0	0.99	0	0	0.99	0	0	0.99	0	0	0.99	0	0	0.99	0	0	0.99	0	0	1	0	-0.01	0.99	0	0	0.99	0	0
2:131520412:131521171:+@2:131522059|131522148:131522219:+	A3SS	ENSMUSG00000027333	0.96	0.09	0.01	0.95	0.11	0	0.89	0.19	0.06	0.95	0.09	0	0.93	0.13	0.02	0.94	0.1	0.03	0.87	0.23	0.08	0.9	0.3	0.07	0.92	0.15	0.05	0.93	0.15	0.04	0.96	0.08	0.01	0.96	0.11	-0.01
11:5797024:5797175:+@11:5797275|5797284:5797335:+	A3SS	ENSMUSG00000020476	0.07	0.15	0.01	0.2	0.29	-0.01	0.27	0.42	-0.08	0.1	0.37	0.09	0.2	0.29	-0.01	0.23	0.94	-0.15	0.31	0.51	-0.12	0.23	0.57	-0.15	0.41	3.44	-0.33	0.13	0.22	-0.05	0.17	0.36	-0.09	0.3	0.38	-0.11
[truncated: 19,970 more rows]

## Sheet: day3
event	event_type	geneID	e3P2-d3_samp2_post_mean	e3P2-d3_bayesF	e3P2-d3_diff	e2P2-d3_samp2_post_mean	e2P2-d3_bayesF	e2P2-d3_diff
[truncated: 21,537 more rows]

[truncated: 4 more sheets: day6, day9, day12, iPSC]
