# Supplementary material for: SRSF3 promotes pluripotency through Nanog mRNA export and coordination of the pluripotency gene expression program
Source: eLife. 2018 May 9;7:e37419. doi: 10.7554/eLife.37419 (PMC5963917; doi:10.7554/eLife.37419)
Supplement: Figure 5—source data 3. [file elife-37419-fig5-data3.xlsx]

## Sheet: Legend
Figure 5 – Source Data 3. Alternative splicing events between consecutive time points during reprogramming. MISO was applied to analyse the alternative splicing changes during reprogramming. The table contains all pairwise comparisons between consecutive time points.

## Sheet: MISO_reprog_seq
event	event_type	geneID	e3P2-d6_samp2_post_mean	e3P2-d6_bayesF	e3P2-d6_diff	e3P2-iPSp1_samp2_post_mean	e3P2-iPSp1_bayesF	e3P2-iPSp1_diff	e2P2-d3_samp2_post_mean	e2P2-d3_bayesF	e2P2-d3_diff	e3P2-iPSp8_samp2_post_mean	e3P2-iPSp8_bayesF	e3P2-iPSp8_diff	e2P2-iPSp1_samp2_post_mean	e2P2-iPSp1_bayesF	e2P2-iPSp1_diff	e2P2-iPSp8_samp2_post_mean	e2P2-iPSp8_bayesF	e2P2-iPSp8_diff	e2P2-d12_samp2_post_mean	e2P2-d12_bayesF	e2P2-d12_diff	e2P2-d6_samp2_post_mean	e2P2-d6_bayesF	e2P2-d6_diff	e2P2-d9_samp2_post_mean	e2P2-d9_bayesF	e2P2-d9_diff	e3P2-d9_samp2_post_mean	e3P2-d9_bayesF	e3P2-d9_diff	e3P2-d3_samp2_post_mean	e3P2-d3_bayesF	e3P2-d3_diff	e3P2-d12_samp2_post_mean	e3P2-d12_bayesF	e3P2-d12_diff
11:89044240:89044311:-@11:89042285|89042289:89042162:-	A3SS	ENSMUSG00000000276	0.62	1.14	0.29	0.8	0.6	-0.15	0.81	0.47	0	0.74	0.32	0.06	0.77	0.61	-0.13	0.52	1.43	0.25	0.64	1.09	0.02	0.63	0.82	0.18	0.66	0.74	-0.03	0.76	0.84	-0.14	0.91	0.42	-0.09	0.65	0.73	0.11
19:5609236:5609372:-@19:5608802:5608957:-@19:5608638:5608712:-	SE	ENSMUSG00000024926	0.33	0.33	-0.07	0.31	0.2	0.03	0.27	0.2	-0.01	0.38	0.3	-0.07	0.39	0.36	-0.08	0.47	0.36	-0.08	0.31	0.79	0.15	0.34	0.26	-0.07	0.46	0.55	-0.12	0.44	0.45	-0.11	0.26	0.34	0.08	0.34	0.45	0.1
7:45134026:45133882|45133898:-@7:45132228:45132412:-	A5SS	ENSMUSG00000074129,ENSMUSG00000089989	NA	NA	NA	NA	NA	NA	NA	NA	NA	NA	NA	NA	0.82	0.54	-0.11	0.54	1.13	0.28	NA	NA	NA	NA	NA	NA	NA	NA	NA	NA	NA	NA	NA	NA	NA	NA	NA	NA
11:120047145:120046586|120046869:-@11:120021402:120021535:-	A5SS	ENSMUSG00000025375	0.71	1.16	-0.27	0.26	0.59	0.07	NA	NA	NA	0.35	0.57	-0.09	0.7	3.9	-0.5	0.69	0.58	0.01	0.2	21.39	0.54	0.21	3.09	0.38	0.74	18.6	-0.53	0.43	1.35	0.28	NA	NA	NA	0.33	0.6	0.1
9:99629843:99629962:+@9:99632637:99632748:+@9:99637347:99637922:+	SE	ENSMUSG00000037784	0.95	0.45	-0.07	0.83	0.25	0.04	0.83	0.21	0.04	0.83	0.31	0	0.85	0.26	-0.02	0.74	0.43	0.11	0.83	0.19	0.04	0.86	0.16	-0.03	0.87	0.14	-0.01	0.84	1.15	0.11	0.88	0.38	-0.09	0.87	0.21	-0.03
5:81771584:81771680:+@5:81787436:81787564:+@5:81794264:81795347:+	SE	ENSMUSG00000037605	NA	NA	NA	NA	NA	NA	NA	NA	NA	NA	NA	NA	NA	NA	NA	NA	NA	NA	NA	NA	NA	NA	NA	NA	NA	NA	NA	NA	NA	NA	0.54	1.72	-0.46	NA	NA	NA
2:152847964:152848297:+@2:152848377:152848511:+@2:152854921:152855002:+	SE	ENSMUSG00000027469	0.03	0.05	-0.01	0.02	0.18	0.03	0.03	0.04	0	0.03	0.05	-0.01	0.01	0.05	0.02	0.02	0.05	-0.01	0.03	0.05	-0.01	0.01	0.07	0.02	0.02	0.05	-0.01	0.02	0.06	0.01	0.02	0.06	0.01	0.05	0.09	-0.03
11:50158662:50158757|50158760:+@11:50159643:50159711:+	A5SS	ENSMUSG00000036644	0.95	0.18	-0.06	0.87	0.31	-0.04	0.94	0.17	0.01	0.85	0.31	0.02	0.8	0.5	0.05	0.77	0.57	0.03	0.85	0.23	0.04	0.92	0.17	0.02	0.89	0.22	0.03	0.87	0.23	0.08	0.89	0.22	0.04	0.83	0.51	0.04
17:85618057:85618396:-@17:85617282:85617634:-@17:85615594:85615743:-	SE	ENSMUSG00000093460	NA	NA	NA	NA	NA	NA	NA	NA	NA	NA	NA	NA	NA	NA	NA	NA	NA	NA	0.2	1.66	0.34	NA	NA	NA	0.54	2.24	-0.4	0.47	7.57	-0.4	NA	NA	NA	0.16	1.67	0.31
7:30566749-30566936:+@7:30567143-30567500:+	RI	ENSMUSG00000078765,ENSMUSG00000036826	0.43	0.5	0.09	0.87	1.61	-0.28	0.56	0.53	0.09	0.81	0.37	0.06	0.63	0.41	0.04	0.46	0.92	0.17	0.67	1.36	-0.23	0.49	0.49	0.07	0.44	0.38	0.05	0.71	2.06	-0.28	NA	NA	NA	0.59	0.54	0.12
11:3684614:3684745|3684748:+@11:3684838:3684892:+	A5SS	ENSMUSG00000034543	0.57	0.86	-0.2	0.55	0.71	-0.15	0.36	0.49	-0.04	0.61	0.52	-0.06	0.45	0.45	-0.03	0.59	0.64	-0.14	0.42	0.45	0.01	0.62	0.9	-0.26	0.43	0.84	0.19	0.4	0.7	0.17	0.37	0.8	-0.12	0.4	0.5	0
18:34276564:34276677:+@18:34279269:34279352:+@18:34289838:34289942:+	SE	ENSMUSG00000005871	0.96	0.13	-0.02	0.95	0.1	0.01	0.96	0.11	-0.02	0.95	0.16	0	0.96	0.1	0	0.92	0.15	0.04	0.96	0.11	0	0.96	0.1	0	0.96	0.08	0	0.94	0.15	0.02	0.94	0.12	0.01	0.96	0.11	-0.02
11:65807244:65807261:+@11:65807965:65808064:+@11:65814365:65814851:+	SE	ENSMUSG00000018347	0.12	0.19	-0.05	0.04	0.15	0.03	0.05	0.1	-0.03	0.15	0.43	-0.11	0.04	0.18	0.06	0.07	0.12	-0.03	0.1	0.23	0.04	0.05	0.11	0	0.14	0.44	-0.09	0.11	0.21	0.01	0.07	0.16	-0.03	0.07	0.2	0.04
2:181382487-181382544:+@2:181382616-181382703:+	RI	ENSMUSG00000090077,ENSMUSG00000027582	0.12	1.13	0.26	0.64	37.18	-0.54	0.45	1.21	-0.29	0.79	1	-0.15	0.31	0.49	-0.07	0.25	0.49	0.06	0.24	1	0.23	0.24	0.88	0.21	0.47	0.97	-0.23	0.21	0.39	-0.09	0.38	1.07	0.19	0.1	0.41	0.11
3:107894861:107894992:-@3:107894589:107894656:-@3:107894051:107894228:-	SE	ENSMUSG00000086968	0.47	0.65	0.04	NA	NA	NA	0.38	1.06	0.32	NA	NA	NA	NA	NA	NA	NA	NA	NA	0.43	0.56	-0.12	0.5	0.74	-0.12	0.31	0.72	0.19	0.26	0.87	0.21	0.51	0.82	-0.05	0.41	0.61	-0.15
X:73947050-73946935:-@X:73946847-73946710:-	RI	ENSMUSG00000031386	0.05	0.55	-0.04	0.04	0.16	0.03	0.03	0.05	0.01	0.07	0.09	-0.03	0.06	0.06	0	0.09	0.14	-0.03	0.06	0.13	0.03	0.03	0.04	0	0.09	2.32	-0.06	0.08	0.09	-0.03	0.01	0.81	0.05	0.07	0.06	0.01
19:45363734:45363886:+@19:45406545:45406586:+@19:45423133:45423240:+	SE	ENSMUSG00000025217	0.42	0.5	-0.08	0.25	0.47	0.11	0.21	0.39	-0.12	0.19	0.31	0.06	0.16	0.32	0.07	0.15	0.25	0.01	0.23	0.45	0.11	0.32	0.54	-0.11	0.34	0.4	-0.02	0.22	1.33	0.2	0.34	0.9	-0.22	0.36	0.71	-0.14
6:112759749:112759776:-@6:112754571:112754673:-@6:112750381:112750411:-@6:112749362:112749422:-	MXE	ENSMUSG00000030257	NA	NA	NA	0.63	0.99	-0.08	NA	NA	NA	0.55	0.86	0.08	0.65	0.9	-0.09	0.62	0.75	0.03	0.56	0.93	0.1	NA	NA	NA	0.66	1.05	-0.11	0.58	0.78	-0.02	NA	NA	NA	0.55	0.97	0.03
X:74240413:74240550:-@X:74240326|74240328:74240205:-	A3SS	ENSMUSG00000031328	1	0	0	1	0	0	1	0	0	0.99	0	0.01	1	0	0	1	0	0	1	0	0	1	0	0	1	0	0	1	0	0	1	0	0	1	0	0
11:58171794:58171842|58172021:+@11:58173033:58173150:+	A5SS	ENSMUSG00000020514	0.03	0.04	0.01	0.04	0.05	-0.01	0.04	0.05	0.01	0.05	0.06	-0.01	0.03	0.04	0.01	0.05	0.05	-0.02	0.04	0.05	0	0.02	0.07	0.02	0.04	0.05	-0.02	0.06	0.08	-0.03	0.04	0.06	-0.01	0.03	0.08	0.03
3:108663524:108663631:+@3:108667950|108667963:108668184:+	A3SS	ENSMUSG00000027884	0.02	0.03	0	0.03	0.07	-0.02	0.04	0.09	-0.02	0.03	0.06	0	0.05	0.1	-0.02	0.02	0.1	0.03	0.03	0.08	0	0.03	0.06	0.01	0.03	0.05	0	0.02	0.05	0	0.02	0.07	0.01	0.01	0.04	0.01
X:135839034:135839262:+@X:135839745|135839802:135839872:+	A3SS	ENSMUSG00000072966	0.48	0.78	0.11	0.71	0.62	-0.03	NA	NA	NA	0.74	0.52	-0.03	0.88	0.29	-0.04	0.66	0.82	0.22	0.84	0.48	-0.06	NA	NA	NA	0.78	0.45	0.05	0.79	1.7	-0.31	NA	NA	NA	0.68	0.64	0.11
11:49213590:49213642:+@11:49214223|49214526:49214654:+	A3SS	ENSMUSG00000046311	0.59	0.72	-0.03	0.63	0.89	-0.13	0.61	0.78	0.06	0.73	0.73	-0.1	0.77	0.64	-0.11	0.63	0.79	0.14	0.66	0.74	0.05	0.57	0.94	0.04	0.71	0.85	-0.14	0.71	0.79	-0.12	0.56	1.81	-0.32	0.5	0.99	0.21
3:154593717:154593815:-@3:154591084:154591155:-@3:154576520:154580291:-	SE	ENSMUSG00000047583	0.89	0.42	-0.11	0.82	0.45	0.01	0.72	0.8	0.19	0.65	0.73	0.17	0.84	0.55	-0.1	0.6	1.14	0.24	0.74	0.47	0.09	0.9	0.67	-0.18	0.83	0.38	0.07	0.84	0.32	0.05	0.78	0.51	0.03	0.83	0.29	0.01
19:46062144:46062290:+@19:46062402:46062494:+@19:46062612:46065480:+	SE	ENSMUSG00000055491	0.9	0.21	0.05	0.93	0.19	-0.01	0.93	0.16	0.03	0.95	0.11	-0.02	0.89	0.17	0	0.95	0.3	-0.06	0.89	0.23	-0.02	0.92	0.13	0.01	0.87	0.24	0.05	0.94	0.17	-0.04	0.95	0.31	-0.09	0.92	0.17	0.02
11:87109261:87109304:+@11:87116104|87116145:87116190:+	A3SS	ENSMUSG00000020492	0.43	0.77	0.09	0.5	1.16	-0.11	0.56	1.03	-0.22	0.48	0.9	0.02	0.38	0.95	0.15	0.5	0.97	-0.12	0.53	0.85	0	0.42	1.23	0.14	0.53	1.2	-0.11	0.55	1.17	-0.12	0.52	0.8	0	0.39	1.44	0.16
8:33343692-33343547:-@8:33343125-33342977:-	RI	ENSMUSG00000031583	0.06	0.71	-0.05	0.08	0.11	-0.03	0.03	0.04	0	0.06	0.14	0.02	0.04	0.11	0.03	0.12	0.5	-0.08	0.07	0.09	0	0.04	0.05	-0.01	0.07	0.13	-0.03	0.02	0.2	0.04	0.01	0.08	0.02	0.05	0.11	-0.03
8:123079414:123079539:+@8:123079969:123080131:+@8:123080637:123080810:+	SE	ENSMUSG00000000738,ENSMUSG00000092329	0.95	0.08	0.01	0.97	0.06	0.01	0.95	0.1	0.02	0.91	0.33	0.06	0.98	0.08	-0.02	0.91	0.26	0.07	0.96	0.09	-0.01	0.94	0.09	0.01	0.95	0.11	-0.01	0.95	0.11	0	0.96	0.07	0.01	0.98	0.12	-0.03
11:118410853:118411511:-@11:118410080:118410190:-@11:118408681:118408884:-	SE	ENSMUSG00000025575	0.02	0.03	0	0.05	0.07	0	0.03	0.05	0	0.04	0.09	0.01	0.03	0.05	-0.01	0.07	0.16	-0.04	0.02	0.08	0.02	0.08	0.48	-0.05	0.04	0.19	0.04	0.02	0.04	0	0.02	0.07	0.01	0.05	0.17	-0.03
17:74615220:74615330|74615357:+@17:74618436:74618563:+	A5SS	ENSMUSG00000024073	0.64	0.54	-0.1	0.6	0.18	0.02	0.58	1	-0.13	0.6	0.22	0	0.6	0.2	-0.03	0.55	0.27	0.05	0.57	0.19	-0.01	0.56	0.17	0.02	0.56	0.16	0	0.61	0.23	0.03	0.54	0.23	-0.02	0.62	0.19	-0.01
11:5032418:5032619:+@11:5033242:5033262:+@11:5033687:5033842:+	SE	ENSMUSG00000009090	0.01	0.03	0	0.01	0.04	0.01	0.01	0	-0.01	0.04	0.23	-0.03	0.01	0.03	0.01	0.01	0	0	0.02	0.04	0	0.01	0	0	0.02	0.03	-0.01	0.01	0.03	0	0.01	0.03	0	0.02	0.04	-0.01
4:155903311:155903467|155903513:+@4:155903751:155903858:+	A5SS	ENSMUSG00000029033	0.88	0.27	0.02	0.86	0.29	0.05	0.91	0.19	0.05	0.81	0.43	0.05	0.92	0.38	-0.1	NA	NA	NA	0.82	0.39	0.08	0.8	0.4	0.11	0.9	0.51	-0.1	0.9	0.24	-0.02	0.9	0.18	0.07	0.91	0.19	-0.01
11:88188783:88188841|88188850:+@11:88190055:88190125:+	A5SS	ENSMUSG00000018378	0.21	0.61	-0.03	NA	NA	NA	0.17	3.52	0.54	NA	NA	NA	0.32	0.63	0.07	NA	NA	NA	0.39	1.11	0.03	0.3	0.55	-0.13	0.42	0.89	-0.12	0.73	4.28	-0.52	NA	NA	NA	0.26	3.18	0.47
13:49582747:49582813:+@13:49587634:49587809:+@13:49589462:49590415:+	SE	NA	0.69	0.6	0.03	0.81	1.29	-0.29	0.57	1.52	-0.32	0.61	0.72	0.2	0.9	0.4	-0.09	0.79	0.34	0.11	0.81	0.88	-0.12	0.78	0.84	-0.21	0.69	0.56	0.09	0.62	0.73	0.07	0.72	2.21	-0.4	0.52	0.83	0.1
2:149830901:149831077:+@2:149841003:149841061:+@2:149899418:149899975:+	SE	ENSMUSG00000074736	NA	NA	NA	NA	NA	NA	NA	NA	NA	0.45	0.67	-0.12	NA	NA	NA	0.47	0.89	-0.03	NA	NA	NA	NA	NA	NA	NA	NA	NA	NA	NA	NA	NA	NA	NA	NA	NA	NA
2:31675839:31675904:+@2:31676665|31676668:31676736:+	A3SS	ENSMUSG00000039356	NA	NA	NA	0.24	0.75	0.16	0.43	1.07	0.08	NA	NA	NA	NA	NA	NA	0.27	0.5	-0.06	NA	NA	NA	0.25	0.65	0.18	NA	NA	NA	NA	NA	NA	NA	NA	NA	NA	NA	NA
11:64992221:64992359:+@11:64992439|64992442:64992524:+	A3SS	ENSMUSG00000020549	0.98	0.06	0	0.97	0.13	-0.03	0.96	0.1	0	0.95	0.1	0.02	0.98	0.15	-0.05	0.95	0.09	0.03	0.93	0.12	0.04	0.95	0.16	0.01	0.97	0.12	-0.02	0.96	0.09	0.02	0.98	0.09	-0.04	0.94	0.12	0.02
11:98158469-98158329:-@11:98153125-98152155:-	RI	ENSMUSG00000018160	0.83	1.67	-0.11	0.78	0.14	-0.02	0.81	0.87	-0.09	0.8	0.14	-0.02	0.83	0.12	-0.01	0.9	0.41	-0.07	0.82	0.16	-0.03	0.79	0.12	0.02	0.79	0.11	0	0.81	0.12	0.02	0.72	0.17	-0.03	0.76	0.22	0.05
14:32092068:32092131:+@14:32095365:32095471:+@14:32096487:32096628:+	SE	ENSMUSG00000021906	0.86	0.4	-0.1	0.92	0.51	-0.13	0.85	0.41	-0.09	0.77	0.74	0.15	0.89	0.79	-0.15	0.81	0.3	0.08	0.74	0.52	0.09	0.75	0.42	0.1	0.83	0.5	-0.08	0.78	0.39	0.08	0.76	0.59	0.13	0.79	0.34	-0.01
6:21969278-21969435:+@6:21969914-21970107:+	RI	ENSMUSG00000029670	0.03	0.06	0.01	0.02	0.15	0.03	0.03	0.55	0.06	0.05	0.11	-0.03	0.04	0.05	0.01	0.06	0.06	-0.02	0.05	0.14	0.03	0.06	0.15	-0.03	0.08	0.08	-0.02	0.03	0.05	0	0.04	0.07	-0.01	0.05	0.1	-0.02
X:7769430-7769547:+@X:7770774-7770830:+	RI	ENSMUSG00000000134	0.01	0	0	0.02	0	0	0.04	4.41	-0.03	0.01	0	0.01	0.02	0	0	0.02	0	0	0.02	0	0	0.01	3.29	0.03	0.02	0.79	-0.01	0.02	0.14	-0.01	0.01	0	0	0.02	0	0
15:6424197:6424250:+@15:6429296:6429949:+@15:6430954:6431107:+	SE	ENSMUSG00000022150	0.71	0.57	0.08	0.65	0.76	-0.02	0.83	0.36	0.12	0.48	0.93	0.17	0.77	0.63	-0.09	NA	NA	NA	0.68	0.58	0.07	0.78	0.43	0.05	0.75	0.51	0.03	0.64	0.55	0.07	0.79	0.36	0.07	0.63	0.51	0.01
7:45810127:45810238:-@7:45808449|45808452:45808373:-	A3SS	ENSMUSG00000003269	0.11	0.21	-0.03	0.14	0.27	-0.05	0.14	0.31	0.01	0.32	0.77	-0.18	0.25	0.6	-0.15	0.24	0.47	0.01	0.1	0.2	-0.01	0.11	0.31	0.03	0.09	0.26	0.02	0.17	0.35	-0.06	0.08	0.17	-0.03	0.09	0.3	0.08
12:73907867:73908324:+@12:73926554|73926557:73926747:+	A3SS	ENSMUSG00000021109	0.28	0.41	0.08	0.25	0.18	0.04	0.31	0.14	-0.03	0.25	0.14	0	0.21	0.5	0.1	0.33	1.72	-0.12	0.31	0.18	-0.03	0.33	0.15	-0.02	0.28	0.22	0.05	0.26	0.15	0.02	0.36	0.4	-0.07	0.29	0.18	-0.03
5:8092340:8092406:-@5:8091365:8091422:-@5:8082146:8082269:-	SE	ENSMUSG00000040537	NA	NA	NA	0.18	0.49	0.06	NA	NA	NA	0.15	0.35	0.03	0.05	1.22	0.27	0.12	0.2	-0.07	0.32	0.57	-0.14	NA	NA	NA	NA	NA	NA	NA	NA	NA	NA	NA	NA	0.24	0.49	0.01
17:21840714:21840605|21840624:-@17:21823844:21823891:-	A5SS	ENSMUSG00000069743	NA	NA	NA	NA	NA	NA	NA	NA	NA	0.36	0.77	-0.13	NA	NA	NA	NA	NA	NA	NA	NA	NA	NA	NA	NA	NA	NA	NA	NA	NA	NA	NA	NA	NA	NA	NA	NA
2:20805585:20805662:+@2:20805775:20807373:+@2:20807902:20808024:+	SE	ENSMUSG00000036617	0.87	0.51	-0.11	0.92	16.62	-0.36	0.93	0.25	-0.05	0.81	0.4	0.11	0.94	0.35	-0.08	0.84	0.41	0.1	0.86	0.22	-0.01	0.89	0.21	0.04	0.85	0.25	0.04	0.89	0.24	-0.02	0.76	1.28	-0.26	0.56	25.81	0.33
19:61072434-61072497:+@19:61073389-61073529:+	RI	ENSMUSG00000003228	0.03	0.08	0.03	0.04	0.14	0.03	0.11	0.65	-0.09	NA	NA	NA	0.05	0.19	0.04	NA	NA	NA	0.09	0.11	0.02	0.09	0.14	0.02	0.11	0.14	-0.02	0.16	4.37	-0.13	0.06	0.11	-0.01	0.07	0.34	0.09
9:58229355:58229407:-@9:58221715:58221865:-@9:58217180:58220569:-	SE	NA	0.83	0.25	0.04	0.98	0.17	-0.07	0.95	0.11	-0.01	0.96	0.09	0.02	0.96	0.59	-0.14	0.98	0.07	-0.02	0.82	0.53	0.11	0.86	0.43	0.09	0.93	0.31	-0.07	0.93	0.47	-0.1	0.87	0.18	0.01	0.91	0.22	0.02
1:90203980:90204087:+@1:90209588:90209870:+@1:90213795:90215722:+	SE	ENSMUSG00000044337	0.03	0.09	0	0.04	0.06	-0.01	0.14	0.33	-0.1	0.11	0.2	-0.07	0.05	0.13	0.03	0.02	0.13	0.03	0.08	0.06	0	0.03	0.34	0.11	0.08	0.38	-0.05	0.03	0.04	0	0.03	0.1	0.01	0.03	0.04	0
11:68745317:68745419:+@11:68745935:68745964:+@11:68751942:68752034:+	SE	ENSMUSG00000020900	0.01	0	0	0.03	0.06	-0.02	0.02	0.03	-0.02	0.02	0.06	0.01	0.01	0.04	0.01	0.04	0.09	-0.03	0.02	0.05	-0.01	0.01	0.03	0.01	0.01	0.03	0	0.02	0.03	-0.01	0.01	0	-0.01	0.01	0.03	0.01
6:30088833:30088988:+@6:30089912|30089915:30090146:+	A3SS	ENSMUSG00000058440	0.53	0.26	0.06	0.63	0.22	-0.06	0.51	0.5	0.11	0.56	0.29	0.07	0.58	0.27	-0.06	0.53	0.22	0.05	0.52	0.25	-0.05	0.55	0.23	-0.04	0.47	0.31	0.08	0.53	0.22	0	0.59	0.24	0.04	0.57	0.23	-0.04
3:95004634:95004754:+@3:95005310:95005372:+@3:95005759:95006843:+	SE	ENSMUSG00000038861	0.01	0.05	0.01	0.02	0.04	-0.01	0.02	0.03	-0.01	0.03	0.06	-0.01	0.01	0.05	0.01	0.02	0.04	-0.01	0.02	0.05	0	0.01	0.05	0.01	0.02	0.04	-0.01	0.02	0.04	-0.01	0.02	0.04	-0.01	0.01	0.04	0.01
13:96501519:96501672:-@13:96496603:96496842:-@13:96495408:96495532:-	SE	ENSMUSG00000021668	0.93	0.13	0.02	0.91	0.17	0.02	0.88	0.5	0.09	0.9	0.24	0.01	0.91	0.22	0.04	0.94	0.13	-0.03	0.95	0.38	-0.07	0.88	0.22	0	0.88	0.18	0	0.93	0.14	0	0.95	0.1	0	0.93	0.13	0
13:96652096:96652236:-@13:96651856:96652014:-@13:96651010:96651164:-	SE	ENSMUSG00000021670	0.97	0.04	0.02	0.98	0.06	-0.01	0.97	0.05	0.01	0.98	0.05	0	0.98	0.05	-0.01	0.99	0.07	-0.01	0.97	0.05	0.01	0.99	0.1	-0.02	0.98	0.05	0.01	0.98	0.06	-0.01	0.99	0.05	-0.01	0.97	0.07	0.01
4:106591687:106591431|106591516:-@4:106590909:106591009:-	A5SS	ENSMUSG00000054362	NA	NA	NA	NA	NA	NA	NA	NA	NA	0.77	0.69	-0.11	NA	NA	NA	0.43	1.33	0.35	NA	NA	NA	NA	NA	NA	NA	NA	NA	NA	NA	NA	NA	NA	NA	NA	NA	NA
1:153445798:153445951:+@1:153447724:153447974:+@1:153448901:153449023:+	SE	ENSMUSG00000042708	0.52	1.01	0.04	0.58	0.63	-0.11	0.44	0.66	0.04	0.48	0.75	0.1	0.36	0.83	0.2	0.68	1.82	-0.32	0.56	0.87	-0.11	0.47	0.64	-0.03	0.45	0.67	0.02	0.31	1.06	0.21	0.56	0.54	0.06	0.47	0.97	-0.16
7:130601837:130601937:+@7:130621721:130626841:+@7:130663016:130663141:+	SE	ENSMUSG00000030852	0.84	0.74	-0.19	0.76	0.43	0.14	0.56	0.93	-0.07	0.67	0.79	0.09	0.59	0.8	0.19	0.56	0.52	0.03	0.78	0.53	-0.04	0.7	0.84	-0.14	0.74	0.55	-0.04	0.9	0.34	-0.06	0.65	0.96	-0.18	0.9	0.25	0
13:60760635-60761884:+@13:60762357-60763186:+	RI	NA	0.74	2.81	0.16	0.77	0.37	0.09	0.89	0.22	0	0.82	0.27	-0.05	0.68	0.84	0.12	0.8	0.7	-0.12	0.8	0.18	0	0.83	0.32	0.06	0.8	0.18	0.03	0.89	3.66	-0.15	0.9	2.3	-0.26	0.86	0.17	0.03
10:94748941:94749055:+@10:94750230|94750259:94750403:+	A3SS	ENSMUSG00000020024	0.04	0.07	-0.02	0.02	0.04	0	0.02	0.05	0	0.02	0.03	0	0.05	0.09	-0.01	0.04	0.08	0.01	0.04	0.07	0.01	0.03	0.05	-0.01	0.05	0.07	-0.02	0.02	0.08	0.02	0.02	0.05	0	0.02	0.05	0
9:53533966-53533865:-@9:53533772-53533660:-	RI	ENSMUSG00000034218	0.03	0.08	0.02	0.02	0.04	0	0.04	0.09	0.01	0.03	0.07	-0.01	0.02	0.07	0.02	0.02	0.05	0	0.04	0.07	0	0.08	0.15	-0.04	0.04	0.18	0.04	0.04	0.06	-0.01	0.05	0.1	-0.02	0.02	0.09	0.02
4:119244957-119244996:+@4:119245091-119245107:+	RI	ENSMUSG00000028641	0.56	1.07	0	0.64	0.95	-0.19	0.51	1.02	-0.11	0.46	1.5	0.18	0.53	0.71	0.08	0.5	1.38	0.03	0.61	1.17	-0.01	0.48	1.83	0.03	0.6	0.75	-0.12	0.5	0.98	0.06	0.56	0.95	-0.02	0.45	0.7	0.05
X:151803662:151803802:+@X:151804446:151804540:+@X:151806272:151806407:+	SE	ENSMUSG00000025261	0.48	0.55	0.13	0.32	0.33	0.06	0.36	0.4	-0.04	0.59	1.69	-0.27	0.39	0.42	-0.1	0.35	0.34	0.04	0.29	0.5	0.12	0.31	0.37	0.05	0.41	0.45	-0.1	0.31	0.63	0.17	0.61	8.98	-0.45	0.38	0.39	-0.07
3:60501252:60501423:+@3:60528756:60529804:+@3:60595594:60595764:+	SE	ENSMUSG00000027763	0.88	0.1	0.03	0.87	0.22	0.06	0.88	230.37	-0.13	0.85	0.21	0.02	0.86	0.54	0.09	0.9	0.23	-0.04	0.95	0.15	-0.03	0.87	0.09	0.01	0.92	0.28	-0.05	0.96	1.1	-0.08	0.91	2.74052e+08	-0.18	0.93	0.13	0.03
17:45413122:45413270:-@17:45412525:45412634:-@17:45411828:45411990:-	SE	ENSMUSG00000023932	0.02	0.03	-0.01	0.01	0.09	0.02	0.02	0.03	-0.01	0.02	0.06	-0.01	0.01	0.07	0.02	0.02	0.05	-0.01	0.03	0.04	-0.01	0.04	0.11	-0.02	0.02	0.07	0.02	0.04	0.18	-0.02	0.01	0	0	0.03	0.05	0.01
13:67724188:67724306:-@13:67721447:67721545:-@13:67710881:67711007:-	SE	ENSMUSG00000071281	0.05	0.11	0	0.06	0.1	-0.02	0.13	0.3	-0.08	0.09	0.15	-0.03	0.05	0.14	0.01	0.21	0.65	-0.16	0.06	0.15	0	0.03	0.36	0.1	0.06	0.11	-0.03	0.08	0.19	-0.03	0.05	0.18	0.05	0.04	0.14	0.04
2:79392943:79393185:-@2:79354922:79355064:-@2:79343217:79343291:-	SE	ENSMUSG00000075256	NA	NA	NA	0.48	0.85	0.04	NA	NA	NA	0.64	1	-0.16	NA	NA	NA	0.35	1.36	0.15	NA	NA	NA	NA	NA	NA	NA	NA	NA	NA	NA	NA	NA	NA	NA	NA	NA	NA
7:78895927:78896014:+@7:78902230|78902344:78902830:+	A3SS	ENSMUSG00000030609	0.36	0.15	-0.04	0.39	0.19	-0.05	0.33	0.15	0.04	0.49	1.88	-0.1	0.41	3.15	-0.1	0.57	380.66	-0.16	0.31	0.1	0.01	0.34	0.08	-0.01	0.32	0.1	0.02	0.34	0.11	0.02	0.32	0.44	0.06	0.34	0.09	0
11:102399888:102400045:+@11:102400661:102400798:+@11:102400894:102401000:+	SE	ENSMUSG00000006575	0.89	0.72	-0.21	0.95	0.18	-0.04	NA	NA	NA	0.87	0.29	0.08	0.95	0.2	-0.06	0.98	0.1	-0.03	0.89	0.2	0.02	NA	NA	NA	0.91	0.25	0	0.89	0.31	0	0.68	0.78	0.06	0.91	0.23	-0.02
4:129121835:129122036:-@4:129121570:129121667:-@4:129121222:129121302:-@4:129118364:129118762:-	MXE	ENSMUSG00000028785	NA	NA	NA	NA	NA	NA	NA	NA	NA	0.46	0.98	-0.17	NA	NA	NA	0.37	1.05	0.13	NA	NA	NA	NA	NA	NA	NA	NA	NA	NA	NA	NA	NA	NA	NA	NA	NA	NA
5:138617055:138617167:-@5:138616559|138616614:138616470:-	A3SS	ENSMUSG00000058291	0.17	0.63	0.11	0.2	0.4	-0.13	0.15	0.41	0.03	0.23	0.48	-0.03	0.39	0.77	-0.11	0.1	0.88	0.29	0.28	0.75	-0.2	0.09	0.24	0.06	0.08	0.2	0.01	0.13	0.31	0.04	0.28	0.62	-0.16	0.07	0.26	0.06
17:56012416:56012492:+@17:56014941|56015028:56015109:+	A3SS	ENSMUSG00000003199	0.95	0.14	-0.02	0.91	0.18	0.03	0.91	0.2	0	0.91	0.22	0	0.91	0.19	0.01	0.93	0.19	-0.02	0.92	0.17	0.03	0.95	0.16	-0.04	0.95	0.12	0	0.94	0.12	0.01	0.93	0.22	-0.03	0.94	0.11	0
8:20589327:20589984:+@8:20592211:20592258:+@8:20592366:20592962:+	SE	NA	0.12	1.13	0.34	0.3	0.6	-0.17	0.24	0.58	-0.08	0.32	0.89	-0.02	0.28	0.56	-0.14	0.42	0.84	-0.14	0.14	0.28	-0.03	0.15	0.52	0.09	0.11	0.32	0.04	0.13	0.25	-0.01	0.46	1.01	-0.18	0.13	0.42	0
16:14466104-14466230:+@16:14466997-14467098:+	RI	ENSMUSG00000023088	0.06	0.42	-0.04	0.03	2.42	0.06	0.03	1.21	-0.02	0.03	0	0	0.04	20.94	0.11	0.03	0.03	0.01	0.15	0.34	-0.07	0.04	0.03	-0.01	0.08	0.57	-0.04	0.06	0.05	0	0.02	0.15	-0.01	0.09	0.11	-0.03
9:4308694:4308919:-@9:4303094:4303215:-@9:4302470:4302631:-	SE	ENSMUSG00000025894	0.91	0.11	-0.02	0.89	0.09	-0.01	0.91	0.1	-0.02	0.92	0.12	-0.03	0.89	0.16	0.04	0.92	0.12	-0.03	0.93	0.12	-0.02	0.91	0.1	0	0.91	0.09	0	0.85	0.23	0.06	0.89	0.13	0.02	0.88	0.16	-0.03
7:44542765:44542878:-@7:44542250|44542409:44542104:-	A3SS	ENSMUSG00000038644	0.02	0.03	-0.01	0.02	0.06	0.02	0.02	0.05	0.01	0.03	0.04	-0.01	0.03	0.11	0.03	0.03	0.03	0	0.06	0.14	-0.03	0.02	0.03	0	0.03	0.04	-0.01	0.05	0.21	-0.03	0.01	0.06	0.02	0.04	0.05	0.01
2:175380780:175380840:+@2:175381994|175383642:175385279:+	A3SS	NA	0.86	0.61	-0.12	0.86	0.68	-0.1	0.82	0.33	-0.09	0.96	1.31	-0.1	0.91	0.18	-0.02	0.91	0.15	0	0.89	0.24	-0.06	0.89	0.32	-0.07	0.83	0.24	0.06	0.86	0.16	0	0.74	0.27	0	0.76	0.57	0.1
7:44880104-44879927:-@7:44879514-44879391:-	RI	ENSMUSG00000002968	0.07	0.06	0.01	0.09	4.94	0.08	0.08	0.26	-0.03	0.19	21.34	-0.1	0.08	157.08	0.11	0.11	0.12	-0.03	0.19	26.11	-0.1	0.07	0.05	0.01	0.09	0.08	-0.02	0.09	0.08	-0.02	0.08	0.33	-0.04	0.17	4.72	-0.08
8:123245944:123246073:-@8:123245507:123245712:-@8:123245114:123245210:-	SE	ENSMUSG00000001062	0.86	0.39	-0.07	0.67	0.56	0.17	0.8	0.39	0.04	0.78	0.67	-0.11	0.77	0.48	-0.03	0.67	0.68	0.1	0.74	0.57	0.03	0.68	0.64	0.12	0.77	0.61	-0.09	0.84	0.34	0.02	0.79	0.35	0.01	0.84	0.48	0
8:70186776-70185292:-@8:70185225-70184340:-	RI	ENSMUSG00000002346	0.74	0.51	-0.02	0.3	2.14	0.35	0.34	0.8	-0.04	0.66	1.46	-0.36	0.59	0.77	0.03	0.39	1.23	0.2	0.62	1.53	-0.31	0.31	0.59	0.03	0.31	0.64	0	0.38	1.82	0.36	0.72	0.59	0.08	0.65	1.38	-0.27
6:99162839:99163029:-@6:99075949|99076045:99075854:-	A3SS	ENSMUSG00000030067	0.86	0.44	-0.1	0.71	0.54	0.16	0.77	0.52	0.16	0.82	0.63	-0.11	0.81	0.34	0.13	0.7	0.8	0.11	0.94	0.16	-0.03	0.9	0.43	-0.13	0.91	0.24	-0.01	0.91	0.29	-0.05	0.76	0.43	0.09	0.87	0.29	0.04
11:78075722:78075834:-@11:78075391:78075639:-@11:78074478:78074627:-	SE	ENSMUSG00000020832	0.92	0.15	0.03	0.92	0.16	0.04	0.93	0.16	0	0.93	0.16	-0.01	0.97	0.19	-0.07	0.95	0.12	0.02	0.9	0.23	0.03	0.93	0.19	0	0.93	0.17	0	0.91	0.18	0.01	0.95	0.11	0	0.96	0.19	-0.05
2:76555014:76555117:+@2:76555890:76555982:+@2:76560186:76560260:+@2:76564784:76564949:+	MXE	ENSMUSG00000042359	0.4	0.42	0.04	0.57	0.71	-0.15	0.69	0.58	0.04	0.48	0.97	0.09	0.59	1.1	-0.04	0.3	1.36	0.29	0.55	0.75	-0.16	0.65	0.35	0.04	0.39	1.17	0.26	0.47	0.52	-0.07	NA	NA	NA	0.42	0.66	0.05
10:67275570:67275654:-@10:67271400:67271446:-@10:67270106:67270146:-	SE	ENSMUSG00000075000	NA	NA	NA	NA	NA	NA	NA	NA	NA	NA	NA	NA	0.29	0.7	-0.09	NA	NA	NA	NA	NA	NA	NA	NA	NA	NA	NA	NA	NA	NA	NA	NA	NA	NA	NA	NA	NA
7:127848569-127848667:+@7:127848751-127849019:+	RI	ENSMUSG00000030805	0.33	0.34	-0.07	0.26	0.28	0.06	0.21	0.2	0.01	0.31	0.32	-0.05	0.34	0.46	0.11	0.34	0.29	0	0.45	0.27	-0.03	0.4	1.35	-0.19	0.42	0.28	-0.02	0.38	0.31	-0.05	0.26	0.27	-0.04	0.32	0.3	0.06
15:75901132:75901255:-@15:75900691:75900762:-@15:75897226:75897282:-	SE	ENSMUSG00000055762	0.97	0.06	0.01	0.99	0.04	0	0.98	0.07	-0.02	0.98	0.03	0.01	0.99	0.05	-0.01	0.98	0.03	0.01	0.98	0.05	0	0.95	0.13	0.03	0.98	0.1	-0.03	0.98	0.08	-0.01	0.98	0.04	-0.01	0.99	0.04	-0.01
3:90257117-90257218:+@3:90257295-90257411:+	RI	ENSMUSG00000027936	0.26	1.2	0.26	0.56	0.78	-0.15	0.08	4.49	0.38	0.63	0.68	-0.07	0.18	0.37	0.09	0.24	0.29	-0.06	0.27	1.26	0.24	0.3	1.03	-0.22	0.51	0.83	-0.21	0.42	0.62	-0.16	0.52	1.59	-0.33	0.41	0.61	0.01
X:150651458-150651416:-@X:150651039-150650977:-	RI	ENSMUSG00000025272	NA	NA	NA	0.46	1.1	0.07	NA	NA	NA	0.58	0.92	-0.12	0.2	1.33	0.31	0.55	1.4	-0.35	0.51	0.84	0.08	NA	NA	NA	0.59	0.75	-0.04	0.26	1.99	0.31	NA	NA	NA	0.53	0.91	-0.27
15:53860104:53860282:-@15:53719615:53719744:-@15:53658350:53658490:-	SE	ENSMUSG00000058656	0.63	0.9	0.19	0.73	0.63	-0.04	0.78	0.58	-0.16	0.67	0.7	0.06	0.81	0.48	-0.05	0.82	0.43	-0.01	0.76	0.52	0.01	0.8	0.54	-0.02	0.77	0.51	0.03	0.55	0.79	0.08	0.82	1.47	-0.31	0.69	0.98	-0.14
4:44025449:44025560:+@4:44031400:44031435:+@4:44032401:44032846:+	SE	ENSMUSG00000028478	0	0	0	0	0	0	0	0	0	0	0	0	0	0	0.01	0	0	0	0.01	0	-0.01	0.01	0	-0.01	0	0	0.01	0	0	0	0	0	0	0	0	0
16:25884811:25884955:+@16:25886206:25886299:+@16:25889008:25892088:+	SE	ENSMUSG00000022510	NA	NA	NA	0.6	0.78	0.12	NA	NA	NA	NA	NA	NA	0.45	0.9	-0.06	NA	NA	NA	0.39	1.14	0.16	NA	NA	NA	NA	NA	NA	NA	NA	NA	NA	NA	NA	0.72	1.05	-0.19
2:144534299:144534376|144534411:+@2:144535941:144536084:+	A5SS	ENSMUSG00000027427	0.92	0.19	0.01	0.95	0.65	-0.16	0.86	0.35	0.07	0.91	0.17	0.04	0.89	0.36	-0.08	0.87	0.24	0.02	0.81	0.38	0.1	0.94	0.3	-0.08	0.91	0.15	0.03	0.89	0.25	0.03	0.93	0.18	0	0.79	0.4	0.1
8:70598120-70598013:-@8:70597768-70597491:-	RI	ENSMUSG00000070003	0.16	0.21	0.04	0.29	1000000000000	-0.18	0.19	0.11	-0.02	0.31	0.13	-0.02	0.31	36316	-0.16	0.27	0.18	0.04	0.15	0.07	-0.01	0.13	0.41	0.06	0.14	0.06	-0.01	0.1	1.3	0.06	0.2	0.13	-0.03	0.11	0.05	-0.01
7:130742130:130742301:+@7:130743544:130743684:+@7:130751190:130751333:+	SE	ENSMUSG00000030852	0.01	0	0	0.01	0	0	0.01	0.04	0.01	0.01	0	0	0.01	0.03	0.01	0.01	0	0	0.02	0.07	0.01	0.03	0.12	-0.02	0.03	0.05	0	0.02	0.05	-0.01	0.01	0.09	0.03	0.01	0.06	0.01
12:65043232:65043357:+@12:65043715:65043877:+@12:65044006:65044124:+	SE	ENSMUSG00000035597	0.35	1.74	-0.16	0.17	0.42	0.08	0.22	0.23	-0.06	0.15	0.17	0.02	0.12	8.53	0.18	0.15	0.13	-0.03	0.3	0.38	0.09	0.34	0.79	-0.12	0.39	0.27	-0.05	0.41	0.33	-0.06	0.19	0.26	0.06	0.25	1.12	0.16
5:122381190-122381305:+@5:122381398-122381494:+	RI	ENSMUSG00000029464	0.05	0.08	-0.01	0.04	0.06	0.01	0.03	0.06	0.01	0.07	0.15	-0.03	0.05	0.1	-0.01	0.08	0.14	-0.03	0.04	0.9	0.07	0.04	0.05	-0.01	0.11	1.08	-0.07	0.12	0.36	-0.07	0.04	0.05	-0.01	0.05	0.35	0.07
19:6341459:6341516:+@19:6341744|6341767:6341834:+	A3SS	ENSMUSG00000024948	NA	NA	NA	NA	NA	NA	NA	NA	NA	NA	NA	NA	NA	NA	NA	0.65	0.57	-0.05	NA	NA	NA	NA	NA	NA	NA	NA	NA	NA	NA	NA	NA	NA	NA	NA	NA	NA
2:132564627:132564711:-@2:132558607:132558682:-@2:132556935:132556976:-	SE	ENSMUSG00000027346	0.72	0.76	0.01	0.77	0.66	-0.08	0.72	0.92	0.02	0.66	1.02	0.11	0.8	0.59	-0.1	0.73	0.66	0.07	0.7	0.62	0.05	0.57	0.9	0.15	0.75	1.07	-0.18	0.71	0.79	0.01	0.73	0.65	-0.03	0.69	0.59	0.02
11:75631020:75631197:+@11:75633069|75633104:75633176:+	A3SS	ENSMUSG00000006127	0.97	0.13	-0.03	0.92	0.17	0.03	0.84	0.32	0.09	0.87	0.22	0.05	0.95	0.09	0.01	0.95	0.12	0	0.96	0.08	0.01	0.95	0.37	-0.11	0.97	0.1	-0.02	0.95	0.09	0.02	0.94	0.16	-0.01	0.95	0.12	0
9:123717526:123717557:-@9:123715420|123715424:123715300:-	A3SS	ENSMUSG00000025245	0.86	0.45	-0.07	0.89	0.41	-0.06	0.7	0.7	0.22	0.63	1.32	0.26	0.9	0.51	-0.12	0.9	0.22	0	0.78	0.45	0.1	0.89	0.61	-0.19	0.88	0.34	0.01	0.71	0.51	0.15	0.79	0.63	0.16	0.83	0.66	-0.12
11:53692113:53692319:-@11:53688095:53688277:-@11:53686150:53686307:-@11:53684126:53684301:-	MXE	ENSMUSG00000020380	0.41	0.17	0.04	0.42	0.29	0.07	0.46	0.15	0	0.48	0.26	-0.06	0.5	0.15	0.03	0.53	0.12	-0.03	0.53	0.16	-0.02	0.45	0.14	0.01	0.51	0.29	-0.06	0.57	3.44	-0.16	0.45	0.19	-0.04	0.49	0.34	0.08
2:36127251:36127125|36127181:-@2:36122852:36122938:-	A5SS	ENSMUSG00000026889	0.91	0.26	-0.01	0.89	0.27	0	0.85	0.26	0.03	0.88	0.24	0.01	0.91	0.24	-0.01	0.87	0.29	0.04	0.9	0.2	-0.01	0.85	0.37	0	0.89	0.33	-0.04	0.88	0.27	0.03	0.9	0.24	-0.02	0.89	0.22	-0.01
10:53647572:53647756:-@10:53646983:53647129:-@10:53640945:53641062:-	SE	ENSMUSG00000019856	NA	NA	NA	NA	NA	NA	NA	NA	NA	0.91	0.21	0.02	NA	NA	NA	0.84	0.44	-0.06	NA	NA	NA	NA	NA	NA	NA	NA	NA	NA	NA	NA	NA	NA	NA	NA	NA	NA
17:74489493:74489794:+@17:74490481:74490712:+@17:74492346:74492505:+	SE	ENSMUSG00000024072	0.03	0.03	0	0.02	0	-0.01	0.02	0.03	-0.01	0.02	0	0	0.01	0.09	0.02	0.02	0.04	-0.01	0.03	0.08	0.02	0.04	0.11	-0.02	0.05	0.05	-0.01	0.05	0.07	-0.02	0.03	0.09	-0.02	0.01	0.17	0.04
5:122047571:122047825:-@5:122043770:122043844:-@5:121924805:121924915:-	SE	ENSMUSG00000042589	NA	NA	NA	0.61	0.78	0.03	NA	NA	NA	0.78	0.75	-0.17	0.64	0.81	0.14	0.51	1	0.13	0.78	0.61	-0.02	NA	NA	NA	0.76	0.68	-0.07	0.67	0.9	-0.19	NA	NA	NA	0.64	0.61	0.03
X:102532403:102532518:-@X:102532077:102532115:-@X:102520754:102520924:-	SE	ENSMUSG00000034055	0.34	1.42	0.23	0.64	0.88	0.03	0.49	1.67	0.06	0.53	0.96	0.11	0.42	1.14	-0.16	0.18	1.05	0.24	0.26	1.16	0.15	0.52	1.32	-0.03	0.41	1.03	0.11	NA	NA	NA	0.57	0.77	-0.03	NA	NA	NA
11:80378034:80377754|80377842:-@11:80376803:80376883:-	A5SS	ENSMUSG00000057181	0.02	0.04	-0.01	0.02	0.04	-0.01	0.03	0.05	-0.01	0.02	0.05	0	0.01	0.03	0	0.02	0.04	-0.01	0.01	0.07	0.02	0.03	0.06	0	0.03	0.06	0	0.03	0.05	-0.01	0.01	0	0	0.01	0.08	0.02
6:83523168:83523278:-@6:83522900|83522927:83522816:-	A3SS	ENSMUSG00000059430	0.02	0.04	-0.01	0.03	0.06	-0.01	0.01	0	-0.01	NA	NA	NA	0.09	0.18	-0.07	NA	NA	NA	0.02	0.03	0	0.02	0.03	-0.01	0.02	0.04	0	0.02	0.07	0	0.01	0	0	0.02	0.06	0
5:129884183-129883934:-@5:129882579-129882429:-	RI	ENSMUSG00000070493,ENSMUSG00000025537	0.01	0	0	0.01	0	0	0.01	0	0	0.01	0	0	0.01	0	0.01	0.01	0	0	0.02	0	0	0.01	0	0	0.02	1000000000000	-0.01	0.01	0	0	0.01	0	0	0.01	0	0
8:70177241:70177338:+@8:70177452|70177527:70177608:+	A3SS	ENSMUSG00000002342	0.91	0.2	-0.01	0.91	0.19	0.01	0.9	0.22	0.03	0.87	0.27	0.04	0.88	0.24	0.04	0.91	0.22	-0.03	0.92	0.19	-0.02	0.91	0.24	-0.01	0.9	0.28	0.01	0.87	0.25	0.04	0.9	0.21	0.01	0.92	0.21	-0.05
18:10647726:10647891:-@18:10645223|10645235:10644413:-	A3SS	ENSMUSG00000002475	NA	NA	NA	NA	NA	NA	NA	NA	NA	0.58	0.74	0.1	NA	NA	NA	NA	NA	NA	NA	NA	NA	NA	NA	NA	NA	NA	NA	NA	NA	NA	NA	NA	NA	NA	NA	NA
11:70970200:70970587:+@11:70970853:70971094:+@11:70971764:70971934:+	SE	NA	0.03	0.22	0.05	0.03	0.05	-0.01	0.05	0.33	-0.04	0.04	0.06	-0.01	0.04	0.22	0.04	0.04	0.06	0	0.08	0.24	-0.04	0.03	0.11	0.02	0.04	0.06	-0.01	0.03	0.04	0	0.08	0.26	-0.06	0.02	0.04	0.01
3:129934625:129934700:-@3:129933583:129933753:-@3:129926365:129926469:-	SE	ENSMUSG00000027994	0.79	0.42	0.02	0.69	0.88	-0.02	0.78	0.4	0.14	NA	NA	NA	NA	NA	NA	NA	NA	NA	NA	NA	NA	0.71	0.73	0.07	0.78	0.56	-0.07	NA	NA	NA	0.81	0.4	0.13	NA	NA	NA
5:32863701:32863743:+@5:32864577|32864583:32864699:+	A3SS	ENSMUSG00000037426	0.7	0.83	-0.18	0.37	5.61	0.53	NA	NA	NA	0.75	1.65	-0.38	0.82	0.45	0.02	0.66	0.65	0.16	0.84	0.39	-0.04	NA	NA	NA	0.8	1.01	-0.14	0.65	0.78	0.05	0.52	0.96	0.24	0.9	0.62	-0.25
4:155249966-155250062:+@4:155250507-155250650:+	RI	ENSMUSG00000073684	0.89	1.36	-0.22	0.67	1.17	0.17	0.72	0.55	0.13	0.55	1.02	0.12	0.81	0.37	0.01	0.77	0.41	0.04	0.82	0.39	0.02	0.86	0.47	-0.14	0.84	0.31	0.02	0.81	0.55	0.08	0.67	1.06	0.18	0.84	0.35	-0.03
7:127800609:127800714:+@7:127801075|127801127:127801246:+	A3SS	ENSMUSG00000042289	0.93	2.11	-0.2	0.81	0.29	0.06	0.6	1.17	0.25	0.81	0.34	0	0.84	0.24	-0.01	0.81	0.29	0.03	0.83	0.22	0.03	0.76	0.71	-0.16	0.86	0.47	-0.1	0.72	2.86	0.21	0.73	0.32	0.02	0.87	0.74	-0.15
3:62458373:62458440:+@3:62459610:62459714:+@3:62460204:62462221:+	SE	ENSMUSG00000036885	0.8	0.7	-0.04	0.74	0.82	0.19	0.81	0.54	-0.04	0.79	0.49	-0.05	0.77	0.33	0.06	0.59	0.84	0.18	0.83	0.33	0.05	0.54	1.14	0.27	0.88	5.05	-0.34	0.91	0.37	-0.11	0.76	0.76	-0.11	0.93	0.2	-0.02
3:69859831:69859896:-@3:69859420:69859450:-@3:69838081:69838175:-	SE	ENSMUSG00000043461	0.2	0.36	-0.02	NA	NA	NA	NA	NA	NA	NA	NA	NA	NA	NA	NA	NA	NA	NA	NA	NA	NA	0.29	0.65	0.06	NA	NA	NA	0.33	0.64	-0.13	NA	NA	NA	0.36	0.7	-0.03
2:132385256:132385447:-@2:132381172:132381750:-@2:132370329:132374090:-	SE	NA	NA	NA	NA	NA	NA	NA	NA	NA	NA	0.75	0.86	-0.15	NA	NA	NA	NA	NA	NA	NA	NA	NA	NA	NA	NA	NA	NA	NA	NA	NA	NA	NA	NA	NA	NA	NA	NA
2:165875705:165875775:-@2:165852868:165852879:-@2:165852000:165852148:-	SE	ENSMUSG00000039671	0.06	0.1	0	0.07	0.1	-0.01	0.09	0.14	-0.03	0.08	0.12	-0.01	0.05	0.14	0.04	0.05	0.07	0	0.09	0.14	0.01	0.12	0.16	-0.03	0.1	0.14	0.02	0.09	0.15	-0.03	0.06	0.46	0.11	0.06	0.14	0.03
10:59756706:59756717:+@10:59767084:59767089:+@10:59768138:59768252:+	SE	ENSMUSG00000020111	0.36	0.91	0	NA	NA	NA	0.39	1.65	0.12	NA	NA	NA	0.4	0.98	0.23	0.5	1.04	-0.1	0.63	1.37	-0.34	0.27	0.86	0.12	0.29	0.71	-0.02	0.41	1.04	-0.05	0.36	1.4	0.15	0.48	1.28	-0.07
7:127800609:127800714:+@7:127801052|127801075:127801246:+	A3SS	ENSMUSG00000042289	0.08	0.15	-0.04	0.08	0.16	-0.06	0.2	0.66	-0.17	0.06	0.15	0.02	0.06	0.16	-0.01	0.05	0.1	0.01	0.05	0.11	-0.03	0.05	0.45	0.15	0.02	0.1	0.03	0.03	0.2	0.05	0.04	0.13	0.02	0.02	0.07	0.01
17:83222126:83222198|83222230:+@17:83223783:83223956:+	A5SS	ENSMUSG00000024247	0.89	0.35	-0.06	0.89	0.34	-0.07	0.92	0.14	0.06	0.6	1.37	0.29	0.93	0.36	-0.11	NA	NA	NA	0.82	0.34	0.05	0.92	0.22	0	0.87	0.25	0.05	0.81	0.38	0.08	0.83	0.35	0.15	0.82	0.4	-0.01
2:4752720:4752991:+@2:4763078|4763082:4763303:+	A3SS	ENSMUSG00000048186	NA	NA	NA	NA	NA	NA	NA	NA	NA	0.69	0.49	0.09	NA	NA	NA	0.74	0.51	0.13	NA	NA	NA	NA	NA	NA	NA	NA	NA	NA	NA	NA	NA	NA	NA	NA	NA	NA
9:103198866-103198789:-@9:103197620-103197538:-	RI	ENSMUSG00000032553,ENSMUSG00000090639	0.04	0.2	-0.03	0.05	0.07	0.01	0.02	0	-0.01	0.07	0.08	-0.02	0.06	14.92	-0.05	0.13	0.2	-0.07	0.01	0.05	0.01	0.02	0.03	0	0.02	0.03	0	0.02	0.06	0.02	0.01	0	0	0.06	0.12	-0.04
3:127789913:127790171:+@3:127791473:127791529:+@3:127796569:127798389:+	SE	ENSMUSG00000046688	NA	NA	NA	0.57	1.95	-0.02	NA	NA	NA	NA	NA	NA	0.45	0.78	0.02	NA	NA	NA	NA	NA	NA	NA	NA	NA	NA	NA	NA	NA	NA	NA	NA	NA	NA	NA	NA	NA
2:155555854:155555991:+@2:155556333:155556503:+@2:155556778:155556911:+	SE	ENSMUSG00000027605	0.92	0.23	-0.02	0.86	0.27	0.07	0.92	0.35	-0.08	0.89	0.28	-0.03	0.92	0.49	-0.13	0.9	0.24	0.02	0.79	0.46	0.12	0.88	0.28	0.04	0.91	0.18	-0.03	0.89	0.22	0.03	0.9	0.34	-0.08	0.93	0.29	-0.04
4:125922077:125922310:-@4:125921873:125921968:-@4:125918488:125918806:-@4:125893843:125893970:-	MXE	ENSMUSG00000085562	NA	NA	NA	NA	NA	NA	NA	NA	NA	0.25	0.75	0.02	NA	NA	NA	0.44	1.25	0.23	NA	NA	NA	NA	NA	NA	NA	NA	NA	NA	NA	NA	NA	NA	NA	NA	NA	NA
14:26460042:26460210:-@14:26453538:26453600:-@14:26442575:26442634:-	SE	ENSMUSG00000021870	0.11	0.19	-0.01	0.07	0.14	-0.03	0.12	0.88	-0.08	0.14	0.21	-0.07	0.12	0.22	-0.07	0.06	0.24	0.06	0.05	0.14	0.03	0.06	0.29	0.06	0.08	0.12	-0.02	0.09	0.18	0.02	0.1	0.2	0	0.04	0.23	0.05
11:51857311:51857481:-@11:51854880:51854967:-@11:51848994:51849051:-	SE	ENSMUSG00000020387	0.39	0.8	-0.2	0.31	0.92	0.1	NA	NA	NA	0.69	1.52	-0.38	0.17	1.33	0.33	NA	NA	NA	NA	NA	NA	0.49	0.78	0.16	NA	NA	NA	0.29	0.91	0.1	0.19	0.57	0.14	0.41	0.92	-0.12
17:88440712:88440884:+@17:88459601:88459668:+@17:88462713:88463263:+	SE	ENSMUSG00000034998	0.01	0.04	0.01	0.01	0.03	0.01	0.01	0.03	0	0.01	0.03	0	0.01	0.05	0.02	0.02	0.03	-0.01	0.03	0.05	-0.02	0.02	0.03	-0.01	0.01	0.04	0.01	0.02	0.03	-0.01	0.02	0.05	0	0.02	0.05	0
11:62403799:62403851:-@11:62403436:62403462:-@11:62401201:62401267:-	SE	ENSMUSG00000018501	0.61	0.65	-0.03	0.53	0.76	-0.07	0.2	0.57	0.14	0.56	0.59	-0.03	0.43	0.82	-0.15	0.47	0.6	-0.04	0.28	0.63	0.06	0.44	1.14	-0.24	0.34	0.58	0.1	0.67	0.96	-0.06	0.58	0.72	-0.07	0.46	1.32	0.21
17:34837393:34837754:+@17:34838226:34838445:+@17:34838548:34838683:+	SE	ENSMUSG00000040482	0.68	0.79	-0.18	0.75	0.68	-0.16	0.6	0.39	-0.03	0.61	0.68	0.14	0.85	1.73	-0.25	0.57	2.82	0.28	0.6	0.75	0.18	0.77	0.85	-0.17	0.78	0.33	-0.01	0.67	0.33	0.01	0.5	0.86	0.2	0.59	0.39	0.08
1:182492195-182492062:-@1:182491035-182490867:-	RI	ENSMUSG00000026509	0.01	0	-0.01	0.02	0	-0.01	0	0	0.01	0.02	0.03	0	0.02	0.11	-0.01	0.03	0.05	-0.01	0.01	0	0	0.01	0	-0.01	0.01	0	0	0.01	0	0	0	0	0.01	0.01	0	0
13:119408903:119409138:-@13:119404552:119404754:-@13:119396747:119396976:-	SE	NA	0.98	0.29	-0.04	0.93	0.1	0.04	0.98	0.06	-0.01	0.98	0.18	-0.05	0.97	0.09	-0.02	0.95	0.09	0.02	0.95	0.06	0.02	0.96	0.07	0.02	0.97	0.04	-0.01	0.95	0.18	0.03	0.94	0.07	0.02	0.97	0.05	-0.02
14:48120869:48121233:+@14:48168197:48168326:+@14:48240210:48240311:+	SE	ENSMUSG00000021846	0.9	0.25	-0.06	0.93	0.27	-0.02	0.89	0.42	-0.08	0.8	0.6	0.13	0.92	0.12	0.02	0.91	0.17	0.01	0.94	0.09	0.02	0.9	0.2	-0.01	0.96	0.24	-0.06	0.96	0.22	-0.06	0.84	0.6	-0.13	0.91	0.21	0.05
2:24825067:24824929|24824945:-@2:24815731:24815832:-	A5SS	ENSMUSG00000036893	0.02	0.1	0.03	0.05	0.13	0.02	0.05	0.23	0.05	0.07	0.14	-0.02	0.05	0.2	0.06	0.09	0.16	-0.04	0.11	0.2	0	0.06	0.15	-0.01	0.11	0.21	-0.05	0.05	0.09	-0.03	0.05	0.22	0.05	0.07	0.14	-0.02
12:80947796-80947865:+@12:80949095-80949168:+	RI	ENSMUSG00000021134	0.03	1000000000000	-0.02	0.03	694.47	0.01	0.03	1000000000000	0.03	0.03	0	0	0.04	0	0	0.09	1000000000000	-0.05	0.04	0	0.01	0.04	1.08	-0.01	0.05	0.26	-0.01	0.04	0	-0.01	0.01	1000000000000	0.03	0.04	0	0
10:83555573:83555615:+@10:83556001|83556013:83556116:+	A3SS	ENSMUSG00000034560	0.07	0.17	0.01	0.06	0.13	0	0.11	0.23	-0.07	0.15	0.32	-0.09	0.1	0.33	0.03	0.11	0.21	-0.01	0.13	0.28	0.01	0.12	0.24	-0.01	0.14	0.26	-0.02	0.46	1.41	-0.39	0.08	0.14	0.02	0.06	1.84	0.4
5:34636021:34636124:-@5:34635742|34635767:34635609:-	A3SS	ENSMUSG00000001082	0.97	0.31	-0.08	0.96	0.08	0	0.96	0.1	-0.01	0.89	0.32	0.07	0.97	0.08	0	0.97	0.09	0	0.97	0.22	-0.06	0.92	0.17	0.04	0.91	0.13	0.01	0.93	0.13	0.04	0.89	0.36	0.07	0.96	0.14	-0.03
11:59449915:59449999:-@11:59442792:59442841:-@11:59437978:59438513:-	SE	ENSMUSG00000009894	0.05	0.06	-0.02	0.04	0.11	-0.03	0.02	0.07	0.02	0.02	0.06	0.02	0.05	0.05	0	0.01	0.35	0.04	0.05	0.07	-0.02	0.07	0.45	-0.05	0.03	0.23	0.04	0.03	0.1	0.02	0.03	0.04	0.01	0.01	0.06	0.02
11:101301728:101301856:-@11:101299009:101299076:-@11:101296258:101296316:-	SE	ENSMUSG00000035086	0.97	0.07	0	0.97	0.08	-0.01	0.95	0.11	0.03	0.9	0.37	0.07	0.97	0.09	-0.01	0.9	0.21	0.07	0.96	0.11	0	0.97	0.1	-0.02	0.96	0.09	0.01	0.96	0.11	0.01	0.97	0.14	-0.04	0.96	0.12	0
2:5012705:5012791:-@2:5010689:5010775:-@2:5008480:5008812:-	SE	ENSMUSG00000026669	0.95	0.1	0.02	0.97	0.08	0	0.94	0.14	-0.01	0.95	0.07	0.02	0.99	0.91	-0.11	0.85	296.03	0.14	0.88	0.21	0.06	0.96	0.11	-0.02	0.94	0.11	0.02	0.96	0.09	-0.01	0.97	0.17	-0.06	0.97	0.09	-0.01
3:84534587:84534695:-@3:84529191:84529265:-@3:84527686:84527798:-	SE	ENSMUSG00000074513	0.03	0.13	0.03	0.02	0.55	0.07	0.14	0.49	0.1	0.03	0.06	-0.01	0.04	0.17	0.06	0.05	0.08	-0.01	0.1	0.16	-0.05	0.11	0.22	0.03	0.05	0.19	0.06	0.1	0.37	-0.07	0.06	1.23	0.09	0.09	0.12	0.01
19:5483930:5484025:-@19:5483665|5483763:5483635:-	A3SS	ENSMUSG00000024906	0.73	0.87	-0.09	0.58	0.72	-0.01	0.51	0.96	0.21	0.56	0.88	0.02	0.67	0.93	-0.13	0.47	0.85	0.2	0.54	0.93	0.23	0.59	0.8	-0.08	0.77	1.06	-0.18	0.37	1.53	0.36	0.64	1.12	-0.02	0.57	1.05	-0.2
10:120215541:120215649:+@10:120217504:120217609:+@10:120220751:120220784:+	SE	ENSMUSG00000020225	0.89	0.21	0.04	0.89	0.23	0.03	0.83	0.39	0.1	0.9	0.34	-0.01	0.92	0.22	-0.05	0.89	0.21	0.03	0.87	0.41	0.01	0.88	0.32	-0.05	0.88	0.3	0	0.91	0.22	-0.02	0.93	0.17	0	0.92	0.33	-0.01
1:58445486:58445146|58445332:-@1:58444589:58444639:-	A5SS	ENSMUSG00000026035	0.82	0.51	0.09	0.74	0.52	-0.13	0.74	0.33	-0.03	0.7	0.35	0.04	0.68	0.41	-0.07	0.58	0.44	0.1	0.61	0.49	-0.09	0.72	0.39	0.02	0.52	1.01	0.2	0.53	5.34	0.29	0.91	2.75	-0.24	0.61	0.42	-0.08
7:130909588:130909658|130909735:+@7:130910832:130913302:+	A5SS	ENSMUSG00000040268	0.27	0.48	-0.12	0.3	2.37	-0.19	0.19	0.25	-0.05	0.17	0.86	0.13	0.22	0.28	-0.01	0.35	0.88	-0.13	0.21	0.37	0.04	0.16	0.29	0.03	0.25	0.38	-0.09	0.11	0.83	0.16	0.15	0.18	0	0.11	0.22	0
4:24743858:24743965:-@4:24708953:24709051:-@4:24682055:24682270:-@4:24632643:24632701:-	MXE	ENSMUSG00000040387	0.42	0.85	0	0.43	0.66	-0.09	0.53	0.83	-0.06	0.62	0.85	-0.19	NA	NA	NA	0.62	1.6	-0.38	NA	NA	NA	0.44	0.65	0.09	0.4	0.73	0.04	0.53	0.9	-0.11	0.42	1.41	0.06	0.34	1.25	0.19
15:89586259:89586338:-@15:89584344:89584390:-@15:89583910:89584007:-	SE	ENSMUSG00000022621	NA	NA	NA	NA	NA	NA	NA	NA	NA	NA	NA	NA	NA	NA	NA	NA	NA	NA	NA	NA	NA	NA	NA	NA	NA	NA	NA	NA	NA	NA	NA	NA	NA	0.6	0.86	0.07
12:111450683:111450805:+@12:111451043:111451198:+@12:111451351:111451472:+	SE	ENSMUSG00000021281	0.76	0.48	0.02	NA	NA	NA	0.8	0.57	0.16	NA	NA	NA	0.78	0.75	-0.14	NA	NA	NA	0.64	0.65	0.07	0.77	0.5	0.03	0.71	0.68	0.06	0.75	0.66	0.01	0.78	0.47	0.15	0.8	0.74	-0.05
17:23191677:23191802:-@17:23191435|23191508:23191345:-	A3SS	ENSMUSG00000002617	NA	NA	NA	0.57	3.26	-0.43	NA	NA	NA	0.49	0.77	0.08	0.44	0.82	-0.17	0.14	1.87	0.3	0.27	0.54	0.01	NA	NA	NA	NA	NA	NA	0.59	0.86	-0.21	NA	NA	NA	0.14	3.61	0.45
17:34583829:34584004|34584008:+@17:34584412:34584631:+	A5SS	ENSMUSG00000015468	0.05	0.15	0.04	NA	NA	NA	NA	NA	NA	0.23	1.09	-0.19	NA	NA	NA	0.14	0.26	-0.08	NA	NA	NA	0.31	0.72	-0.12	NA	NA	NA	NA	NA	NA	NA	NA	NA	NA	NA	NA
7:122044666-122044513:-@7:122044432-122044302:-	RI	ENSMUSG00000030871	0.12	0.3	-0.06	0.07	0.13	0	0.02	0.09	0.02	0.15	0.33	-0.08	0.14	0.16	0.01	0.15	0.14	-0.01	0.15	0.29	0.05	0.07	0.24	-0.05	0.2	1.01	-0.13	0.07	0.25	0.05	0.06	0.12	-0.01	0.07	0.11	0
X:74333547:74333664|74333675:+@X:74333746:74333846:+	A5SS	ENSMUSG00000031398	0.9	0.3	-0.07	0.86	0.3	-0.02	0.76	0.43	0.09	NA	NA	NA	0.89	0.35	-0.08	0.84	0.27	0.05	0.81	0.25	0.05	0.79	0.49	-0.03	0.86	0.28	-0.07	0.9	0.19	0	0.83	0.34	0	0.84	0.31	0.06
19:46152558:46152792:+@19:46163520:46163625:+@19:46170657:46170723:+	SE	ENSMUSG00000025224	0.64	0.61	-0.12	0.83	2.03	-0.28	0.55	0.97	0.2	0.67	0.63	0.16	0.71	1.17	-0.21	0.72	0.43	-0.01	0.5	0.47	0.1	0.71	0.67	-0.16	0.6	0.53	0.11	0.64	0.44	0	0.52	0.9	0.19	0.55	0.48	0.09
9:35199857:35199965:-@9:35199211:35199319:-@9:35191574:35191696:-	SE	ENSMUSG00000032041	0.73	0.46	0.11	0.8	0.38	0.06	0.91	0.22	-0.02	0.71	0.62	0.09	0.68	0.82	0.13	0.73	0.51	-0.05	0.81	0.48	-0.03	0.82	0.4	0.09	0.78	0.54	0.04	0.86	0.49	-0.13	0.84	0.36	0.01	0.86	0.49	0
X:20961786:20961635|20961680:-@X:20959938:20960019:-	A5SS	ENSMUSG00000001134	0.08	0.14	0	0.11	0.18	0.01	0.09	0.23	0.05	0.09	0.15	0.02	0.1	0.16	0	0.14	0.19	-0.04	0.1	0.15	-0.04	0.06	0.14	0.03	0.06	0.12	0	0.11	0.18	-0.03	0.08	0.15	0.02	0.12	0.21	-0.01
6:72234394:72235577:-@6:72227107:72227258:-@6:72223742:72223933:-	SE	ENSMUSG00000037621	0.05	0.28	0.11	NA	NA	NA	0.19	0.47	-0.16	NA	NA	NA	NA	NA	NA	NA	NA	NA	0.08	0.2	-0.04	0.06	0.39	0.13	0.04	0.1	0.02	0.09	0.16	-0.04	0.16	0.37	-0.13	0.1	0.19	-0.01
11:61490504-61490346:-@11:61489928-61489849:-	RI	ENSMUSG00000001034	0.86	0.5	-0.09	0.88	0.25	0.02	0.52	2.69	0.33	0.82	0.53	0.06	0.88	0.42	-0.06	0.77	0.55	0.11	0.82	0.5	-0.08	0.85	2.58	-0.33	0.74	0.54	0.11	0.79	0.36	0.07	0.77	0.43	-0.02	0.9	0.48	-0.11
7:28736068:28736203:+@7:28737339:28737546:+@7:28737665:28738140:+	SE	ENSMUSG00000030598	0.14	0.3	-0.08	0.21	0.25	-0.04	0.08	0.18	0.04	0.21	0.24	0	0.12	0.17	-0.01	0.5	1388.2	-0.38	0.11	0.17	-0.05	0.26	4.97	-0.18	0.06	7.86	0.2	0.17	0.23	-0.03	0.06	0.13	0.02	0.17	0.21	0
12:99291237:99291301:-@12:99219598:99219663:-@12:99209461:99209566:-	SE	ENSMUSG00000033713	0.36	3.35	-0.31	0.4	7.24	-0.35	0.27	0.51	0.05	0.2	0.86	0.2	0.53	6.88	-0.38	0.07	113.64	0.46	0.15	0.24	-0.04	0.16	0.44	0.11	0.11	0.24	0.05	0.12	1.28	0.24	0.05	1.46	0.17	0.05	0.25	0.07
12:3407924:3407644|3407701:-@12:3403883:3406711:-	A5SS	ENSMUSG00000071456	0.67	0.23	0.05	0.88	0.2	-0.05	0.65	0.53	0.11	0.87	0.18	0.01	0.73	0.46	-0.12	0.75	0.24	-0.02	0.61	0.93	0.16	0.74	0.39	-0.09	0.77	0.24	-0.03	0.76	0.36	-0.09	0.72	0.18	0.02	0.83	0.29	-0.07
6:118734851:118735023:-@6:118715903:118715977:-@6:118713257:118713347:-	SE	ENSMUSG00000051331	0.41	0.51	-0.05	NA	NA	NA	0.61	0.62	-0.17	NA	NA	NA	0.49	0.96	-0.11	NA	NA	NA	0.38	0.64	-0.14	0.42	0.89	0.19	0.24	0.57	0.18	0.25	0.75	0.16	0.36	0.47	-0.04	0.41	0.8	-0.16
6:83137084-83137456:+@6:83137961-83138246:+	RI	ENSMUSG00000034930	0.64	0.22	0.02	NA	NA	NA	0.57	1.14	0.17	NA	NA	NA	0.79	0.43	-0.1	0.7	0.48	0.09	0.69	0.35	-0.08	0.65	0.34	-0.08	0.61	0.22	0.04	0.69	0.22	-0.05	0.66	0.34	0.07	0.59	0.43	0.1
6:117936780-117936738:-@6:117935919-117935854:-	RI	ENSMUSG00000004988	0.48	0.82	0.01	NA	NA	NA	0.59	1.06	-0.17	NA	NA	NA	0.49	0.96	-0.08	0.49	1	0	0.41	0.75	0.09	0.61	0.86	-0.02	0.5	0.86	0.11	0.45	1.18	0.03	NA	NA	NA	0.35	1.57	0.1
4:107009679:107009768:+@4:107027217:107027297:+@4:107028193:107028252:+@4:107030862:107030928:+	MXE	ENSMUSG00000061887	0.14	0.31	-0.07	0.39	3.25	-0.22	0.06	0.1	-0.04	0.3	0.43	0.09	0.24	0.48	-0.1	0.42	0.74	-0.18	0.14	0.15	0.02	0.02	0.13	0.04	0.16	2805.4	-0.14	0.16	0.16	-0.02	0.07	0.24	-0.05	0.17	0.14	-0.01
4:132386892:132387065:-@4:132383282:132383362:-@4:132378405:132378563:-	SE	ENSMUSG00000066043	0.67	1.09	-0.2	0.4	0.27	-0.01	0.58	0.52	0.13	0.38	0.31	0.02	0.51	0.32	-0.04	0.08	5.15022e+09	0.43	0.47	0.31	-0.05	0.39	0.96	0.19	0.42	0.29	-0.03	0.34	11.02	0.33	0.47	0.4	-0.05	0.39	0.3	-0.05
1:93479061:93479180:+@1:93489124|93489128:93489154:+	A3SS	ENSMUSG00000026276	0.53	1.3	0.18	NA	NA	NA	0.58	0.59	0.09	NA	NA	NA	NA	NA	NA	0.59	0.74	0.13	NA	NA	NA	0.55	1.25	0.03	0.53	1.19	0.02	NA	NA	NA	0.71	0.46	0	NA	NA	NA
X:134756568:134756730:+@X:134757236|134757264:134757342:+	A3SS	NA	0.04	0.07	-0.01	0.03	0.1	0.02	0.07	0.08	-0.03	0.11	0.2	-0.08	0.03	0.08	0.01	NA	NA	NA	0.04	0.08	0	0.03	0.13	0.04	0.04	0.05	-0.01	0.05	0.08	-0.01	0.03	0.05	0	0.05	0.09	0
9:35223614:35223742:-@9:35221380:35221665:-@9:35217929:35217988:-	SE	ENSMUSG00000050471	0.94	0.15	0	0.88	0.26	0.03	0.88	0.26	0.01	0.84	0.38	0.04	0.88	0.42	-0.04	0.86	0.3	0.02	0.84	0.51	0.03	0.95	0.3	-0.07	0.87	0.42	0.08	0.89	0.24	0.05	0.94	0.16	-0.04	0.91	0.22	-0.02
8:79664981:79665017|79665143:+@8:79666716:79666839:+	A5SS	ENSMUSG00000036990	0.9	0.79	-0.14	0.85	2.28	-0.24	0.91	0.26	-0.06	0.92	0.35	-0.07	0.92	0.59	-0.14	0.85	0.35	0.07	0.78	0.41	0.08	0.91	0.18	0	0.86	0.26	0.05	0.85	0.34	0.05	0.76	0.46	0.09	0.61	1.15	0.24
17:44639665:44639826:-@17:44610028:44610093:-@17:44604001:44608383:-	SE	ENSMUSG00000039153	0.84	0.52	-0.08	0.71	1.43	-0.24	0.78	0.6	0.13	0.75	0.79	-0.04	0.85	1.42	-0.3	NA	NA	NA	0.55	0.89	0.11	0.72	0.54	0.06	0.66	0.65	0.06	0.61	1.06	0.23	0.76	0.61	0.14	0.47	1.38	0.14
1:74290752:74290847:-@1:74289924|74290068:74289871:-	A3SS	ENSMUSG00000006301	0.01	0	0	0.02	0.05	-0.02	0.01	0	-0.01	0.05	0.08	-0.03	0.01	0.05	0.01	0.05	0.1	-0.04	0.02	0.04	-0.01	0	0	0.01	0.01	0.02	-0.01	0.02	0.03	-0.01	0.01	0	-0.01	0	0.04	0.02
8:105889104:105889540:+@8:105889625|105889631:105889729:+	A3SS	ENSMUSG00000036270	0.99	0.03	0	0.99	0.03	-0.01	0.98	0.03	0	0.99	0.04	0	0.99	0.04	-0.01	0.98	0.04	0.01	0.98	0.04	0	0.98	0.04	0	0.98	0.04	0	0.99	0.04	0	0.99	0.04	-0.01	0.98	0.04	0.01
5:139711554:139711711:-@5:139710732|139710817:139710583:-	A3SS	ENSMUSG00000036718	0.05	0.1	-0.02	NA	NA	NA	0.07	0.18	-0.06	NA	NA	NA	0.11	0.21	-0.01	0.05	0.19	0.06	0.1	0.22	-0.05	0.03	0.16	0.04	0.05	0.11	-0.02	0.07	0.15	-0.02	0.03	0.12	0.02	0.08	0.17	-0.01
11:28396046:28396165:-@11:28392854:28392952:-@11:28385692:28388948:-	SE	ENSMUSG00000032878	NA	NA	NA	NA	NA	NA	NA	NA	NA	0.42	0.84	-0.2	NA	NA	NA	NA	NA	NA	NA	NA	NA	NA	NA	NA	NA	NA	NA	NA	NA	NA	NA	NA	NA	NA	NA	NA
14:31074771:31074982:+@14:31082550|31082553:31082735:+	A3SS	ENSMUSG00000042323	0.96	0.06	0.01	0.99	0.12	-0.02	0.98	0.04	-0.01	0.96	0.24	0.03	0.97	0.3	-0.04	0.93	0.17	0.04	0.93	0.46	0.04	0.98	0.03	0	0.97	0.04	0.01	0.94	0.07	0.02	0.97	0.06	0.01	0.97	0.12	-0.03
X:113298256:113298935:+@X:113302384:113302465:+@X:113452458:113452496:+	SE	ENSMUSG00000025592	NA	NA	NA	NA	NA	NA	NA	NA	NA	0.54	1.23	-0.33	NA	NA	NA	0.44	0.81	-0.12	NA	NA	NA	0.5	1.31	0.05	0.38	1.17	0.12	NA	NA	NA	NA	NA	NA	NA	NA	NA
17:48449883:48450070:-@17:48449020:48449161:-@17:48448435:48448800:-	SE	ENSMUSG00000023995	NA	NA	NA	NA	NA	NA	NA	NA	NA	0.68	0.56	0.03	NA	NA	NA	NA	NA	NA	NA	NA	NA	NA	NA	NA	NA	NA	NA	NA	NA	NA	NA	NA	NA	NA	NA	NA
2:130278156:130278290:+@2:130278413:130278531:+@2:130278897:130279313:+	SE	ENSMUSG00000027405	0.04	0.05	-0.01	0.05	0	0	0.04	2.25	-0.02	0.08	6.61	-0.03	0.05	0.05	0.01	0.08	8.92	-0.03	0.06	0.14	-0.01	0.05	0.41	-0.01	0.05	0.04	0	0.05	0.04	-0.01	0.03	0.06	-0.01	0.05	0	0
11:118485757-118485905:+@11:118486445-118486553:+	RI	ENSMUSG00000033857	0.05	0.23	0.07	0.14	0.27	0.03	NA	NA	NA	0.16	0.24	-0.02	0.07	1.68	0.43	0.39	1.5	-0.32	0.5	1.07	0.05	0.17	0.43	-0.12	0.55	1.66	-0.38	0.19	0.44	-0.14	0.12	0.51	0.11	0.17	0.35	0.02
11:102538282:102538356:-@11:102537112:102537146:-@11:102528094:102528166:-	SE	ENSMUSG00000034621	0.07	0.19	0	0.18	0.32	-0.11	0.22	0.37	-0.17	0.15	0.29	0.03	0.1	0.32	0.05	NA	NA	NA	0.15	0.33	-0.07	0.19	0.5	0.03	0.08	0.48	0.11	0.07	0.2	0	0.07	0.15	-0.01	0.07	0.24	0
18:36032336:36032412:-@18:36031883:36031941:-@18:36024306:36024408:-	SE	ENSMUSG00000060275	NA	NA	NA	NA	NA	NA	NA	NA	NA	0.36	1.01	-0.15	NA	NA	NA	0.16	0.71	0.18	NA	NA	NA	NA	NA	NA	NA	NA	NA	NA	NA	NA	NA	NA	NA	NA	NA	NA
2:157424293:157424414:+@2:157431610:157431715:+@2:157439201:157439277:+	SE	ENSMUSG00000027646	0.12	0.18	-0.02	0.11	0.23	-0.03	0.14	0.3	0.03	0.25	0.56	-0.14	0.05	0.39	0.12	0.45	1.61	-0.4	0.17	0.27	-0.08	0.07	0.32	0.07	0.09	0.19	-0.02	0.28	0.5	-0.16	0.1	0.16	-0.04	0.08	0.63	0.2
15:89187148:89187243:-@15:89186998|89187050:89186956:-	A3SS	ENSMUSG00000015377	0.57	0.92	-0.22	NA	NA	NA	NA	NA	NA	NA	NA	NA	NA	NA	NA	NA	NA	NA	0.36	0.7	-0.18	NA	NA	NA	NA	NA	NA	0.66	0.87	-0.09	NA	NA	NA	NA	NA	NA
5:124542972:124543164:+@5:124543487:124543507:+@5:124546896:124547003:+	SE	ENSMUSG00000029390	0	0	0	0	0	0	0	0	0	0	0	0	0	0	0	0	0	0	0	0	0	0	0	0	0	0	0	0	0	0	0	0	0	0	0	0
3:16183922:16183946:+@3:16186967:16187115:+@3:16189478:16189563:+	SE	ENSMUSG00000047213	0.7	0.93	0	0.51	1.05	0.16	0.36	0.81	0.04	0.27	1.26	0.24	0.61	0.72	-0.06	0.56	0.62	0.05	0.55	1.12	-0.15	0.64	1.99	-0.28	0.4	1.63	0.24	0.44	2.17	0.26	0.7	1.06	-0.1	0.67	1.14	-0.23
4:3938914:3938962|3939131:+@4:3939379:3939526:+	A5SS	ENSMUSG00000042198	0.75	0.3	0.01	0.77	0.28	0.03	0.82	0.32	0	0.56	1.46	0.21	0.85	0.27	0.01	0.92	0.33	-0.07	0.86	0.24	0.01	0.75	0.41	0.07	0.87	0.58	-0.12	0.85	0.44	-0.1	0.76	0.4	0.1	0.8	0.31	0.05
18:9449518:9450150:-@18:9386735:9386809:-@18:9377794:9377828:-	SE	ENSMUSG00000024286	0.99	0.03	0	0.98	0.07	-0.01	0.97	0.05	0.02	0.97	0.05	0.01	0.98	0.08	-0.02	0.97	0.05	0.01	0.96	0.09	0.02	0.98	0.05	-0.01	0.98	0.04	0	0.99	0.03	0	0.99	0.03	0	0.97	0.05	0.02
16:16345998:16346145:-@16:16342697:16342735:-@16:16341422:16341468:-	SE	ENSMUSG00000022789	0.08	0.28	0.06	0.03	0.05	0	0.09	0.23	-0.05	0.15	16.73	-0.12	0.06	0.21	0.05	0.03	0.18	0.03	0.11	0.23	0.05	0.13	0.18	-0.04	0.16	0.16	-0.03	0.06	0.11	0.02	0.14	0.29	-0.06	0.03	0.11	0.03
2:156745835:156746196:+@2:156748023:156748102:+@2:156748332:156748420:+@2:156748944:156749356:+	MXE	ENSMUSG00000061689	0.99	0.04	-0.01	0.99	0.07	-0.02	0.98	0.03	0	0.99	0	0	0.99	0.04	-0.01	0.99	0	0	0.98	0.08	-0.01	0.99	0.05	-0.01	0.97	0.1	0.02	0.98	0.05	0.01	0.98	0.04	0.01	0.97	0.07	0.01
1:59179060:59179193:-@1:59178696|59178699:59178532:-	A3SS	ENSMUSG00000026024	0.83	0.43	0.1	0.93	0.18	-0.03	0.85	0.27	0.04	0.86	0.25	0.07	0.93	1.4	-0.24	0.92	0.14	0.01	0.69	0.69	0.19	0.92	0.31	-0.07	0.88	0.31	0.04	0.83	0.44	0	0.93	0.19	0.01	0.9	0.37	-0.07
7:126497254:126497364:-@7:126496628|126496646:126496437:-	A3SS	ENSMUSG00000032637	0.23	0.17	0.02	0.19	0.18	0.04	0.31	0.21	0.04	0.2	0.12	-0.01	0.25	0.15	0.01	0.11	31.44	0.14	0.26	0.27	-0.06	0.24	0.32	0.07	0.2	0.17	0.04	0.29	0.22	-0.06	0.25	0.24	-0.05	0.23	0.24	0.06
4:148156609:148156706:-@4:148156395:148156490:-@4:148156146:148156281:-	SE	ENSMUSG00000029001	0.48	0.66	-0.16	0.24	0.38	-0.1	NA	NA	NA	0.39	0.51	-0.15	0.29	0.43	-0.02	0.57	2.55	-0.28	0.27	0.84	0.17	NA	NA	NA	0.44	0.5	-0.03	0.27	1.02	0.21	0.32	0.5	0.03	0.14	0.51	0.13
7:46702621:46702680:-@7:46702492|46702517:46702402:-	A3SS	ENSMUSG00000006763	0.85	0.33	0.02	0.9	0.23	-0.03	0.85	0.3	0.05	0.81	0.35	0.09	0.92	0.27	-0.07	0.94	0.16	-0.02	0.85	0.36	0.01	0.85	0.42	0	0.86	0.32	-0.01	0.88	0.25	-0.03	0.87	0.43	-0.02	0.87	0.25	0.01
11:83223576:83223651:+@11:83224210:83224310:+@11:83224452:83224631:+	SE	ENSMUSG00000087107	NA	NA	NA	NA	NA	NA	NA	NA	NA	0.63	1.37	-0.38	NA	NA	NA	0.79	1.05	-0.22	NA	NA	NA	NA	NA	NA	NA	NA	NA	NA	NA	NA	NA	NA	NA	NA	NA	NA
7:97059786:97059812|97059873:+@7:97062569:97064757:+	A5SS	ENSMUSG00000018995	0.1	0.32	0.08	0.09	0.22	0.02	0.1	0.5	0.12	0.1	0.17	-0.01	0.14	0.35	0.01	0.13	0.31	0.01	0.15	0.38	0.05	0.22	0.44	-0.12	0.2	0.41	0.02	0.12	0.35	-0.02	0.18	0.4	-0.02	0.11	0.29	0.01
9:66543946:66544028:-@9:66542613|66542626:66542513:-	A3SS	ENSMUSG00000032376	0.98	0.06	-0.01	0.96	0.09	0.01	0.97	0.06	0.01	0.95	0.08	0.01	0.97	0.06	-0.01	0.97	0.07	0	0.96	0.08	0.02	0.97	0.07	0	0.98	0.05	-0.01	0.95	0.13	0.03	0.97	0.07	0.02	0.97	0.1	-0.02
14:75331706:75332218:+@14:75335922|75335925:75336074:+	A3SS	ENSMUSG00000022000	0.64	0.4	-0.08	0.63	0.28	0.01	0.44	1.66	0.21	0.45	0.93	0.18	0.5	0.32	-0.06	0.45	0.37	0.05	0.44	1	0.19	0.39	0.33	0.05	0.63	2.33	-0.24	0.42	1.48	0.22	0.56	0.58	0.14	0.64	1.43	-0.22
7:141998633:141998722:+@7:141998920:141999014:+@7:142002475:142004243:+	SE	ENSMUSG00000053046	NA	NA	NA	0.35	0.79	-0.01	NA	NA	NA	0.58	1.14	-0.23	0.59	1.54	-0.24	0.62	1.11	-0.03	0.35	0.76	-0.08	0.39	0.89	0.19	0.27	0.84	0.12	0.37	0.99	0.19	NA	NA	NA	0.34	0.87	0.03
5:136314307:136314403:-@5:136313008|136313314:136312643:-	A3SS	ENSMUSG00000029705	0.96	0.43	-0.12	0.9	0.43	-0.09	0.74	0.28	-0.05	0.92	0.27	-0.02	0.91	0.35	-0.09	0.89	0.26	0.02	0.82	0.24	0.01	0.8	0.3	-0.06	0.83	0.24	-0.03	0.94	0.14	0.02	0.84	0.26	0	0.81	0.62	0.13
2:26389149:26389316:-@2:26388916:26389065:-@2:26387556:26387671:-	SE	ENSMUSG00000026927	0.1	0.11	-0.02	0.1	0.8	0.12	0.07	0.1	0.02	0.24	0.88	-0.14	0.09	0.13	0.02	0.12	0.14	-0.03	0.11	0.49	0.1	0.13	0.21	-0.06	0.21	0.37	-0.08	0.15	0.18	-0.05	0.08	0.09	-0.02	0.22	0.29	-0.07
5:146953227-146953307:+@5:146953848-146954077:+	RI	ENSMUSG00000016503	0.01	0	0	0.01	0	0	0.01	0	0	0.02	0.4	-0.01	0.01	0	0	0.01	0	0	0.01	0	0	0.01	0	0	0.01	0	0	0.01	0	0	0.01	0	0	0.01	0	0
4:116599289:116599490:+@4:116599557:116599667:+@4:116599887:116600266:+	SE	ENSMUSG00000034035	0.36	1.18	0.32	0.33	2.11	0.39	0.34	0.81	0.13	0.29	0.8	0.04	0.59	0.66	0.2	0.73	0.72	-0.14	0.79	1.51	-0.36	0.7	1.58	-0.36	0.43	1.15	0.27	0.47	0.74	-0.11	NA	NA	NA	0.72	1.01	-0.25
2:121143149:121143209:+@2:121146033:121146120:+@2:121150220:121150346:+	SE	ENSMUSG00000027259	0.62	0.57	0.02	0.77	2.19	-0.35	NA	NA	NA	0.67	0.62	0.1	0.75	1.44	-0.37	0.54	0.78	0.21	0.38	1.71	0.37	0.55	0.87	0.06	0.75	0.74	-0.2	0.72	0.86	-0.1	0.64	0.63	0.04	0.42	1.37	0.3
5:31613951:31614022:+@5:31614603:31614621:+@5:31616381:31616487:+	SE	ENSMUSG00000029142	0.97	0.03	0.01	0.89	112234	0.1	0.98	0.04	0.01	0.78	4.06	0.11	0.93	0.57	0.05	0.68	4.82275e+06	0.25	0.98	0.04	0.01	0.98	0.04	0	0.99	0.03	-0.01	0.97	0.04	0	0.98	0	-0.01	0.99	0.07	-0.02
5:8116545:8116659:-@5:8111895:8111985:-@5:8092731:8092831:-	SE	ENSMUSG00000040537	NA	NA	NA	0.79	0.49	-0.1	NA	NA	NA	0.84	0.4	-0.05	0.9	0.9	-0.25	0.9	0.28	0	0.65	0.73	0.06	NA	NA	NA	0.71	0.66	-0.01	0.77	0.58	-0.01	NA	NA	NA	0.69	0.63	0.08
X:13600357:13600456:-@X:13596686:13596703:-@X:13586844:13586965:-	SE	ENSMUSG00000031012	0.03	0.06	-0.01	0.03	0.07	0	0.02	0.05	-0.01	0.08	0.14	-0.05	0.02	0.09	0.03	0.08	0.17	-0.06	0.05	0.08	-0.02	0.03	0.05	-0.01	0.03	0.05	0	0.05	0.1	-0.02	0.02	0.05	-0.01	0.03	0.11	0.02
10:80274804:80274869:+@10:80277572|80277575:80277682:+	A3SS	ENSMUSG00000069565	0.22	0.35	-0.08	0.15	0.19	0.03	0.17	0.2	-0.05	0.1	0.21	0.05	0.1	0.21	0.02	0.13	0.17	-0.03	0.12	0.2	0	0.28	0.64	-0.11	0.12	1.9	0.16	0.17	0.32	0.05	0.14	0.24	0.05	0.18	0.27	-0.01
14:5797136:5797298:-@14:5796186|5796198:5796055:-	A3SS	ENSMUSG00000096629	NA	NA	NA	0.42	0.82	-0.23	0.46	1.06	0.02	0.25	0.85	0.17	0.3	0.64	0.07	0.41	0.9	-0.11	0.37	0.65	-0.1	0.32	1.29	0.14	0.27	0.62	0.05	0.39	0.74	-0.12	NA	NA	NA	0.19	0.78	0.2
16:90944355:90944575:-@16:90940473:90940496:-@16:90936097:90939034:-	SE	ENSMUSG00000022973	0.1	0.28	0.08	0.07	0.34	0.1	0.13	0.24	-0.03	0.1	0.18	-0.03	0.08	0.22	0.02	0.12	0.26	-0.04	0.1	0.22	0	0.12	0.29	0.01	0.1	0.2	0.02	0.15	0.27	-0.05	0.18	0.37	-0.01	0.17	0.43	-0.02
11:4730187:4730267:+@11:4731956|4732067:4732178:+	A3SS	ENSMUSG00000009076	0.07	0.14	-0.04	0.03	0.05	0	0.04	0.07	-0.02	0.02	0.07	0.01	0.02	0.06	0.01	0.04	0.07	-0.02	0.03	0.06	-0.02	0.03	0.08	0.01	0.01	0.05	0.02	0.03	0.15	0.04	0.03	0.07	-0.01	0.03	0.07	0
2:174077051:174077138:+@2:174084646:174084657:+@2:174090621:174090728:+	SE	ENSMUSG00000027522	0.42	0.37	0.1	0.34	0.48	0.12	0.42	0.33	0.01	0.41	0.44	-0.07	0.27	0.32	0.01	0.26	0.3	0.01	0.28	6.49	0.33	0.37	0.41	0.05	0.61	2.47	-0.24	0.59	0.74	-0.17	0.52	0.34	0.01	0.46	0.57	0.13
X:100395019:100395143:+@X:100395675:100395830:+@X:100396905:100400760:+	SE	ENSMUSG00000059327	0.13	0.33	0.03	0.12	0.3	-0.04	0.14	0.33	0.02	0.3	0.55	-0.18	0.04	0.97	0.15	0.21	0.38	-0.17	0.19	0.42	-0.11	0.1	0.25	0.04	0.08	0.21	0.02	0.09	0.27	0.04	0.16	0.38	0.01	0.08	0.2	0.01
8:84639238-84639375:+@8:84639527-84640249:+	RI	NA	0.06	0.32	0.08	0.12	0.27	0.06	0.13	0.3	-0.04	0.1	0.26	0.02	0.2	0.45	-0.1	0.12	0.42	0.08	0.1	0.24	0.04	0.22	0.48	-0.09	0.14	0.33	0.08	0.16	0.39	-0.1	0.14	0.58	0.13	0.18	0.33	-0.02
4:148617705-148617566:-@4:148616844-148612382:-	RI	ENSMUSG00000041459	0.94	0.03	-0.01	0.92	4.43	0.02	0.95	31.95	-0.03	0.84	1000000000000	0.08	0.93	0.08	0.02	0.91	1.56	0.02	0.95	0	0	0.94	0.05	0.01	0.95	0	-0.01	0.94	0	0	0.93	1.29	-0.03	0.94	0	0
13:34193394:34193426:-@13:34193249:34193272:-@13:34192156:34192279:-	SE	ENSMUSG00000038267	0.22	0.63	-0.11	0.29	0.56	-0.17	NA	NA	NA	0.51	0.91	-0.22	NA	NA	NA	NA	NA	NA	0.21	0.39	-0.12	0.12	0.48	0.12	0.09	0.24	0.03	0.33	0.84	-0.11	NA	NA	NA	0.12	0.78	0.21
12:55612073:55612103:-@12:55604268|55604271:55602899:-	A3SS	NA	0.2	0.32	-0.07	0.22	0.42	-0.1	0.13	0.32	0.02	0.28	0.48	-0.06	0.15	0.3	-0.09	0.1	0.4	0.05	0.06	0.22	0.03	0.05	0.25	0.08	0.09	0.16	-0.04	0.25	0.35	-0.05	0.13	0.28	-0.01	0.12	0.4	0.13
7:79145247:79145378:-@7:79143278:79143388:-@7:79142869:79143050:-	SE	ENSMUSG00000030605	0.14	0.19	0.05	0.15	8.56	-0.09	0.14	9.04569e+09	0.18	0.13	0.09	0.02	0.23	1000000000000	-0.17	0.08	1000000000000	0.15	0.06	0.07	-0.02	0.14	0.09	0	0.04	46.2	0.1	0.05	8.18	0.09	0.19	4.52	0.12	0.06	0.07	-0.01
12:99884515:99884552:+@12:99886478:99886720:+@12:99891177:99891745:+	SE	NA	0.03	0.11	0.03	0.04	0.06	-0.02	0.04	0.11	-0.02	0.05	0.06	-0.01	0.08	0.52	-0.05	0.07	0.07	0.01	0.03	0.04	0	0.04	0.05	0	0.03	0.05	0.01	0.04	0.06	-0.01	0.06	0.1	-0.02	0.02	0.07	0.02
1:75175038-75174973:-@1:75174827-75174702:-	RI	ENSMUSG00000026198	0.05	0.16	0.01	0.07	0.11	-0.03	0.07	0.15	-0.06	0.06	0.13	0.01	0.03	5.46	0.38	0.05	0.08	-0.02	0.41	6.17	-0.39	0.04	0.11	0.03	0.02	0.07	0.02	0.13	0.26	-0.08	0.06	0.12	-0.03	0.04	0.29	0.09
6:42299905:42299989:+@6:42300228:42300377:+@6:42305246:42305315:+	SE	ENSMUSG00000029862	NA	NA	NA	NA	NA	NA	NA	NA	NA	0.53	0.64	0.01	NA	NA	NA	0.71	0.91	-0.08	NA	NA	NA	NA	NA	NA	NA	NA	NA	NA	NA	NA	NA	NA	NA	NA	NA	NA
6:118515781:118515893:-@6:118511566:118511695:-@6:118508490:118508780:-	SE	ENSMUSG00000007827	0.94	0.17	-0.04	0.95	0.17	-0.04	0.93	0.14	0.02	0.87	0.22	0.08	0.96	0.45	-0.12	0.97	0.09	-0.01	0.84	0.4	0.09	0.8	0.46	0.13	0.93	0.43	-0.13	0.95	0.13	-0.01	0.9	0.19	0.04	0.91	0.16	0.04
4:141616621-141616204:-@4:141615135-141614945:-	RI	ENSMUSG00000043085	NA	NA	NA	NA	NA	NA	NA	NA	NA	0.78	0.29	-0.05	NA	NA	NA	0.87	0.22	-0.01	NA	NA	NA	NA	NA	NA	NA	NA	NA	NA	NA	NA	NA	NA	NA	NA	NA	NA
5:113748762:113748874:-@5:113747923:113747999:-@5:113746624:113746792:-	SE	ENSMUSG00000018974	0.98	0.07	-0.01	0.97	0.07	0	0.97	0.08	-0.01	0.97	0.08	0	0.97	0.11	-0.03	0.95	0.09	0.02	0.94	0.11	0	0.99	0.06	-0.02	0.94	0.23	0.05	0.96	0.08	0.02	0.97	0.08	-0.02	0.97	0.09	-0.01
3:60621423:60621458:+@3:60622146:60622240:+@3:60625124:60625198:+	SE	ENSMUSG00000027763	0.71	0.68	-0.02	0.48	0.79	0.06	0.61	0.68	0.01	0.6	1.03	-0.12	0.55	0.82	0.04	0.54	0.88	0.01	0.59	0.78	0.03	0.63	0.7	-0.02	0.62	0.96	0.01	0.67	0.93	0.04	0.69	0.67	-0.08	0.54	0.8	0.13
11:116535080:116535174:+@11:116535252:116535367:+@11:116535612:116536675:+	SE	NA	NA	NA	NA	NA	NA	NA	NA	NA	NA	0.65	0.66	0.21	NA	NA	NA	0.57	1	0.17	NA	NA	NA	NA	NA	NA	NA	NA	NA	NA	NA	NA	NA	NA	NA	NA	NA	NA
X:155215684:155215120|155215601:-@X:155214033:155214134:-	A5SS	ENSMUSG00000025283	0.05	0.34	-0.02	0.04	4.14	0.07	0.03	0.03	0	0.02	0.14	0.02	0.04	1000000000000	0.39	0.07	0.33	-0.03	0.43	34.62	-0.27	0.1	17.54	-0.07	0.16	0.39	-0.06	0.07	0.07	-0.02	0.03	0	-0.01	0.11	0.19	-0.04
16:20206084:20206245:+@16:20207624:20207793:+@16:20208419:20208577:+	SE	ENSMUSG00000041215	0.77	0.24	-0.04	0.87	0.4	-0.08	0.76	0.42	0.1	0.76	0.54	0.11	0.83	0.89	-0.14	0.89	0.27	-0.06	0.69	0.44	0.1	0.72	0.24	0.04	0.79	0.29	-0.07	0.83	0.25	-0.06	0.73	255.12	0.23	0.79	0.21	0.04
3:89184889:89184996:+@3:89185434|89185437:89185609:+	A3SS	ENSMUSG00000032657	0.54	1.47	0.27	NA	NA	NA	0.59	0.56	-0.1	NA	NA	NA	0.77	0.62	-0.05	NA	NA	NA	0.72	0.49	0.02	0.77	0.69	-0.18	0.74	0.46	0.03	0.78	1.16	-0.24	0.81	0.98	-0.25	0.63	0.71	0.15
17:49452211:49452331:+@17:49452795:49452842:+@17:49454030:49455430:+	SE	ENSMUSG00000064120	0.85	1.01	-0.27	0.74	0.89	-0.12	0.61	0.55	0.08	0.6	0.83	0.14	0.86	0.58	-0.11	0.82	0.44	0.04	0.75	0.61	0.18	0.8	0.76	-0.19	0.93	0.59	-0.13	0.88	0.29	-0.03	0.58	0.81	0.19	0.62	1.75	0.26
7:24979005-24978914:-@7:24978576-24978167:-	RI	ENSMUSG00000040907	NA	NA	NA	NA	NA	NA	NA	NA	NA	0.04	0.07	0	NA	NA	NA	0.04	0.11	0.03	NA	NA	NA	NA	NA	NA	NA	NA	NA	NA	NA	NA	NA	NA	NA	NA	NA	NA
6:30657298:30657412:-@6:30656479:30656694:-@6:30653457:30655850:-	SE	ENSMUSG00000029790	0.89	0.24	0.02	0.9	0.25	-0.03	0.91	0.14	0.04	0.89	0.3	0.01	0.95	0.24	-0.05	0.86	0.34	0.09	0.9	0.2	-0.04	0.94	0.19	-0.03	0.86	0.28	0.08	0.93	0.18	-0.04	0.91	0.18	0.05	0.87	0.23	0.06
X:143518591:143518763:+@X:143528540:143528699:+@X:143693287:143693488:+	SE	ENSMUSG00000031284	0.04	0.15	0.03	0.34	0.56	-0.09	0.13	0.23	-0.08	NA	NA	NA	0.33	0.95	-0.29	0.21	0.6	0.12	0.04	0.44	0.1	0.18	0.36	-0.05	0.14	0.25	0.04	0.07	0.14	-0.03	0.07	0.26	0.07	0.25	0.64	-0.18
7:25396328:25396389|25396563:+@7:25396690:25396976:+	A5SS	NA	NA	NA	NA	0.21	0.44	-0.08	NA	NA	NA	0.36	0.59	-0.15	0.58	14.19	-0.47	0.53	0.74	0.05	0.11	0.36	0.04	NA	NA	NA	0.15	0.35	-0.02	NA	NA	NA	NA	NA	NA	NA	NA	NA
16:62785788:62785897:-@16:62776383|62776631:62776288:-	A3SS	ENSMUSG00000050312	0.84	0.42	-0.06	0.67	0.55	0.11	0.68	0.81	0.14	0.27	3.31	0.4	0.83	0.53	-0.04	0.57	0.93	0.26	0.79	0.49	-0.04	0.63	0.39	0.05	0.75	0.55	-0.12	0.66	0.82	0.18	0.78	0.44	0.05	0.78	0.54	-0.12
4:135966003:135966116:+@4:135966254|135966370:135966546:+	A3SS	ENSMUSG00000028671	0.05	0.08	-0.02	0.05	0.22	0.06	0.02	0.65	0.05	0.17	0.4	-0.12	0.1	0.15	-0.03	0.12	0.17	-0.02	0.07	0.87	0.14	0.12	5.4	-0.1	0.21	0.4	-0.09	0.06	0.09	-0.01	0.03	0.97	0.07	0.11	0.16	-0.05
8:105446208:105446256:+@8:105449381|105449387:105449827:+	A3SS	ENSMUSG00000054320	NA	NA	NA	NA	NA	NA	NA	NA	NA	NA	NA	NA	NA	NA	NA	NA	NA	NA	0.75	2.11	-0.36	NA	NA	NA	NA	NA	NA	NA	NA	NA	NA	NA	NA	0.41	1.91	0.38
19:7467811:7467867:-@19:7456300:7458423:-@19:7434931:7435138:-	SE	ENSMUSG00000024758	0.06	5394.04	-0.04	0.03	1.57	0.02	0.03	1.22	-0.01	0.05	0.15	-0.02	0.06	1.95	0.06	0.06	0.05	0	0.12	0.84	-0.05	0.06	2.66	-0.03	0.07	0.05	-0.01	0.09	0.32	-0.03	0.02	0	0	0.05	1.05	0.04
5:114261075:114261202:-@5:114260979|114260985:114260866:-	A3SS	ENSMUSG00000042002	NA	NA	NA	NA	NA	NA	NA	NA	NA	0.86	0.49	-0.14	NA	NA	NA	0.95	0.32	-0.08	NA	NA	NA	NA	NA	NA	NA	NA	NA	NA	NA	NA	NA	NA	NA	NA	NA	NA
5:122791827:122791934:-@5:122791735|122791755:122791608:-	A3SS	ENSMUSG00000029472	0.89	0.32	0.05	0.91	0.15	0.03	0.92	0.07	0.01	0.93	0.09	-0.02	0.92	0.08	-0.02	0.93	0.06	-0.01	0.9	0.07	0.01	0.93	0.07	-0.01	0.91	0.08	0.02	0.91	0.08	-0.02	0.94	0.12	-0.03	0.94	0.13	-0.03
14:31000903-31000844:-@14:31000764-31000678:-	RI	ENSMUSG00000021917	0.04	0.06	-0.01	0.06	0.13	-0.03	0.03	0.07	0.01	0.1	0.17	-0.04	0.04	0.14	0.04	0.05	0.09	-0.01	0.08	0.12	-0.02	0.02	0.06	0.01	0.06	0.13	-0.04	0.04	0.06	0	0.03	0.04	-0.01	0.03	0.07	0.01
2:121189362-121189469:+@2:121189827-121189965:+	RI	ENSMUSG00000027263	0.11	0.84	-0.07	0.07	0.35	0.06	0.08	0.11	-0.02	0.1	0.12	-0.03	0.12	0.11	0.01	0.15	0.13	-0.03	0.13	0.21	0.04	0.12	0.19	-0.04	0.17	0.21	-0.05	0.18	0.35	-0.07	0.04	0.1	0.03	0.13	0.2	0.05
11:26468672:26468717:+@11:26468801:26468882:+@11:26469652:26469768:+	SE	ENSMUSG00000004018	0.86	0.32	0.02	0.93	0.49	-0.16	0.75	0.48	0.08	0.92	0.17	0.01	0.91	0.92	-0.21	0.83	0.29	0.08	0.7	0.5	0.07	0.86	0.46	-0.11	0.77	0.54	0.09	0.84	0.35	0.02	0.88	0.37	-0.04	0.77	0.55	0.07
11:82904136-82904090:-@11:82903197-82902995:-	RI	ENSMUSG00000020692	0.05	8.07	-0.03	0.03	1.31	0.05	0.03	0.05	0.02	0.08	3.35	-0.05	0.04	11.6	0.07	0.06	0.09	-0.02	0.11	0.14	-0.03	0.06	0.11	-0.03	0.08	0.08	-0.02	0.07	0.06	-0.02	0.02	0.73	0.03	0.08	0.06	-0.01
11:78171298-78170873:-@11:78170794-78170613:-	RI	ENSMUSG00000017405	0.27	0.4	-0.09	0.28	0.29	0	0.24	0.37	0.04	0.35	0.36	-0.07	0.35	0.35	-0.07	0.53	0.75	-0.18	0.28	0.38	-0.1	0.31	0.37	-0.07	0.18	0.64	0.13	0.37	0.41	-0.1	0.18	0.35	0.06	0.28	0.42	0.09
7:105566051:105566178:-@7:105565647|105565653:105565533:-	A3SS	ENSMUSG00000037032	0.12	0.24	-0.04	0.04	0.24	0.07	NA	NA	NA	0.17	0.33	-0.13	0.05	0.59	0.15	0.07	0.16	-0.02	0.2	0.58	-0.12	NA	NA	NA	0.08	0.19	0.01	0.13	0.26	-0.01	0.08	0.26	0.05	0.11	0.3	0.02
10:62725768:62726099:-@10:62724263:62724432:-@10:62667821:62667973:-	SE	ENSMUSG00000036923	NA	NA	NA	0.42	1.25	0.1	NA	NA	NA	NA	NA	NA	NA	NA	NA	NA	NA	NA	0.5	1.46	-0.1	NA	NA	NA	0.4	0.9	-0.1	NA	NA	NA	NA	NA	NA	0.52	1.21	0.15
3:88631911-88631978:+@3:88632276-88632333:+	RI	ENSMUSG00000028059	0.61	1.07	-0.02	0.16	1.23	0.41	0.57	0.91	-0.25	0.12	0.34	0.04	0.55	1.31	-0.26	0.33	1.03	0.22	0.29	0.84	-0.09	0.57	0.95	0	0.2	2.05	0.37	0.46	0.91	0.15	0.59	1.53	-0.29	0.57	0.8	-0.11
8:25720267:25720335|25720375:+@8:25720555:25720645:+	A5SS	ENSMUSG00000031570	0.8	0.55	-0.05	0.53	0.71	0.12	0.6	1	0.28	0.82	1.49	-0.29	0.8	0.54	-0.09	0.8	0.36	0	0.71	0.71	0.01	0.78	0.94	-0.18	0.72	0.77	0.06	0.76	0.43	0.04	0.75	0.47	0.03	0.65	0.64	0.11
15:12549236:12549877:-@15:12545490:12545519:-@15:12457798:12458299:-	SE	ENSMUSG00000022197	0.02	0.06	0.01	0.24	1.01	-0.22	0.03	2.6	0.47	0.32	0.66	-0.08	0.16	0.38	-0.14	0.49	1.26	-0.33	0.02	0.05	0	0.01	0.07	0.02	0.02	0.04	-0.01	0.03	0.06	-0.01	0.03	0.79	0.28	0.02	0.07	0.01
7:102065713:102065804:+@7:102069897:102069991:+@7:102071187:102071361:+	SE	ENSMUSG00000070425	0.87	0.28	0.02	0.88	0.31	-0.05	0.91	0.29	-0.07	0.88	0.21	0	0.9	0.47	-0.11	0.79	0.5	0.11	0.79	1.27	0.16	0.92	0.19	-0.01	0.95	0.19	-0.03	0.88	0.32	-0.01	0.89	0.65	-0.17	0.83	0.39	0.05
2:93849765:93849939:-@2:93848186|93848189:93847917:-	A3SS	ENSMUSG00000040272	0.49	1.39	0.26	0.77	0.4	0.06	0.76	0.57	-0.13	0.82	0.57	-0.05	0.69	0.51	-0.06	0.51	0.99	0.18	0.63	0.46	0.11	0.86	0.37	-0.1	0.74	0.59	0.12	0.63	0.49	-0.14	0.75	0.54	-0.15	0.83	1.46	-0.2
8:71662928:71662840|71662855:-@8:71662481:71662535:-	A5SS	ENSMUSG00000034799	NA	NA	NA	NA	NA	NA	NA	NA	NA	0.59	1.63	-0.27	NA	NA	NA	NA	NA	NA	NA	NA	NA	NA	NA	NA	NA	NA	NA	NA	NA	NA	NA	NA	NA	NA	NA	NA
9:44796324:44796614:-@9:44795996:44796127:-@9:44795682:44795712:-	SE	ENSMUSG00000002032	NA	NA	NA	NA	NA	NA	NA	NA	NA	NA	NA	NA	0.6	0.83	-0.17	NA	NA	NA	0.43	0.86	0.12	NA	NA	NA	0.55	0.82	-0.16	0.63	0.92	-0.12	NA	NA	NA	0.59	0.74	0.04
2:17374185:17374356:-@2:17370459:17370551:-@2:17350705:17350811:-	SE	ENSMUSG00000053702	0.05	0.11	-0.04	NA	NA	NA	NA	NA	NA	NA	NA	NA	NA	NA	NA	NA	NA	NA	NA	NA	NA	0.08	0.14	-0.05	NA	NA	NA	NA	NA	NA	NA	NA	NA	NA	NA	NA
2:25364101:25364273:-@2:25363857|25363999:25363806:-	A3SS	ENSMUSG00000026956	0.89	0.33	-0.04	0.84	0.3	0.08	0.76	0.58	0.18	0.96	0.38	-0.12	0.93	0.3	-0.05	0.95	0.14	-0.02	0.88	0.26	-0.02	0.85	0.49	-0.09	0.86	0.29	-0.01	0.85	0.27	0.04	0.85	0.27	0.06	0.92	0.25	-0.07
7:49759106:49759311:+@7:49759542|49759598:49759793:+	A3SS	ENSMUSG00000039745	0.62	0.66	-0.16	0.53	0.64	0.15	0.41	0.82	-0.19	0.42	0.47	0.11	NA	NA	NA	0.46	0.67	-0.14	NA	NA	NA	0.4	0.41	0.01	0.69	1.7	-0.29	0.42	0.74	0.2	0.46	0.71	-0.17	0.68	1.21	-0.26
6:72549273:72549501:+@6:72549730:72549868:+@6:72555273:72555308:+	SE	ENSMUSG00000056737	NA	NA	NA	NA	NA	NA	NA	NA	NA	NA	NA	NA	NA	NA	NA	0.64	0.82	-0.17	NA	NA	NA	NA	NA	NA	NA	NA	NA	NA	NA	NA	NA	NA	NA	NA	NA	NA
8:116926082:116926262:+@8:116928536:116928581:+@8:116931078:116931137:+	SE	ENSMUSG00000031756	0.95	0.1	0.01	0.96	0.21	-0.07	0.93	0.16	0.02	0.92	0.19	0.04	0.97	0.11	-0.02	0.94	0.13	0.03	0.95	0.41	-0.09	0.92	0.18	0.01	0.86	0.25	0.06	0.87	0.32	0.08	0.96	0.14	-0.03	0.89	0.26	-0.02
11:22169035:22169174:-@11:22151788:22151892:-@11:22151067:22151189:-	SE	ENSMUSG00000042302	0.05	0.09	-0.01	0.3	8.43	-0.24	0.02	0.06	0	0.39	0.42	-0.09	0.29	3421.89	-0.27	0.12	1.24	0.17	0.02	0.07	0.01	0.01	0.04	0.01	0.03	0.06	-0.02	0.02	0.09	0.03	0.04	0.08	-0.01	0.06	0.12	-0.04
18:67519291:67519420:-@18:67512841:67512879:-@18:67506554:67506726:-	SE	ENSMUSG00000024533	0.01	0.03	0	0.01	0	0	0.02	0.04	-0.01	0.04	0.08	-0.03	0.01	0.03	0.01	0.02	0.05	-0.01	0.02	0.04	-0.01	0.01	0.04	0.01	0.01	0.03	0	0.01	0.04	0	0.01	0.04	0	0.01	0.03	0
2:131520095-131520268:+@2:131520922-131521171:+	RI	ENSMUSG00000027333	0.94	0.19	-0.03	0.93	0.26	-0.06	0.74	0.87	0.19	0.88	0.22	0.05	0.87	0.21	-0.01	0.96	0.28	-0.09	0.86	0.28	0.08	0.9	0.73	-0.16	0.94	0.2	-0.04	0.94	0.18	0	0.91	0.28	-0.03	0.87	0.26	0.07
2:109694409:109694621:+@2:109709587:109709661:+@2:109723382:109727043:+	SE	NA	0.53	0.92	-0.12	NA	NA	NA	0.38	1.21	-0.35	0.44	1.57	-0.11	0.17	1.92	0.39	0.6	1.99	-0.43	0.56	1.41	-0.23	0.42	0.79	-0.04	0.33	0.75	0.09	NA	NA	NA	0.41	1.49	-0.36	NA	NA	NA
8:70520061:70519872|70519937:-@8:70518365:70518517:-	A5SS	ENSMUSG00000055553	0.01	0.03	0	0.01	0	-0.01	0.01	0	0	0.02	0.04	-0.01	0.01	0	0	0.01	0	0	0.01	0	0	0.01	0	0	0.01	0	0	0.02	0.04	-0.01	0.01	0	0	0	0.05	0.02
4:132672896:132673032:+@4:132680756:132680893:+@4:132689705:132689790:+	SE	ENSMUSG00000028886	0.09	0.09	-0.02	0.07	0.33	0.06	0.12	0.15	-0.03	0.08	0.08	-0.01	0.08	0.44	0.08	0.06	0.07	0.02	0.16	0.21	-0.06	0.09	0.14	0.03	0.1	0.09	-0.01	0.1	0.1	-0.01	0.07	0.08	0	0.13	0.13	-0.03
3:109664304:109664433|109664439:+@3:109682806:109682957:+	A5SS	ENSMUSG00000033721	NA	NA	NA	NA	NA	NA	0.2	0.44	-0.14	NA	NA	NA	NA	NA	NA	NA	NA	NA	NA	NA	NA	NA	NA	NA	NA	NA	NA	NA	NA	NA	NA	NA	NA	NA	NA	NA
14:67733347:67733442:+@14:67734141:67734290:+@14:67737606:67737711:+	SE	ENSMUSG00000034327	0.49	0.51	0.13	0.64	0.7	0.17	0.53	0.39	0	0.74	0.44	-0.1	0.56	0.48	-0.03	0.69	0.75	-0.13	0.53	0.8	-0.15	0.62	0.51	-0.09	0.38	1.09	0.24	0.83	3.16	-0.34	0.62	1.3	-0.22	0.81	0.36	0.02
15:64191484:64191629:-@15:64173286|64173292:64173218:-	A3SS	ENSMUSG00000022377	0.88	0.21	0.05	0.89	0.22	0.04	0.96	0.09	0.01	0.83	0.31	0.06	0.95	0.13	0	0.76	0.54	0.19	0.95	0.14	-0.01	0.94	0.13	0.02	0.94	0.14	0	0.91	0.2	-0.03	0.93	0.12	0.04	0.93	0.22	-0.02
14:14739725:14739874|14739913:+@14:14742414:14742782:+	A5SS	ENSMUSG00000021733	0.97	0.06	0.01	0.96	0.09	0	0.97	0.09	-0.01	0.96	0.13	0	0.98	0.13	-0.04	0.97	0.05	0.01	0.94	0.15	0.01	0.95	0.11	0.02	0.95	0.1	0	0.93	0.12	0.04	0.98	0.05	-0.01	0.96	0.14	-0.03
12:3596649:3596862:+@12:3617606:3617691:+@12:3632810:3632964:+@12:3643917:3644022:+	MXE	ENSMUSG00000071454	0.39	0.21	0.03	0.4	0.18	-0.04	0.28	0.44	0.1	0.5	0.5	-0.1	0.38	0.16	-0.01	0.47	0.53	-0.09	0.37	0.16	0.01	0.41	1.16	-0.13	0.38	0.19	0.03	0.43	0.21	-0.04	0.42	0.33	-0.08	0.36	0.31	0.07
2:181548670:181548841:+@2:181548926:181549000:+@2:181549273:181552880:+	SE	ENSMUSG00000000826	0.39	0.5	-0.07	0.28	10.16	0.13	0.32	0.81	-0.07	0.36	0.47	-0.08	0.35	0.13	0	0.37	0.11	-0.02	0.35	0.14	0.02	0.4	0.39	-0.08	0.37	0.13	0.03	0.39	0.12	0	0.32	1.76	-0.09	0.41	0.14	-0.02
4:155625531:155625654|155625773:+@4:155626774:155626889:+	A5SS	ENSMUSG00000029062	0.22	0.25	-0.06	0.11	4.17	0.17	0.14	0.12	-0.01	0.3	20.47	-0.19	0.18	0.55	0.11	0.22	0.17	-0.04	0.29	0.22	-0.05	0.25	0.67	-0.11	0.24	0.17	0.01	0.14	0.36	0.08	0.16	0.19	-0.04	0.28	0.88	-0.14
2:104706356:104706542:-@2:104701779:104701903:-@2:104699842:104699974:-	SE	ENSMUSG00000027175	0.04	0.08	-0.01	0.08	0.14	-0.03	0.04	0.07	-0.01	0.14	0.25	-0.06	0.04	0.09	0	0.06	0.11	-0.02	0.04	0.09	-0.01	0.03	0.08	0.01	0.03	0.05	0	0.07	0.13	-0.03	0.03	0.07	0	0.05	0.15	0.02
6:71144291:71144376:-@6:71141685:71141752:-@6:71141220:71141454:-	SE	NA	NA	NA	NA	NA	NA	NA	NA	NA	NA	0.08	0.25	0.04	NA	NA	NA	NA	NA	NA	NA	NA	NA	NA	NA	NA	0.16	0.64	0.16	NA	NA	NA	NA	NA	NA	NA	NA	NA
9:45948215:45948308:-@9:45947836:45947909:-@9:45946984:45947055:-	SE	ENSMUSG00000034908	0.63	0.69	0.06	0.62	0.62	0.1	0.62	0.65	0.08	0.68	0.82	-0.06	0.39	1.29	0.25	0.56	1.33	-0.17	NA	NA	NA	0.59	0.88	0.03	NA	NA	NA	0.6	0.59	0.03	0.69	0.64	0.07	0.72	0.68	-0.12
7:141243778:141243896:+@7:141246847:141246944:+@7:141247221:141247396:+	SE	ENSMUSG00000038611	0.97	0.1	-0.02	0.95	0.15	-0.03	0.96	0.08	0.02	0.95	0.11	0	0.95	0.35	-0.08	0.97	0.1	-0.02	0.87	0.54	0.1	0.96	0.09	0	0.97	0.09	-0.01	0.97	0.07	0	0.95	0.15	-0.03	0.92	0.19	0.05
2:131520095:131520268:+@2:131520412:131521171:+@2:131524743:131525183:+	SE	ENSMUSG00000027333	0.91	0.25	-0.06	0.85	0.26	-0.02	0.79	0.35	0.09	0.9	0.26	-0.05	0.93	0.18	-0.01	0.93	0.16	0	0.92	0.23	-0.04	0.91	0.49	-0.12	0.88	0.32	0.03	0.9	0.23	0.01	0.85	0.33	0.08	0.83	0.35	0.07
6:97312380:97311894|97311895:-@6:97310663:97310739:-	A5SS	ENSMUSG00000030064	0.65	0.73	-0.06	NA	NA	NA	NA	NA	NA	NA	NA	NA	0.76	0.48	-0.03	NA	NA	NA	0.73	0.46	0	0.54	1.56	-0.2	0.73	0.82	-0.19	0.39	1.15	0.26	NA	NA	NA	0.86	2.5	-0.47
9:108044725-108044900:+@9:108045246-108045313:+	RI	ENSMUSG00000032594	0.13	0.22	-0.05	0.15	0.12	0.01	0.09	0.17	0.04	0.57	176.04	-0.42	0.24	0.21	-0.05	0.71	1000000000000	-0.47	0.19	0.18	0.04	0.26	9.99	-0.17	0.23	0.19	0.03	0.19	0.26	-0.06	0.08	0.14	0.03	0.16	0.15	0.03
9:67031029:67031098:-@9:67023441|67024565:67022593:-	A3SS	ENSMUSG00000032366	0.02	1000000000000	-0.01	0.01	730458	0.01	0.01	0	0	0.04	1000000000000	-0.03	0.03	0	-0.01	0.04	0.05	-0.01	0.02	0	0	0.02	1000000000000	-0.01	0.02	0	0	0.03	1000000000000	-0.01	0.01	0	0	0.02	2.2	0.01
14:55565098-55565166:+@14:55565484-55565541:+	RI	ENSMUSG00000022214	0.55	3.99	-0.43	0.45	0.85	-0.21	0.3	1.22	0.33	0.04	1.51	0.41	0.17	0.27	-0.04	0.12	0.4	0.05	0.13	0.56	0.1	0.09	0.55	0.21	0.23	0.47	-0.14	0.41	1.26	0.14	0.12	0.17	-0.07	0.24	0.82	0.17
6:83080550-83080630:+@6:83080710-83080854:+	RI	ENSMUSG00000069678	0.07	0.15	0.01	0.02	0.1	0.03	0.1	0.14	-0.03	0.16	4.09	-0.14	0.05	0.18	0.05	0.04	0.1	0.01	0.1	0.28	-0.07	0.03	0.24	0.07	0.03	0.08	0	0.08	0.14	-0.01	0.08	0.23	0.04	0.05	0.13	0.03
2:151542818:151542865:+@2:151545425:151545515:+@2:151557386:151557498:+	SE	ENSMUSG00000032966	0.01	0	0	0.01	0.03	0	0.01	0	0	0.05	0.1	-0.04	0.01	0.04	0.01	0.02	0.04	-0.01	0.02	0.04	-0.01	0.01	0	0	0.01	0	0	0.01	0.02	0	0.01	0	-0.01	0.01	0.03	0
10:43509847-43513816:+@10:43513963-43515396:+	RI	ENSMUSG00000038214	0.97	0.11	-0.03	0.92	0.16	0.04	0.97	0.11	-0.03	0.92	0.18	0	0.95	0.13	-0.02	0.78	0.55	0.17	0.93	0.1	0.03	0.96	0.07	0.01	0.96	0.09	0	0.96	0.07	0.01	0.94	0.48	-0.15	0.96	0.07	0
16:91854573:91854655:+@16:91858209:91858375:+@16:91861194:91861239:+	SE	ENSMUSG00000022957	0.83	0.57	-0.15	0.66	0.72	0.14	0.77	0.48	0.06	0.63	0.9	0.03	0.74	0.57	0	0.64	1.05	0.1	0.74	0.49	0.09	0.77	0.43	0	0.83	0.43	-0.06	0.77	0.77	0.06	0.68	0.55	0.04	0.8	0.59	-0.03
7:133733968:133734126:-@7:133725395|133725396:133725204:-	A3SS	ENSMUSG00000030986	0.02	0.04	0	0.01	0.03	0.01	0.03	0.08	0.01	0.01	0.04	0	0.02	0.08	0.02	0.03	0.06	-0.01	0.04	0.09	0	0.03	0.06	0	0.04	0.08	-0.01	0.03	0.05	-0.01	0.02	0.11	0.04	0.02	0.07	0.01
X:74282750-74283116:+@X:74283272-74283400:+	RI	ENSMUSG00000009995	0.01	0.04	0.01	0.02	0.1	0.02	0.05	0.24	-0.04	0.05	0.13	-0.03	0.06	0.08	-0.01	0.04	0.1	0.02	0.05	0.07	-0.01	0.03	0.07	0.02	0.04	0.05	-0.01	0.03	0.16	-0.02	0.02	0.05	0.01	0.04	0.06	-0.01
5:9127957:9128108:-@5:9126540:9126749:-@5:9124442:9124527:-	SE	ENSMUSG00000042508	0.47	0.23	-0.01	0.4	0.2	-0.03	0.41	0.31	-0.07	0.46	0.29	-0.06	0.38	1.38	0.19	0.5	0.61	-0.12	0.57	0.42	-0.1	0.5	0.36	-0.09	0.47	0.25	0.03	0.46	0.21	0.01	0.46	0.33	-0.09	0.37	0.35	0.09
11:102818970:102819159:-@11:102804281:102804512:-@11:102802841:102802916:-	SE	ENSMUSG00000034520	0.57	0.67	0.15	0.57	1.41	-0.24	0.33	0.5	0.11	0.58	0.38	-0.01	0.66	14.05	-0.38	0.42	1.54	0.24	0.28	0.5	0.11	0.38	0.35	-0.05	0.39	0.31	-0.01	0.49	0.45	0.08	0.72	0.6	-0.12	0.33	0.63	0.16
1:155779938-155779718:-@1:155778851-155778155:-	RI	ENSMUSG00000033684	0.4	0.2	0.05	0.5	0.62	-0.09	0.48	0.09	-0.01	0.41	0.45	0.09	0.52	0.15	0	0.47	0.24	0.05	0.52	0.37	-0.08	0.47	0.13	0.01	0.44	0.15	0.03	0.47	0.34	-0.07	0.45	0.27	0.05	0.41	0.23	0.06
19:42184118:42184189:+@19:42185620:42185640:+@19:42185805:42185949:+	SE	ENSMUSG00000018820	0.11	0.22	-0.04	0.07	0.31	0.06	0.11	0.19	-0.03	0.07	0.19	0	0.05	0.15	0.02	0.07	0.13	-0.02	0.07	0.18	-0.01	0.09	0.24	0.02	0.06	0.16	0.03	0.08	0.23	0.03	0.07	0.23	0.05	0.13	0.24	-0.05
8:122576515:122576621:-@8:122576119:122576252:-@8:122575402:122575535:-	SE	ENSMUSG00000006589	0.01	0	0	0.01	0	0	0.01	0	-0.01	0.01	0	0	0.01	0	0	0.01	0	0	0.01	0	0	0.01	0	0	0.01	0	0	0.01	0	0	0.01	0	-0.01	0.01	0	0
2:130365460:130365657:+@2:130369368|130369438:130369513:+	A3SS	ENSMUSG00000053552	NA	NA	NA	NA	NA	NA	NA	NA	NA	NA	NA	NA	NA	NA	NA	NA	NA	NA	NA	NA	NA	NA	NA	NA	NA	NA	NA	NA	NA	NA	NA	NA	NA	0.5	0.96	-0.24
4:116816583:116816696:+@4:116816778:116816875:+@4:116816955:116817099:+	SE	ENSMUSG00000028687	0.9	0.25	-0.03	0.93	1.7	-0.23	0.67	0.49	0.08	0.84	0.35	0.09	0.95	0.35	-0.13	0.95	0.14	0	0.82	0.51	-0.01	0.89	0.87	-0.22	0.81	0.48	0.08	0.82	0.43	0.08	0.87	0.76	-0.2	0.7	0.54	0.12
2:30416050:30416332:+@2:30426399:30426496:+@2:30428316:30428402:+	SE	ENSMUSG00000039515	0.99	0.03	0	0.99	0.02	0	0.99	0	0	0.98	0.05	0.01	0.99	0.03	-0.01	0.98	0.03	0.01	0.98	0.03	0.01	0.99	0	0	0.99	0.03	0	0.98	0.03	0.01	0.99	0.03	-0.01	0.99	0.03	-0.01
6:34766103:34766198:+@6:34769549:34769662:+@6:34771048:34771128:+	SE	ENSMUSG00000029761	0	0	0	0	0	0	0	0	0	0.01	0	-0.01	0	0	0	0.03	0.08	-0.03	0	0	0.01	0	0	0	0.01	0	-0.01	0	0	0	0	0	0	0	0	0
5:38264812:38264970:+@5:38266518:38266550:+@5:38267179:38267284:+	SE	ENSMUSG00000067365	0.01	0	0	0.01	0.03	0	0.01	0.03	0	0.02	0.04	-0.01	0.01	0.04	0.01	0.02	0.05	-0.01	0.02	0.03	-0.01	0.01	0.02	0	0.01	0	0	0.01	0.03	0	0.01	0	0	0.01	0.03	0
7:63754632:63754746:+@7:63754916:63755000:+@7:63757310:63759027:+	SE	ENSMUSG00000033510	NA	NA	NA	NA	NA	NA	NA	NA	NA	0.7	0.57	-0.02	NA	NA	NA	NA	NA	NA	NA	NA	NA	NA	NA	NA	NA	NA	NA	NA	NA	NA	NA	NA	NA	NA	NA	NA
1:64570134:64570276:+@1:64574073:64574255:+@1:64576179:64576329:+	SE	ENSMUSG00000025958	0.95	0.28	-0.07	0.92	0.16	-0.03	0.94	0.14	0.02	0.91	0.19	0.01	0.89	0.45	0.07	0.93	0.19	-0.04	0.96	0.2	-0.04	0.94	0.09	0	0.92	0.13	0.02	0.97	0.09	-0.02	0.88	0.45	0.09	0.89	0.63	0.08
17:32536995:32537196:+@17:32542738:32542791:+@17:32542877:32543004:+	SE	ENSMUSG00000048440	0.71	0.61	0.03	0.87	0.31	-0.03	0.5	0.75	0.1	0.59	1.57	0.28	0.46	0.8	0.21	0.7	1.19	-0.24	0.67	0.74	-0.01	0.68	0.97	-0.18	0.66	0.54	0.02	0.38	1.45	0.33	0.74	0.56	-0.1	0.84	6.16	-0.46
4:154528582:154528931:-@4:154476686|154476689:154476639:-	A3SS	ENSMUSG00000039410	NA	NA	NA	0.63	0.68	0.07	NA	NA	NA	0.42	1.04	0.21	0.57	1.05	-0.14	0.54	1.05	0.03	0.43	0.93	0.08	NA	NA	NA	NA	NA	NA	NA	NA	NA	NA	NA	NA	0.7	0.88	-0.15
7:44996544:44996686:-@7:44994449|44994476:44994363:-	A3SS	ENSMUSG00000003190	0.03	0.16	0.06	0.06	0.09	-0.02	0.08	0.21	-0.04	0.13	0.29	-0.07	0.05	0.14	0.02	0.06	0.1	-0.01	0.07	0.15	-0.05	0.02	0.2	0.06	0.02	0.06	0	0.07	0.12	-0.04	0.09	0.19	-0.01	0.04	0.11	0.03
11:102877610:102877718:-@11:102871182|102871185:102871020:-	A3SS	ENSMUSG00000020929	0.11	0.07	-0.02	0.17	0.24	-0.05	0.1	0.75	0.08	0.07	2.99	0.1	0.1	0.09	-0.01	0.12	0.11	-0.02	0.09	0.08	-0.01	0.1	0.07	0	0.08	0.1	0.02	0.13	0.09	-0.02	0.09	0.15	0.04	0.12	0.08	0.01
2:91167718:91167508|91167528:-@2:91166914:91167090:-	A5SS	ENSMUSG00000040687	NA	NA	NA	NA	NA	NA	NA	NA	NA	NA	NA	NA	0.39	0.93	0.09	NA	NA	NA	0.48	1.48	-0.01	0.33	0.7	0.09	0.47	0.94	-0.14	0.51	0.92	0.09	NA	NA	NA	0.46	0.71	0.05
2:11777507:11777069|11777404:-@2:11769776:11769931:-	A5SS	ENSMUSG00000058594	0.02	0	0	0.02	0.07	0.01	0.02	0.29	0.02	0.04	0.08	-0.02	0.03	0.56	0.04	0.02	0.03	0.01	0.07	0.17	-0.03	0.02	0	0	0.04	0.1	-0.02	0.04	0.09	-0.02	0.02	0.16	0.02	0.03	0.04	0.01
9:50617228:50617464:-@9:50616658:50616684:-@9:50615483:50615559:-	SE	ENSMUSG00000059820	0.19	0.35	-0.09	0.22	0.72	-0.16	0.16	0.51	0.06	0.27	0.48	-0.05	0.19	0.43	0.04	NA	NA	NA	0.23	0.67	0.14	0.19	0.38	-0.03	0.37	0.64	-0.18	0.18	0.66	0.01	0.1	0.75	0.23	0.06	0.42	0.12
2:30414268:30414360:-@2:30413860:30413996:-@2:30412983:30413246:-	SE	ENSMUSG00000026853	0.15	0.31	-0.05	0.05	0.12	0	0.05	0.13	0.01	0.11	0.28	-0.06	0.05	0.12	0	0.07	0.13	-0.02	0.05	0.09	-0.02	0.09	0.17	-0.04	0.03	0.19	0.06	0.15	0.22	0	0.1	0.26	-0.08	0.05	0.48	0.1
2:165034683:165034779:-@2:165023146:165023212:-@2:165012836:165013162:-	SE	ENSMUSG00000039804	0.86	0.21	0.04	0.89	0.18	-0.02	0.98	0.11	-0.03	0.9	0.19	-0.01	0.95	0.23	-0.07	0.59	22.48	0.36	0.88	0.19	0.01	0.85	2.89	0.13	0.89	0.2	-0.04	0.87	0.2	-0.01	0.9	0.15	0.01	0.87	0.21	0
13:34983133:34983207:+@13:34984700:34984735:+@13:34989969:34990452:+	SE	ENSMUSG00000085962	0.15	0.41	0.01	0.3	0.65	-0.18	0.24	0.5	-0.09	0.23	0.51	0.07	0.26	0.69	-0.08	0.3	0.84	-0.04	0.18	0.46	-0.13	0.14	0.43	0.1	0.05	0.24	0.09	0.15	0.39	0	0.16	0.33	0.02	0.12	0.33	0.03
1:164312853:164312938:+@1:164318361:164318442:+@1:164328293:164328400:+	SE	NA	0.03	0.11	0.03	0.02	0.03	-0.01	0.05	0.13	0.01	0.05	0.09	-0.03	0.03	0.07	0	0.01	0.06	0.02	0.03	0.06	-0.01	0.02	0.08	0.03	0.02	0.05	0	0.03	0.07	0	0.06	0.12	-0.04	0.01	0.06	0.02
8:91287586:91287732:-@8:91286234:91286307:-@8:91280718:91280857:-	SE	ENSMUSG00000033282	0.84	0.43	-0.04	0.82	0.39	-0.03	0.81	0.48	0.01	0.45	1.81	0.37	0.87	0.33	-0.05	0.6	0.71	0.27	0.82	0.34	0.03	0.75	0.39	0.06	0.85	0.45	-0.1	0.85	0.42	-0.01	0.8	0.88	-0.19	0.79	0.4	0.06
12:3589171:3589238:+@12:3591906:3591986:+@12:3596649:3596862:+@12:3643917:3644022:+	MXE	ENSMUSG00000071454	0.77	2.24	-0.28	0.67	2.69	-0.24	0.63	0.66	0.1	0.47	1.31	0.2	0.72	1.46	-0.2	0.4	14.35	0.32	0.52	0.35	0.06	0.58	0.4	0.05	0.58	0.33	0	0.48	3.33	0.29	0.49	0.57	0.05	0.43	0.4	0.05
2:126553024:126553632:+@2:126553782:126553913:+@2:126561537:126561746:+	SE	ENSMUSG00000027359	NA	NA	NA	NA	NA	NA	NA	NA	NA	0.03	0.05	-0.01	NA	NA	NA	0.04	0.07	-0.02	NA	NA	NA	NA	NA	NA	NA	NA	NA	NA	NA	NA	NA	NA	NA	NA	NA	NA
11:69589573:69589709:+@11:69589789:69589862:+@11:69590656:69590762:+	SE	ENSMUSG00000059552	0.99	0	0	1	0	-0.01	0.99	0	0	0.99	0	0.01	0.99	0	0	0.99	0	0	0.99	0	0	0.99	0	0	0.99	0	0	0.99	0	0	0.99	0.02	0	0.99	0	0
9:99629595:99629669:+@9:99632637:99632748:+@9:99637347:99637922:+	SE	ENSMUSG00000037784	0.83	0.37	0.08	0.94	3.82	-0.21	0.76	0.63	0.12	0.67	2.4	0.27	0.88	0.41	-0.11	0.87	0.3	0.01	0.77	0.27	-0.05	0.87	0.57	-0.11	0.72	1.96	0.15	0.86	0.19	-0.03	0.91	0.94	-0.13	0.73	0.56	0.13
7:132642487:132642579:+@7:132650258:132650349:+@7:132705592:132706419:+	SE	ENSMUSG00000030946	0.96	0.19	-0.05	0.95	0.1	0.01	0.82	0.42	-0.09	0.83	0.51	0.12	0.95	0.19	-0.04	0.87	0.23	0.08	0.91	0.18	0	0.94	0.46	-0.12	0.91	0.17	0.03	0.79	0.88	0.17	0.91	0.21	-0.04	0.96	0.8	-0.17
9:107263764-107263625:-@9:107262487-107262423:-	RI	ENSMUSG00000032577	0.01	0	0	0.02	0	-0.01	0.03	0.05	-0.01	0.01	0	0.01	0.01	0	0	0.02	0	-0.01	0.01	0.04	0.01	0.02	0.06	0.01	0.02	0.03	0	0.04	0.17	-0.03	0.01	0.03	0.01	0.01	0.24	0.03
12:78817625:78817771:+@12:78819187|78819204:78819365:+	A3SS	ENSMUSG00000021112	0.06	0.08	-0.01	0.01	0.68	0.07	0.02	0.05	0	0.02	0.05	-0.01	0.05	0.12	0.03	0.02	0.12	0.03	0.08	0.22	-0.05	0.07	0.29	-0.05	0.03	0.21	0.04	0.03	0.14	0.03	0.05	0.17	-0.04	0.08	0.3	-0.05
5:100846229:100846361:+@5:100846472:100846557:+@5:100846655:100846948:+	SE	ENSMUSG00000029314	NA	NA	NA	NA	NA	NA	NA	NA	NA	0.14	0.35	-0.1	NA	NA	NA	0.07	0.13	-0.02	NA	NA	NA	NA	NA	NA	NA	NA	NA	NA	NA	NA	NA	NA	NA	NA	NA	NA
1:33805339:33805419:-@1:33786407:33786532:-@1:33783853:33783964:-	SE	ENSMUSG00000042197	0.86	0.32	-0.03	0.89	0.19	0	0.85	0.35	0.03	0.87	0.21	0.02	0.88	0.39	-0.05	0.93	0.25	-0.05	0.83	0.5	-0.06	0.9	0.35	-0.05	0.77	0.43	0.13	0.89	0.24	-0.03	0.83	0.46	0.01	0.89	0.24	0
6:42292941:42293018:+@6:42294075:42294156:+@6:42298799:42298924:+@6:42299238:42299322:+	MXE	ENSMUSG00000029862	NA	NA	NA	NA	NA	NA	NA	NA	NA	0.64	1.08	-0.05	NA	NA	NA	NA	NA	NA	NA	NA	NA	NA	NA	NA	NA	NA	NA	NA	NA	NA	NA	NA	NA	NA	NA	NA
11:107181101-107180913:-@11:107180118-107180042:-	RI	ENSMUSG00000018433	0.01	0	-0.01	0.01	0	0.01	0.01	0	0	0.02	0	-0.01	0.01	0.23	0.02	0.03	2.42	-0.02	0.03	0.05	-0.01	0.01	0	0	0.02	0	-0.01	0.01	0	0	0	0	0.01	0.02	0	-0.01
17:33549259:33549385:+@17:33549480|33549484:33549609:+	A3SS	ENSMUSG00000024299	0.8	0.3	0.02	0.55	1.55	0.24	0.8	0.33	0.05	0.69	0.64	-0.14	0.87	0.24	0.03	0.82	0.35	0.05	0.9	0.19	-0.03	0.87	0.36	-0.07	0.87	0.18	0	0.95	1.2	-0.15	0.82	0.31	0.09	0.79	1.84	0.16
3:83059327:83059353|83059380:+@3:83059837:83059927:+	A5SS	ENSMUSG00000027998	0.78	0.51	0.01	0.84	0.37	-0.05	0.64	0.64	0.01	0.76	0.53	0.08	0.83	0.46	-0.1	0.82	0.41	0.01	0.73	0.61	0.01	0.85	0.85	-0.21	0.74	0.54	0.11	0.77	0.64	0.01	0.79	0.39	0	0.79	0.44	-0.02
1:132880355:132880675|132880842:+@1:132936981:132940005:+	A5SS	ENSMUSG00000026443	0.36	1.43	0.16	0.32	0.92	0.09	NA	NA	NA	0.41	0.94	-0.09	0.22	1.29	0.29	0.4	1.15	-0.18	0.51	1.01	-0.07	NA	NA	NA	0.44	1.07	-0.1	0.37	0.64	-0.01	0.52	1.28	-0.21	0.41	0.83	-0.04
3:5241670:5244299:+@3:5245143|5245221:5245645:+	A3SS	ENSMUSG00000025255	0.45	0.32	0	0.47	1.15	-0.04	0.6	0.85	-0.16	NA	NA	NA	0.49	0.6	-0.09	NA	NA	NA	0.4	0.37	0.07	0.59	0.27	0.01	0.47	0.48	0.12	0.48	0.36	-0.03	0.45	0.47	0.1	0.43	0.36	0.05
9:107760322:107760391:-@9:107759776:107759849:-@9:107756909:107756992:-	SE	ENSMUSG00000032580	0.6	0.61	0.1	0.74	0.49	-0.06	0.82	0.42	0.01	0.85	0.49	-0.11	0.8	4.72	-0.39	0.62	0.78	0.18	0.41	0.36	-0.06	0.8	0.38	0.02	0.35	93.29	0.45	0.74	0.74	-0.14	0.7	0.63	0.09	0.68	0.61	0.06
12:112122944:112123039:+@12:112123290:112123453:+@12:112124810:112124896:+	SE	ENSMUSG00000037686	NA	NA	NA	NA	NA	NA	NA	NA	NA	0.76	0.53	-0.01	NA	NA	NA	0.68	0.72	0.08	NA	NA	NA	NA	NA	NA	NA	NA	NA	NA	NA	NA	NA	NA	NA	NA	NA	NA
7:44979473:44979525:-@7:44978274|44978277:44978127:-	A3SS	ENSMUSG00000052429	0.48	0.8	-0.01	0.46	1.03	0.2	0.31	1.09	0.2	0.55	0.87	-0.09	0.65	0.71	-0.01	0.64	0.84	0.01	0.64	0.99	-0.23	0.58	1.76	-0.27	0.41	0.89	0.17	0.81	1.14	-0.33	0.47	1.1	0.24	0.66	0.82	0.15
11:69030691:69031006:+@11:69031100:69031189:+@11:69031414:69031604:+	SE	ENSMUSG00000020898	0.96	0.09	0	0.96	0.07	0.01	0.97	0.08	-0.01	0.98	0.06	-0.02	0.96	0.07	0.01	0.97	0.05	-0.01	0.97	0.12	-0.02	0.97	0.07	0	0.95	0.1	0.02	0.98	0.08	-0.02	0.96	0.09	0.02	0.97	0.06	0.01
18:10555886:10556027:+@18:10557240|10557379:10557440:+	A3SS	ENSMUSG00000042942	0.73	0.53	0.04	0.86	1.38	-0.35	0.83	0.76	-0.15	0.81	0.35	0.05	NA	NA	NA	0.5	1.62	0.33	NA	NA	NA	0.68	0.64	0.15	NA	NA	NA	0.63	0.61	0.1	0.77	0.61	-0.06	0.51	0.73	0.12
7:104218795:104218883:+@7:104221216:104221298:+@7:104225507:104225980:+	SE	ENSMUSG00000072244	NA	NA	NA	NA	NA	NA	NA	NA	NA	0.02	0.04	0.01	NA	NA	NA	0.02	0.04	0.01	NA	NA	NA	NA	NA	NA	NA	NA	NA	NA	NA	NA	NA	NA	NA	NA	NA	NA
8:110732058:110732178:+@8:110737143|110737146:110737220:+	A3SS	ENSMUSG00000033763	0.42	0.98	-0.16	0.28	0.8	-0.25	0.32	0.66	-0.09	0.46	1.18	-0.18	0.4	1.14	-0.33	0.41	0.8	-0.01	0.07	0.16	0.01	0.17	0.69	0.15	0.08	0.31	0.09	0.13	1.33	0.29	0.26	0.57	-0.02	0.03	0.27	0.1
8:20136291:20136496|20136663:+@8:20141597:20141895:+	A5SS	NA	0.63	0.16	-0.02	0.57	0.78	0.09	0.62	0.2	0.05	0.53	0.18	0.04	0.6	0.23	0.05	0.48	2.77	0.12	0.65	0.74	0.1	0.66	0.18	-0.04	0.75	0.67	-0.09	0.59	0.17	0.04	0.61	0.17	0.02	0.66	0.39	-0.07
18:76997690:76997599|76997612:-@18:76994394:76994504:-	A5SS	ENSMUSG00000025420	NA	NA	NA	NA	NA	NA	NA	NA	NA	NA	NA	NA	NA	NA	NA	NA	NA	NA	NA	NA	NA	NA	NA	NA	0.73	0.88	-0.09	NA	NA	NA	NA	NA	NA	NA	NA	NA
4:154976583:154976670:+@4:154977203|154977212:154977354:+	A3SS	ENSMUSG00000029056	0.96	0.09	-0.02	0.97	0.07	0	0.96	0.07	0.02	0.94	0.1	0.03	0.95	0.11	0.01	0.97	0.1	-0.02	0.96	0.09	0	0.96	0.1	0	0.96	0.11	0	0.97	0.1	-0.01	0.94	0.1	0.02	0.97	0.07	0
17:56012271-56012343:+@17:56012416-56012492:+	RI	ENSMUSG00000003199	0.03	0.05	0.01	0.05	0.23	-0.04	0.07	0.09	-0.03	0.04	0.06	0.01	0.04	0.08	0.01	0.04	0.06	0	0.05	0.07	-0.01	0.02	0.31	0.05	0.04	0.13	-0.02	0.1	0.39	-0.07	0.04	0.08	0	0.01	1.64	0.09
2:91256813:91256926:+@2:91259864|91259868:91259927:+	A3SS	ENSMUSG00000027257	0.36	1.08	0.21	0.55	1.19	0.35	0.37	0.74	0.12	0.43	0.78	0.12	0.84	1.33	-0.28	0.68	0.64	0.16	0.56	0.93	0.17	0.6	0.94	-0.23	0.73	0.65	-0.13	0.72	2.02	-0.36	0.57	0.81	0.12	0.9	0.53	-0.18
1:88215044:88215175:+@1:88215795:88215882:+@1:88216138:88216357:+	SE	ENSMUSG00000089960,ENSMUSG00000089675,ENSMUSG00000090124,ENSMUSG00000090145,ENSMUSG00000054545,ENSMUSG00000089943,ENSMUSG00000090171,ENSMUSG00000090165,ENSMUSG00000090175	0.89	0.31	-0.08	NA	NA	NA	0.95	0.11	0	NA	NA	NA	NA	NA	NA	NA	NA	NA	0.9	0.11	0.03	0.92	0.21	0.03	0.93	0.11	-0.01	0.91	0.13	-0.02	0.81	0.25	0.04	0.93	0.09	-0.02
2:25574683:25574871:-@2:25574312|25574449:25574188:-	A3SS	ENSMUSG00000036504	0.02	0	0	0.03	0	0	0.02	0.06	0.01	0.05	0.06	-0.02	0.02	0	0	0.07	6.63	-0.05	0.02	0	0	0.02	0	0	0.02	0	0	0.03	0	-0.01	0.02	0.1	-0.01	0.03	0	0
5:41794227:41794380:-@5:41791797:41791937:-@5:41787540:41788949:-	SE	NA	0.5	0.17	-0.03	0.3	0.26	0.06	0.5	0.18	0	0.21	0.45	0.09	0.3	0.7	0.09	0.14	12.89	0.16	0.39	0.18	0.01	0.44	0.23	0.06	0.4	0.22	0.04	0.38	1.13	0.12	0.47	0.21	0.03	0.36	0.15	0.02
10:24888400:24888600:+@10:24891119:24891262:+@10:24892514:24892659:+	SE	ENSMUSG00000019984	0.97	0.1	-0.03	0.97	0.09	-0.02	0.95	0.08	0.01	0.94	0.11	0.03	0.98	0.11	-0.04	0.97	0.08	0.01	0.94	0.16	-0.01	0.97	0.11	-0.02	0.93	0.17	0.04	0.97	0.08	0	0.94	0.19	-0.04	0.95	0.11	0.02
13:8842730:8842806:-@13:8836783:8837023:-@13:8835297:8835438:-	SE	ENSMUSG00000021147	0.87	0.24	0.02	0.94	0.21	-0.04	0.89	0.18	0.01	0.95	0.12	-0.01	0.9	0.39	-0.09	0.94	0.2	-0.04	0.81	0.38	0.09	0.89	0.22	0	0.9	0.25	-0.01	0.86	0.4	0.01	0.89	0.22	0.05	0.9	0.26	-0.04
2:76555890:76555982:+@2:76560186:76560260:+@2:76564784:76564949:+	SE	ENSMUSG00000042359	0.57	0.87	-0.18	0.19	922.92	0.67	NA	NA	NA	0.49	1.42	-0.3	0.75	1.71	-0.3	0.58	0.99	0.17	0.45	0.75	0.08	0.55	0.78	-0.21	0.53	0.73	0.02	0.54	0.63	0.03	NA	NA	NA	0.86	1.23	-0.32
10:39731738:39732007:-@10:39722809:39722938:-@10:39681473:39681549:-	SE	ENSMUSG00000087177	0.12	0.46	0.13	0.2	0.49	-0.13	0.12	0.29	0	0.08	0.42	0.12	0.18	0.33	-0.07	0.08	0.42	0.1	0.11	0.19	-0.03	0.1	0.23	0.02	0.08	0.19	0.02	0.03	0.28	0.09	0.25	0.56	0.07	0.07	0.15	-0.04
6:119934256:119934450:-@6:119932669:119932761:-@6:119929833:119929867:-	SE	ENSMUSG00000045962	0.01	0.03	0	0.01	0.03	0	0.01	0.03	0	0.01	0.02	0	0.01	0.02	0.01	0.01	0.03	0	0.02	0.03	-0.01	0.01	0	0	0.01	0	0	0.01	0.03	0	0.01	0.04	0	0.01	0.03	0
7:109960074:109960422:-@7:109935482:109935553:-@7:109934693:109934802:-	SE	ENSMUSG00000035901	0.99	0	0	0.99	0.14	-0.03	0.99	0.03	0	0.99	0	0	0.97	0.06	0.01	0.98	0.06	-0.01	0.98	0.04	0.01	0.99	0	0	0.99	0	0	0.99	0	0	0.99	0	0	0.96	0.22	0.03
6:122335083:122334966|122334973:-@6:122334070:122334150:-	A5SS	ENSMUSG00000040669	0.07	0.61	0.16	0.07	0.14	0.03	0.1	0.37	0.12	0.07	0.11	0	0.11	0.2	0.04	0.08	0.14	0.03	0.15	0.35	-0.04	0.1	0.23	0	0.11	0.29	-0.01	0.09	0.15	-0.02	0.23	0.52	0.14	0.1	0.21	-0.01
19:4127550:4127639:+@19:4127760:4127836:+@19:4131229:4131282:+	SE	ENSMUSG00000024845	0.94	0.19	-0.03	0.84	0.41	0.08	0.89	1.01	-0.22	0.8	0.53	0.04	0.81	0.35	0.11	0.89	0.32	-0.08	0.92	0.2	-0.01	0.9	0.22	-0.01	0.91	0.21	-0.01	0.87	0.29	0.07	0.91	0.32	-0.02	0.92	0.35	-0.05
3:59263125:59263286|59263292:+@3:59264922:59265284:+	A5SS	ENSMUSG00000056476	NA	NA	NA	0.23	0.57	-0.15	NA	NA	NA	0.1	0.49	0.13	0.07	0.2	0.05	0.11	0.21	-0.04	0.12	0.43	0.06	NA	NA	NA	0.18	0.43	-0.02	0.13	0.29	0.03	NA	NA	NA	0.08	0.24	0.05
18:60810328:60810418:+@18:60811294:60811485:+@18:60811859:60811921:+	SE	ENSMUSG00000024610	NA	NA	NA	NA	NA	NA	NA	NA	NA	0.47	0.98	0.11	NA	NA	NA	NA	NA	NA	NA	NA	NA	0.54	1.6	-0.33	NA	NA	NA	NA	NA	NA	NA	NA	NA	NA	NA	NA
10:58255829:58255882:+@10:58256820:58256904:+@10:58258241:58258308:+	SE	ENSMUSG00000038039	0.68	0.65	-0.04	0.61	0.87	0.09	0.6	0.73	0.07	0.62	0.79	-0.01	0.73	0.75	-0.05	0.65	0.71	0.08	0.68	0.69	0.02	0.67	0.67	-0.07	0.7	0.65	-0.03	0.54	0.95	0.14	0.64	0.82	0.05	0.7	1.15	-0.16
13:47043499:47043670:+@13:47044903:47044995:+@13:47047903:47048002:+	SE	ENSMUSG00000038080	0.13	0.34	-0.1	0.1	0.2	-0.03	0.17	0.39	-0.11	0.04	0.22	0.06	0.03	0.1	0.02	0.06	0.13	-0.03	0.05	0.1	-0.01	0.05	0.41	0.12	0.04	0.1	0.01	0.08	0.34	0.05	0.03	0.39	0.11	0.07	0.17	0.01
4:59003193:59003557:+@4:59013611:59013855:+@4:59017670:59017822:+	SE	ENSMUSG00000070972	0.37	0.28	-0.02	0.22	0.76	0.17	0.24	0.82	-0.13	0.42	0.85	-0.2	0.43	0.46	0.09	0.63	0.91	-0.2	0.52	0.37	-0.05	0.3	0.31	-0.06	0.47	0.79	-0.17	0.54	0.62	-0.17	0.35	75.63	-0.26	0.39	0.64	0.15
5:123640494:123640554:-@5:123638956:123638988:-@5:123635174:123635278:-	SE	ENSMUSG00000049550	0.57	0.87	0.22	0.66	0.66	0.05	0.28	1.14	0.33	0.63	0.87	0.03	NA	NA	NA	0.52	0.63	0.15	NA	NA	NA	0.68	1.98	-0.4	0.57	1.43	0.11	0.27	1.24	0.3	0.79	0.63	-0.06	0.71	2.84	-0.44
12:110977948:110978127:-@12:110977548|110977770:110976427:-	A3SS	ENSMUSG00000037904	0.54	0.51	-0.1	0.24	29.82	0.38	0.57	1.26	-0.23	0.56	5193.66	-0.32	0.47	0.61	-0.14	0.54	0.37	-0.07	0.33	0.96	0.21	0.54	0.44	0.03	0.54	0.4	0	0.41	0.57	0.13	0.44	0.67	-0.17	0.62	1.08	-0.21
1:105659293:105659366:-@1:105658887:105659006:-@1:105657602:105657850:-	SE	NA	0.58	0.31	0	0.26	59.08	0.32	0.51	0.33	0.07	0.42	0.98	-0.16	0.41	0.31	0.06	0.24	1.49	0.17	0.47	0.3	-0.01	0.49	0.29	0.02	0.46	0.29	0.03	0.49	0.4	0.09	0.58	0.25	-0.01	0.58	0.39	-0.09
16:90934582:90934849:-@16:90930994:90931161:-@16:90927350:90927508:-	SE	ENSMUSG00000022972	0.95	0.08	0.03	0.97	0.16	-0.04	0.96	0.15	-0.04	0.94	0.14	0.03	0.97	0.06	0	0.95	0.09	0.02	0.97	0.07	-0.01	0.98	0.1	-0.02	0.96	0.09	0.02	0.94	0.11	0.01	0.98	0.07	-0.02	0.93	0.12	0.01
15:102326116:102326260:+@15:102326433:102326535:+@15:102328522:102328596:+	SE	ENSMUSG00000001289	0.99	0	0	0.99	0	0	0.99	0	0	0.98	0.03	0.01	0.99	0.03	0	0.99	0	0	0.99	0.03	0	0.99	0	0	0.99	0	0	0.99	0.04	0	0.99	0	0	0.99	0	0
6:149188606:149188712:-@6:149183394:149183538:-@6:149170833:149171050:-	SE	ENSMUSG00000068250	0.56	0.72	0.17	0.78	1.11	-0.22	0.76	0.42	-0.05	0.59	0.82	0.19	0.82	0.48	-0.12	0.58	1.49	0.24	0.7	0.56	-0.12	0.7	0.49	0.06	0.58	0.53	0.12	0.62	0.44	-0.06	0.73	0.66	-0.16	0.56	0.46	0.06
1:91388464-91388355:-@1:91387341-91387215:-	RI	ENSMUSG00000026309	0.39	0.36	-0.06	0.31	0.26	0.03	0.31	0.24	-0.02	0.52	1.11	-0.21	0.5	0.79	-0.16	0.4	0.42	0.1	0.34	0.27	-0.05	0.37	0.32	-0.06	0.29	0.34	0.08	0.62	1.52	-0.23	0.33	0.28	0.01	0.34	5.83	0.28
X:74301324:74301358|74301364:+@X:74301936:74302021:+	A5SS	ENSMUSG00000019087	0.83	0.8	-0.24	0.61	0.82	0.09	0.48	1.08	0.3	0.51	0.67	0.1	0.83	0.61	-0.19	0.77	0.45	0.06	0.64	0.79	0.11	NA	NA	NA	NA	NA	NA	0.64	0.64	0.19	0.59	1.03	0.21	0.7	0.65	-0.06
4:40279158:40279368:-@4:40277653:40277745:-@4:40272810:40272854:-	SE	ENSMUSG00000071014	0.71	0.13	-0.01	0.7	0.19	0.04	0.75	0.17	-0.04	0.74	0.22	-0.04	0.77	0.19	0	0.95	11.23	-0.18	0.77	0.19	0.01	0.71	0.21	0.04	0.78	0.31	-0.07	0.92	34.14	-0.21	0.7	0.93	0.12	0.74	2.84	0.18
14:52297869:52298085:-@14:52297471:52297658:-@14:52296919:52296957:-	SE	ENSMUSG00000022160	0.91	0.29	-0.04	0.87	0.46	-0.09	0.87	0.3	0.03	0.83	0.34	0.04	0.89	0.68	-0.16	0.9	0.19	-0.01	0.73	0.93	0.2	0.91	0.32	-0.04	0.93	0.24	-0.02	0.81	0.38	0.1	0.87	0.24	0.02	0.78	0.4	0.03
15:76817992:76818170:-@15:76765940:76766112:-@15:76765485:76765651:-	SE	ENSMUSG00000033697	0.04	0.1	0.01	0.02	0.05	0	0.04	0.13	0.01	0.03	0.05	-0.01	0.02	0.05	0.01	0.02	0.05	0	0.03	0.07	-0.01	0.04	0.1	0	0.02	0.07	0.02	0.05	0.09	-0.01	0.05	0.13	0.02	0.02	0.1	0.03
13:44730774:44730888:+@13:44731713:44731916:+@13:44823380:44823515:+@13:44848280:44848421:+	MXE	ENSMUSG00000038518	0.33	0.26	0.06	0.38	0.11	0.01	0.39	0.86	0.16	0.34	0.17	0.04	0.41	0.13	0	0.37	0.19	0.04	0.41	0.15	-0.02	0.38	0.21	0.01	0.39	0.15	-0.01	0.42	0.42	-0.09	0.39	0.3	0.05	0.39	0.18	0.03
2:15054665:15054872:-@2:15048922:15049217:-@2:15047148:15047303:-	SE	ENSMUSG00000026707	0.9	0.27	-0.02	0.91	0.18	0.01	0.88	0.27	0.05	0.94	0.21	-0.03	0.95	0.18	-0.02	0.95	0.14	0	0.93	0.15	0	0.94	0.28	-0.06	0.93	0.14	0.01	0.92	0.28	-0.02	0.88	0.29	0.04	0.92	0.19	0
4:41464710:41464848:-@4:41462375:41462437:-@4:41429267:41429411:-	SE	ENSMUSG00000028438	0.33	0.56	-0.12	0.06	0.55	0.22	0.14	0.78	0.18	0.07	0.16	-0.01	0.04	0.37	0.18	0.15	0.3	-0.11	0.22	0.39	-0.06	0.19	0.35	-0.05	0.16	0.47	0.03	0.18	0.66	0.15	0.21	0.7	0.16	0.28	0.71	-0.1
17:45595482:45595572:-@17:45592179:45592261:-@17:45590257:45590338:-	SE	ENSMUSG00000023942	0.92	0.23	0.01	0.95	0.22	-0.06	0.81	0.36	0.06	0.79	1.23	0.16	0.92	0.25	-0.07	0.82	0.39	0.1	0.85	0.29	0	0.9	0.36	-0.09	0.85	0.26	0.05	0.92	0.17	0	0.93	0.26	-0.07	0.89	0.28	0.03
19:26751824:26752041:+@19:26759878:26759931:+@19:26770938:26771043:+@19:26771508:26771609:+	MXE	ENSMUSG00000024921	0.84	0.14	-0.02	0.81	0.36	0.13	0.85	0.17	0.04	NA	NA	NA	0.85	0.21	0.07	0.68	0.51	0.17	0.92	0.07	0.01	0.81	0.19	0.04	0.93	16.98	-0.12	0.89	0.18	-0.05	0.82	1.73	0.13	0.94	0.42	-0.05
8:4244695:4244775:+@8:4244861:4245003:+@8:4245543:4245588:+	SE	ENSMUSG00000002948	0.75	0.7	-0.05	0.81	1.62	-0.32	0.64	0.79	0.12	0.75	0.38	0.06	0.75	0.48	0.02	0.75	0.62	0	0.77	0.49	0.04	0.7	0.71	-0.06	0.81	0.58	-0.11	0.74	0.61	0.01	0.7	0.71	0	0.49	1.1	0.25
1:9868383:9868466|9868688:+@1:9871630:9871702:+	A5SS	ENSMUSG00000025915	0.08	0.15	-0.05	0.04	0.22	0.06	0.35	0.62	-0.03	0.27	0.74	-0.23	0.24	0.6	-0.22	0.56	1.84	-0.32	0.02	1.09	0.23	0.13	0.75	0.22	0.25	0.58	-0.12	NA	NA	NA	0.03	0.21	0.08	NA	NA	NA
5:8092340:8092406:-@5:8090142:8090252:-@5:8082146:8082269:-	SE	ENSMUSG00000040537	NA	NA	NA	0.21	0.45	0	NA	NA	NA	0.17	0.37	0.04	0.13	0.39	0.09	0.1	0.25	0.03	0.22	1.05	0.04	NA	NA	NA	NA	NA	NA	NA	NA	NA	NA	NA	NA	0.21	0.76	0.09
3:157536334:157536386:+@3:157536478:157536586:+@3:157537587:157537669:+	SE	ENSMUSG00000028180	0.95	0.28	-0.05	0.95	0.14	-0.02	0.94	0.22	-0.04	0.93	0.19	0.02	0.95	0.26	-0.07	0.96	0.11	-0.01	0.88	0.22	0.08	0.91	0.18	0.03	0.96	0.18	-0.05	0.94	0.15	0.01	0.9	0.2	0.03	0.93	0.14	0.01
10:77983516:77983591:+@10:77983945:77984005:+@10:77984419:77985438:+	SE	ENSMUSG00000020284	0.04	0.1	0.01	0.06	0.13	-0.02	0.07	0.12	-0.04	0.07	0.17	-0.01	0.03	0.07	0	0.03	0.08	0	0.03	0.07	0	0.04	0.14	0.03	0.03	0.1	0.01	0.06	0.19	-0.02	0.05	0.11	-0.01	0.04	0.16	0.02
5:140670467:140670567:-@5:140669022:140669105:-@5:140666008:140666208:-	SE	ENSMUSG00000036555	0.46	0.57	-0.05	0.39	0.72	-0.05	0.45	4.32	-0.35	0.51	1.27	-0.12	0.18	0.24	-0.02	0.26	0.39	-0.08	0.16	0.38	0.09	0.15	1.43	0.3	0.25	0.4	-0.1	0.31	0.8	0.15	0.41	0.61	-0.12	0.34	0.37	-0.03
12:3773551:3773640:+@12:3776059:3776109:+@12:3779619:3779654:+@12:3781106:3781398:+	MXE	ENSMUSG00000071454	0.03	0.08	0.01	0.02	0.05	0.01	0.03	0.21	0.07	0.02	0.04	0	0.02	0.07	0.01	0.03	0.06	-0.01	0.03	0.07	-0.01	0.03	0.09	0	0.02	0.07	0.01	0.03	0.08	0	0.04	0.13	0.01	0.03	0.06	0
11:116843515:116843774:+@11:116845763:116845945:+@11:116848254:116848358:+	SE	ENSMUSG00000090266	0.09	0.21	0.05	0.08	0.1	0.02	0.06	0.08	-0.01	0.07	0.09	0.01	0.08	0.09	-0.02	0.09	0.08	-0.01	0.06	0.1	0.03	0.07	0.08	-0.01	0.09	0.11	-0.02	0.08	0.1	0.01	0.14	0.25	-0.06	0.1	0.1	-0.02
4:103115560:103115660:+@4:103118239|103118242:103118315:+	A3SS	ENSMUSG00000028522	0.64	0.91	-0.19	NA	NA	NA	0.71	1	-0.19	NA	NA	NA	0.48	0.71	0.12	NA	NA	NA	0.6	0.91	0.03	0.64	0.66	0.07	0.63	0.69	0.01	0.68	0.57	-0.04	NA	NA	NA	0.24	2.59	0.44
2:131192557-131192688:+@2:131193068-131193148:+	RI	ENSMUSG00000027330	0.04	0.04	0	0.03	0.05	0	0.02	0.12	0.03	0.03	0.06	0	0.08	0.09	0	0.09	0.1	-0.01	0.08	0.17	-0.04	0.04	0.18	-0.02	0.04	0.04	0	0.05	0.04	-0.01	0.04	0.05	0.01	0.03	0.05	0.02
2:119208720:119209183:+@2:119210130|119210135:119210232:+	A3SS	ENSMUSG00000068580	0.46	0.77	0.14	0.58	0.89	0.01	0.66	1.06	-0.29	0.63	0.84	-0.05	0.63	0.76	-0.05	0.56	0.8	0.07	0.58	1.4	-0.25	0.48	1.09	0.18	0.33	1.24	0.15	0.67	1.05	-0.21	0.6	0.93	-0.12	0.59	0.7	0.08
16:18826255-18826302:+@16:18827018-18827106:+	RI	ENSMUSG00000005262	0.09	0.38	-0.07	0.03	0.08	0.02	0.05	0.07	-0.01	0.06	0.08	-0.03	0.13	0.22	-0.06	0.4	0.91	-0.27	0.07	0.1	0	0.08	0.13	-0.03	0.07	0.12	0.01	0.05	0.14	0.04	0.02	0	0	0.05	0.06	0
11:3516486-3516520:+@11:3516842-3516920:+	RI	ENSMUSG00000075702	0.56	0.99	-0.02	0.17	1.56	0.38	0.65	2.59	-0.48	0.06	0.34	0.11	0.48	0.87	-0.21	0.08	1.65	0.4	0.27	0.6	-0.21	0.19	1.79	0.46	0.06	0.39	0.13	0.17	1.31	0.39	0.54	1.21	-0.45	0.55	1.56	-0.38
10:80828461:80828633:+@10:80828711|80828719:80828796:+	A3SS	ENSMUSG00000035242	1	0	-0.01	1	0	-0.01	1	0	0	0.99	0	0.01	1	0	0	0.99	0	0.01	1	0	-0.01	0.99	0	0.01	0.99	0	0	0.99	0	0.01	0.99	0	0.01	0.99	0	0
4:155086205:155086297:-@4:155083109:155083317:-@4:155082667:155082754:-	SE	ENSMUSG00000029048	0.14	2524.41	0.14	0.24	11.9	-0.13	0.23	0.17	-0.04	0.22	0.13	0.02	0.3	12.74	-0.15	0.39	0.45	-0.09	0.15	0.14	-0.04	0.2	0.13	0.03	0.11	2.4	0.09	0.15	0.1	-0.01	0.28	14.74	-0.1	0.11	0.16	0.04
2:15068139:15068199:+@2:15069837|15069858:15069967:+	A3SS	ENSMUSG00000017418	0.46	0.96	0.22	0.41	0.81	0.14	0.57	1.97	-0.32	0.75	1.64	-0.34	0.34	0.6	0.07	0.72	2.94	-0.38	0.41	1.66	0.35	0.51	0.73	0.06	0.76	1.21	-0.25	0.12	1.85	0.34	0.68	0.66	0.08	0.55	4.02	-0.43
9:107579100:107579385:+@9:107580457:107580935:+@9:107582817:107584048:+	SE	NA	0.54	0.53	0.11	0.69	0.43	0.06	0.54	0.32	0.05	0.83	0.58	-0.14	0.59	0.82	0.16	0.74	0.75	-0.15	0.75	0.36	0	0.55	0.34	-0.01	0.75	1.13	-0.2	0.62	0.41	-0.08	0.65	0.37	0.03	0.75	0.57	-0.13
4:12170984:12171218:-@4:12169033|12169058:12168965:-	A3SS	ENSMUSG00000028218	0.01	0	-0.01	0.01	0	0	0	0	0.01	0.01	0.03	0	0.01	0	0	0.01	0.03	0	0.01	0	0	0.01	0	-0.01	0.01	0	0	0.01	0.03	0	0	0	0.01	0.01	0.03	0
1:60108083:60108200:+@1:60109222|60109327:60109449:+	A3SS	ENSMUSG00000026017	0.14	0.25	-0.01	0.51	1.07	-0.25	0.2	1.28	0.22	0.31	0.81	0.2	0.36	0.52	0.08	0.31	0.43	0.05	0.44	0.51	-0.1	0.31	0.45	-0.11	0.34	0.38	-0.03	0.26	0.55	-0.12	0.13	3.09	0.24	0.26	0.42	0
7:119792431:119792498:-@7:119792265:119792348:-@7:119791101:119791228:-	SE	ENSMUSG00000030929	0.87	0.33	-0.03	0.9	0.18	0.03	0.92	0.28	-0.08	0.82	0.4	0.08	0.84	0.4	-0.03	0.89	0.34	-0.05	0.81	0.43	-0.07	0.86	0.3	0.06	0.74	0.43	0.12	0.91	0.27	-0.04	0.84	0.36	0.03	0.93	0.2	-0.02
3:95835644:95835743:-@3:95835467|95835525:95835354:-	A3SS	ENSMUSG00000015748	0.04	0.07	-0.01	0.04	0.49	0.11	0.05	0.16	0.03	0.04	0.07	0	0.09	0.15	0	0.05	0.19	0.04	0.09	0.21	-0.03	0.16	0.49	-0.11	0.06	0.42	0.1	0.09	0.16	-0.05	0.03	0.18	0.05	0.15	0.32	-0.06
15:97802076:97802125:-@15:97800695:97800802:-@15:97799761:97799816:-	SE	ENSMUSG00000022475	0.43	1.21	-0.03	NA	NA	NA	0.43	0.91	0.08	NA	NA	NA	0.47	1.28	0.08	0.42	1.2	0.05	0.55	1.02	-0.01	0.64	1.67	-0.21	0.54	1.1	0.1	0.56	0.93	-0.13	0.4	1.03	0.15	0.56	0.95	0
19:55313189:55313280:-@19:55312767:55312894:-@19:55311625:55311784:-	SE	ENSMUSG00000024982	0	0	0	0.01	0	-0.01	0.01	0	-0.01	0.01	0	0	0	0	0.01	0.01	0	-0.01	0.01	0	0	0	0	0.01	0.01	0	-0.01	0	0	0	0	0	0	0	0	0
10:116581453:116581511:-@10:116549033:116549105:-@10:116527827:116527949:-@10:116507041:116507188:-	MXE	ENSMUSG00000020166	0.54	0.91	-0.19	0.64	0.42	0	0.5	0.48	-0.04	0.67	0.55	-0.03	0.49	0.52	-0.1	0.86	7.27	-0.37	0.39	1.29	0.27	0.65	0.69	-0.15	0.66	0.42	-0.01	0.63	0.47	-0.09	0.35	0.41	0.08	0.64	0.41	-0.01
4:108625655:108625814:+@4:108625981|108626038:108626153:+	A3SS	ENSMUSG00000028582	0.93	0.27	-0.06	0.86	0.3	0.08	0.94	0.12	-0.02	0.93	0.29	-0.07	0.89	0.16	0.01	0.92	0.15	-0.03	0.9	0.15	0.02	0.91	0.16	0.03	0.92	0.13	-0.01	0.9	0.15	0.03	0.87	0.25	0.06	0.94	0.15	-0.04
4:128591473:128591557:-@4:128589860|128590141:128589452:-	A3SS	ENSMUSG00000061894	0.88	0.27	-0.03	0.82	0.27	0.07	0.85	0.31	0.05	0.73	0.42	0.09	0.9	3.78	-0.34	0.89	0.25	0.01	0.56	3.34	0.32	0.71	0.6	0.14	0.88	0.75	-0.17	0.76	0.51	0.12	0.85	0.31	0.04	0.89	0.53	-0.13
10:18093779:18093840|18093903:+@10:18094410:18094572:+	A5SS	ENSMUSG00000019854	0.84	2.46	-0.23	0.96	3.35	-0.19	0.82	0.26	0	0.9	0.22	0.06	0.94	0.71	-0.15	0.94	0.13	0	0.79	0.3	0	0.9	0.31	-0.08	0.79	0.52	0.11	0.92	0.36	-0.08	0.61	0.38	0.1	0.77	0.81	0.15
7:30563326-30563399:+@7:30563532-30563619:+	RI	ENSMUSG00000078765	0.11	0.76	-0.09	0.12	0.25	0.03	0.06	0.13	0.03	0.23	0.37	-0.11	0.08	0.8	0.16	0.11	0.16	-0.03	0.24	0.42	-0.1	0.07	0.1	-0.01	0.14	0.26	-0.07	0.09	0.12	0.02	0.02	6.65	0.21	0.15	0.22	-0.06
10:78583015:78583129:+@10:78583220:78583389:+@10:78583464:78583534:+	SE	ENSMUSG00000032763	0.82	0.42	0.04	0.81	0.37	0.04	0.85	0.34	0.07	0.79	0.54	0.02	0.84	0.41	0	0.78	0.39	0.06	0.84	0.38	0.05	0.9	0.32	-0.05	0.89	0.26	0.01	0.86	0.39	-0.04	0.86	0.34	0.02	0.85	0.4	0.01
19:46072183-46072334:+@19:46072549-46072801:+	RI	ENSMUSG00000055491	0.05	0.06	0.01	0.02	0.62	0.04	0.06	0.06	-0.01	0.04	0.15	-0.02	0.03	0.78	0.06	0.03	0.03	0	0.09	0.28	-0.05	0.05	0.05	0.01	0.04	0.06	0.01	0.07	0.07	-0.02	0.06	0.11	0.02	0.06	0.07	0.01
3:107895643:107896213:-@3:107894228|107894992:107894051:-	A3SS	ENSMUSG00000086968	0.36	60.11	-0.27	0.21	1.61	0.25	0.22	0.25	0	0.29	0.6	-0.08	0.48	0.5	0	0.25	1.21	0.23	0.48	0.27	-0.02	0.23	0.2	-0.01	0.46	8.14	-0.23	0.3	0.31	0.06	0.09	0.96	0.17	0.46	1.39	-0.16
3:90034065:90034177:-@3:90031311:90031370:-@3:90028325:90028377:-	SE	ENSMUSG00000042520	0.57	0.37	0.09	0.73	1.71	-0.21	0.79	0.24	0.02	0.66	0.37	0.07	0.75	7.66	-0.28	0.54	2.07	0.21	0.47	0.27	0.01	0.6	1.2	0.19	0.48	0.51	0.12	0.5	0.34	0.07	0.66	0.29	0.01	0.52	0.25	-0.02
3:96630302:96630361:+@3:96630477|96630480:96630554:+	A3SS	ENSMUSG00000038374	0.46	0.46	0.04	0.42	1.08	0.25	0.51	0.92	-0.22	0.54	0.57	-0.12	0.51	4.68	0.36	0.43	0.44	0.08	0.87	3.38	-0.34	0.48	0.47	0.03	0.53	0.49	-0.05	0.3	0.86	0.16	0.5	0.48	0.01	0.67	2.41	-0.37
10:81136271:81136699:+@10:81137399:81137480:+@10:81143962:81145217:+	SE	ENSMUSG00000035011	0.02	0.06	0.01	0.05	0.09	-0.02	0.03	0.07	-0.01	0.05	0.1	0	0.05	0.13	-0.03	0.06	0.11	-0.01	0.02	0.06	0.01	0.02	0.07	0.01	0.03	0.05	-0.01	0.03	0.08	-0.01	0.03	0.05	0	0.03	0.07	0
11:29563850:29563956:+@11:29569201:29569375:+@11:29571650:29571852:+@11:29575345:29575524:+	MXE	ENSMUSG00000020461	NA	NA	NA	NA	NA	NA	NA	NA	NA	0.7	0.61	-0.01	NA	NA	NA	NA	NA	NA	NA	NA	NA	NA	NA	NA	NA	NA	NA	NA	NA	NA	NA	NA	NA	NA	NA	NA
1:90815951:90816535:-@1:90813215:90813814:-@1:90811259:90811831:-	SE	ENSMUSG00000048126	0.73	0.55	0.01	0.61	2.46843e+06	0.33	0.88	2	-0.23	0.48	0.72	0.13	0.56	372.14	0.33	0.74	0.92	-0.18	0.89	0.24	0.06	0.58	1.49	0.3	0.95	4.7	-0.37	0.89	0.62	-0.16	0.74	0.53	-0.04	0.94	0.19	-0.05
1:189680506:189680221|189680272:-@1:189678939:189679141:-	A5SS	ENSMUSG00000026605	0.93	0.13	0.03	0.91	0.13	0.03	0.95	0.11	0.01	0.88	0.14	0.03	0.93	0.09	0	0.88	0.41	0.05	0.93	0.12	-0.02	0.91	0.18	0.04	0.91	0.09	0	0.93	0.09	0	0.96	0.92	-0.11	0.94	0.09	-0.01
1:93066047:93066189:-@1:93065552:93065578:-@1:93064149:93064282:-	SE	ENSMUSG00000014602	0.05	0.12	0	0.1	0.22	-0.01	0.09	0.19	-0.07	0.09	0.27	0.01	0.04	0.27	0.1	0.11	0.22	-0.07	0.14	0.41	0.02	0.1	0.22	-0.01	0.16	0.31	-0.06	0.14	0.34	-0.09	0.05	0.09	-0.02	0.09	0.3	0.05
1:125976926:125977062:-@1:125940163:125940237:-@1:125913636:125915021:-	SE	ENSMUSG00000049690	NA	NA	NA	NA	NA	NA	NA	NA	NA	NA	NA	NA	NA	NA	NA	NA	NA	NA	NA	NA	NA	NA	NA	NA	0.73	1.23	-0.39	NA	NA	NA	NA	NA	NA	0.72	0.8	-0.2
2:25313428:25313604:-@2:25311343:25311405:-@2:25310375:25310475:-	SE	ENSMUSG00000026959	NA	NA	NA	NA	NA	NA	NA	NA	NA	0.42	0.72	-0.03	NA	NA	NA	0.33	0.57	0	NA	NA	NA	NA	NA	NA	NA	NA	NA	NA	NA	NA	NA	NA	NA	NA	NA	NA
14:75845256:75845456:+@14:75845617:75845690:+@14:75846203:75846393:+	SE	ENSMUSG00000060126	0.99	0	0	0.99	0	0	0.99	0	0	0.99	0	0	0.99	0	0	0.99	0	0	0.99	0	0	0.99	0	0	0.99	0	0	0.99	0	0	0.99	0	0	0.99	0	0
13:77825323:77825388:+@13:77834510:77834701:+@13:77902654:77902875:+	SE	ENSMUSG00000064138	0.9	0.25	-0.04	0.84	0.32	-0.05	0.73	0.4	-0.05	0.83	0.32	0.01	0.87	0.26	0.05	0.8	0.45	0.07	0.92	0.46	-0.11	0.8	0.4	-0.07	0.81	0.26	-0.01	0.84	0.22	0.06	0.86	0.45	-0.09	0.79	0.33	0.05
15:100870683:100870743:+@15:100899392:100899541:+@15:100936271:100936600:+	SE	ENSMUSG00000023033	NA	NA	NA	0.07	0.39	0.15	NA	NA	NA	0.17	0.27	-0.1	0.1	0.21	-0.01	0.05	0.19	0.05	0.09	0.17	-0.01	NA	NA	NA	0.08	0.43	0.18	0.35	1.11	0.19	NA	NA	NA	0.22	0.98	0.13
7:29200117:29200254:-@7:29198220|29198408:29198113:-	A3SS	ENSMUSG00000049676	NA	NA	NA	NA	NA	NA	NA	NA	NA	0.68	2.01	-0.44	NA	NA	NA	0.75	0.58	0	NA	NA	NA	NA	NA	NA	NA	NA	NA	NA	NA	NA	NA	NA	NA	NA	NA	NA
15:100155034:100155153|100155156:+@15:100157170:100157367:+	A5SS	ENSMUSG00000023026	0.23	1.44	0.18	0.22	0.22	-0.01	0.18	0.25	-0.04	0.04	7.53	0.18	0.19	0.21	0	0.11	0.3	0.08	0.19	0.2	0.01	0.23	0.28	-0.05	0.2	0.22	0.03	0.09	1.35	0.14	0.41	1.65	-0.19	0.21	1.15	-0.12
14:18271142:18271323:+@14:18276696:18276806:+@14:18276826:18276968:+@14:18277844:18278101:+	MXE	ENSMUSG00000021772	0.09	0.25	0	0.2	0.53	-0.12	0.14	0.55	0.11	0.12	0.4	0.08	0.23	0.41	0.05	0.16	0.38	0.07	0.28	0.41	-0.05	0.06	0.25	0.08	0.23	0.77	-0.17	0.17	0.43	-0.08	0.09	0.26	0.01	0.08	0.34	0.09
17:24607437:24607531:-@17:24604989|24604992:24604828:-	A3SS	ENSMUSG00000002496	0.51	0.7	-0.07	0.44	1.55	0.25	0.46	0.75	-0.11	0.42	0.41	0.02	0.44	0.6	0.02	0.55	0.44	-0.11	0.46	0.87	-0.23	0.44	0.87	0.02	0.23	0.95	0.21	0.56	0.73	-0.05	0.44	0.69	0.06	0.69	0.85	-0.13
12:112671516:112671654:-@12:112662308|112662334:112662180:-	A3SS	ENSMUSG00000001729	0.02	0.03	0	0.06	0.2	-0.04	0.03	0	0	0.04	0.09	0.02	0.03	0.09	0.02	0.03	0.05	0	0.05	0.85	-0.04	0.05	0.09	-0.02	0.01	0.81	0.04	0.05	0.24	-0.03	0.02	0.08	0.01	0.02	0.73	0.03
11:74925584:74925703:-@11:74913132|74913133:74912962:-	A3SS	ENSMUSG00000001323	0.41	0.94	0.02	0.48	1.03	0.01	0.51	1.18	0.19	0.58	1.32	-0.1	0.55	0.82	-0.15	0.62	0.84	-0.07	0.4	1.28	0.28	0.6	0.97	-0.09	0.68	0.74	-0.08	0.59	1.17	-0.18	0.43	1.17	0.01	0.49	0.72	0.1
2:91162028:91162234:-@2:91160317:91160370:-@2:91159205:91159305:-	SE	ENSMUSG00000040687	0.06	0.26	0.07	0.31	0.69	-0.21	0.25	0.43	-0.08	NA	NA	NA	0.36	1.55	-0.24	NA	NA	NA	0.12	0.24	-0.04	0.07	1.29	0.18	0.08	0.19	-0.01	0.12	0.21	-0.06	NA	NA	NA	0.1	0.26	0.02
12:87100115:87099984|87099996:-@12:87097531:87098546:-	A5SS	ENSMUSG00000021032	NA	NA	NA	NA	NA	NA	NA	NA	NA	NA	NA	NA	NA	NA	NA	NA	NA	NA	NA	NA	NA	NA	NA	NA	NA	NA	NA	NA	NA	NA	NA	NA	NA	0.51	1.01	-0.07
16:94435476:94435546:+@16:94439185|94439188:94439349:+	A3SS	ENSMUSG00000040785	0.91	0.15	-0.03	0.91	0.16	-0.02	0.84	0.87	0.11	0.91	0.17	0	0.96	0.33	-0.06	0.95	0.09	0.01	0.9	0.11	0	0.93	0.45	-0.09	0.9	0.11	0.03	0.93	0.11	-0.02	0.88	0.14	0	0.89	0.14	0.04
4:154160085:154160261:-@4:154159269:154159422:-@4:154157485:154158565:-	SE	ENSMUSG00000029030	0.96	0.07	-0.01	0.95	0.07	-0.01	0.95	0.06	0.01	0.98	0.21	-0.03	0.97	0.05	-0.01	0.98	0.05	-0.01	0.96	0.05	0.02	0.97	0.08	-0.02	0.98	0.04	-0.01	0.96	0.06	0	0.95	0.05	0.01	0.94	0.09	0.02
11:50383179:50383314:+@11:50383680:50383769:+@11:50383831:50383920:+@11:50384644:50384736:+	MXE	ENSMUSG00000007850	0.62	0.09	0.01	0.58	0.09	0.02	0.61	0.09	-0.01	0.58	0.1	0	0.55	30.51	0.1	0.55	0.09	0	0.65	0.1	0.02	0.62	0.08	-0.01	0.67	0.52	-0.05	0.61	0.09	0.01	0.63	0.11	-0.01	0.6	0.09	0.01
2:140418817:140418914:+@2:140419905|140419951:140420495:+	A3SS	ENSMUSG00000068205	0.94	0.17	0	0.93	0.15	0.01	0.88	0.23	0.06	0.93	0.13	0	0.93	0.25	-0.06	0.91	0.18	0.02	0.87	0.22	0.06	0.95	0.23	-0.07	0.93	0.15	0.02	0.94	0.13	0	0.94	0.17	-0.02	0.94	0.16	0
11:3521817:3521968:-@11:3520752:3520916:-@11:3517522:3517827:-	SE	NA	0.93	0.16	0	0.9	0.22	-0.02	0.9	0.47	-0.09	0.91	0.26	-0.01	0.65	0.73	0.16	0.72	0.38	-0.07	0.81	0.37	0.09	0.89	0.24	0.01	0.9	0.24	-0.01	0.86	0.24	0.07	0.93	0.28	-0.06	0.88	0.25	-0.02
5:114390390:114390486:+@5:114392098:114392183:+@5:114393077:114393159:+	SE	ENSMUSG00000029577	0.95	0.14	0	0.91	0.18	0.02	0.91	0.21	-0.01	0.94	0.23	-0.03	0.94	0.28	-0.07	0.91	0.17	0.03	0.87	0.23	0.07	0.95	0.15	-0.04	0.94	0.14	0.01	0.93	0.18	0.02	0.95	0.11	-0.01	0.93	0.16	0
2:120609508:120609274|120609281:-@2:120608918:120609023:-	A5SS	ENSMUSG00000027286	0.57	0.65	-0.01	0.6	0.6	0.07	0.68	0.55	0.09	0.73	0.56	-0.13	0.55	0.72	-0.06	0.7	0.64	-0.15	0.49	1.28	0.26	0.68	0.62	0	0.75	0.65	-0.07	0.63	0.74	-0.06	0.56	0.49	-0.04	0.67	0.87	-0.04
5:74557040:74557149:+@5:74564519:74564626:+@5:74571099:74571192:+	SE	ENSMUSG00000029227	0.47	0.16	0	0.36	3.03	0.18	0.54	0.18	0.01	0.4	0.2	-0.04	0.48	0.26	0.07	0.26	95.97	0.22	0.55	0.22	-0.01	0.45	0.46	0.09	0.54	0.47	-0.09	0.46	0.19	0.01	0.47	6.63	0.19	0.54	0.31	-0.08
9:22648020:22648034:+@9:22654072:22654088:+@9:22655225:22655365:+	SE	ENSMUSG00000035919	NA	NA	NA	0.32	0.98	0.01	NA	NA	NA	0.46	0.82	-0.14	NA	NA	NA	0.41	0.9	0	NA	NA	NA	NA	NA	NA	0.46	1.43	-0.06	0.3	0.84	0.12	NA	NA	NA	0.33	0.88	-0.03
14:18276696:18276806:+@14:18277844:18278101:+@14:18278304:18278545:+	SE	ENSMUSG00000021772	0.07	0.13	-0.01	0.06	0.1	0.01	0.13	0.12	0	0.05	0.09	0.01	0.17	0.32	0.08	0.08	0.6	0.09	0.25	0.27	0.01	0.16	0.18	-0.03	0.26	0.37	-0.1	0.08	0.12	-0.01	0.06	0.09	-0.03	0.07	0.12	0.01
6:71872794:71872894|71872923:+@6:71874317:71875266:+	A5SS	NA	0.99	0	0	0.99	0	0	0.99	0	0	1	0	-0.01	0.99	0	0	0.99	0	0	0.99	0	0	0.99	0	0	0.99	0	0	0.99	0	0	0.99	0	0	0.99	0	0
5:144208595:144208740:-@5:144207707:144207803:-@5:144207394:144207549:-	SE	ENSMUSG00000066621	0.02	0.06	0.01	0.02	0.07	0.01	0.05	0.08	-0.03	0.03	0.06	-0.01	0.03	0.11	0.03	0.03	0.08	0	0.06	0.12	-0.04	0.03	0.11	0.02	0.02	0.07	0.01	0.03	0.06	-0.01	0.03	0.06	-0.01	0.03	0.05	0
10:7473254:7473477:-@10:7456954:7457069:-@10:7456340:7456615:-	SE	ENSMUSG00000079685	0.86	0.26	0.03	0.82	0.63	-0.09	0.91	0.16	0	0.65	0.72	0.17	0.87	0.35	-0.02	0.71	0.6	0.16	0.85	0.4	-0.1	0.93	0.27	-0.02	0.75	0.93	0.18	0.85	0.3	0.01	0.89	0.22	0.01	0.73	0.48	0.12
X:133897312:133897124|133897271:-@X:133896683:133896757:-	A5SS	ENSMUSG00000067377	0.81	0.55	-0.09	0.71	0.67	0.04	0.7	0.65	0.11	0.7	0.62	0.01	0.66	0.57	0.05	0.52	0.92	0.14	0.71	0.62	0.06	0.75	0.46	-0.05	0.77	0.49	-0.02	0.76	0.51	0.05	0.72	0.5	0.1	0.75	0.65	0.01
3:90053508:90053609:+@3:90056207:90056324:+@3:90058485:90058651:+	SE	ENSMUSG00000027942	0.93	0.18	-0.02	0.83	0.35	0.07	0.9	0.2	0.02	0.88	0.42	-0.05	0.87	0.29	0.05	0.9	0.29	-0.03	0.92	0.47	-0.1	0.95	0.23	-0.05	0.82	0.52	0.13	0.64	15.92	0.29	0.91	0.37	-0.08	0.9	2.62	-0.26
3:103814825:103815321:+@3:103817760:103817843:+@3:103818804:103818907:+	SE	ENSMUSG00000032952	0.98	0.04	0	0.96	0.09	0.03	0.97	0.08	0	0.96	0.09	0	0.95	0.1	0.04	0.91	0.19	0.04	0.99	0.06	-0.02	0.97	0.06	0	0.97	0.07	0	0.95	0.1	0.03	0.98	0.08	-0.02	0.99	0.15	-0.04
5:33658147:33658727:+@5:33661222|33661343:33661384:+	A3SS	ENSMUSG00000037313	0.99	0.03	0	0.98	0.04	0	0.97	0.05	0	0.96	0.08	0.02	0.99	0.15	-0.03	0.99	0	0	0.96	0.12	0.03	0.98	0.06	-0.01	0.99	0.04	-0.01	0.97	0.14	0.02	0.99	0	0	0.98	0.04	-0.01
11:97667075:97667168:+@11:97669424:97669636:+@11:97670253:97670351:+	SE	ENSMUSG00000038437	0.9	0.59	-0.11	0.85	0.37	0.01	0.72	0.57	0.12	0.9	0.25	-0.05	0.79	0.4	0.05	0.88	0.46	-0.09	0.84	0.31	0.08	0.88	0.62	-0.16	0.92	0.21	-0.04	0.9	0.21	0	0.79	0.58	-0.09	0.86	0.28	0.04
X:51205774:51205832:-@X:51164418:51164664:-@X:51139204:51139368:-	SE	ENSMUSG00000036109	0.53	0.82	0.14	0.56	0.68	0.13	0.4	0.45	0.05	0.58	0.63	-0.02	0.44	1.44	0.29	0.72	1.12	-0.28	0.73	0.75	-0.04	0.67	1.38	-0.27	0.69	0.61	-0.02	0.58	1.16	-0.05	0.67	0.97	-0.29	0.69	0.71	-0.11
2:31054024:31054218:-@2:31052985:31053137:-@2:31044882:31044896:-	SE	ENSMUSG00000075415	0.13	4.23	0.49	0.06	0.57	0.13	0.32	0.65	-0.18	0.09	0.15	-0.03	0.17	0.23	-0.03	0.18	0.24	-0.01	0.14	0.3	0.07	0.07	2.01	0.25	0.21	1.23	-0.14	0.55	2.65	-0.42	0.62	6.06	-0.49	0.19	1.72	0.36
4:117676517-117676350:-@4:117676135-117675950:-	RI	ENSMUSG00000009640	0.11	164.68	-0.07	0.08	0.08	0.02	0.06	0.06	0	0.07	0.06	0.01	0.09	0.07	0	0.09	0.06	0	0.09	0.1	-0.03	0.08	0.07	-0.02	0.06	0.07	0.02	0.09	0.09	0.02	0.04	0.47	0.04	0.1	0.08	-0.01
2:70973253:70973392:-@2:70967050:70967156:-@2:70966448:70966513:-	SE	ENSMUSG00000041975	0.92	0.17	0	0.85	0.27	0.07	0.91	0.27	-0.02	0.75	0.59	0.1	0.9	0.33	-0.04	0.75	0.47	0.15	0.86	0.3	0.08	0.94	0.19	-0.03	0.94	0.15	0	0.81	0.5	0.11	0.92	0.55	-0.14	0.92	0.4	-0.11
14:70316438:70316624:-@14:70315664:70315833:-@14:70313601:70313770:-@14:70310856:70310975:-	MXE	ENSMUSG00000022094	0.8	0.07	0	0.55	577988	0.23	0.84	1000000000000	0.14	0.55	0.2	0	0.53	226.76	0.17	0.48	0.23	0.05	0.7	0.15	0.04	0.85	0.06	-0.01	0.74	1813.42	0.11	0.77	0.14	0.03	0.8	163205	0.14	0.78	0.08	-0.01
5:92388134:92388211:+@5:92392469:92393177:+@5:92401996:92402028:+	SE	ENSMUSG00000034842	NA	NA	NA	0.62	0.8	-0.07	NA	NA	NA	0.57	1.46	0.05	NA	NA	NA	0.47	1.11	0.09	NA	NA	NA	NA	NA	NA	NA	NA	NA	NA	NA	NA	NA	NA	NA	NA	NA	NA
4:101507976:101508182:+@4:101531998:101532062:+@4:101597801:101597951:+	SE	ENSMUSG00000028528	NA	NA	NA	NA	NA	NA	NA	NA	NA	0.51	1.24	0.22	NA	NA	NA	0.28	63802.2	0.57	NA	NA	NA	NA	NA	NA	NA	NA	NA	NA	NA	NA	NA	NA	NA	NA	NA	NA
X:162964062:162964205:-@X:162962240|162962243:162961992:-	A3SS	ENSMUSG00000040808	NA	NA	NA	0.38	1.03	0.11	NA	NA	NA	0.28	0.79	0.1	NA	NA	NA	0.72	1.71	-0.39	NA	NA	NA	NA	NA	NA	NA	NA	NA	NA	NA	NA	NA	NA	NA	NA	NA	NA
8:85072452:85072616:+@8:85073295:85073416:+@8:85073503:85073599:+	SE	ENSMUSG00000060038	0.97	0.21	-0.05	0.96	0.18	-0.05	0.95	0.1	0.03	0.96	0.09	0	0.96	0.4	-0.09	0.91	0.2	0.05	0.87	0.25	0.05	0.96	0.11	-0.01	0.92	0.17	0.04	0.87	0.63	0.1	0.92	0.16	0.03	0.91	0.21	-0.04
9:13799150-13799335:+@9:13799876-13800082:+	RI	ENSMUSG00000031918	0.04	0.35	-0.01	0.03	0.58	0.02	0.03	1.38	-0.02	0.02	0.07	0.01	0.05	3.09	0.03	0.05	0	0	0.08	0.65	-0.03	0.04	0.04	-0.01	0.05	0.12	-0.01	0.06	0.14	-0.02	0.03	0.17	-0.02	0.05	0.04	0.01
14:73154315-73154408:+@14:73154831-73154894:+	RI	ENSMUSG00000022106	0.01	0	0	0.05	0.07	-0.03	0.01	0	0	0.04	0.09	0.01	0.01	0	0.01	0.07	0.17	-0.06	0.02	0.04	-0.01	0.02	0.03	-0.01	0.01	0.06	0.01	0.01	0	0	0.01	0	0	0.02	0.05	-0.01
12:109645847-109645926:+@12:109646607-109646751:+	RI	ENSMUSG00000097451	0.95	0.14	-0.04	0.94	0.13	0.03	0.9	0.3	0.09	0.88	0.31	0.06	0.97	0.08	-0.01	0.92	0.13	0.05	0.96	0.07	0.02	0.96	0.23	-0.06	0.98	0.06	-0.02	0.96	0.12	-0.01	0.91	0.25	0.08	0.97	0.08	-0.01
17:24590819:24590937:+@17:24591015|24591175:24591217:+	A3SS	ENSMUSG00000032855	0.87	0.56	-0.15	0.78	0.45	0.01	0.84	0.33	0.06	0.78	0.52	0	0.79	0.55	-0.01	0.77	0.56	0.02	0.78	0.54	-0.03	0.82	0.4	0.02	0.75	0.59	0.07	0.85	0.24	0.02	0.72	0.58	0.17	0.79	0.6	0.06
7:109703946:109704170:+@7:109704951|109704953:109705031:+	A3SS	ENSMUSG00000031023	0.97	0.08	0	0.98	0.08	-0.02	0.96	0.11	0	0.97	0.07	0.01	0.98	0.22	-0.08	0.98	0.05	0	0.9	0.21	0.05	0.97	0.09	-0.01	0.95	0.09	0.02	0.96	0.09	0.01	0.97	0.11	-0.01	0.96	0.08	0
14:50929307-50929202:-@14:50929058-50929006:-	RI	ENSMUSG00000035953	0.07	0.13	-0.02	0.04	0.22	0.05	0.08	0.14	-0.04	0.16	2.23	-0.12	0.11	6.6	0.31	0.11	0.1	0	0.42	0.91	-0.22	0.1	0.14	-0.02	0.2	0.44	-0.1	0.11	0.19	-0.04	0.05	0.14	0.03	0.09	0.13	0.02
3:30937156-30936726:-@3:30936599-30936285:-	RI	ENSMUSG00000037652	0.8	0.43	0.11	0.89	0.29	-0.05	0.92	0.17	-0.03	0.69	0.84	0.2	0.81	0.29	0.01	0.87	0.41	-0.06	0.82	0.35	0.07	0.93	0.16	-0.01	0.89	0.2	0.04	0.79	0.25	0.01	0.91	0.58	-0.13	0.84	0.24	-0.05
19:4460810:4460617|4460666:-@19:4456495:4456887:-	A5SS	ENSMUSG00000049303	0.74	0.54	0.08	0.62	0.95	0.07	0.83	0.36	0.04	0.42	1.6	0.2	0.62	0.99	0.22	0.65	0.88	-0.03	0.84	0.46	-0.08	0.79	0.43	0.04	0.76	0.54	0.03	0.8	0.62	-0.06	0.82	0.34	0.05	0.69	0.67	0.11
17:56567533:56567624:-@17:56567015|56567018:56566879:-	A3SS	ENSMUSG00000042625	0.05	0.39	0.11	0.22	0.33	-0.06	0.07	3.15	0.26	0.31	0.41	-0.09	0.1	0.22	0.03	0.09	0.17	0.01	0.13	0.22	-0.05	0.15	0.47	-0.08	0.08	0.29	0.07	0.26	2.06	-0.21	0.16	0.46	0.09	0.16	0.39	0.1
5:31076218:31076292:+@5:31076674:31076703:+@5:31077093:31077218:+	SE	ENSMUSG00000013629	0.22	0.69	0.02	0.4	1.02	-0.05	0.39	0.75	-0.15	0.55	0.91	-0.15	0.43	0.71	-0.06	0.16	1.2	0.27	0.37	0.94	0.01	0.24	0.8	0.15	0.38	0.97	-0.14	0.26	0.6	-0.04	0.24	0.72	0.07	0.35	0.83	-0.09
2:32400050:32400108:+@2:32400390|32400403:32400552:+	A3SS	ENSMUSG00000026820	0.13	0.24	0.03	0.07	0.26	0.06	0.06	0.14	0.02	0.04	0.13	0.03	0.11	0.29	0.07	0.06	0.27	0.05	0.18	0.31	-0.09	0.14	0.31	-0.08	0.09	0.28	0.05	0.31	0.64	-0.18	0.16	0.25	-0.05	0.13	0.86	0.18
19:7280998:7281255:-@19:7279986:7280012:-@19:7279111:7279278:-	SE	ENSMUSG00000024969	0.69	0.98	-0.24	0.84	4.53	-0.41	0.53	0.75	-0.02	0.27	2.87	0.57	0.72	18.12	-0.6	0.44	1.08	0.28	0.12	6.12	0.51	0.6	0.95	-0.07	0.63	0.64	-0.03	0.58	0.94	0.11	0.45	1.05	0.02	0.43	0.71	0.15
19:59907143-59906936:-@19:59906294-59902884:-	RI	ENSMUSG00000040022	0.92	0.08	-0.01	0.83	0.47	0.1	0.92	0.14	0.02	0.88	0.24	-0.05	0.87	0.14	0.03	0.93	0.36	-0.06	0.9	0.31	0.05	0.93	0.11	-0.01	0.95	0.1	-0.02	0.92	0.07	0	0.91	0.15	0.02	0.93	0.08	-0.01
9:105396545-105396705:+@9:105396798-105397858:+	RI	ENSMUSG00000032567	0.92	0.22	-0.03	0.87	0.5	0.09	0.93	0.14	-0.01	0.92	0.27	-0.05	0.97	0.42	-0.1	0.92	0.15	0.05	0.87	0.22	0.05	0.9	0.2	0.03	0.92	0.22	-0.02	0.93	0.17	-0.01	0.89	0.24	0.03	0.96	0.14	-0.03
13:64209107:64209204:-@13:64205271:64205417:-@13:64201332:64201448:-	SE	ENSMUSG00000033102	0.39	0.35	-0.01	0.44	2.41	-0.29	0.68	1.43	-0.31	0.52	0.52	-0.08	0.2	0.3	0.04	0.34	0.57	-0.14	0.24	0.68	0.15	0.26	5.62	0.42	0.39	0.5	-0.13	0.26	0.59	0.13	0.38	0.43	-0.06	0.15	0.47	0.11
10:64090111:64090277:-@10:64087848:64089382:-@10:63928497:63930267:-	SE	NA	NA	NA	NA	NA	NA	NA	NA	NA	NA	NA	NA	NA	0.66	0.7	0.07	NA	NA	NA	0.73	0.52	0.06	NA	NA	NA	0.79	2.22	-0.47	NA	NA	NA	NA	NA	NA	NA	NA	NA
2:130276436:130276653:+@2:130277032:130277314:+@2:130277476:130277624:+	SE	ENSMUSG00000027405	0.46	0.18	0.04	0.51	7.3047e+06	-0.19	0.5	1000000000000	-0.29	0.28	1000000000000	0.23	0.49	32.73	-0.14	0.41	0.8	0.08	0.35	0.48	0.07	0.4	5.61	0.1	0.42	0.12	-0.02	0.39	0.46	0.07	0.5	1000000000000	-0.3	0.32	0.6	0.07
2:30953752-30954017:+@2:30955768-30955953:+	RI	ENSMUSG00000026848	0.24	1.08811e+08	-0.12	0.35	1.56	-0.11	0.18	0.27	-0.04	0.43	0.39	-0.08	0.39	0.22	-0.05	0.33	0.27	0.06	0.34	0.15	0.02	0.29	9.35	-0.11	0.36	0.29	-0.07	0.28	0.19	-0.04	0.12	0.18	0.03	0.24	0.17	0.04
14:99098683:99098840:-@14:99097585:99097778:-@14:99096757:99096830:-	SE	ENSMUSG00000033166	0.97	0.15	-0.04	0.96	0.07	0.01	0.97	0.1	-0.03	0.91	0.16	0.05	0.97	0.23	-0.06	0.95	0.08	0.02	0.91	0.24	0.05	0.9	0.42	0.07	0.96	0.28	-0.06	0.93	0.15	0.04	0.93	0.11	0.01	0.97	0.18	-0.04
10:83512290:83512437:-@10:83508613:83508732:-@10:83508015:83508142:-	SE	ENSMUSG00000020256	NA	NA	NA	NA	NA	NA	0.76	0.63	0.19	NA	NA	NA	NA	NA	NA	0.59	1.14	0.26	NA	NA	NA	NA	NA	NA	NA	NA	NA	NA	NA	NA	0.82	0.39	0.14	NA	NA	NA
7:79685777:79685938|79685955:+@7:79688226:79688316:+	A5SS	ENSMUSG00000046591	0.03	0.28	0.07	0.11	0.2	0.01	0.08	0.47	0.18	0.06	0.19	0.05	0.1	0.22	0	0.08	0.19	0.02	0.1	0.19	-0.04	0.09	0.15	-0.01	0.06	0.14	0.03	0.07	0.13	-0.04	NA	NA	NA	0.12	0.21	-0.05
2:91159205:91159305:-@2:91158462:91158488:-@2:91157985:91158143:-	SE	ENSMUSG00000040687	0.41	0.71	-0.08	0.53	1.38	-0.16	0.49	1.12	0.06	NA	NA	NA	0.46	1.03	-0.06	NA	NA	NA	0.4	0.8	-0.05	0.62	0.97	-0.13	0.35	1.4	0.27	0.51	0.98	-0.1	NA	NA	NA	0.37	0.96	0.14
12:111789325:111789486:+@12:111793649:111793699:+@12:111794337:111794899:+	SE	ENSMUSG00000021288	0.72	0.39	-0.09	0.82	0.58	-0.11	0.67	0.38	0.08	0.82	0.46	0	0.88	1.84	-0.23	0.45	5.62	0.43	0.65	0.33	0.03	0.53	0.51	0.14	0.68	0.57	-0.15	0.67	0.34	0.05	0.63	1.18	0.19	0.71	0.34	-0.04
11:60830631:60830731|60830760:+@11:60844165:60844343:+	A5SS	ENSMUSG00000042569	0.23	0.25	0.06	0.13	0.76	0.11	0.28	0.17	-0.01	0.06	0.81	0.07	0.18	0.19	0.05	0.1	0.91	0.08	0.23	0.5	0.11	0.31	0.2	-0.03	0.34	0.18	-0.03	0.19	0.18	0.04	0.29	0.15	0.01	0.24	0.23	-0.05
11:70844763:70845008:+@11:70846439:70846509:+@11:70874746:70874874:+	SE	NA	0.05	0.12	-0.03	0.02	0.05	0.01	0.02	0.07	0.02	0.03	0.09	-0.01	0.01	1.43	0.1	0.03	0.06	-0.02	0.11	0.26	-0.07	0.04	0.08	-0.02	0.04	0.09	0	0.04	0.11	0.01	0.02	0.03	-0.01	0.03	0.08	0.01
9:108253157:108253101|108253106:-@9:108218013:108218410:-	A5SS	ENSMUSG00000039952	0.96	0.1	0	0.98	0.04	0.01	0.96	0.07	0.03	0.97	0.06	0.01	0.98	0.12	-0.04	0.97	0.06	0.01	0.94	0.13	0.03	0.97	0.08	-0.01	0.97	0.08	0	0.97	0.09	-0.01	0.96	0.09	0.02	0.99	0.06	-0.02
8:70754679:70754863:+@8:70755831|70755856:70756083:+	A3SS	ENSMUSG00000031840	0.17	1.2	0.25	0.23	0.6	0.1	0.26	0.4	-0.11	0.3	0.64	-0.07	0.13	0.24	-0.03	0.22	0.42	-0.09	0.1	0.36	0.08	0.16	0.4	0.1	0.18	0.45	-0.02	0.13	0.4	0.04	0.42	1.43	-0.24	0.33	1.03	-0.2
5:52741574:52741968:+@5:52743492:52743559:+@5:52748369:52748505:+@5:52750608:52750808:+	MXE	NA	0.97	0.06	0.01	0.98	0.06	-0.01	0.98	0.07	-0.01	0.97	0.07	0.01	0.98	0.05	-0.01	0.98	0.05	0	0.97	0.08	-0.01	0.98	0.05	0	0.96	0.08	0.02	0.95	0.1	0.02	0.98	0.05	0	0.97	0.07	-0.02
6:145864131:145864242:-@6:145863738|145863867:145858243:-	A3SS	ENSMUSG00000030256	0.48	0.81	-0.15	0.4	1.01	0.26	0.56	1.09	-0.26	0.47	0.77	-0.07	0.4	0.81	0.17	0.31	0.54	0.09	0.57	0.92	0.15	0.51	0.54	0.05	0.72	0.87	-0.21	0.64	0.89	-0.16	0.33	0.66	-0.05	0.66	0.54	-0.02
11:70440164-70440275:+@11:70440756-70440828:+	RI	ENSMUSG00000060216	0.81	0.43	0.08	0.86	0.31	0.03	0.86	0.27	0.04	0.78	0.37	0.08	0.87	0.28	-0.02	0.91	0.26	-0.04	0.85	0.32	0	0.9	0.33	-0.04	0.85	0.36	0.05	0.89	0.39	-0.08	0.89	0.21	0	0.89	0.28	0
8:24963088-24962931:-@8:24962876-24962860:-	RI	ENSMUSG00000031555	0.27	0.33	0.02	0.56	1.05	-0.12	0.37	0.39	-0.03	0.49	1.32	0.07	0.72	55.84	-0.62	0.3	2.04	0.42	0.1	4.16	0.4	0.45	0.63	-0.08	0.5	0.72	-0.05	0.39	0.54	-0.12	0.29	1.06	-0.16	0.44	0.81	-0.05
2:131520095-131520268:+@2:131520412-131521171:+	RI	ENSMUSG00000027333	0.14	0.18	-0.03	0.12	0.13	-0.03	0.15	0.22	-0.06	0.17	0.22	-0.05	0.12	0.18	-0.03	0.12	0.13	0	0.09	0.33	0.07	0.08	0.26	0.07	0.16	0.39	-0.08	0.14	0.15	0	0.11	0.14	0	0.09	0.18	0.05
15:78435585:78435710:+@15:78436901:78436994:+@15:78437584:78437671:+@15:78438487:78439303:+	MXE	NA	0.78	0.31	0	0.61	9.26	0.33	0.92	0.24	-0.04	0.62	0.7	-0.01	0.59	2.36	0.28	0.63	0.73	-0.04	0.87	0.35	-0.07	0.76	0.89	0.16	0.8	0.3	-0.04	0.6	0.63	0.18	0.78	0.35	0.09	0.94	3.91	-0.34
3:108207394:108207604:-@3:108207013|108207109:108206823:-	A3SS	ENSMUSG00000048997	0.93	0.35	-0.1	0.87	0.21	0.06	0.93	0.23	-0.01	0.86	0.26	0.01	0.85	0.22	0.04	0.94	0.43	-0.09	0.89	0.46	-0.1	0.88	0.2	0.05	0.79	0.32	0.09	0.93	0.14	0	0.83	0.3	-0.01	0.93	0.17	0
13:43797533:43797721|43797728:+@13:43799602:43799708:+	A5SS	ENSMUSG00000015396	NA	NA	NA	NA	NA	NA	NA	NA	NA	NA	NA	NA	NA	NA	NA	NA	NA	NA	0.56	0.66	0.14	NA	NA	NA	NA	NA	NA	NA	NA	NA	NA	NA	NA	NA	NA	NA
15:99074973:99075067|99075092:+@15:99075350:99075498:+	A5SS	ENSMUSG00000032783	0.72	2.09	-0.28	0.78	0.28	0.03	0.73	0.53	-0.1	0.66	0.58	0.12	0.55	0.48	0.11	0.74	0.91	-0.19	0.66	0.48	-0.02	0.75	0.36	-0.02	0.64	0.5	0.11	0.79	0.37	-0.07	0.44	1.29	0.26	0.81	0.32	-0.02
8:22242997:22243956:+@8:22252153:22252311:+@8:22258292:22261332:+	SE	ENSMUSG00000031480	0.66	1.35	-0.27	0.22	7.52	0.59	0.75	3.65	-0.39	0.41	0.77	-0.19	0.43	0.49	-0.04	0.48	0.98	-0.05	0.39	0.44	0.06	0.64	0.52	0.11	0.45	0.8	0.19	0.43	1.15	0.23	0.39	1.09	0.21	0.81	8.49	-0.38
4:109379867:109380029:+@4:109382847:109382966:+@4:109385319:109387816:+	SE	ENSMUSG00000028552	0.68	0.25	0.02	0.65	0.24	0	0.72	0.2	0.01	0.74	0.37	-0.09	0.78	0.29	-0.05	0.78	0.33	0	0.73	0.36	-0.08	0.8	0.35	-0.08	0.65	0.9	0.15	0.6	0.36	0.08	0.7	0.19	0.01	0.65	0.32	-0.05
X:10117444:10117661:-@X:10073769:10073828:-@X:10069373:10069564:-	SE	ENSMUSG00000090084	0.82	0.32	0.06	0.86	0.63	-0.08	0.93	2.06	-0.18	0.56	1.58	0.3	0.81	0.52	0.03	NA	NA	NA	0.84	0.32	0.1	0.92	0.2	0.01	0.94	0.16	-0.02	0.66	0.51	0.16	0.88	0.2	-0.01	0.78	0.66	-0.12
X:73214774:73214820|73214856:+@X:73215228:73215355:+	A5SS	ENSMUSG00000067768	NA	NA	NA	NA	NA	NA	NA	NA	NA	0.86	0.33	-0.02	NA	NA	NA	0.92	0.39	-0.1	NA	NA	NA	NA	NA	NA	NA	NA	NA	NA	NA	NA	NA	NA	NA	NA	NA	NA
X:48263477:48263632:+@X:48268854:48268921:+@X:48272800:48272919:+	SE	ENSMUSG00000063785	0.01	0	0	0.01	0	0	0.01	0	0	0.01	0	0	0	0	0.01	0	0	0	0.01	0	-0.01	0.01	0	0	0	0	0.01	0.01	0	0	0.01	0	0	0.01	0	0
16:5050068:5050781:+@16:5053728:5053841:+@16:5055077:5055364:+	SE	ENSMUSG00000039473	0.14	0.16	0.01	0.14	0.32	-0.07	0.16	0.15	-0.01	0.26	0.53	-0.12	0.18	0.22	-0.06	0.26	0.36	-0.08	0.12	0.19	-0.04	0.13	0.18	0.03	0.08	0.22	0.05	0.08	0.22	0.06	0.15	0.2	-0.04	0.07	0.1	0.01
8:18879605:18879728|18879732:+@8:18881738:18884413:+	A5SS	ENSMUSG00000031467	0.01	0.06	0.01	0.01	0.07	0.02	0.04	0.08	-0.02	0.01	0	0	0.01	0.05	0.01	0.01	0	0	0.02	0.07	-0.02	0.02	0.06	0.02	0	0.09	0.02	0.01	0	0	0.02	0.05	0.01	0.03	0.07	-0.02
18:82617710:82617889:-@18:82610605:82610686:-@18:82609288:82609475:-	SE	ENSMUSG00000041258	0.09	0.23	-0.05	0.04	0.25	0.05	0.08	0.2	0.05	0.07	0.12	-0.03	0.07	0.12	-0.02	0.02	0.42	0.05	0.05	0.11	0.02	0.07	0.12	0.01	0.07	0.11	0	0.07	0.13	0.02	0.04	0.23	0.07	0.09	0.13	-0.02
7:46795907:46795999:-@7:46791048|46791072:46790917:-	A3SS	ENSMUSG00000014418	0.65	1	-0.21	0.63	0.55	0.09	0.62	0.84	-0.13	0.63	0.77	0	0.43	3.91	0.42	0.52	0.75	-0.09	0.85	4.01	-0.52	0.57	0.94	0.05	0.33	0.99	0.24	0.47	0.88	0.18	0.44	2.74	0.39	0.72	1.05	-0.25
12:116054722:116054848|116054953:+@12:116058905:116060594:+	A5SS	NA	0.13	0.35	-0.06	0.07	0.21	0.05	0.05	0.07	0	0.1	0.13	-0.03	0.06	0.29	0.06	0.18	0.58	-0.12	0.12	0.1	-0.01	0.09	0.18	-0.04	0.11	0.11	-0.02	0.14	0.1	-0.01	0.07	0.08	0	0.12	0.1	0.02
16:8698586-8698452:-@16:8697994-8697893:-	RI	ENSMUSG00000022710	0.02	0	0	0.01	189558	0.02	0.03	2.24	-0.02	0.02	0	-0.01	0.02	159.01	0.02	0.03	0	-0.01	0.04	0.42	-0.02	0.03	0	0	0.02	0	0.01	0.03	0.11	-0.01	0.02	0	0	0.03	0	0
16:21976233:21976334:-@16:21974058:21974147:-@16:21967985:21968152:-	SE	ENSMUSG00000044626	0.86	0.44	-0.08	0.95	11.72	-0.27	NA	NA	NA	0.95	0.12	0	0.9	0.7	-0.17	0.8	0.44	0.1	0.73	0.66	0.07	0.84	0.39	0.04	0.8	0.49	0.04	0.73	0.72	0.13	0.78	0.51	0.02	0.68	0.51	0.05
8:116911234:116911084|116911128:-@8:116894088:116894159:-	A5SS	ENSMUSG00000014633	0.02	0.07	0.01	0.03	0.18	0.04	0.02	0.04	0	0.03	0.06	0	0.05	0.39	0.1	0.06	0.12	-0.01	0.15	0.7	-0.13	0.06	0.19	-0.04	0.02	0.21	0.04	0.06	0.14	-0.04	0.03	0.06	0.01	0.07	0.14	-0.01
2:37411140:37411257:-@2:37410039:37410113:-@2:37409434:37409667:-	SE	ENSMUSG00000075376	0.01	0.02	0	0.01	0	0	0.02	0.04	-0.01	0.01	0	0	0.01	0.03	0	0.02	0.05	-0.01	0.01	0.03	0	0.01	0.03	0.01	0.01	0	0	0.02	0.03	-0.01	0.01	0.02	0	0.01	0.03	0.01
1:119783482:119783589:-@1:119773049:119773127:-@1:119765878:119765922:-@1:119765429:119765481:-	MXE	ENSMUSG00000026384	NA	NA	NA	NA	NA	NA	NA	NA	NA	NA	NA	NA	NA	NA	NA	NA	NA	NA	NA	NA	NA	0.56	0.75	-0.06	0.54	0.81	0.02	0.32	1.12	-0.03	NA	NA	NA	NA	NA	NA
9:86783300:86783434:-@9:86781704|86781719:86781570:-	A3SS	ENSMUSG00000033419	0.95	0.17	-0.01	0.83	0.39	0.05	0.96	0.42	-0.15	0.87	0.33	-0.04	0.91	0.26	-0.03	0.81	0.32	0.1	0.88	0.26	0.04	0.96	0.08	0	0.92	0.14	0.04	0.92	0.16	0.03	NA	NA	NA	0.88	0.21	0.04
7:67051917:67052037:+@7:67062066:67062146:+@7:67070589:67070746:+	SE	ENSMUSG00000058145	NA	NA	NA	NA	NA	NA	NA	NA	NA	NA	NA	NA	0.73	0.53	0.1	NA	NA	NA	0.83	0.46	-0.08	NA	NA	NA	0.75	0.48	0.07	0.86	0.33	-0.02	NA	NA	NA	0.91	0.22	-0.05
2:165326418:165326479:-@2:165325867:165325997:-@2:165316239:165316351:-	SE	ENSMUSG00000017670	0.01	0.03	0.01	0.02	0.05	0	0.01	0.04	0.01	0.02	0.04	0	0.01	0.03	0.01	0.01	0	0	0.02	0.03	-0.01	0.01	0.02	0	0.01	0	0	0.01	0	0	0.02	0.07	0.01	0.02	0.03	-0.01
7:30315262:30315400:+@7:30316230|30316314:30316373:+	A3SS	ENSMUSG00000019737	NA	NA	NA	0.83	0.38	0.05	NA	NA	NA	0.8	0.43	0.03	0.85	0.34	-0.02	0.81	0.39	0.04	0.83	0.35	0.03	NA	NA	NA	0.86	0.32	-0.05	0.85	0.44	-0.08	NA	NA	NA	0.88	0.37	-0.03
11:86555073:86555304:+@11:86556695:86556787:+@11:86557725:86557889:+	SE	ENSMUSG00000020513	0.06	0.19	0.04	0.04	0.16	0.04	0.04	0.09	0	0.08	0.15	-0.04	0.07	0.16	-0.03	0.06	0.19	0.01	0.04	0.11	0.02	0.13	0.44	-0.09	0.06	0.31	0.07	0.13	0.25	-0.07	0.1	0.17	-0.02	0.08	0.22	0.05
8:70236668:70236794:+@8:70242161:70242361:+@8:70242491:70244056:+	SE	ENSMUSG00000036054	0.01	0.04	0.01	0.01	0	0	0.01	0.03	0	0.01	0	0	0.01	0	0	0.01	0	0	0.01	0	0	0.01	0	0	0.01	0	0	0.01	0	0	0.02	0.03	-0.01	0.01	0	0
8:105328322:105328458:+@8:105328608:105328692:+@8:105328772:105329057:+	SE	ENSMUSG00000014856	0.92	0.24	-0.05	0.91	0.11	0.02	0.88	0.27	0.06	0.9	0.16	0.01	0.87	0.16	0.01	0.88	0.18	-0.01	0.88	0.15	0.02	0.92	0.17	-0.04	0.9	0.12	0.02	0.85	0.3	0.07	0.87	0.12	0	0.93	0.43	-0.08
7:43776480:43776554:+@7:43776881:43777037:+@7:43777488:43777753:+	SE	ENSMUSG00000067616	NA	NA	NA	NA	NA	NA	NA	NA	NA	NA	NA	NA	NA	NA	NA	0.57	0.76	-0.05	NA	NA	NA	NA	NA	NA	NA	NA	NA	NA	NA	NA	NA	NA	NA	NA	NA	NA
11:102218416:102218487:-@11:102213925:102214036:-@11:102206907:102207166:-	SE	ENSMUSG00000008855	0.1	0.15	-0.04	0.02	1.54	0.09	0.03	0.36	0.05	0.03	0.07	-0.01	0.06	0.45	0.07	0.03	0.13	0.03	0.13	0.13	-0.03	0.07	0.2	-0.04	0.1	0.13	-0.03	0.07	0.15	0.03	0.06	0.1	-0.01	0.11	0.16	-0.04
4:44012643:44013002|44013008:+@4:44018813:44018850:+	A5SS	ENSMUSG00000028478	0.94	0.1	0.02	0.94	0.1	-0.02	0.94	0.08	-0.01	0.96	0.14	-0.02	0.96	0.11	-0.03	0.97	0.08	-0.01	0.93	0.2	-0.05	0.97	0.12	-0.03	0.88	2.51	0.09	0.88	0.29	0.06	0.96	0.05	0	0.92	0.16	-0.04
9:5352672:5352845:+@9:5353623|5353634:5353868:+	A3SS	ENSMUSG00000025887	0.22	0.39	-0.11	0.2	0.34	-0.04	0.15	0.44	-0.13	NA	NA	NA	0.08	0.23	0.05	NA	NA	NA	0.13	0.32	0.04	0.12	0.35	0.03	0.17	0.37	-0.05	0.16	0.58	0.06	0.11	0.27	-0.08	0.16	0.38	0
X:134717938:134718050:+@X:134718656:134718818:+@X:134718920:134718992:+	SE	NA	0.66	1.02	-0.21	0.34	0.37	0.05	0.37	0.87	0.14	0.48	0.65	-0.14	0.42	1.21	0.29	0.36	0.41	0.06	0.71	1.97	-0.35	0.5	0.85	-0.13	0.36	0.57	0.14	0.36	1.14	0.3	0.45	0.79	-0.19	0.39	0.49	-0.03
9:36968378:36968486:-@9:36954693:36954832:-@9:36936321:36936492:-	SE	ENSMUSG00000035934	NA	NA	NA	0.72	0.56	0.18	0.73	0.73	0.16	NA	NA	NA	0.83	0.33	-0.01	0.75	0.4	0.08	0.82	0.33	0.02	0.82	0.64	-0.09	0.84	0.43	-0.02	0.91	0.29	-0.08	NA	NA	NA	0.9	0.34	0.01
11:78181223-78181154:-@11:78180997-78180935:-	RI	ENSMUSG00000058546	0	0	0	0	0	0	0	0	0	0	0	0	0	0	0	0	0	0	0	0	0	0	0	0	0	0	0	0	0	0	0	0	0	0	0	0
15:89427561:89427669:-@15:89427399|89427427:89427324:-	A3SS	ENSMUSG00000022617	0.82	0.27	-0.02	0.76	0.4	0.09	0.64	1.38	0.23	0.83	0.35	-0.07	0.93	0.42	-0.13	0.77	0.53	0.16	0.8	0.63	-0.13	0.67	0.37	-0.03	0.67	0.29	0	0.66	0.5	0.16	0.8	0.35	-0.02	0.85	0.78	-0.19
19:3279807:3279996:-@19:3279533:3279630:-@19:3276756:3276919:-	SE	ENSMUSG00000024831	0.94	0.16	-0.02	0.94	0.16	-0.02	0.95	0.12	0.01	0.91	0.2	0.03	0.95	0.21	-0.04	0.96	0.09	-0.01	0.91	0.16	0	0.94	0.13	0.01	0.91	0.18	0.03	0.96	0.12	-0.02	0.92	0.16	-0.01	0.92	0.21	0.04
17:35660724:35660799:-@17:35660509|35660597:35660404:-	A3SS	ENSMUSG00000038838	0.01	0.09	0.03	0.03	0.07	-0.01	0.02	0.05	0.01	0.02	0.06	0.01	0.09	0.26	-0.06	0.04	0.17	0.05	0.03	0.05	-0.01	0.02	0.04	0	0.02	0.04	0	0.01	0.03	0	0.04	0.12	0.03	0.02	0.04	-0.01
2:147027595:147027645:+@2:147028093|147028197:147028250:+	A3SS	ENSMUSG00000027433	0.59	0.81	0.05	0.59	0.71	0	0.61	0.71	0.04	0.51	0.75	0.08	0.62	0.7	-0.03	0.56	0.71	0.06	0.59	0.99	0.09	0.59	0.97	0.02	0.68	0.66	-0.09	0.57	0.85	0.02	0.64	0.86	0.03	0.59	0.73	-0.02
14:55580595-55580663:+@14:55580783-55580811:+	RI	ENSMUSG00000022216	NA	NA	NA	0.53	0.77	-0.03	NA	NA	NA	0.47	0.93	0.06	NA	NA	NA	0.39	1.28	0.16	NA	NA	NA	NA	NA	NA	NA	NA	NA	0.45	1	-0.08	NA	NA	NA	0.5	1.07	-0.05
1:171411313:171411440:+@1:171414373|171414437:171414529:+	A3SS	ENSMUSG00000026641	0.07	0.07	0	0.1	3.02	-0.06	0.09	0.08	-0.01	0.1	0.08	0	0.09	0.16	-0.03	0.18	4.22	-0.09	0.06	0.07	-0.01	0.09	0.08	0	0.05	0.22	0.04	0.06	0.07	0.01	0.07	0.08	-0.01	0.04	0.09	0.02
7:46201422-46201369:-@7:46201073-46200974:-	RI	ENSMUSG00000030838	0.26	0.55	-0.1	NA	NA	NA	NA	NA	NA	NA	NA	NA	NA	NA	NA	NA	NA	NA	NA	NA	NA	0.07	1.46	0.4	NA	NA	NA	NA	NA	NA	NA	NA	NA	NA	NA	NA
11:88184634:88184717:+@11:88187041|88187061:88187132:+	A3SS	ENSMUSG00000018378	0.12	0.5	0.14	0.49	0.91	-0.11	0.11	0.27	0.02	0.12	1.23	0.37	NA	NA	NA	NA	NA	NA	0.13	0.44	0.06	0.07	0.19	0.04	0.19	0.41	-0.12	0.16	0.43	-0.04	0.26	0.46	-0.04	0.38	0.76	-0.22
1:10095866:10096013:+@1:10104212:10104364:+@1:10108369:10108481:+	SE	ENSMUSG00000056763	0.91	0.21	-0.02	0.96	0.15	-0.04	0.87	0.24	0.06	0.88	0.33	0.08	0.95	0.2	-0.06	0.62	25.67	0.33	0.89	0.25	0.01	0.89	0.3	-0.02	0.9	0.26	-0.01	0.91	0.21	0	0.89	0.27	0.01	0.92	0.24	-0.01
16:97953093:97951470|97952928:-@16:97947435:97950869:-	A5SS	ENSMUSG00000046962	0.99	0.08	-0.02	0.99	0.61	-0.02	0.99	0.07	-0.01	0.98	0.05	0.01	0.99	0	0	0.99	0	0	0.99	0.17	-0.02	0.96	0.26	0.03	0.97	0.04	-0.01	0.96	0.18	0.03	0.97	0.04	0	0.97	0.05	-0.01
17:25840836:25840978:-@17:25840675|25840751:25840651:-	A3SS	ENSMUSG00000025733,ENSMUSG00000093593	0.85	0.5	-0.02	0.84	0.39	-0.05	0.81	0.35	0.08	0.85	0.37	-0.01	0.87	0.47	-0.05	0.85	0.31	0.02	0.82	0.46	0.08	0.88	0.37	-0.07	0.9	0.21	-0.02	0.8	0.38	0.05	0.83	0.53	-0.06	0.79	0.45	0.01
8:88129695:88129804:+@8:88130341|88130352:88130401:+	A3SS	ENSMUSG00000036810	NA	NA	NA	NA	NA	NA	0.33	1.36	0.23	NA	NA	NA	NA	NA	NA	NA	NA	NA	NA	NA	NA	0.47	1.1	-0.14	0.38	1.08	0.09	NA	NA	NA	NA	NA	NA	NA	NA	NA
19:15974952-15974888:-@19:15974467-15974356:-	RI	ENSMUSG00000041491	0.01	0.1	-0.01	0.03	0.04	-0.01	0.01	0.05	0.02	0.03	0.03	0	0.03	0.07	0.03	0.04	0.05	-0.01	0.06	0.09	0	0.01	0	0	0.06	1.17	-0.05	0.04	0.1	-0.03	0	0.13	0.03	0.02	0.05	0.02
19:46056832:46056859|46057160:+@19:46061403:46061576:+	A5SS	ENSMUSG00000055491	0.05	0.12	-0.04	0.02	0.19	0.06	0.07	0.13	-0.02	0.03	0.05	-0.01	0.07	0.18	0.06	0.11	0.14	-0.04	0.13	0.15	-0.04	0.07	0.11	0	0.09	0.14	-0.02	0.3	3.27	-0.25	0.01	0.27	0.08	0.08	1.38	0.22
1:6270691:6270818|6270827:+@1:6272701:6272771:+	A5SS	ENSMUSG00000025907	0.92	0.26	-0.07	0.87	0.29	0.04	0.79	0.47	0.13	0.9	0.4	-0.03	0.87	0.25	0.02	0.84	0.37	0.03	0.89	0.31	-0.02	0.89	0.46	-0.1	0.87	0.32	0.02	0.81	0.45	0.11	0.85	0.26	0.12	0.91	0.35	-0.1
3:69025824:69025985:+@3:69027493|69027563:69027718:+	A3SS	ENSMUSG00000034349	0.95	0.05	0	0.95	0.06	0.01	0.97	0.04	-0.01	0.93	0.07	0.02	0.96	0.13	-0.03	0.97	0.06	-0.01	0.93	0.09	0.01	0.96	0.05	0.01	0.94	0.08	0.02	0.95	0.05	0	0.95	0.08	0.02	0.96	0.07	-0.01
17:46161032:46161291|46161326:+@17:46163483:46163509:+	A5SS	ENSMUSG00000023952	0.79	0.48	0.06	0.48	3.26	0.38	0.76	0.49	0.07	0.81	1.53	-0.33	0.85	0.37	-0.04	0.75	0.57	0.1	0.81	0.52	-0.04	0.77	0.51	-0.01	0.77	0.54	0	0.91	0.42	-0.12	0.85	0.29	0.02	0.86	0.32	0.05
11:61535271:61535383:-@11:61534578:61534613:-@11:61533571:61533681:-	SE	ENSMUSG00000001036	0.17	0.2	0.01	0.21	0.53	-0.09	0.13	0.4	0.1	0.12	0.51	0.09	0.26	0.38	-0.09	0.18	0.39	0.08	0.17	0.95	-0.12	0.17	0.19	-0.04	0.05	0.89	0.12	0.12	0.21	0.05	0.18	0.59	0.15	0.12	0.15	0
6:83053038:83053070:-@6:83052726|83052803:83052698:-	A3SS	ENSMUSG00000068329	0.53	0.82	-0.08	0.59	0.94	0.03	0.54	1.16	0.04	0.63	0.82	-0.04	0.46	1.77	0.23	NA	NA	NA	0.69	1.3	-0.24	0.46	0.86	0.08	0.45	1.27	0.01	0.4	1.21	0.13	0.45	1.12	0.17	0.62	1.7	-0.22
X:49288101:49288242:-@X:49286856:49286904:-@X:49168641:49168784:-	SE	ENSMUSG00000031109	0.9	0.67	-0.15	0.93	0.37	-0.11	0.92	3.43	-0.34	0.74	0.65	0.19	0.86	0.27	-0.05	0.87	0.32	-0.01	0.81	0.42	-0.02	0.78	0.81	0.14	0.79	0.35	-0.01	0.8	0.39	0.1	0.75	0.94	-0.24	0.82	0.36	-0.02
9:121738388:121738415|121740075:+@9:121741122:121741151:+	A5SS	ENSMUSG00000032525	0.57	0.83	-0.07	0.59	0.84	0.03	0.43	1.25	0.12	0.46	1.21	0.13	0.68	1.15	-0.22	0.49	0.99	0.19	0.46	0.97	0.02	0.48	0.76	-0.05	0.48	1.01	0	0.62	0.73	-0.05	0.5	0.86	0.03	0.62	1.13	0
5:121464799:121464862:+@5:121467854:121467985:+@5:121482333:121482437:+@5:121487750:121487799:+	MXE	ENSMUSG00000029452	NA	NA	NA	NA	NA	NA	NA	NA	NA	0.64	0.68	0.07	NA	NA	NA	0.71	0.69	-0.14	NA	NA	NA	NA	NA	NA	NA	NA	NA	NA	NA	NA	NA	NA	NA	NA	NA	NA
10:54075709:54075504|54075526:-@10:54074416:54075270:-	A5SS	ENSMUSG00000003746	0.06	0.18	0.04	0.13	0.48	0.1	0.21	1.66	-0.19	0.11	0.26	0.02	0.13	0.64	0.14	0.21	0.48	-0.08	0.27	0.78	-0.17	0.14	0.4	0.07	0.1	0.29	0.04	0.16	0.29	-0.1	0.1	0.26	-0.04	0.23	0.46	-0.07
4:41774197:41774100|41774170:-@4:41773736:41773803:-	A5SS	ENSMUSG00000073888	0.53	0.98	-0.02	0.42	0.84	0.17	0.48	0.81	-0.05	0.43	0.8	-0.01	0.57	1.15	0.07	NA	NA	NA	0.64	1.21	-0.01	0.31	1.09	0.17	0.63	1.53	-0.32	0.6	1.12	-0.07	NA	NA	NA	0.59	0.71	0.01
3:103981886:103981955:+@3:103982946:103983104:+@3:103985753:103985909:+	SE	ENSMUSG00000058388	0.7	0.99	0.17	0.8	0.46	0.09	0.8	0.86	0.15	0.83	0.29	-0.03	0.92	0.2	-0.03	0.72	1.62	0.2	0.89	0.28	-0.05	0.78	0.25	0.02	0.84	0.33	-0.06	0.77	0.34	-0.07	0.87	0.22	0.03	0.89	0.62	-0.12
11:101254031:101254176:+@11:101254919|101254943:101254996:+	A3SS	ENSMUSG00000078656,ENSMUSG00000001240	0.04	0.06	-0.01	0.01	0.1	0.03	0.03	0.05	-0.01	0.02	0.04	-0.01	0.02	0.06	0.01	0.02	0.04	0	0.03	0.07	-0.02	0.02	0.06	0.01	0.01	0.05	0.01	0.02	0.07	0.02	0.03	0.07	0.01	0.04	0.08	-0.02
16:97816106:97816193:-@16:97812691|97812725:97812558:-	A3SS	ENSMUSG00000014039	0.8	0.59	0.03	0.85	0.39	-0.05	0.85	0.38	-0.02	0.82	0.33	0.03	0.85	0.49	-0.1	0.86	0.32	-0.01	0.75	0.52	0.04	0.81	0.4	0.04	0.79	0.43	0.02	0.8	0.53	0	0.83	0.48	0.08	0.8	0.38	0
9:89211384:89211481:+@9:89214412:89214481:+@9:89215209:89215470:+	SE	ENSMUSG00000066442	0.2	0.43	-0.07	0.08	0.15	-0.03	0.14	0.23	-0.02	0.05	0.21	0.03	0.08	0.35	0.1	0.05	0.18	0.03	0.18	0.31	0.06	0.05	0.28	0.09	0.24	1.32	-0.19	0.07	0.46	0.13	0.13	0.24	-0.08	0.05	0.13	0.02
7:97579366:97579497:-@7:97575588:97575691:-@7:97565151:97565300:-	SE	ENSMUSG00000035642	0.33	1.18	0.19	0.51	1.64	-0.2	0.33	3.63	0.33	0.63	0.51	-0.12	0.57	0.38	-0.06	0.55	0.29	0.02	0.51	0.36	0	0.45	0.59	-0.12	0.51	0.34	-0.06	0.41	0.34	-0.08	0.52	0.33	-0.04	0.31	0.38	0.1
4:45300417:45300627:+@4:45301225|45301236:45301344:+	A3SS	ENSMUSG00000035601	0.02	0.07	0.02	0.03	0.16	0.04	0.07	0.13	0.01	0.03	0.06	0	0.05	0.14	0.04	0.04	0.08	0.01	0.09	0.16	-0.04	0.03	0.14	0.04	0.05	0.11	-0.02	0.03	0.07	-0.01	0.04	0.15	0.04	0.07	0.16	-0.04
5:129854023:129854067:+@5:129854464:129854507:+@5:129854688:129854838:+	SE	ENSMUSG00000025538	0.03	0.09	0.02	0.03	0.08	0.01	0.03	0.04	-0.01	0.02	0.05	0.01	0.02	0.08	0.02	0.03	0.06	-0.01	0.04	0.12	-0.01	0.04	0.09	-0.01	0.03	0.07	0.01	0.12	0.28	-0.09	0.05	0.11	-0.01	0.04	0.23	0.08
17:33538068-33538173:+@17:33538264-33538410:+	RI	ENSMUSG00000024299	0.64	0.44	-0.03	0.36	0.55	0.12	0.51	0.3	0	0.64	1.96	-0.28	0.68	0.29	0.01	0.67	0.37	0.01	0.69	0.88	-0.16	0.66	0.61	-0.15	0.53	0.56	0.13	0.78	0.57	-0.14	0.61	0.51	-0.1	0.48	12.25	0.3
17:56015208:56015278:+@17:56015471:56015560:+@17:56015904:56015996:+	SE	ENSMUSG00000003199	0.97	0.12	-0.02	0.95	0.11	0.02	0.94	0.14	0	0.95	0.13	0	0.96	0.11	-0.02	0.94	0.11	0.02	0.94	0.12	0.03	0.98	0.1	-0.04	0.97	0.07	0.01	0.96	0.1	0.01	0.95	0.16	-0.02	0.97	0.1	-0.01
7:141442564-141442151:-@7:141441860-141441612:-	RI	ENSMUSG00000025507	0.43	0.33	-0.04	0.36	0.38	0.07	0.22	0.53	0.15	0.53	0.8	-0.17	0.66	0.89	-0.17	0.38	3.93	0.28	0.49	0.94	-0.17	0.41	1.95	-0.19	0.32	0.36	0.09	0.55	0.51	-0.12	0.39	0.35	0.01	0.43	0.54	0.12
4:91260761:91260986:-@4:91253567|91253570:91250767:-	A3SS	ENSMUSG00000008489	0.29	3.96	0.43	0.33	0.52	0.12	0.31	1.24	0.3	0.36	0.27	-0.03	0.41	1.84	-0.26	0.24	1.12	0.17	0.15	0.5	0.12	0.37	0.47	-0.06	0.27	0.48	0.1	0.34	0.7	-0.05	0.72	1.23	-0.24	0.45	0.94	-0.11
9:87239933-87239815:-@9:87238384-87238354:-	RI	ENSMUSG00000056919	0.02	0.04	0	0.11	0.19	-0.08	0.49	3.08	-0.46	0.09	0.22	0.02	0.06	0.5	0.18	0.68	11.48	-0.62	0.24	0.61	-0.07	0.02	3.77	0.47	0.17	0.46	-0.15	0.14	0.27	-0.12	0.02	0.11	0.05	0.03	0.24	0.11
19:44077379:44077246|44077263:-@19:44075431:44075530:-	A5SS	ENSMUSG00000025199	0.88	2.77	-0.17	0.6	0.55	0.12	0.73	0.21	0.04	0.69	0.38	-0.09	0.7	0.4	0.09	0.59	0.62	0.11	0.79	0.28	-0.02	0.7	0.25	0.03	0.77	0.32	-0.07	0.83	0.23	0.05	0.71	1.22	0.15	0.72	0.44	0.11
7:127801075:127801246:+@7:127801461:127801616:+@7:127801834:127801942:+	SE	ENSMUSG00000042289	0.92	0.41	-0.12	0.86	0.25	0.08	0.85	0.36	0.05	0.94	0.3	-0.08	0.9	0.18	0.05	0.85	0.29	0.05	0.95	0.32	-0.06	0.88	0.25	-0.03	0.89	0.23	-0.01	0.93	0.18	-0.01	0.8	0.46	0.11	0.94	0.17	-0.01
11:120110066:120110536:-@11:120109432:120109536:-@11:120106434:120106610:-	SE	ENSMUSG00000061306	0.97	0.35	-0.05	0.98	0.67	-0.05	0.92	0.12	0.04	0.96	0.09	0.02	0.99	0.03	-0.01	0.95	0.19	0.04	0.98	0.04	0	0.96	0.19	-0.04	0.98	0.08	-0.02	0.98	0.08	-0.01	0.92	0.15	0.03	0.93	0.24	0.05
13:60760635:60761863|60761884:+@13:60762357:60763186:+	A5SS	NA	0.48	34.46	-0.37	0.43	0.71	-0.17	0.3	0.51	0.03	0.45	0.39	-0.02	0.4	0.47	0.12	0.59	0.99	-0.19	0.52	0.59	0.1	0.5	1.05	-0.2	0.62	0.54	-0.12	0.52	0.37	-0.04	0.11	16.66	0.54	0.26	1.61	0.26
11:51060860:51060986:+@11:51061400|51061403:51061498:+	A3SS	ENSMUSG00000020364	NA	NA	NA	0.5	1.02	-0.27	0.39	0.68	0.04	0.19	1.54	0.31	0.12	0.73	0.24	NA	NA	NA	NA	NA	NA	0.27	0.74	0.12	NA	NA	NA	0.21	0.4	-0.06	NA	NA	NA	0.23	0.48	-0.02
1:164249046:164249456:+@1:164256747:164257349:+@1:164260792:164261017:+	SE	ENSMUSG00000040918	0.99	0	0	0.99	0	0	0.99	0	0	1	0	-0.01	1	0	-0.01	0.99	0	0.01	0.99	0	0	0.99	0	0	0.99	0	0	0.99	0	0	0.99	0	0	0.99	0	0
9:46210476:46210815:+@9:46211670|46211850:46212562:+	A3SS	ENSMUSG00000034135	0.93	0.14	0.01	0.86	0.32	0.09	0.9	0.19	0.03	0.94	0.26	-0.08	0.98	0.31	-0.09	0.85	0.77	0.13	0.89	0.2	0.02	0.9	0.16	0	0.91	0.18	-0.01	0.93	0.14	0	0.94	0.15	0	0.95	0.17	-0.02
18:37958014:37958389:+@18:37958512:37958571:+@18:37958759:37959179:+	SE	ENSMUSG00000044024	0.74	1.33	-0.26	0.83	0.49	-0.12	0.8	1.55	-0.39	0.64	0.64	0.19	0.67	0.63	-0.04	0.47	1.21	0.2	0.63	1.08	0.23	0.81	0.56	-0.01	0.86	0.39	-0.05	0.66	0.66	0.08	0.48	1.03	0.19	0.71	1.08	-0.05
2:91669385-91669461:+@2:91669652-91669729:+	RI	ENSMUSG00000027247	0.05	0.09	-0.03	0.02	0.03	0	0.03	0.05	-0.02	0.06	0.13	-0.04	0.05	0.1	-0.02	0.03	0.07	0.02	0.03	0.06	0	0.06	0.14	-0.03	0.03	0.14	0.03	0.02	0.11	0.03	0.02	0.03	0	0.02	0.04	0
2:156178880:156178952:-@2:156177633:156177906:-@2:156177336:156177385:-	SE	ENSMUSG00000027620	0.45	0.67	-0.01	0.33	0.92	0.24	0.57	1.12	-0.26	0.72	3.17	-0.39	0.32	0.49	0.08	0.78	7.61	-0.46	0.4	0.63	0.12	0.69	0.64	-0.12	0.52	0.83	0.17	0.73	1.35	-0.28	0.44	0.62	-0.15	0.57	0.82	0.16
2:35160521:35160661:+@2:35160791:35160917:+@2:35161929:35162093:+	SE	ENSMUSG00000057110	0.87	0.29	0.07	0.96	1.51	-0.12	0.94	0.11	0.02	0.9	0.23	0.06	0.93	0.12	0.01	0.88	0.18	0.05	0.94	0.12	0	0.98	0.14	-0.04	0.94	0.16	0.04	0.92	0.22	-0.05	0.94	0.18	-0.03	0.84	0.46	0.08
1:172087552:172087665:+@1:172089097:172089170:+@1:172090939:172091019:+	SE	ENSMUSG00000026553	0.98	0.06	0	0.97	0.09	0	0.97	0.06	0.02	0.96	0.1	0.01	0.97	0.1	-0.02	0.96	0.08	0.01	0.95	0.11	0.03	0.98	0.06	-0.01	0.98	0.04	0	0.97	0.07	0.01	0.98	0.05	0.01	0.97	0.07	0
7:35213140:35213187:-@7:35211435:35211497:-@7:35206037:35206175:-	SE	ENSMUSG00000001802	0.81	0.54	-0.1	0.57	0.54	0.07	0.78	1.04	-0.25	0.74	0.84	-0.17	0.7	0.43	0.05	0.82	0.49	-0.12	0.75	0.55	0.07	0.53	1.11	0.25	0.82	1.33	-0.29	0.81	0.44	0	0.71	0.74	-0.09	0.64	0.78	0.17
1:139328151:139328346:-@1:139323227:139323366:-@1:139314571:139314753:-@1:139248119:139249075:-	MXE	ENSMUSG00000063681	NA	NA	NA	NA	NA	NA	NA	NA	NA	NA	NA	NA	NA	NA	NA	NA	NA	NA	NA	NA	NA	NA	NA	NA	NA	NA	NA	NA	NA	NA	NA	NA	NA	0.52	1.66	-0.2
2:150749081:150749233:+@2:150752619:150752692:+@2:150753010:150753333:+	SE	ENSMUSG00000033068	0.02	0.06	0	0.02	0.06	0	0.03	0.06	-0.02	0.02	0.05	0	0.01	0.06	0.03	0.02	0.04	-0.01	0.04	0.11	0.02	0.02	0.05	0.01	0.06	0.13	-0.04	0.03	0.06	-0.01	0.02	0.05	0.01	0.02	0.06	0.01
1:34828767:34828847:-@1:34824020:34824055:-@1:34819867:34820009:-	SE	ENSMUSG00000037503	0.03	0.06	0.01	0.02	0.04	0	0.05	0.06	0	0.11	8.87	-0.09	0.04	0.06	-0.01	0.02	0.11	0.02	0.03	0.05	0	0.03	0.07	0.02	0.03	0.05	0	0.03	0.04	0	0.04	0.06	-0.02	0.02	0.05	0.01
7:102099831:102100229:-@7:102099591|102099643:102099434:-	A3SS	ENSMUSG00000070424	NA	NA	NA	NA	NA	NA	NA	NA	NA	NA	NA	NA	NA	NA	NA	0.87	1.86	-0.26	NA	NA	NA	NA	NA	NA	NA	NA	NA	NA	NA	NA	NA	NA	NA	NA	NA	NA
9:55162968:55163069:+@9:55168203:55168307:+@9:55176191:55176247:+	SE	ENSMUSG00000032307	0.94	0.23	-0.04	0.93	0.14	0	0.92	0.18	-0.02	0.95	0.13	-0.02	0.96	0.27	-0.08	0.93	0.16	0.03	0.88	0.34	-0.06	0.9	0.21	0.02	0.82	0.27	0.08	0.85	0.38	0.09	0.9	0.19	0.04	0.93	0.33	-0.08
6:86684491:86684225|86684447:-@6:86682856:86682976:-	A5SS	ENSMUSG00000001158	0	0	0	0	0	0	0.01	0	-0.01	0	0	0	0.01	0	0	0.01	0	0	0.01	0	0	0.01	0	0	0.01	0	0	0	0	0	0	0	0	0	0	0
6:85069296:85069513:-@6:85011318:85011483:-@6:85004989:85005036:-	SE	ENSMUSG00000033769	0.93	0.24	-0.06	0.88	1.15	-0.22	0.74	0.5	0.09	0.89	0.29	-0.01	0.78	0.49	0.1	0.77	0.36	0.01	0.88	0.23	0.05	0.9	0.58	-0.16	0.93	0.28	-0.03	0.8	0.59	0.13	0.87	0.56	-0.15	0.66	0.66	0.14
7:80274229:80274309:+@7:80274624:80274685:+@7:80276046:80276095:+	SE	ENSMUSG00000030534	0.67	0.6	0.09	0.82	0.56	-0.14	0.59	0.82	0.16	0.76	0.44	0.06	0.81	0.46	-0.13	0.7	0.52	0.11	0.68	0.67	0.09	0.72	0.84	-0.13	0.77	0.61	-0.05	0.7	0.71	-0.03	0.76	0.88	-0.22	0.68	0.95	0.02
4:154155241-154155366:+@4:154156101-154156292:+	RI	ENSMUSG00000029029	0.02	0	0	0.03	0.08	0.02	0.01	0.06	0.01	0.06	0.1	-0.03	0.04	0.07	0.02	0.05	0.04	-0.01	0.06	0.57	-0.04	0.04	3.28	-0.03	0.02	0.12	0.02	0.05	1.23	-0.03	0.02	0.03	0.01	0.05	0.04	0
5:30904703:30904815:+@5:30905018|30905109:30905155:+	A3SS	ENSMUSG00000029165	NA	NA	NA	0.13	0.45	0.07	NA	NA	NA	0.13	0.32	0	0.31	0.9	0.17	0.18	0.63	0.13	0.48	1.14	-0.29	0.16	0.4	0.02	0.19	0.75	-0.03	0.34	0.76	-0.11	NA	NA	NA	0.2	0.59	0.14
8:94037198:94037442:+@8:94038968:94039110:+@8:94047272:94047318:+	SE	ENSMUSG00000033009	0.49	1.87	0.29	0.74	0.88	-0.2	0.52	0.45	0.08	0.77	0.5	-0.03	0.56	0.83	-0.17	0.54	0.49	0.02	0.39	0.81	0.18	0.71	0.8	-0.19	0.57	0.66	0.14	0.3	0.86	0.19	0.78	0.41	-0.1	0.54	0.95	-0.24
4:126202570:126202710:-@4:126200946:126201007:-@4:126194317:126194404:-@4:126186435:126186588:-	MXE	ENSMUSG00000043962	0.99	0.03	0	0.99	0	0	0.99	0.02	0	0.98	0.03	0.01	0.99	0.03	-0.01	0.98	0.03	0.01	0.98	0.03	0.01	0.98	0.03	0.01	0.99	0.03	-0.01	0.99	0.03	0	0.99	0.03	0	0.99	0	0
17:29704469:29704255|29704370:-@17:29695977:29700252:-	A5SS	ENSMUSG00000024018	0.92	0.15	-0.01	0.84	0.31	0.01	0.86	0.28	0.07	0.79	0.48	0.05	0.85	0.26	0.08	0.88	0.27	-0.03	0.93	0.13	-0.01	0.81	0.25	0.05	0.92	0.49	-0.11	0.9	0.14	0.02	0.91	0.17	-0.01	0.85	0.22	0.05
5:62730521:62730874:-@5:62714733:62714802:-@5:62706608:62706728:-	SE	ENSMUSG00000037999	0.92	0.12	0.01	0.82	0.45	0.1	0.97	0.1	-0.02	0.97	2.91	-0.15	0.93	0.11	0.01	0.83	0.4	0.1	0.94	0.1	0.03	0.98	0.07	-0.01	0.97	0.06	0.01	0.91	0.15	0.01	0.93	0.15	0	0.92	0.2	-0.01
2:28671766:28671881|28671923:+@2:28672393:28672504:+	A5SS	ENSMUSG00000026812	0.1	0.2	0.01	0.1	0.33	0.07	0.12	0.27	-0.04	0.22	0.49	-0.12	0.15	0.29	-0.08	0.06	0.36	0.09	0.07	0.25	0.07	0.21	0.44	-0.09	0.14	0.37	0.07	0.04	0.2	0.06	0.11	0.2	0	0.17	0.74	-0.13
8:106204540-106204331:-@8:106202351-106202231:-	RI	ENSMUSG00000033106	0.06	0.03	-0.01	0.05	0.78	0.03	0.04	0	0	0.06	0.06	-0.01	0.07	0.04	0.01	0.1	1.45	-0.03	0.08	0.03	0	0.11	3.21036e+09	-0.07	0.08	0.1	0.03	0.09	0.27	-0.03	0.05	0.05	-0.01	0.08	0.05	0.01
12:103436563:103436682:+@12:103437390|103437450:103437524:+	A3SS	ENSMUSG00000064215	NA	NA	NA	0.77	0.39	0.12	NA	NA	NA	0.86	0.54	-0.09	0.69	0.49	0.12	NA	NA	NA	0.81	0.48	-0.13	NA	NA	NA	0.68	0.51	0	0.7	0.76	0.13	NA	NA	NA	0.89	1	-0.19
14:47704187:47704277:+@14:47704420:47704488:+@14:47705763:47705800:+	SE	ENSMUSG00000021843	0.39	81.57	0.45	0.54	0.47	0.09	0.57	0.63	0.16	0.78	1.12	-0.24	0.79	0.64	-0.18	0.68	0.52	0.11	0.61	0.57	-0.09	0.74	0.79	-0.17	0.52	1.02	0.22	0.52	0.55	-0.13	0.84	0.78	-0.16	0.63	0.58	-0.11
14:118881010:118881140:-@14:118879869:118880855:-@14:118879344:118879512:-	SE	ENSMUSG00000042156	0.01	0.09	-0.01	0.01	0	0	0.05	3.7	-0.04	0.03	0.09	-0.02	0.02	0.04	0.01	0.12	140633	-0.1	0.03	0.03	-0.01	0.03	0.1	0.02	0.02	0	0.01	0.02	0.04	-0.01	0	0.06	0.01	0.01	0.04	0.01
19:55923896:55923944:+@19:55924530:55924580:+@19:55925977:55926049:+@19:55931434:55933655:+	MXE	NA	0.29	0.8	-0.13	0.74	2.67	-0.42	0.34	1	0.23	0.31	2.89	0.43	0.33	0.66	0.12	0.36	0.7	-0.03	0.45	0.65	-0.05	0.23	0.57	0.11	0.4	0.69	-0.17	0.32	0.4	-0.03	0.16	1.36	0.31	0.32	0.41	0
7:16178745-16178795:+@7:16179002-16179100:+	RI	ENSMUSG00000041420	0.51	1.11	0.19	NA	NA	NA	0.48	1.08	0.26	NA	NA	NA	0.63	1.25	-0.09	NA	NA	NA	0.54	0.88	-0.11	0.28	0.96	0.2	0.43	0.61	-0.15	0.4	0.82	0.11	0.7	0.61	0.02	0.68	1.44	-0.28
6:149188606:149188712:-@6:149184992:149185124:-@6:149183394:149183538:-	SE	ENSMUSG00000068250	0.45	0.81	-0.16	0.57	1.46	0.23	0.6	0.38	0.04	0.65	0.46	-0.08	0.72	0.48	0.09	0.64	0.45	0.08	0.81	0.46	-0.07	0.6	0.38	0	0.74	0.51	-0.14	0.55	0.43	-0.1	0.29	212.2	0.49	0.8	1.46	-0.25
11:35910379:35910176|35910183:-@11:35898619:35898695:-	A5SS	ENSMUSG00000018849	0.94	0.21	-0.06	0.95	0.09	0.02	0.94	0.78	-0.25	0.94	0.1	0.01	0.95	0.13	0.03	0.93	0.15	0.02	0.98	0.55	-0.08	0.97	0.14	-0.03	0.9	0.28	0.07	0.92	0.14	0.02	0.88	0.64	-0.22	0.97	0.18	-0.05
7:101300112:101300211:-@7:101299006:101299108:-@7:101297160:101297233:-	SE	ENSMUSG00000047767	0.85	0.3	0.04	0.79	0.47	0.02	0.94	0.45	-0.16	0.79	0.5	0	0.84	0.38	-0.02	0.71	0.6	0.13	0.82	0.39	0.01	0.9	0.24	0.04	0.83	0.37	0.07	0.86	0.26	-0.01	0.89	0.41	-0.07	0.81	0.37	0.05
1:182491035-182490867:-@1:182490048-182489965:-	RI	ENSMUSG00000026509	0.01	0	-0.01	0.01	0	0	0	0	0.01	0.03	0.11	-0.02	0.02	0.08	-0.01	0.02	0	0	0.01	0	0	0.01	0	-0.01	0.01	0	0	0.01	0	0	0	0	0.01	0.01	0	0
7:126160861:126161020:-@7:126156724:126156801:-@7:126152826:126153279:-	SE	ENSMUSG00000000131	0.97	0.07	-0.01	0.98	0.07	-0.02	0.97	0.05	0	0.95	0.11	0.03	0.97	0.05	0	0.95	0.07	0.02	0.97	0.09	-0.03	0.97	0.05	0	0.94	0.09	0.03	0.94	0.09	0.03	0.96	0.08	0	0.96	0.09	-0.02
5:66543617:66543399|66543462:-@5:66492058:66492172:-	A5SS	ENSMUSG00000029207	0.03	0.06	-0.01	0.02	0.12	0.03	0.05	0.09	-0.03	0.04	0.08	-0.02	0.02	0.23	0.05	0.03	0.06	-0.01	0.07	0.2	-0.04	0.07	0.12	-0.02	0.03	0.2	0.04	0.04	0.06	-0.01	0.02	0.05	0	0.05	0.11	-0.01
7:130743544:130743684:+@7:130744527:130744616:+@7:130751190:130751333:+	SE	ENSMUSG00000030852	0.15	0.89	0.3	0.28	0.67	-0.08	0.14	0.28	0.01	0.17	0.48	0.11	0.29	0.69	-0.14	0.28	0.87	0.01	0.15	0.41	0.06	0.13	0.32	0.01	0.21	0.42	-0.08	0.2	0.39	-0.05	0.45	0.8	-0.3	0.2	0.74	0
8:94772009:94772334:+@8:94777308:94777393:+@8:94778028:94778148:+	SE	ENSMUSG00000031778	0.04	0.1	0.01	0.19	0.36	-0.14	0.06	0.14	-0.05	0.11	0.33	0.08	0.07	0.16	-0.04	0.16	0.32	-0.09	0.03	0.07	-0.01	0.04	0.17	0.02	0.02	0.08	0.02	0.03	0.11	0.01	0.05	0.09	-0.04	0.05	0.11	-0.02
6:128362368:128362822:-@6:128362058:128362184:-@6:128359106:128359354:-	SE	ENSMUSG00000048668	0.2	0.22	-0.05	0.23	0.29	-0.07	0.29	3.08	-0.15	0.28	0.28	-0.05	0.37	5.21	-0.21	0.17	1.55	0.2	0.16	0.15	0.02	0.14	2.94	0.15	0.18	0.17	-0.04	0.2	0.14	0	0.15	0.16	-0.01	0.16	0.22	0.04
10:88379412:88379535:+@10:88400652:88400737:+@10:88411916:88412035:+	SE	ENSMUSG00000035311	0.96	0.21	-0.06	0.92	0.18	-0.01	0.94	0.2	-0.05	0.81	0.47	0.11	0.92	0.24	0.05	0.95	0.19	-0.03	0.97	0.08	0	0.98	0.16	-0.04	0.97	0.06	0.01	0.94	0.09	0.02	0.9	0.21	0.05	0.91	0.15	0.03
11:73037195-73037268:+@11:73037538-73037625:+	RI	ENSMUSG00000020785	NA	NA	NA	NA	NA	NA	NA	NA	NA	NA	NA	NA	NA	NA	NA	0.12	0.5	0.12	NA	NA	NA	NA	NA	NA	NA	NA	NA	NA	NA	NA	NA	NA	NA	NA	NA	NA
11:61507628:61507739:+@11:61509072:61509168:+@11:61509470:61509532:+	SE	ENSMUSG00000001039	0.89	0.23	-0.01	0.93	0.23	-0.02	0.88	0.26	0.04	0.89	0.21	0.04	0.92	0.29	-0.03	0.92	0.18	0	0.89	0.28	0.01	0.91	0.26	-0.03	0.9	0.19	0.01	0.91	0.24	-0.02	0.88	0.3	-0.01	0.91	0.24	0
11:60046340:60046485:-@11:60031713:60031820:-@11:59983443:59983558:-	SE	ENSMUSG00000000301	0.55	0.72	-0.12	0.63	0.67	-0.12	0.83	1.36	-0.24	0.43	0.86	0.2	0.6	1.22	-0.25	0.26	2.51	0.34	0.35	1.97	0.31	0.35	3.51	0.48	0.66	2.3	-0.31	0.74	0.91	-0.19	0.43	1.2	0.24	0.51	0.8	0.23
16:91682821-91682743:-@16:91682620-91682516:-	RI	ENSMUSG00000022960	0.27	71.7	-0.24	0.14	0.18	-0.01	0.12	0.19	0	0.24	0.36	-0.1	0.09	1.55	0.26	0.12	0.15	-0.03	0.35	0.5	-0.16	0.12	0.17	0	0.19	0.23	-0.07	0.24	0.28	0.03	0.03	0.67	0.16	0.13	0.46	0.11
11:78971317:78971427:-@11:78969714:78969803:-@11:78967998:78968033:-	SE	ENSMUSG00000001123	0.04	0.08	-0.03	0.05	0.28	0.11	0.04	0.07	-0.03	0.42	0.83	-0.37	0.03	0.21	0.06	NA	NA	NA	NA	NA	NA	0.07	0.13	-0.03	NA	NA	NA	0.15	0.27	-0.11	0.01	0.05	0.02	0.16	0.4	-0.01
9:118049310:118049435:+@9:118049897:118049996:+@9:118051354:118051502:+	SE	ENSMUSG00000039285	0.97	0.17	-0.05	0.94	0.12	0.03	0.91	0.11	0.03	0.92	0.12	0.02	0.95	0.12	-0.02	0.92	0.16	0.03	0.93	0.13	-0.01	0.98	0.54	-0.07	0.92	0.27	0.06	0.97	0.07	0	0.92	0.11	0.02	0.97	0.06	0
7:80340069:80340219:-@7:80339707|80339712:80339551:-	A3SS	ENSMUSG00000030533	0.97	0.11	-0.02	0.96	0.1	0	0.96	0.08	0.03	0.96	0.1	0	0.95	0.1	0.02	0.95	0.15	0	0.97	0.07	0	0.94	0.14	0.02	0.97	0.13	-0.03	0.94	0.12	0.03	0.95	0.1	0.03	0.96	0.13	-0.02
17:24893039:24893154:-@17:24892944|24892967:24892755:-	A3SS	ENSMUSG00000073436,ENSMUSG00000024163	0.08	1.41	0.28	0.3	0.62	-0.18	0.22	0.42	-0.04	0.19	1.02	0.11	0.27	0.56	0.07	0.46	0.73	-0.19	0.34	0.55	-0.13	0.09	0.44	0.13	0.21	0.65	-0.12	0.17	0.41	-0.09	0.36	1.79	-0.28	0.12	0.33	0.05
10:79978605-79978188:-@10:79978062-79977963:-	RI	ENSMUSG00000013858	0.24	0.15	0.03	0.31	0.2	-0.05	0.32	6.43	-0.16	0.4	0.39	-0.09	0.36	0.16	-0.01	0.37	0.16	-0.01	0.35	0.22	-0.05	0.26	0.22	0.06	0.3	0.16	-0.04	0.32	0.48	-0.08	0.27	0.8	-0.1	0.26	0.25	0.06
7:44246722:44246823:+@7:44247251|44248252:44248295:+	A3SS	ENSMUSG00000045411	0.8	0.6	-0.01	0.81	0.51	-0.03	0.75	0.44	-0.01	0.8	0.37	0.01	0.81	0.33	0.03	0.79	0.41	0.02	0.84	0.57	-0.07	0.76	0.43	-0.01	0.77	0.63	-0.01	0.75	0.62	0.05	0.79	0.77	-0.05	0.78	0.47	-0.03
2:12350929:12351000:-@2:12349707:12349842:-@2:12347264:12348203:-	SE	ENSMUSG00000026767	0.04	0.08	-0.02	0.02	0.05	0.01	0.03	0.07	0.01	0.08	0.89	-0.06	0.03	0.08	-0.01	0.12	3.68	-0.09	0.02	0.11	0.03	0.03	0.07	0	0.05	0.09	-0.02	0.07	0.1	-0.03	0.02	0.05	0.01	0.03	0.13	0.04
11:107337412:107337560:-@11:107321671|107321675:107321587:-	A3SS	ENSMUSG00000040430	0.96	0.16	-0.05	0.97	0.15	-0.05	0.93	0.13	0.02	0.96	0.1	0.01	0.97	0.2	-0.06	0.99	0.07	-0.02	0.91	0.22	0.05	0.94	0.17	-0.01	0.96	0.14	-0.02	0.92	0.16	0.04	0.91	0.2	0.03	0.92	0.21	0
19:8818436:8818684:-@19:8815854:8816036:-@19:8809075:8811838:-	SE	ENSMUSG00000071660	0.98	0.03	0.01	0.98	0.04	0	0.99	0.13	-0.02	0.98	0.04	0	0.99	0.06	-0.02	0.99	0	0	0.97	0.05	0	0.96	0.74	0.03	0.97	0.05	-0.01	0.98	0.03	0	0.99	0.04	-0.01	0.98	0.04	0
2:23543197:23543324:-@2:23541519:23541615:-@2:23537461:23537638:-	SE	ENSMUSG00000026771	0.37	1.13	-0.15	0.31	0.2	-0.01	0.23	0.19	-0.01	0.38	0.31	-0.07	0.28	0.19	0.02	0.44	1.11	-0.16	0.3	0.24	0.05	0.23	0.19	0	0.35	0.53	-0.12	0.41	0.25	-0.04	0.22	0.21	0.03	0.3	0.44	0.11
15:84080187:84080325:-@15:84078769:84078897:-@15:84076097:84077582:-	SE	ENSMUSG00000018865	0.73	0.87	-0.04	NA	NA	NA	0.72	0.57	-0.02	0.87	0.3	-0.03	NA	NA	NA	0.77	0.33	0.08	NA	NA	NA	0.76	0.58	-0.04	0.82	0.67	-0.06	0.59	0.69	0.14	0.69	0.69	-0.06	NA	NA	NA
5:134359118-134358988:-@5:134357896-134357661:-	RI	NA	0.15	0.82	0.07	0.08	111839	0.1	0.13	0.3	0.04	0.15	27.22	-0.07	0.13	127.09	0.12	0.16	0.17	-0.03	0.25	0.22	-0.05	0.1	0.1	0.03	0.2	31.81	-0.1	0.23	1	-0.08	0.22	0.1	0	0.18	0.25	0.05
11:80226063:80226116:+@11:80227280:80227332:+@11:80233382:80233490:+	SE	ENSMUSG00000017686	0.92	0.17	0.04	0.95	0.25	-0.07	0.92	0.16	0.02	0.93	0.16	0.02	0.97	0.24	-0.07	0.94	0.14	0.03	0.9	0.2	0.04	0.91	0.17	0.01	0.94	0.16	-0.03	0.85	0.28	0.07	0.96	0.17	-0.03	0.88	0.31	-0.03
5:105886317-105886428:+@5:105888434-105888839:+	RI	ENSMUSG00000029290	0.18	0.07	0	0.17	0.18	0.04	0.21	0.08	0	0.43	4.27969e+08	-0.26	0.28	0.16	-0.04	0.33	0.2	-0.05	0.24	0.1	0.03	0.29	1.52	-0.08	0.27	0.13	0.02	0.35	5264.21	-0.17	0.18	0.37	0.06	0.21	72.43	0.14
1:60448078:60448202:+@1:60450170:60450253:+@1:60453604:60453762:+	SE	ENSMUSG00000026782	0.01	0	0	0.02	0.03	-0.01	0.01	0.03	0	0.02	0.05	0	0.02	0.08	-0.01	0.02	0.04	0	0.01	0	0	0.01	0	0	0.01	0.02	0	0.01	0	0	0.01	0	0	0.01	0	0
17:34918420:34918542|34918666:+@17:34918845:34918905:+	A5SS	ENSMUSG00000007034	NA	NA	NA	NA	NA	NA	NA	NA	NA	0.07	0.74	0.23	NA	NA	NA	0.08	0.21	0	NA	NA	NA	NA	NA	NA	NA	NA	NA	NA	NA	NA	NA	NA	NA	NA	NA	NA
2:156499587:156499662:+@2:156503645:156503863:+@2:156505766:156505853:+	SE	ENSMUSG00000027624	0.85	0.35	0.01	0.88	0.36	-0.1	0.9	0.2	0	0.86	0.32	0.02	0.89	0.38	-0.11	0.88	0.27	0.01	0.78	0.53	0	0.85	0.29	0.05	0.78	0.49	0.07	0.77	0.52	0.08	0.86	0.29	0.02	0.78	0.51	-0.01
19:26751824:26752041:+@19:26759878:26759931:+@19:26771508:26771609:+	SE	ENSMUSG00000024921	0.43	0.54	0.13	0.27	0.4	-0.08	0.43	0.72	-0.15	NA	NA	NA	0.5	0.88	-0.32	0.27	0.8	0.23	0.18	0.24	0.05	0.6	0.7	-0.17	0.23	122.75	0.37	0.26	0.87	0.17	0.56	3.56	-0.37	0.19	0.3	0.07
2:25406215:25406361:+@2:25407463|25407472:25407542:+	A3SS	ENSMUSG00000015094	0.4	1.26	0.11	0.43	1.07	0.01	0.48	0.81	-0.05	0.45	0.81	-0.02	0.48	1.28	0.14	0.49	1.29	-0.01	0.62	1.43	-0.35	0.49	0.83	-0.01	0.27	0.94	0.22	0.35	0.82	0.05	0.51	1.04	-0.15	0.44	0.92	-0.09
4:138296195:138296262:+@4:138298206:138298326:+@4:138301249:138301973:+	SE	NA	NA	NA	NA	NA	NA	NA	NA	NA	NA	NA	NA	NA	NA	NA	NA	NA	NA	NA	NA	NA	NA	NA	NA	NA	NA	NA	NA	NA	NA	NA	NA	NA	NA	0.62	1.25	-0.15
4:57689523:57689544:+@4:57698490:57698588:+@4:57709451:57710143:+@4:57757601:57757683:+	MXE	ENSMUSG00000089945	0.98	0.18	-0.07	0.72	0.89	0.25	0.9	0.21	0.08	0.59	1.38	0.13	0.81	0.51	0.15	0.68	0.45	0.13	0.96	0.08	0.02	0.97	0.18	-0.07	0.98	0.06	-0.01	0.97	0.07	0.01	0.91	0.16	0.05	0.97	0.06	0
6:125120205-125120387:+@6:125120470-125120556:+	RI	ENSMUSG00000063870	0.27	0.16	0.03	0.27	0.59	0.1	0.28	4.44	0.17	0.32	0.21	-0.05	0.37	0.21	0.05	0.31	0.25	0.06	0.42	0.47	-0.11	0.29	0.14	-0.01	0.31	0.15	-0.02	0.31	0.17	-0.04	0.3	0.44	0.09	0.37	0.27	-0.06
9:71515069:71515169:-@9:71481342:71481546:-@9:71478437:71479540:-	SE	NA	0.77	0.41	-0.07	0.68	0.15	0.03	0.67	0.12	-0.01	0.8	1.2	-0.12	0.79	0.52	-0.09	0.66	2.19	0.13	0.7	0.16	0.03	0.8	2.83	-0.13	0.73	0.28	0.07	0.8	0.16	-0.03	0.7	0.17	-0.04	0.71	0.48	0.09
10:29211643:29211866:+@10:29218041|29218055:29218296:+	A3SS	ENSMUSG00000004360	0.8	0.62	-0.15	0.54	1.13	-0.17	NA	NA	NA	NA	NA	NA	NA	NA	NA	NA	NA	NA	NA	NA	NA	0.48	1.1	0.11	0.59	0.75	-0.11	0.42	1.28	0.38	NA	NA	NA	0.37	0.84	0.05
17:84773329:84773204|84773208:-@17:84773044:84773102:-	A5SS	ENSMUSG00000024120	0.09	0.14	0.03	0.18	0.19	-0.03	0.12	0.25	-0.06	0.17	0.19	0.01	0.15	0.16	0.01	0.09	0.3	0.06	0.16	0.56	0.12	0.2	0.33	-0.08	0.28	0.33	-0.08	0.11	0.16	-0.02	0.12	0.45	-0.07	0.15	0.24	-0.04
7:45217213:45217345|45217450:+@7:45218081:45218145:+	A5SS	ENSMUSG00000030796	0.99	0.04	-0.01	0.98	0.04	0.01	0.98	0.05	0	0.99	0.04	-0.01	0.98	0.05	0	0.98	0.06	0	0.98	0.04	0.01	0.98	0.04	0	0.99	0.04	-0.01	0.99	0.03	0	0.98	0.05	0	0.99	0.03	0
5:38104878:38104993:+@5:38106564:38106641:+@5:38106826:38106892:+	SE	ENSMUSG00000029125	0.93	0.21	0.01	0.91	0.16	0.01	0.95	0.16	-0.02	0.85	0.28	0.06	0.93	0.19	0.02	0.85	0.31	0.08	0.95	0.11	0	0.93	0.15	0.02	0.95	0.16	-0.02	0.91	0.19	0.02	0.94	0.17	0	0.92	0.21	-0.01
2:31054024:31054218:-@2:31052985:31053080:-@2:31044882:31044896:-	SE	ENSMUSG00000075415	0.04	1.22	0.38	0.05	0.12	0.01	0.14	0.25	-0.1	0.06	0.15	-0.01	0.03	0.08	0	0.04	0.1	-0.01	0.03	0.09	0.01	0.05	0.23	0.09	0.04	0.12	0.01	0.25	0.48	-0.21	0.42	1.22	-0.36	0.06	0.58	0.19
9:57138397:57138520:+@9:57138854:57138969:+@9:57139069:57139154:+	SE	ENSMUSG00000032295	0.56	0.58	0.05	0.44	0.6	0.14	0.82	0.79	-0.16	0.61	0.74	-0.17	0.84	1.87	-0.3	0.8	0.51	0.04	0.54	0.5	0.05	0.52	1.85	0.3	0.59	0.59	-0.07	0.72	0.67	-0.16	0.61	0.76	-0.04	0.58	0.59	0.14
13:34002466:34002767:-@13:33996243:33996351:-@13:33931472:33931646:-	SE	ENSMUSG00000060147	0.44	13.24	-0.32	0.08	6.68	0.38	0.14	0.26	0.06	0.25	0.85	-0.17	0.34	0.53	0.12	0.14	1.25	0.2	0.46	0.68	-0.17	0.33	1.1	-0.19	0.29	0.38	0.04	0.52	0.55	-0.08	0.12	0.13	-0.03	0.46	0.63	0.06
2:156074176:156074309:-@2:156074035|156074058:156073799:-	A3SS	ENSMUSG00000074643	0.05	0.09	0.02	0.05	0.22	-0.04	0.05	0.42	-0.04	0.04	0.09	0.01	0.03	0.05	0	0.02	0.05	0.01	0.03	0.08	0.02	0.03	0.08	0.02	0.05	0.09	-0.02	0.06	0.08	-0.01	0.07	0.1	-0.03	0.01	0.3	0.05
X:74283932:74284017:+@X:74288019:74288099:+@X:74288178:74288339:+@X:74288451:74288513:+	MXE	ENSMUSG00000009995	0.23	0.32	-0.01	0.18	0.53	0.12	0.14	4.23	0.46	0.37	0.8	-0.19	0.25	0.6	0.12	0.5	1.57	-0.25	0.37	0.67	-0.19	0.38	1.87	-0.24	0.18	2.02	0.2	0.28	0.4	-0.05	0.22	0.35	-0.01	0.3	0.36	-0.02
2:77280555:77280592:-@2:77265676:77265765:-@2:77245017:77245086:-	SE	ENSMUSG00000042272	0.57	1	-0.13	0.58	1.08	-0.03	NA	NA	NA	0.42	1.33	0.16	0.54	1.2	-0.03	0.33	1.2	0.21	NA	NA	NA	NA	NA	NA	NA	NA	NA	NA	NA	NA	0.44	0.96	0.18	NA	NA	NA
16:20190386:20190489:+@16:20193159|20193162:20193266:+	A3SS	ENSMUSG00000041215	0.92	0.15	0.03	0.96	0.11	-0.02	0.96	0.11	0	0.89	0.26	0.07	0.97	0.11	-0.02	0.97	0.07	0	0.95	0.22	-0.05	0.97	0.12	-0.01	0.9	0.3	0.07	0.91	0.16	0.01	0.95	0.19	-0.05	0.94	0.14	-0.03
11:50163825:50163896:+@11:50164162:50164212:+@11:50168169:50168225:+	SE	ENSMUSG00000036644	0.48	3.44	-0.42	NA	NA	NA	0.25	0.52	-0.16	NA	NA	NA	0.61	4.56	-0.48	0.63	1.09	-0.02	0.13	2.5	0.5	0.41	0.73	-0.16	0.63	1.18	-0.22	0.34	0.75	0.14	0.06	0.31	0.1	0.29	0.76	0.05
X:150588945:150589044:+@X:150589796|150589953:150590084:+	A3SS	ENSMUSG00000025271	0.22	0.76	0.18	NA	NA	NA	0.51	1.45	-0.37	0.44	0.77	-0.17	NA	NA	NA	0.34	0.32	-0.06	NA	NA	NA	NA	NA	NA	NA	NA	NA	NA	NA	NA	0.4	0.65	-0.12	NA	NA	NA
9:15317593-15317459:-@9:15317113-15316915:-	RI	ENSMUSG00000046111	0.18	0.15	0	0.3	20.34	-0.17	0.34	0.56	-0.11	0.27	0.19	0.03	0.35	0.3	0.07	0.45	0.47	-0.1	0.42	0.33	-0.08	0.25	0.37	0.09	0.34	0.39	-0.09	0.44	20.08	-0.26	0.18	0.5	-0.09	0.13	12898.1	0.31
2:164832873:164833196:+@2:164833773|164833808:164833850:+	A3SS	ENSMUSG00000017760	0.33	0.73	0.03	0.21	0.49	0.09	0.36	0.64	-0.16	0.33	0.6	-0.12	0.31	0.72	0.05	0.34	0.74	-0.03	0.36	0.63	0.03	0.23	0.66	0.13	0.39	0.85	-0.16	0.43	1.17	-0.1	0.36	0.89	-0.18	0.3	0.88	0.13
7:4442594:4442749:-@7:4434994:4435098:-@7:4431422:4431634:-	SE	ENSMUSG00000008435	0.73	0.29	-0.04	0.81	0.93	-0.14	0.87	0.21	-0.01	0.74	0.3	0.07	0.92	0.56	-0.12	0.7	117.95	0.22	0.8	0.3	-0.07	0.72	1.45	0.15	0.73	0.21	-0.01	0.64	0.32	0.09	0.69	0.29	-0.04	0.67	0.23	-0.03
1:74381736:74381894:+@1:74383438:74383527:+@1:74383625:74383744:+	SE	ENSMUSG00000026177	NA	NA	NA	NA	NA	NA	NA	NA	NA	0.56	1.37	0.26	NA	NA	NA	0.75	0.6	-0.04	NA	NA	NA	NA	NA	NA	NA	NA	NA	NA	NA	NA	NA	NA	NA	NA	NA	NA
4:126234236-126234098:-@4:126233997-126233893:-	RI	ENSMUSG00000028849	0.03	0.05	-0.02	0.02	0.14	0.03	0.03	0.06	-0.01	0.02	0.04	0	0.02	0.31	0.04	0.09	0.29	-0.07	0.06	0.15	-0.03	0.02	0.04	0.01	0.03	0.04	-0.01	0.03	0.04	0	0.01	0.03	0.01	0.05	0.12	-0.02
11:69103549:69103680:+@11:69103842:69103947:+@11:69104031:69104202:+	SE	ENSMUSG00000020893	0.94	0.28	-0.07	0.89	0.23	0.03	0.9	0.32	-0.02	0.83	0.31	0.06	0.9	0.16	0.06	0.95	0.2	-0.05	0.96	0.14	-0.03	0.92	0.2	-0.02	0.93	0.14	-0.01	0.91	0.23	0.03	0.87	0.29	-0.05	0.92	0.22	-0.01
7:24112320:24112436:+@7:24118335:24118383:+@7:24122234:24122360:+	SE	ENSMUSG00000052675	0.73	1.29	-0.31	NA	NA	NA	0.38	0.77	0.09	NA	NA	NA	NA	NA	NA	NA	NA	NA	0.42	0.92	0.1	0.17	0.82	0.21	0.52	1.78	-0.35	NA	NA	NA	NA	NA	NA	NA	NA	NA
4:53686388:53686517:+@4:53687207:53687239:+@4:53693987:53694084:+	SE	ENSMUSG00000054752	NA	NA	NA	0.46	1.37	-0.09	NA	NA	NA	0.53	1.59	-0.07	0.52	0.89	0.04	NA	NA	NA	0.56	1.34	-0.22	0.6	1.12	-0.08	0.34	1.06	0.26	NA	NA	NA	0.36	1.33	0.15	NA	NA	NA
4:116507549:116507650:+@4:116510522|116510530:116510863:+	A3SS	ENSMUSG00000028696	0.95	0.17	-0.03	0.93	0.13	0.03	0.92	0.22	0	0.9	0.16	0.03	0.97	0.13	-0.04	0.93	0.14	0.04	0.93	0.17	0.02	0.96	0.16	-0.04	0.95	0.13	0.01	0.93	0.13	0.02	0.92	0.3	-0.06	0.96	0.15	-0.03
5:106904358-106904226:-@5:106903073-106902922:-	RI	ENSMUSG00000043410	NA	NA	NA	NA	NA	NA	NA	NA	NA	0.72	587.29	-0.63	NA	NA	NA	0.12	0.32	0.04	NA	NA	NA	NA	NA	NA	NA	NA	NA	NA	NA	NA	NA	NA	NA	NA	NA	NA
4:149132382:149132259|149132278:-@4:149131639:149131672:-	A5SS	ENSMUSG00000073705	0.73	0.82	-0.14	0.77	0.55	-0.01	0.72	0.96	-0.16	0.74	0.58	0.03	0.73	0.46	0.07	0.73	0.55	0	0.8	0.58	-0.05	0.73	0.59	-0.01	0.75	0.62	-0.02	0.82	0.5	-0.09	0.59	0.65	0.05	0.76	0.5	0.06
7:44862366-44862427:+@7:44862499-44862650:+	RI	ENSMUSG00000002963	0.02	0.09	0.03	0.04	0.14	0.03	0.03	0.06	0	0.04	0.07	0	0.02	0.33	0.07	0.05	0.1	-0.03	0.09	0.17	0.01	0.07	0.14	-0.04	0.1	0.14	-0.03	0.02	0.05	0	0.05	0.09	-0.03	0.07	0.22	-0.05
2:25909205-25909306:+@2:25909594-25909677:+	RI	ENSMUSG00000058740	NA	NA	NA	NA	NA	NA	NA	NA	NA	NA	NA	NA	NA	NA	NA	NA	NA	NA	0.2	0.2	-0.01	NA	NA	NA	NA	NA	NA	NA	NA	NA	NA	NA	NA	0.15	0.27	-0.06
11:90387786:90388121:-@11:90370291:90370365:-@11:90345758:90345978:-	SE	ENSMUSG00000003949	0.46	0.85	0.12	0.3	0.84	-0.22	NA	NA	NA	NA	NA	NA	0.11	0.22	-0.05	0.44	1.24	-0.33	0.06	0.17	0.02	0.24	0.75	0.05	0.08	0.47	0.16	0.13	1	0.33	NA	NA	NA	0.08	0.22	0.05
5:137611237:137611404:-@5:137610397:137610505:-@5:137608891:137609149:-	SE	ENSMUSG00000029718	0.95	0.1	0.02	0.97	0.07	0.02	0.95	0.16	0.03	0.95	0.09	0.02	0.98	0.03	0.01	0.97	0.05	0.01	0.99	0.21	-0.04	0.97	0.12	-0.02	0.95	0.08	0.02	0.98	0.33	-0.03	0.97	0.06	0.01	0.99	0.03	-0.01
7:19024377:19024506:+@7:19027897:19028022:+@7:19028864:19028987:+	SE	ENSMUSG00000023118	0	0	0.01	0.01	0	0	0.01	0	0	0.01	0	0	0	0	0.01	0	0	0	0.01	0	0	0	0	0.01	0.01	0	-0.01	0.01	0	-0.01	0.01	0	0	0.01	0	0
9:108263481:108263815:-@9:108253101:108253157:-@9:108218013:108218410:-	SE	ENSMUSG00000039952	0.92	0.15	0	0.97	0.12	-0.03	0.95	0.11	0.03	0.91	0.2	0.06	0.96	0.2	-0.06	0.91	0.16	0.05	0.9	0.22	0.07	0.96	0.13	-0.01	0.97	0.08	-0.01	0.94	0.15	-0.02	0.92	0.15	0.05	0.94	0.13	0
1:20917840:20917889:+@1:20922259:20922366:+@1:20932060:20932239:+	SE	ENSMUSG00000025931	NA	NA	NA	NA	NA	NA	NA	NA	NA	NA	NA	NA	0.29	1.02	0.05	0.38	0.78	-0.09	0.34	1.14	0.06	NA	NA	NA	0.4	0.89	-0.01	0.15	0.29	-0.03	NA	NA	NA	0.47	1.08	-0.32
17:34838548-34838574:+@17:34838628-34838683:+	RI	ENSMUSG00000040482	0.56	0.85	0.03	0.37	1.67	0.25	0.41	1.34	0.12	0.5	1.02	-0.13	0.46	0.96	0.12	0.32	0.79	0.14	0.58	1.46	-0.12	NA	NA	NA	NA	NA	NA	0.47	0.96	0.09	0.59	1.25	-0.1	0.62	1.01	-0.15
X:102504399:102504451:-@X:102499822:102499952:-@X:102498131:102498272:-	SE	ENSMUSG00000067567	0.92	0.19	-0.03	0.88	0.27	0.01	0.86	0.33	0.02	0.8	0.4	0.08	0.91	0.27	-0.06	0.85	0.25	0.06	0.85	0.33	0.03	0.9	0.34	-0.04	0.88	0.29	0.02	0.83	0.31	0.09	0.89	0.44	-0.04	0.89	0.29	-0.06
4:43643606-43643683:+@4:43644083-43644187:+	RI	ENSMUSG00000028469	0.14	0.98	0.23	0.4	0.67	-0.1	0.06	0.1	0.02	0.48	1.15	-0.08	0.19	0.63	0.13	NA	NA	NA	0.32	2.62	-0.24	0.07	0.08	-0.01	0.08	0.09	-0.01	0.11	0.17	0.03	0.37	2.54	-0.29	0.3	0.73	-0.19
X:139993298:139993502:-@X:139991516:139991587:-@X:139968196:139968599:-	SE	ENSMUSG00000031433	0.13	0.29	-0.06	0.14	0.14	0.01	0.06	0.12	-0.02	0.25	0.83	-0.11	0.14	0.24	-0.05	0.26	2.81	-0.12	0.09	0.12	0.01	0.09	0.14	-0.03	0.1	0.15	-0.01	0.07	0.27	0.06	0.07	0.13	-0.03	0.15	0.36	-0.08
4:106703015:106703191:-@4:106702483:106702637:-@4:106700127:106700265:-@4:106699722:106699912:-	MXE	ENSMUSG00000047502	NA	NA	NA	NA	NA	NA	NA	NA	NA	0.69	1.46	-0.41	NA	NA	NA	0.38	0.69	0.08	NA	NA	NA	NA	NA	NA	NA	NA	NA	NA	NA	NA	NA	NA	NA	NA	NA	NA
18:37941766-37941379:-@18:37941110-37940953:-	RI	ENSMUSG00000024454	0.01	0.03	0.01	0.03	0.04	0	0.01	0.1	0.03	0.05	0.09	-0.02	0.02	0.04	0	0.03	0.05	-0.01	0.02	0.05	0.01	0.01	0	0	0.03	0.07	-0.02	0.03	0.05	-0.02	0.02	0.03	0	0.03	0.04	0
18:11718833:11718930:+@18:11720510|11720545:11720657:+	A3SS	ENSMUSG00000041238	0.09	0.36	-0.06	0.06	0.16	0.01	0.04	0.08	-0.01	0.06	0.12	0	0.05	0.16	0.04	0.08	0.13	-0.03	0.09	0.17	-0.06	0.07	0.13	-0.03	0.03	0.12	0.04	0.03	0.29	0.06	0.03	0.05	0	0.07	0.15	-0.04
11:54110209:54110314:+@11:54110482:54110552:+@11:54110986:54111082:+	SE	ENSMUSG00000018906	0.15	0.33	-0.09	NA	NA	NA	0.04	0.08	-0.03	0.04	0.08	-0.01	NA	NA	NA	0.04	0.1	0.01	NA	NA	NA	0.1	0.17	-0.06	NA	NA	NA	NA	NA	NA	0.06	0.1	-0.05	NA	NA	NA
4:131957643:131957819:-@4:131955528:131955578:-@4:131935739:131935867:-	SE	ENSMUSG00000028906	0.01	0.03	0	0.03	0.05	-0.02	0.02	0.09	0.02	0.03	0.07	0	0.03	0.05	-0.02	0.03	0.07	0	0.01	0.03	0	0.01	0.03	0.01	0.01	0	0	0.01	0	0	0.01	0.06	0.02	0.01	0	0
10:77981584:77981813:+@10:77982550:77982686:+@10:77982870:77983041:+	SE	ENSMUSG00000020284	0.01	0.05	0.01	0.02	0.04	0	0.02	0.05	0.01	0.05	0.09	-0.03	0.02	0.05	0	0.04	0.1	-0.02	0.02	0.05	0	0.05	0.09	-0.03	0.02	0.1	0.03	0.02	0.04	-0.01	0.02	0.04	0	0.02	0.04	0
5:32057511:32057664:+@5:32064766:32064835:+@5:32084581:32084739:+	SE	ENSMUSG00000052139	0.01	0	0	0.01	0	0	0.01	0	0	0.01	0	0	0.01	0.02	0	0.01	0	0	0.01	0.03	0	0.01	0	0	0.01	0	0	0.01	0	0	0.01	0.04	0.01	0.01	0	0
19:26759878:26759931:+@19:26770938:26771043:+@19:26771508:26771609:+	SE	ENSMUSG00000024921	0.91	0.2	0	0.67	0.79	0.25	0.84	0.44	-0.03	NA	NA	NA	0.66	0.87	0.24	0.57	0.92	0.09	0.9	0.21	0.02	0.86	0.39	-0.02	0.92	0.26	-0.06	0.91	0.22	0	0.91	0.49	-0.16	0.92	0.21	-0.01
3:87717424:87717520:+@3:87722357:87722483:+@3:87725479:87725658:+	SE	ENSMUSG00000041977	0.89	0.26	-0.02	0.95	0.19	-0.04	0.93	0.2	-0.04	0.86	0.39	0.09	0.93	0.23	-0.03	0.93	0.17	0	0.9	0.23	0.02	0.89	0.23	0.04	0.92	0.2	-0.03	0.91	0.21	-0.02	0.87	0.23	0.06	0.91	0.22	0
15:100232733:100232831:+@15:100252069:100252199:+@15:100254094:100254273:+	SE	ENSMUSG00000023027	0.93	0.2	0.01	0.95	0.25	-0.06	0.89	0.2	0.06	0.92	0.18	0.03	0.95	0.16	-0.03	0.96	0.15	-0.01	0.92	0.15	0	0.92	0.28	-0.03	0.92	0.17	0	0.93	0.21	0	0.94	0.23	-0.06	0.89	0.23	0.04
2:155068828:155069018:-@2:155067362|155067398:155067323:-	A3SS	ENSMUSG00000027597	0.99	0.03	0	1	0.06	-0.03	0.99	0.04	-0.01	0.99	0.02	0.01	0.99	0.05	-0.02	0.99	0	0	0.97	0.06	0.01	0.99	0.03	0	0.98	0.04	0.01	0.99	0.03	0	0.99	0.08	-0.02	0.97	0.05	0.02
3:29987030:29987177:-@3:29985494|29985497:29985341:-	A3SS	ENSMUSG00000027684	0.48	0.58	-0.06	NA	NA	NA	0.51	0.53	-0.12	NA	NA	NA	NA	NA	NA	NA	NA	NA	NA	NA	NA	0.2	2.05	0.31	0.57	2.2	-0.37	0.45	0.49	0.03	0.42	0.53	-0.07	NA	NA	NA
2:25503437:25503641|25503866:+@2:25504180:25504327:+	A5SS	ENSMUSG00000015095	0.96	0.07	0.02	0.95	0.09	0.03	0.98	0.05	0	0.94	0.15	0.01	0.98	0.05	-0.01	0.96	0.09	0.02	0.97	0.05	0.01	0.97	0.05	0.01	0.98	0.04	-0.01	0.95	0.09	0.01	0.98	0.05	0	0.98	0.11	-0.03
14:31054158:31054255:+@14:31056236:31056280:+@14:31061469:31061745:+	SE	ENSMUSG00000042323	0.17	0.36	0.06	0.14	4.66	0.13	0.23	1.04	-0.09	0.27	1.16	-0.13	0.23	0.21	0.05	0.09	6.5	0.14	0.28	0.42	-0.08	0.12	6.78	0.11	0.2	1.19	-0.08	0.2	0.15	-0.03	0.23	0.25	-0.05	0.27	0.32	-0.07
15:79833702:79833767:-@15:79833512:79833578:-@15:79828688:79828978:-@15:79794256:79794475:-	MXE	ENSMUSG00000089837,ENSMUSG00000022421	0.86	0.21	0.01	0.75	0.82	0.18	0.84	0.36	0.09	0.37	11.73	0.38	0.76	0.8	0.15	0.5	7.89	0.26	0.91	0.15	-0.02	0.91	0.27	-0.07	0.89	0.16	0.02	0.89	0.2	-0.03	0.87	0.36	0.08	0.93	0.2	-0.04
9:55214903:55214998:+@9:55218315|55218434:55218479:+	A3SS	ENSMUSG00000032309	0.92	0.18	0	0.94	0.21	-0.03	0.91	0.28	-0.01	0.94	0.13	0	0.94	0.29	-0.09	0.92	0.17	0.02	0.85	0.24	0.01	0.91	0.19	0	0.86	0.22	0.05	0.86	0.29	0.06	0.92	0.27	-0.05	0.91	0.33	-0.05
16:43881213:43880829|43880968:-@16:43880299:43880354:-	A5SS	ENSMUSG00000022704	0.09	0.12	-0.02	0.07	0.35	0.07	0.06	0.09	-0.02	0.07	0.1	0	0.08	0.3	0.07	0.16	0.28	-0.08	0.15	0.17	-0.01	0.13	0.49	-0.07	0.14	0.13	-0.01	0.05	0.17	0.04	0.07	0.55	0.12	0.14	0.82	-0.09
10:62469901:62470057:-@10:62468290:62468454:-@10:62464632:62464738:-	SE	ENSMUSG00000020078	0.97	0.07	0.01	0.97	0.08	0	0.98	0.07	0	0.97	0.06	0	0.98	0.1	-0.03	0.97	0.06	0.01	0.95	0.1	0.03	0.97	0.06	0.01	0.98	0.07	-0.01	0.96	0.09	0.01	0.98	0.06	-0.01	0.97	0.09	-0.01
5:22547924:22548016:-@5:22547441:22547553:-@5:22546398:22546598:-	SE	ENSMUSG00000029012	0.01	0.03	0	0	0	0.01	0.01	0	0	0.01	0	-0.01	0	0	0.01	0.01	0	-0.01	0.01	0	0	0.01	0	0	0.01	0	0	0.01	0	0	0.01	0.03	0	0.01	0	0
11:77472378-77472302:-@11:77471878-77470487:-	RI	ENSMUSG00000037907	0.74	0.32	0.02	0.82	0.58	-0.14	0.83	0.72	-0.15	0.64	0.65	0.18	0.72	0.37	0.02	0.68	0.44	0.04	0.74	0.44	0.09	0.69	0.6	0.14	0.83	0.55	-0.14	0.64	0.47	0.1	0.76	0.63	-0.15	0.68	0.29	-0.04
11:4704157:4704344:-@11:4703904:4703989:-@11:4701968:4702220:-	SE	NA	0.04	1.43	0.01	0.04	0.48	-0.01	0.05	0	0	0.06	1.85	-0.02	0.04	0	-0.01	0.05	3.31	-0.01	0.03	0	-0.01	0.04	0	0.01	0.02	4.53	0.02	0.02	0.12	0.02	0.05	0	0.01	0.03	0	-0.01
15:79061164:79061211:-@15:79058048|79058053:79057955:-	A3SS	ENSMUSG00000033055	0.72	0.64	0	0.72	0.87	-0.06	0.57	1.43	0.14	0.64	0.76	0.08	NA	NA	NA	0.82	0.52	-0.07	NA	NA	NA	0.7	1.22	-0.13	0.89	0.61	-0.19	0.84	0.45	-0.12	0.72	0.77	-0.01	0.66	0.7	0.18
5:30890599:30890770:+@5:30891060|30891158:30891223:+	A3SS	ENSMUSG00000029165	0.83	0.4	0	0.86	0.3	0	0.88	0.38	-0.09	0.87	0.36	-0.01	0.92	0.18	-0.01	0.91	0.23	0.01	0.91	0.23	0.01	0.88	0.25	0	0.92	0.23	-0.04	0.84	0.32	-0.01	0.83	0.42	-0.03	0.86	0.3	-0.02
8:64722464:64722590:-@8:64720496|64720523:64720342:-	A3SS	ENSMUSG00000031604	0.03	0.06	0	0.02	0.08	0.03	0.03	0.15	-0.02	0.02	0.03	0	0.01	0.29	0.06	0.02	0.03	-0.01	0.07	0.12	0	0.04	0.07	-0.01	0.07	0.11	-0.03	0.06	0.09	-0.03	0.03	0.08	-0.01	0.05	0.12	0.01
11:106164473:106164431|106164467:-@11:106162974:106164191:-	A5SS	NA	0.61	0.94	0.22	0.86	0.72	-0.18	0.85	0.23	0.03	0.82	0.42	0.04	0.89	0.34	-0.09	0.85	0.35	0.04	0.8	0.47	0.04	0.81	0.4	0.04	0.84	0.42	-0.03	0.62	0.56	-0.01	0.83	0.42	-0.11	0.68	0.66	-0.06
11:115276809:115276969:-@11:115276150|115276182:115276079:-	A3SS	ENSMUSG00000018861	0.86	0.31	0.09	0.95	0.17	-0.03	0.9	0.22	-0.01	0.92	0.16	0.03	0.95	0.17	-0.03	0.95	0.1	0	0.92	0.24	0.02	0.9	0.23	0	0.94	0.21	-0.04	0.93	0.29	-0.07	0.95	0.23	-0.06	0.92	0.18	0.01
12:22992788:22992848:-@12:22958457|22960254:22958352:-	A3SS	ENSMUSG00000073164	0.66	0.73	0.03	0.65	0.74	-0.03	0.56	1.01	0.09	0.3	1.57	0.35	0.73	0.82	-0.09	0.69	0.72	0.04	0.64	1.05	0.05	0.62	0.73	-0.06	0.69	0.67	-0.07	0.62	0.77	0.04	0.69	0.68	-0.04	0.62	1.02	0
2:94157710:94157909:-@2:94117476|94117479:94117430:-	A3SS	ENSMUSG00000027195	0.01	0	0	0.01	0.03	0	0.01	0	0	0.01	0.03	0	0.01	0	0	0.01	0	0	0.01	0	0	0.01	0	0	0.01	0	0	0.01	0	0	0.01	0	0	0.01	0	0
16:11224420:11224593:-@16:11223212:11223301:-@16:11222585:11222753:-	SE	ENSMUSG00000062203	0.98	0	0	0.98	0.04	-0.01	0.98	0.04	-0.01	0.99	0	-0.01	0.96	0.05	0.01	0.98	0.09	-0.02	0.97	0.05	0	0.99	0.03	-0.01	0.97	0.19	0.02	0.98	0.03	0	0.98	0	0	0.97	0.04	0.01
7:102250045:102250118:-@7:102249302:102249388:-@7:102239123:102240312:-	SE	ENSMUSG00000073982	0.01	0.04	0.01	0.05	0.08	-0.02	0.02	0.03	-0.01	0.07	0.2	-0.02	0.03	0.08	0	0.1	0.21	-0.07	0.03	0.07	0	0.03	0.07	-0.01	0.03	0.06	0	0.03	0.06	-0.02	0.02	0.04	0	0.03	0.06	0
19:4012551:4012725:-@19:4011424|4011428:4011346:-	A3SS	ENSMUSG00000037916	0.98	0.03	0.01	0.99	0.1	-0.02	0.98	0.04	-0.01	0.97	0.08	0.02	0.99	0.04	-0.01	0.97	0.05	0.02	0.98	0.05	0.01	0.98	0.04	0	0.99	0.03	-0.01	0.97	0.05	0.01	0.99	0.07	-0.02	0.97	0.05	0
5:74236439:74236584:-@5:74225315:74225449:-@5:74212251:74212370:-	SE	ENSMUSG00000062110	0.85	0.35	0.02	0.93	0.22	-0.07	0.87	0.21	0.03	0.8	0.51	0.13	0.86	0.43	-0.13	0.87	0.31	-0.01	0.73	0.58	0.1	0.85	0.46	0.02	0.83	0.33	0.02	0.86	0.37	-0.01	0.87	0.26	0.02	0.86	0.3	0
10:76781832:76781873:-@10:76770961:76771036:-@10:76767864:76767916:-	SE	ENSMUSG00000001120	0.48	0.93	0.07	NA	NA	NA	NA	NA	NA	NA	NA	NA	NA	NA	NA	0.48	0.9	-0.02	NA	NA	NA	NA	NA	NA	NA	NA	NA	NA	NA	NA	NA	NA	NA	NA	NA	NA
15:77812880:77813231:-@15:77808353:77808458:-@15:77807868:77808024:-	SE	ENSMUSG00000022443	0	0	0	0	0	0	0	0	0	0	0	0	0	0	0	0	0	0	0	0	0	0	0	0	0	0	0	0	0	0	0	0	0	0	0	0
14:24493383:24493493:+@14:24494052:24494069:+@14:24495430:24495449:+	SE	ENSMUSG00000025290	0	0	0.01	0.01	0	-0.01	0.01	2.56	0.03	0	0	0.01	0.02	0.3	-0.02	0.01	0.05	0.01	0	0	0	0	0	0.01	0	0	0	0	0	0	0.01	0.29	0.02	0	0	0
3:65955276:65955130|65955204:-@3:65951434:65951554:-	A5SS	ENSMUSG00000027829	0.22	0.29	-0.07	0.28	0.31	-0.08	0.23	0.32	0.07	0.27	0.26	0.01	0.36	0.33	-0.05	0.22	0.65	0.14	0.31	0.28	-0.06	0.31	0.32	-0.08	0.25	0.28	0.06	0.3	0.34	-0.08	0.15	0.35	0.09	0.2	0.39	0.1
4:155818539-155818664:+@4:155820329-155820428:+	RI	ENSMUSG00000029068	0.84	0.3	0.07	0.89	0.21	0.05	0.94	0.28	-0.06	0.94	0.22	-0.05	0.92	0.11	-0.01	0.96	0.2	-0.04	0.91	0.14	0.01	0.89	0.3	0.05	0.92	0.18	-0.03	0.97	1.52	-0.13	0.91	0.2	0.04	0.94	0.14	0.03
16:34013958:34014214:-@16:34013676|34013681:34013137:-	A3SS	ENSMUSG00000061751	0.82	0.24	-0.01	0.87	0.32	-0.09	0.62	1.13	0.24	0.71	0.65	0.16	0.89	1.64	-0.23	0.8	0.36	0.09	0.66	0.99	0.19	0.92	3.12	-0.3	0.85	0.29	0.07	0.71	0.52	0.11	0.81	0.24	0.04	0.78	0.41	-0.07
16:18896454:18896564|18896773:+@16:18897698:18897788:+	A5SS	ENSMUSG00000022702	0.06	0.05	-0.01	0.1	0.1	-0.02	0.14	0.63	-0.08	0.13	0.12	-0.03	0.1	0.09	0.02	0.3	11.55	-0.2	0.12	0.1	0	0.11	0.13	0.03	0.12	0.1	-0.01	0.1	0.2	-0.04	0.05	0.17	0.05	0.08	0.1	0.02
5:110386901:110387127:-@5:110381601:110381646:-@5:110379269:110379593:-	SE	ENSMUSG00000043323	0.59	0.56	0.04	0.37	0.32	-0.01	0.3	1.62	0.35	0.72	3.55	-0.35	0.71	2.25	-0.33	0.47	1.31	0.24	0.38	0.33	0.06	0.44	0.63	-0.14	0.44	0.36	0	0.32	1.28	0.27	0.63	1.23	-0.26	0.36	0.36	-0.04
10:76403758:76403874:-@10:76403624:76403644:-@10:76401332:76401535:-	SE	ENSMUSG00000001151	0.93	0.17	-0.01	0.11	1000000000000	0.84	0.95	0.12	-0.01	0.16	0.21	-0.05	0.16	1000000000000	0.71	0.07	0.6	0.09	0.87	0.24	-0.01	0.96	0.13	-0.01	0.86	0.47	0.1	0.93	0.14	0	0.92	0.22	-0.03	0.95	0.14	-0.02
7:141998378:141998558:+@7:141998633:141998722:+@7:141998920:141999014:+@7:142002475:142004243:+	MXE	ENSMUSG00000053046	NA	NA	NA	0.41	1.17	0.18	NA	NA	NA	0.54	0.94	-0.13	0.17	1.53	0.36	0.43	0.94	-0.26	0.53	0.87	-0.07	0.45	1.3	-0.02	0.46	1.71	-0.01	0.32	1.07	0.21	NA	NA	NA	0.59	1.62	-0.27
8:111008650:111008841:-@8:111008306|111008311:111003186:-	A3SS	NA	0.99	0.03	0	0.99	0.03	-0.01	0.99	0.03	0	0.99	0	0	0.99	0.04	-0.01	0.98	0.03	0.01	0.98	0.06	0	0.99	0.03	0	0.98	0.05	0.01	0.97	0.05	0.02	0.99	0.05	-0.01	0.98	0.05	-0.01
8:71472037-71472117:+@8:71472195-71472246:+	RI	ENSMUSG00000074247	0.06	0.13	-0.04	0.02	1.28	0.28	0.03	0.08	-0.02	0.12	0.4	-0.1	0.03	0.96	0.2	0.07	0.11	-0.04	0.23	0.88	-0.19	0.14	0.29	-0.11	0.04	0.29	0.1	0.12	0.19	-0.06	0.02	0.04	-0.01	0.3	0.61	-0.18
4:81285463:81285506:-@4:81283437|81284699:81283333:-	A3SS	ENSMUSG00000028402	0.27	1.38	0.29	0.47	0.79	0.08	0.41	0.98	0.15	0.51	0.74	-0.04	0.52	0.85	0	0.41	1.07	0.11	0.52	0.98	0.13	0.1	1.02	0.31	0.65	4.94	-0.55	0.65	2.24	-0.38	0.56	0.99	0.01	0.55	1.12	0.1
9:21587851-21587919:+@9:21588049-21589467:+	RI	ENSMUSG00000032185	0.1	0.08	-0.02	0.07	0.41	0.05	0.12	0.1	-0.03	0.16	3.28	-0.09	0.11	0.12	0.03	0.17	0.42	-0.06	0.14	0.15	-0.04	0.07	0.4	0.05	0.1	0.16	-0.03	0.1	0.07	0	0.08	0.7	0.07	0.12	0.1	-0.02
2:6553785:6553964:-@2:6549832:6549975:-@2:6547042:6547213:-	SE	ENSMUSG00000002107	0.62	1.45	0.17	0.76	0.44	-0.07	0.64	0.81	0.15	0.7	0.4	0.06	0.87	1.44	-0.21	0.71	0.71	0.16	0.66	0.35	0.06	0.65	0.25	-0.01	0.72	0.4	-0.07	0.65	0.29	-0.03	0.79	0.3	-0.05	0.69	0.36	-0.04
8:71367644-71367693:+@8:71367770-71367848:+	RI	ENSMUSG00000002395	0.06	0.13	0.01	0.11	0.23	0.01	0.05	0.18	0.05	0.11	0.23	0	0.33	0.75	-0.18	0.45	0.57	-0.12	0.15	0.3	0.01	0.09	0.2	-0.04	0.16	0.37	-0.07	0.47	3.23	-0.41	0.07	0.28	0.08	0.12	1.53	0.35
3:133471340:133471477:-@3:133469639|133469767:133469276:-	A3SS	ENSMUSG00000040943	0.06	0.12	0.03	0.03	0.07	0.02	0.04	0.11	0.02	0.02	0.04	0.01	0.04	0.07	0.02	0.05	0.06	-0.01	0.06	0.3	-0.05	0.01	0.1	0.03	0.01	0.03	0	0.05	0.09	0.01	0.09	0.24	-0.06	0.05	0.08	0
3:107895643:107896213:-@3:107894215|107894992:107894051:-	A3SS	ENSMUSG00000086968	0.34	44.6	-0.24	0.13	5.02	0.31	0.23	0.26	0	0.22	0.34	-0.09	0.46	0.48	-0.03	0.36	0.93	0.1	0.43	0.43	0.1	0.25	0.23	-0.02	0.53	14.72	-0.28	0.31	0.24	0.03	0.1	0.31	0.09	0.44	0.65	-0.13
10:93284769:93284977:-@10:93265337:93265680:-@10:93254689:93254811:-	SE	ENSMUSG00000008398	0.9	1.52	-0.17	0.8	0.43	0.05	0.71	0.21	-0.02	0.79	0.59	0.01	0.71	0.33	0.03	0.8	0.82	-0.09	0.74	0.26	0.06	0.81	0.42	-0.1	0.8	0.2	0.01	0.83	0.32	0.07	0.73	0.21	0.01	0.85	0.21	-0.02
9:105057025:105057123:+@9:105061520:105061684:+@9:105061899:105061998:+	SE	ENSMUSG00000032563	0	0	0	0.01	0	-0.01	0	0	0.01	0.01	0	0	0	0	0.01	0.01	0	-0.01	0.01	0	0	0	0	0	0.01	0	-0.01	0.01	0	-0.01	0	0	0	0	0	0.01
2:119216209:119216307:+@2:119216432:119216541:+@2:119216629:119217050:+	SE	NA	0.96	2.28	-0.21	0.84	0.33	-0.01	0.86	0.54	-0.11	0.91	0.29	-0.07	0.85	0.31	0.04	0.91	0.39	-0.06	0.89	0.26	0.01	0.94	0.31	-0.08	0.9	0.19	0.04	0.96	0.07	0	0.75	0.28	0.01	0.83	1.07	0.13
13:54645245:54645321:+@13:54648292:54648430:+@13:54649978:54650063:+	SE	ENSMUSG00000025873	0.91	0.27	-0.03	0.91	0.6	-0.15	0.91	0.2	0.04	0.91	0.23	0	0.87	0.3	0.02	0.73	0.52	0.14	0.89	0.32	0.03	0.89	0.29	0.02	0.92	0.22	-0.03	0.86	0.24	0.05	0.88	0.23	0.06	0.76	0.46	0.1
1:171222375:171222514:-@1:171222025|171222053:171221904:-	A3SS	ENSMUSG00000005674	0.9	0.2	0.05	0.93	0.25	-0.05	0.9	0.21	0.03	0.89	0.21	0.04	0.89	0.41	-0.12	0.9	0.29	-0.01	0.77	0.55	0.16	0.92	0.19	-0.02	0.93	0.17	-0.01	0.57	0.9	0.33	0.95	0.12	0.01	0.88	1.02	-0.31
10:75924115:75923959|75924063:-@10:75923222:75923490:-	A5SS	ENSMUSG00000000901	0.26	0.23	-0.04	0.41	0.42	-0.1	0.34	0.37	-0.09	0.31	0.37	0.1	0.41	0.57	-0.12	0.3	0.41	0.11	0.29	0.3	0.05	0.31	0.24	0.03	0.34	0.26	-0.03	0.26	0.23	0	0.22	0.71	0.15	0.31	0.29	-0.05
4:129842670:129842762:+@4:129845062:129845192:+@4:129846465:129846539:+	SE	ENSMUSG00000028788	0.96	0.07	-0.01	0.99	0.07	-0.02	0.94	0.07	0.01	0.98	0.04	0.01	0.99	0.1	-0.04	0.96	0.09	0.03	0.95	0.07	0.01	0.95	0.08	-0.01	0.96	0.09	-0.01	0.96	0.08	0	0.95	0.07	0.01	0.97	0.09	-0.01
5:33730144-33730334:+@5:33732117-33732261:+	RI	ENSMUSG00000054252	0.11	2.83	-0.07	0.05	0.94	0.08	NA	NA	NA	NA	NA	NA	0.19	0.23	0.02	0.05	10.4	0.14	0.21	0.41	-0.08	0.13	0.22	-0.05	0.13	0.1	0	0.14	0.1	-0.03	0.04	0.15	0.06	0.13	0.1	0.01
8:14932357:14932420:+@8:14934770|14934773:14934846:+	A3SS	ENSMUSG00000071176	NA	NA	NA	NA	NA	NA	0.72	0.7	-0.11	NA	NA	NA	NA	NA	NA	NA	NA	NA	0.76	0.66	-0.14	0.58	0.92	0.14	0.62	0.71	-0.04	0.68	0.75	0	NA	NA	NA	NA	NA	NA
5:129715684:129715912|129715941:+@5:129716727:129716866:+	A5SS	ENSMUSG00000034211	0.47	0.3	-0.02	0.38	0.31	0.05	0.45	0.3	-0.04	0.62	1.44	-0.24	0.36	0.47	0.1	0.42	0.36	-0.06	0.46	0.36	-0.02	0.64	1.1	-0.19	0.44	1.1	0.2	0.51	0.36	-0.04	0.45	0.37	-0.07	0.43	0.39	0.08
15:97807965:97808161:-@15:97807594:97807788:-@15:97806466:97806667:-	SE	ENSMUSG00000022475	0.96	0.08	0	0.74	0.79	0.22	0.98	0.08	-0.01	0.85	0.59	-0.11	0.94	0.1	0.02	0.84	0.33	0.1	0.96	0.09	-0.01	0.97	0.06	0.01	0.95	0.09	0.02	0.97	0.09	-0.01	0.96	0.1	0	0.96	0.08	0.01
2:166954900:166955112:-@2:166953345|166953351:166953208:-	A3SS	ENSMUSG00000039536	0.98	0.06	-0.02	0.98	0.04	0	0.97	0.06	0.02	0.97	0.07	0.01	0.98	0.04	0	0.97	0.06	0.01	0.98	0.05	0	0.98	0.07	-0.01	0.98	0.07	0	0.98	0.04	0	0.96	0.06	0.02	0.98	0.05	0
19:4097817:4097907|4097917:+@19:4098005:4098137:+	A5SS	ENSMUSG00000024856	0.97	0.13	-0.03	0.91	0.2	-0.04	0.92	0.25	-0.06	0.92	0.16	-0.01	0.92	0.14	0.04	0.93	0.23	-0.01	0.96	0.12	-0.03	0.97	0.19	-0.05	0.93	0.14	0.04	0.9	0.28	0.07	0.94	0.2	-0.04	0.87	0.23	0.03
9:21927471:21927728|21927742:+@9:21929093:21929226:+	A5SS	ENSMUSG00000006241	NA	NA	NA	NA	NA	NA	NA	NA	NA	NA	NA	NA	NA	NA	NA	NA	NA	NA	0.36	0.61	-0.17	NA	NA	NA	NA	NA	NA	NA	NA	NA	NA	NA	NA	NA	NA	NA
12:24831599:24831774:+@12:24924199:24924294:+@12:24934567:24934622:+	SE	ENSMUSG00000020646	0.26	0.31	-0.03	0.37	0.51	-0.17	0.06	146.77	0.44	0.26	0.71	0.11	0.48	8.1	-0.38	0.22	1.26	0.26	0.1	1.77	0.18	0.23	1.68	-0.17	0.28	0.32	-0.05	0.31	0.39	-0.05	0.23	0.45	0.11	0.2	0.4	0.11
5:135010887-135011060:+@5:135011210-135011380:+	RI	ENSMUSG00000040532	0.07	0.26	-0.04	0.06	0.22	0.03	0.06	0.06	-0.01	0.14	6.02	-0.08	0.09	0.06	0	0.09	0.06	0	0.09	0.1	-0.02	0.07	0.06	-0.01	0.07	0.05	0	0.1	0.16	-0.03	0.03	0.17	0.04	0.09	0.06	0.01
6:3594743:3594901:+@6:3598472:3598593:+@6:3600128:3600317:+	SE	ENSMUSG00000001376	0.95	0.22	-0.04	0.93	0.15	-0.04	0.97	0.08	-0.02	0.84	0.51	0.09	0.93	0.2	-0.06	0.92	0.1	0.01	0.87	1.8	0.11	0.95	0.08	0.02	0.98	0.11	-0.03	0.93	0.11	0.02	0.91	0.23	0.04	0.89	0.16	0.04
2:156745835:156746196:+@2:156748023|156748332:156748420:+	A3SS	ENSMUSG00000061689	0.06	0.06	-0.02	0.03	0.1	0.02	0.05	0.23	-0.02	0.02	0.03	0.01	0.03	0.47	0.05	0.07	0.28	-0.04	0.08	0.07	-0.01	0.09	0.17	-0.04	0.07	0.08	0.02	0.08	0.08	-0.02	0.04	0.04	0	0.05	0.1	0.03
7:105914494:105914547:-@7:105913614:105913753:-@7:105895119:105903847:-	SE	NA	NA	NA	NA	0.38	0.76	0.07	0.53	1.1	-0.14	0.26	1	0.12	NA	NA	NA	0.48	1.03	0.05	NA	NA	NA	0.44	1.21	0.09	NA	NA	NA	NA	NA	NA	NA	NA	NA	NA	NA	NA
19:46898622:46898679:-@19:46898328:46898521:-@19:46897576:46897669:-	SE	ENSMUSG00000025041	0.07	0.14	-0.03	0.04	0.31	0.09	0.02	0.03	0	0.05	0.08	-0.01	0.03	0.04	0	0.33	6.85	-0.3	0.03	0.06	0	0.04	0.08	-0.02	0.03	0.06	0.01	0.05	0.12	0.02	0.04	0.06	-0.02	0.13	0.32	-0.08
11:51625669:51625834:-@11:51624577|51624646:51624475:-	A3SS	ENSMUSG00000001054	0.1	0.77	-0.08	0.08	0.2	-0.04	0.17	2.37	-0.14	0.02	0.86	0.06	0.05	0.28	0.06	0.05	0.07	0	0.11	0.18	0.04	0.11	0.22	0.06	0.15	0.17	-0.04	0.05	0.18	0.05	0.02	0.15	0.04	0.04	0.11	0.01
9:58955959:58956079:-@9:58931115|58931175:58930956:-	A3SS	ENSMUSG00000032340	0.6	0.22	-0.01	0.64	0.41	-0.09	0.56	0.27	0.06	0.6	0.26	0.04	0.61	0.21	0.02	0.69	0.35	-0.08	0.63	0.65	-0.12	0.45	0.51	0.11	0.51	0.26	-0.06	0.52	0.3	0.08	0.59	0.23	-0.01	0.55	0.21	-0.03
5:5557213:5557406:-@5:5556065:5556154:-@5:5555238:5555382:-	SE	ENSMUSG00000040464	0.83	0.28	0.03	0.95	0.19	-0.05	0.79	0.46	0.02	0.71	2.7	0.24	0.88	0.34	-0.09	0.84	0.32	0.04	0.79	0.49	0.11	0.7	0.52	0.09	0.9	0.94	-0.2	0.77	0.35	0.06	0.86	0.42	-0.1	0.9	0.62	-0.13
16:77555922:77555967:+@16:77594622:77595262:+@16:77596899:77598531:+	SE	ENSMUSG00000052450	0.65	1.06	0.22	0.61	0.75	0.24	0.79	0.46	0.02	NA	NA	NA	0.63	0.74	0.26	NA	NA	NA	0.89	0.28	-0.04	0.79	0.38	0	0.85	0.38	-0.06	0.69	0.49	-0.04	0.87	0.34	-0.02	0.85	0.59	-0.16
7:131371146:131371389:+@7:131373536:131373830:+@7:131374065:131374263:+	SE	ENSMUSG00000063179	0.59	0.31	0.07	0.64	0.16	0.01	0.66	0.16	0.01	0.8	11.58	-0.16	0.66	0.26	-0.06	0.82	59.86	-0.16	0.6	0.22	0.04	0.63	0.18	0.03	0.64	0.15	-0.01	0.68	0.39	-0.09	0.66	0.19	-0.04	0.65	0.2	0.03
11:16508484:16508079|16508100:-@11:16506373:16506472:-	A5SS	ENSMUSG00000078974	0.38	1	0.21	0.65	1.62	-0.26	0.56	0.41	0.07	0.32	6.66	0.33	0.41	0.86	0.19	0.42	0.36	-0.01	0.6	0.62	-0.05	0.66	0.55	-0.1	0.55	0.57	0.11	0.77	20.72	-0.39	0.59	0.36	0.04	0.39	8.27	0.38
17:34026470-34026396:-@17:34026225-34026033:-	RI	ENSMUSG00000073422	0.1	0.53	0.08	0.17	0.7	-0.09	0.19	0.51	0.12	0.17	0.14	0	0.23	7.09	-0.14	0.18	0.2	0.05	0.09	0.07	0.01	0.12	0.31	0.07	0.1	0.1	0.02	0.1	0.08	0	0.18	0.17	0.02	0.08	0.07	0.02
5:30872687:30872768:+@5:30872861:30872904:+@5:30873043:30873144:+	SE	ENSMUSG00000038828	0.02	0.06	0.01	0.04	0.1	0.02	0.04	0.07	-0.01	0.06	0.11	-0.02	0.06	0.11	0.01	0.07	0.12	-0.01	0.07	0.12	-0.02	0.05	0.11	-0.01	0.05	0.11	0	0.06	0.17	-0.04	0.03	0.07	-0.02	0.06	0.09	0
6:113317548:113317676|113317694:+@6:113318412:113318721:+	A5SS	ENSMUSG00000001632	0.46	0.41	0.1	0.37	0.5	0.12	0.5	0.66	-0.12	0.44	0.3	-0.07	0.42	0.28	0.05	0.25	0.94	0.17	0.47	0.29	-0.03	0.47	0.27	0.03	0.44	0.25	0.03	0.45	0.26	0.01	0.56	0.36	-0.09	0.49	0.28	-0.04
7:142000842:142000889:+@7:142002063|142002475:142004243:+	A3SS	ENSMUSG00000053046	NA	NA	NA	0.16	3.9	0.45	NA	NA	NA	0.69	9.57	-0.53	0.46	0.72	0.14	0.51	0.92	-0.05	0.6	0.64	0.16	0.76	0.75	-0.2	0.76	0.69	0	0.48	1.25	0.15	NA	NA	NA	0.61	1.38	-0.13
11:5065215:5065327:-@11:5064837:5065094:-@11:5063826:5064478:-	SE	ENSMUSG00000034201	0.49	0.36	-0.08	0.43	0.33	-0.06	0.34	0.23	-0.06	0.37	0.33	0.06	0.25	0.46	0.1	0.36	0.5	-0.11	0.35	0.27	0.04	0.36	0.21	-0.02	0.39	0.23	-0.03	0.3	1.44	0.19	0.41	0.19	-0.01	0.37	0.33	-0.07
12:86012648:86012862:+@12:86014767:86014859:+@12:86020521:86020603:+	SE	ENSMUSG00000012609	0.05	0.15	0	0.05	0.16	0.04	0.07	0.13	-0.06	0.1	0.2	-0.05	0.04	0.21	0.05	0.12	0.22	-0.08	0.09	0.18	-0.03	0.06	0.15	0.01	0.06	0.16	0	0.08	0.17	-0.03	0.05	0.11	-0.04	0.09	0.22	-0.01
14:120396451:120396604:+@14:120404638:120404732:+@14:120428935:120431698:+	SE	NA	0.77	0.22	-0.06	0.8	0.24	-0.04	0.54	0.1	-0.01	0.9	0.42	-0.1	0.88	0.82	-0.12	0.91	0.14	-0.03	0.76	0.13	-0.01	0.67	4.47	-0.13	0.75	0.48	-0.08	0.82	0.21	-0.05	0.71	819.17	-0.16	0.76	0.23	0.06
4:83463595:83463713:-@4:83462174|83462553:83461871:-	A3SS	ENSMUSG00000028484	0.95	0.13	-0.03	0.79	8.81	0.15	0.94	0.11	-0.02	0.93	4.54	-0.14	0.88	0.23	0.06	0.9	0.11	-0.02	0.94	0.11	-0.02	0.9	0.2	0.04	0.92	0.13	-0.02	0.97	0.11	-0.02	0.92	0.2	0.04	0.94	0.11	0.03
2:164834698:164834748|164834762:+@2:164834838:164834924:+	A5SS	ENSMUSG00000017760	0.11	0.24	-0.07	0.11	0.23	-0.06	0.21	0.52	-0.18	0.25	0.61	-0.14	0.04	0.18	0.04	0.03	0.11	0.01	0.08	0.18	-0.03	0.05	0.5	0.16	0.05	0.1	0	0.06	0.18	0.05	0.04	0.1	-0.01	0.05	0.15	0.01
7:141998633:141998722:+@7:142000842:142000886:+@7:142002475:142004243:+	SE	ENSMUSG00000053046	NA	NA	NA	0.42	0.66	0.01	NA	NA	NA	0.39	1.01	0.03	0.28	0.95	0.19	0.41	0.95	-0.13	0.47	1	0.05	0.56	1.1	-0.18	0.52	1.25	0.04	0.47	1	0.1	NA	NA	NA	0.43	1.24	0.04
15:99295239:99295273:+@15:99301787:99301984:+@15:99303283:99303363:+	SE	ENSMUSG00000023007	0.46	1.15	0.04	0.46	1.13	-0.01	0.46	1.33	-0.04	0.49	1	-0.03	0.49	0.8	0.05	0.35	1.05	0.14	0.54	1.59	0	0.47	1.31	-0.01	0.54	0.97	-0.07	0.56	0.75	-0.1	0.5	1.17	-0.06	0.45	1.45	0.11
13:33935922:33936083:-@13:33935627:33935794:-@13:33931472:33931646:-	SE	ENSMUSG00000060147	0.03	0.03	0	0.05	0.04	-0.01	0.02	0	0	0.2	2.02523e+11	-0.15	0.04	0.07	-0.01	0.19	1000000000000	-0.15	0.03	0.04	0	0.02	0	0	0.03	0.05	-0.01	0.04	0.04	-0.01	0.03	0	-0.01	0.04	0.04	0
14:55560441:55560627:+@14:55561075|55561210:55561442:+	A3SS	ENSMUSG00000022214	0.75	0.37	-0.06	0.71	1.5	0.17	0.83	0.25	0.05	0.65	0.3	0.06	0.86	0.23	-0.04	0.81	0.21	0.05	0.82	0.34	-0.08	0.78	0.32	0.05	0.74	0.25	0.04	0.9	0.97	-0.15	0.69	3.45	0.24	0.88	0.19	0.02
8:72469864:72470015:-@8:72468486|72468519:72468375:-	A3SS	ENSMUSG00000052488	0.12	0.22	0.04	0.07	0.43	0.1	0.09	0.36	0.1	0.21	0.58	-0.14	0.17	0.58	0.13	0.19	0.23	-0.02	0.3	0.57	-0.13	0.17	0.36	-0.08	0.17	0.2	0	0.17	0.26	-0.05	0.16	0.29	0.02	0.17	0.28	0
9:21574894:21575014|21575093:+@9:21575414:21575518:+	A5SS	ENSMUSG00000032185	0.76	0.91	-0.11	0.44	1.27	0.33	0.77	0.58	-0.07	0.73	1.16	-0.29	0.67	0.52	0.08	0.56	0.91	0.11	0.75	0.52	0.01	0.72	0.56	0.05	0.76	0.67	-0.04	0.77	0.44	-0.01	0.65	0.84	-0.05	0.77	0.5	0
8:22061886:22062116:+@8:22065000|22065126:22065931:+	A3SS	ENSMUSG00000063362	0.9	0.19	0.05	0.93	0.12	0.01	0.92	0.13	0.03	0.91	0.13	0.02	0.93	0.12	0	0.96	0.13	-0.03	0.93	0.15	0.04	0.92	0.12	0	0.97	0.2	-0.05	0.94	0.16	-0.04	0.95	0.08	0	0.94	0.1	0
11:46118420:46118491|46118501:+@11:46121420:46121586:+	A5SS	ENSMUSG00000011256	0.24	0.59	0.1	0.03	1.08	0.37	0.15	0.39	-0.14	0.04	0.12	-0.01	NA	NA	NA	0.08	0.18	-0.05	NA	NA	NA	0.46	1.23	-0.31	NA	NA	NA	0.33	0.76	-0.09	0.34	3.3	-0.33	0.4	1.02	-0.07
6:113260588:113260658:+@6:113261206:113261280:+@6:113265444:113265510:+	SE	ENSMUSG00000030269	0.83	0.46	0.03	0.86	0.38	-0.06	0.81	0.54	-0.01	0.81	0.42	0.05	0.86	0.6	-0.1	0.88	0.27	-0.02	0.76	0.6	0.09	0.79	0.37	0.02	0.85	0.39	-0.06	0.76	0.5	0.07	0.86	0.48	-0.08	0.8	0.53	-0.04
2:135961719:135961819:+@2:135965052:135965087:+@2:135967025:135967166:+	SE	ENSMUSG00000039943	0.3	0.64	0.03	0.11	0.24	-0.02	0.13	0.4	0.05	0.26	0.64	-0.15	0.1	0.25	0	0.08	0.22	0.02	0.1	0.36	0.05	0.18	0.35	-0.05	0.15	0.31	0.03	0.22	0.6	0.08	0.33	0.61	-0.18	0.09	0.41	0.13
16:84846124:84846369:+@16:84852460:84852654:+@16:84856462:84856515:+	SE	ENSMUSG00000008976	0.69	0.26	-0.02	0.81	0.47	-0.11	0.72	0.35	0.07	0.84	0.21	-0.03	0.69	0.25	-0.02	0.71	0.19	-0.02	0.67	0.94	0.18	0.76	0.28	-0.04	0.85	0.4	-0.09	0.59	0.42	0.1	0.67	1.08	0.17	0.7	0.44	-0.11
5:100673989:100674256:-@5:100663701|100663828:100663580:-	A3SS	ENSMUSG00000029319	0.44	16.72	-0.32	0.52	1.91	-0.25	0.33	0.37	-0.04	0.43	0.43	0.09	0.52	1.15	-0.21	0.44	0.39	0.08	0.31	0.57	0.13	0.45	0.47	-0.12	0.44	0.32	0.01	0.42	0.34	0.02	0.12	0.21	0.03	0.27	0.59	0.15
11:50910876:50910706|50910750:-@11:50910436:50910528:-	A5SS	ENSMUSG00000049321	0.4	1.04	0.25	0.7	0.8	0	0.51	0.61	0.04	0.46	0.96	0.24	0.71	0.71	-0.02	0.65	0.79	0.06	0.69	0.69	-0.05	0.18	1.77	0.33	0.64	4.84	-0.46	0.72	1.69	-0.32	0.65	0.9	-0.21	0.7	0.61	0.02
16:91896327:91896425:+@16:91899505:91899672:+@16:91905287:91905499:+@16:91906758:91906879:+	MXE	ENSMUSG00000022957	NA	NA	NA	0.82	1.19	-0.28	NA	NA	NA	0.71	0.57	0.11	0.86	126.37	-0.47	NA	NA	NA	0.39	3.19	0.35	0.42	0.8	-0.05	0.74	1.63	-0.32	NA	NA	NA	NA	NA	NA	NA	NA	NA
2:149830783:149830925:+@2:149841003:149841061:+@2:149896315:149896400:+@2:149899418:149899975:+	MXE	NA	NA	NA	NA	NA	NA	NA	NA	NA	NA	0.53	1.06	-0.2	NA	NA	NA	0.45	1.05	-0.04	NA	NA	NA	NA	NA	NA	NA	NA	NA	NA	NA	NA	NA	NA	NA	NA	NA	NA
2:37792054:37792219:+@2:37792623:37792742:+@2:37793099:37793867:+	SE	ENSMUSG00000035403	NA	NA	NA	NA	NA	NA	NA	NA	NA	NA	NA	NA	0.14	0.47	0.06	NA	NA	NA	0.2	0.43	-0.12	NA	NA	NA	0.08	0.99	0.29	0.28	0.51	-0.13	NA	NA	NA	0.09	0.47	0.19
4:132326045-132325946:-@4:132325260-132325208:-	RI	ENSMUSG00000028898	0.04	0.71	-0.03	0.02	0.35	0.04	0.03	0.37	0.08	0.05	0.11	-0.03	0.09	0.13	-0.04	0.12	0.17	-0.03	0.05	0.59	0.1	0.06	0.17	-0.03	0.15	0.37	-0.09	0.05	0.06	-0.01	0.01	2.36	0.08	0.06	0.07	-0.01
4:150934287:150934411:+@4:150935422:150935556:+@4:150944773:150946102:+	SE	ENSMUSG00000028965	NA	NA	NA	NA	NA	NA	NA	NA	NA	0.21	2.77	0.44	NA	NA	NA	NA	NA	NA	NA	NA	NA	NA	NA	NA	NA	NA	NA	NA	NA	NA	NA	NA	NA	NA	NA	NA
11:6561134:6561241:+@11:6569964:6570137:+@11:6584520:6584603:+	SE	ENSMUSG00000000378	0.91	0.27	-0.05	0.92	0.27	-0.05	0.87	0.25	0.09	0.89	0.18	0.03	0.94	0.6	-0.16	0.78	0.45	0.16	0.78	0.42	0.08	0.89	0.24	-0.02	0.86	0.34	0.03	0.89	0.26	0.02	0.86	0.23	0.09	0.87	0.34	0.02
6:135377178:135377288:+@6:135378408:135378518:+@6:135379901:135379997:+	SE	ENSMUSG00000030208	0	0	0	0.01	0.03	-0.01	0	0	0	0.03	0.05	-0.02	0.01	0	-0.01	0.01	0.03	0	0	0	0	0	0	0	0	0	0	0	0	0	0	0	0	0	0	0
8:120660784:120660860:-@8:120659959:120660187:-@8:120659005:120659074:-	SE	ENSMUSG00000031819,ENSMUSG00000097919	0.01	0	0	0.02	14.02	0.48	0.04	0.07	-0.01	0.05	0.17	-0.03	0.05	0.08	0	0.08	0.12	-0.03	0.05	0.14	0.03	0.11	0.22	-0.07	0.08	0.2	0.03	0.02	0.05	-0.01	0.01	0.14	0.03	0.5	12.08	-0.48
9:123100592:123100259|123100263:-@9:123098923:123098974:-	A5SS	ENSMUSG00000025786	0.3	0.87	0.21	0.23	0.76	0.13	0.41	0.43	-0.06	0.41	0.8	-0.18	0.4	1.01	0.2	0.24	0.74	0.16	0.6	1.98	-0.31	0.4	0.46	0.01	0.29	0.54	0.11	0.24	0.45	0.06	0.51	0.71	-0.14	0.36	0.51	-0.12
6:148858601:148858741:-@6:148851275:148851443:-@6:148848106:148848291:-	SE	ENSMUSG00000030309	0.93	0.23	-0.02	0.97	0.15	-0.03	0.93	0.32	-0.09	0.96	0.1	0.01	0.94	0.2	0	0.95	0.12	-0.01	0.94	0.17	0.02	0.9	0.21	0.03	0.96	0.21	-0.06	0.87	0.27	0.06	0.91	0.29	-0.04	0.94	0.24	-0.07
7:104276606:104276836:-@7:104273354:104273376:-@7:104266469:104266566:-	SE	ENSMUSG00000060441	NA	NA	NA	NA	NA	NA	NA	NA	NA	NA	NA	NA	NA	NA	NA	NA	NA	NA	NA	NA	NA	NA	NA	NA	0.39	1.12	0.06	NA	NA	NA	NA	NA	NA	NA	NA	NA
6:149518906:149519113|149519223:+@6:149520353:149520546:+	A5SS	ENSMUSG00000003452	0.48	0.54	-0.1	0.7	1.3	-0.34	0.46	0.79	0.15	0.43	1.3	0.27	0.84	0.86	-0.21	0.59	0.87	0.25	0.63	0.74	-0.06	0.37	0.81	0.09	0.57	0.9	-0.2	0.78	1.41	-0.3	0.38	0.81	0.15	0.36	2.28	0.42
11:74795982:74796124:+@11:74800326:74800455:+@11:74803831:74803900:+	SE	ENSMUSG00000010554	0.01	0	-0.01	0	0.05	0.02	0.01	0	-0.01	0.01	0	-0.01	0.01	0	0	0.01	0	0	0.01	0	0	0.01	0	0	0.01	0	0	0.02	0.03	-0.01	0	0.04	0.02	0.02	0.03	0
14:105150749:105150889:-@14:105150393|105150408:105150253:-	A3SS	ENSMUSG00000022119	0.12	0.21	-0.05	0.1	0.18	0.04	0.1	0.59	-0.06	0.08	0.12	0.02	0.08	0.08	0.01	0.1	0.09	-0.02	0.09	0.23	0.05	0.1	0.11	0	0.14	0.17	-0.04	0.14	0.13	-0.02	0.07	1.12	0.12	0.14	0.11	0
5:5514849:5514628|5514765:-@5:5513162:5513251:-	A5SS	ENSMUSG00000046798	0.47	4.43	-0.31	0.14	0.47	0.11	0.14	0.26	0.06	0.21	0.34	-0.07	0.13	0.54	0.14	0.43	1.29	-0.3	0.27	0.28	-0.02	0.15	0.16	-0.01	0.25	0.38	-0.1	0.27	0.91	0.2	0.16	0.18	-0.02	0.25	0.35	0.02
19:6365664:6365792:+@19:6368364:6368439:+@19:6371267:6371419:+	SE	ENSMUSG00000024949	0.98	0.06	-0.02	0.97	0.08	-0.02	0.98	0.12	-0.03	0.92	0.55	0.05	0.96	0.06	0	0.86	5.48	0.1	0.96	0.07	0	0.97	0.04	0.01	0.96	0.09	0.01	0.98	0.05	0	0.96	0.08	-0.02	0.95	0.15	0.03
17:24220615-24220522:-@17:24220310-24220252:-	RI	ENSMUSG00000024118	0.66	0.71	-0.04	0.69	2.77	-0.48	0.51	0.83	0.11	0.6	0.71	0.09	0.5	0.76	-0.02	0.74	0.91	-0.24	0.48	1.15	0.08	0.6	0.94	-0.09	0.56	0.89	0.04	0.62	0.76	0.04	0.62	0.89	-0.08	0.21	1.22	0.41
3:89210266:89210448:-@3:89210107:89210183:-@3:89209505:89209659:-	SE	ENSMUSG00000064068	0.94	0.07	0.01	0.94	0.1	-0.01	0.92	0.09	0	0.97	0.14	-0.03	0.94	0.18	-0.05	0.93	0.09	0.01	0.89	0.19	-0.04	0.94	0.11	-0.02	0.85	1.03	0.09	0.89	0.17	0.05	0.95	0.19	-0.04	0.93	0.15	-0.04
13:93355940:93356079:+@13:93386345:93386380:+@13:93387524:93387680:+	SE	ENSMUSG00000007617	0.16	0.18	0.01	0.21	0.42	-0.1	0.08	0.51	0.1	0.62	225.97	-0.41	0.21	0.25	-0.03	0.18	0.23	0.03	0.18	0.23	-0.05	0.1	0.14	-0.02	0.13	0.15	-0.03	0.19	0.2	-0.03	0.17	0.29	-0.07	0.11	0.29	0.08
16:29618122:29618287|29618308:+@16:29620381:29620533:+	A5SS	ENSMUSG00000038084	0.05	0.11	-0.03	0.03	0.04	0	0.02	0.12	0.02	0.03	0.05	0	0.02	0.05	0.01	0.03	0.04	-0.01	0.03	0.05	0.01	0.04	0.17	-0.02	0.04	0.06	0	0.05	0.06	0	0.02	0.12	0.03	0.03	0.07	0.02
8:105888388:105888518:+@8:105888596|105888599:105888755:+	A3SS	ENSMUSG00000036270	0.38	0.38	0.09	0.39	1.35	0.19	0.38	0.38	0.08	0.33	0.3	0.06	0.22	1.55	0.21	0.34	0.61	-0.12	0.43	0.35	0.02	0.37	0.28	0.01	0.45	0.4	-0.08	0.62	1.81	-0.24	0.47	0.94	-0.17	0.58	0.36	0.04
2:38550553:38550671:+@2:38557816|38557856:38557956:+	A3SS	ENSMUSG00000026749	0.96	0.09	-0.01	0.96	0.09	0.01	0.98	0.05	0.01	0.94	0.15	0.02	0.97	0.1	-0.01	0.97	0.08	0	0.96	0.09	0	0.97	0.08	0.01	0.96	0.08	0.01	0.97	0.07	-0.01	0.95	0.09	0.02	0.97	0.08	0
4:151018852:151018987:-@4:151018218:151018333:-@4:151017899:151018066:-	SE	ENSMUSG00000028957,ENSMUSG00000014592	0.87	1.29	-0.25	0.73	0.58	0.14	0.66	0.64	0.09	0.91	0.51	-0.18	0.89	0.22	0.02	0.87	0.26	0.02	0.91	0.22	-0.01	0.91	0.74	-0.25	0.9	0.21	0.01	0.85	0.31	0.02	0.62	0.93	0.16	0.87	0.27	-0.02
17:71358457-71358348:-@17:71358207-71358137:-	RI	ENSMUSG00000024054	0.02	0.03	-0.01	0.02	0.08	-0.02	0.01	0	0	0.02	0.04	0	0.02	0.13	0.03	0.01	0.04	0.01	0.05	0.13	-0.03	0.01	0	0	0.02	0.03	-0.01	0.01	0.04	0.01	0.01	0	0	0	0.04	0.01
9:108513893-108513980:+@9:108514065-108514208:+	RI	ENSMUSG00000032604	0.04	0.04	-0.01	0.02	0.09	0.02	0.02	0.04	0.01	0.03	0.06	-0.01	0.02	0.03	0.01	0.03	0.03	-0.01	0.03	0.03	0	0.02	0.03	0	0.03	0.03	-0.01	0.04	0.04	0	0.03	0.04	0	0.04	0.05	0
13:33935922:33936083:-@13:33935573:33935794:-@13:33931472:33931646:-	SE	ENSMUSG00000060147	0.02	0	0.01	0.07	2.24	-0.04	0.02	0.06	0.01	0.28	1000000000000	-0.21	0.07	0.21	-0.03	0.23	1000000000000	-0.16	0.04	0.04	-0.01	0.02	0	0	0.03	0.04	-0.01	0.04	0.06	-0.02	0.03	0	0	0.03	0.04	0.01
8:123247967:123248054:-@8:123247799|123247878:123247714:-	A3SS	ENSMUSG00000001062	NA	NA	NA	0.51	0.86	-0.21	0.65	1.84	-0.35	0.56	1.09	-0.05	0.4	1.18	-0.27	0.45	0.91	-0.05	0.13	3.83	0.51	0.21	1.72	0.44	0.64	2.17	-0.43	0.26	0.77	0.2	NA	NA	NA	0.3	0.54	-0.04
2:30392416:30392512:+@2:30393647:30393853:+@2:30395659:30395759:+	SE	ENSMUSG00000026856	0	0	0.01	0.01	0	0	0.01	0	0	0.01	0.03	0	0.01	0.05	0.01	0.01	0.03	0	0.02	0.03	-0.01	0.01	0	0	0.01	0.03	0	0.01	0	-0.01	0.01	0	0	0.01	0.03	0
15:101128927:101129063:+@15:101134645|101134676:101134743:+	A3SS	ENSMUSG00000000530	NA	NA	NA	NA	NA	NA	NA	NA	NA	NA	NA	NA	NA	NA	NA	0.47	1.03	0.24	NA	NA	NA	NA	NA	NA	NA	NA	NA	NA	NA	NA	NA	NA	NA	NA	NA	NA
X:161215180:161215263:+@X:161221666:161221749:+@X:161223157:161223240:+@X:161224461:161224544:+	MXE	ENSMUSG00000000037	NA	NA	NA	NA	NA	NA	NA	NA	NA	0.11	0.24	-0.09	NA	NA	NA	0.09	0.2	-0.08	NA	NA	NA	NA	NA	NA	NA	NA	NA	NA	NA	NA	NA	NA	NA	NA	NA	NA
16:10571494:10571599:+@16:10571669:10571674:+@16:10573300:10573423:+	SE	ENSMUSG00000068663	0.07	0.21	0.03	0.09	0.25	-0.01	0.1	0.16	-0.05	0.07	0.21	0.02	0.04	0.14	0.04	0.07	0.1	-0.03	0.08	0.17	-0.02	0.05	0.21	0.05	0.06	0.15	-0.01	0.08	0.15	-0.01	0.1	0.28	0.04	0.08	0.17	0
4:139363657:139363779:+@4:139365186|139365195:139365394:+	A3SS	ENSMUSG00000078517,ENSMUSG00000066036	0.05	0.17	-0.03	0.05	0.08	-0.01	0.01	0.14	0.03	0.03	0.11	0.02	0.04	0.07	0	0.05	0.07	-0.01	0.04	0.08	-0.02	0.03	0.1	-0.02	0.02	0.06	0.01	0.03	0.09	0.02	0.02	0.03	-0.01	0.04	0.06	-0.01
18:36038231:36038351:-@18:36032336:36032412:-@18:36031883:36031941:-@18:36024306:36024408:-	MXE	ENSMUSG00000060275	NA	NA	NA	NA	NA	NA	NA	NA	NA	0.72	0.52	0.09	NA	NA	NA	0.92	0.47	-0.14	NA	NA	NA	NA	NA	NA	NA	NA	NA	NA	NA	NA	NA	NA	NA	NA	NA	NA
13:119462759:119463119:+@13:119466011|119466074:119466304:+	A3SS	ENSMUSG00000062822	0.7	0.39	0.04	0.69	0.52	0.13	0.81	0.46	0.08	0.6	0.4	0.09	0.84	1.21	-0.2	0.74	0.46	0.1	0.64	0.4	0.07	0.62	0.95	0.19	0.71	0.37	-0.09	0.62	0.47	0.08	0.74	0.44	-0.05	0.82	1.28	-0.2
2:29790457:29790530|29790559:+@2:29795381:29795510:+	A5SS	ENSMUSG00000026798	0.95	0.16	0	0.93	0.21	-0.02	0.93	0.12	0.01	0.92	0.18	0.01	0.93	0.13	0	0.93	0.18	0	0.93	0.14	0.01	0.92	0.16	0.01	0.94	0.16	-0.02	0.91	0.23	0.04	0.95	0.18	-0.05	0.91	0.18	0
10:119819512:119819634:+@10:119897715:119897795:+@10:119929901:119930036:+	SE	ENSMUSG00000034813	0.88	0.4	-0.07	0.76	0.77	-0.11	NA	NA	NA	NA	NA	NA	0.82	0.48	-0.03	0.68	0.83	0.14	0.79	0.54	-0.04	0.88	0.47	-0.11	0.75	0.53	0.13	0.76	0.49	0.12	NA	NA	NA	0.65	0.87	0.11
7:24923659-24923734:+@7:24923803-24923970:+	RI	ENSMUSG00000040940	0.08	0.15	-0.04	0.03	0.24	0.06	0.06	0.13	-0.03	0.09	0.21	-0.06	0.02	0.05	0	0.06	0.16	-0.04	0.02	0.1	0.03	0.07	0.13	-0.01	0.05	0.11	0.02	0.08	0.16	0	0.04	0.08	-0.01	0.09	0.15	-0.01
11:82883883:82883964:-@11:82883493:82883627:-@11:82882887:82882982:-	SE	ENSMUSG00000018841	0.92	0.37	-0.09	0.88	0.23	0.04	0.9	0.33	-0.05	0.9	0.23	-0.02	0.95	0.28	-0.08	0.9	0.2	0.05	0.87	0.35	0.05	0.93	0.25	-0.03	0.92	0.18	0.01	0.83	0.36	0.09	0.83	0.48	-0.04	0.92	0.3	-0.09
1:162546527:162545768|162546246:-@1:162544186:162544385:-	A5SS	ENSMUSG00000026694	0.97	0.07	0	0.94	0.11	0.03	0.95	0.09	0.01	0.95	0.14	-0.01	0.93	0.13	0.02	0.92	0.15	0.01	0.95	0.11	0.01	0.96	0.08	-0.01	0.96	0.08	0	0.95	0.09	0.02	0.97	0.16	-0.05	0.97	0.11	-0.02
9:112176095:112176235:-@9:112149335:112149372:-@9:112143309:112143538:-	SE	ENSMUSG00000032503	NA	NA	NA	NA	NA	NA	NA	NA	NA	NA	NA	NA	NA	NA	NA	NA	NA	NA	NA	NA	NA	NA	NA	NA	0.4	0.81	0.15	0.49	1.01	0.01	NA	NA	NA	0.39	0.88	0.1
12:103436563:103436682:+@12:103437676:103437705:+@12:103439401:103439562:+	SE	ENSMUSG00000064215	0.68	1.2	-0.24	0.74	0.44	-0.03	NA	NA	NA	0.9	0.62	-0.16	0.79	0.57	-0.06	NA	NA	NA	0.73	0.64	0.16	NA	NA	NA	0.89	0.65	-0.16	0.87	0.64	-0.19	0.44	1.42	0.4	0.71	0.77	0.16
1:87940177:87940306:+@1:87941369:87941499:+@1:87942383:87944489:+	SE	ENSMUSG00000070738	0.97	0.07	-0.01	0.78	1.54724e+10	0.2	0.96	0.07	0.02	0.88	0.42	-0.1	0.5	1000000000000	0.45	0.84	1.19094e+09	-0.34	0.95	0.13	0.03	0.97	0.07	-0.01	0.98	0.07	-0.01	0.98	0.06	-0.01	0.96	0.08	0	0.98	0.05	0
11:70683890:70684025:-@11:70683350|70683417:70683279:-	A3SS	ENSMUSG00000040712	NA	NA	NA	NA	NA	NA	0.24	1.61	0.42	NA	NA	NA	0.15	0.59	0.16	NA	NA	NA	0.31	0.58	0.01	0.47	0.88	-0.23	0.32	0.8	0.15	0.74	1.88	-0.41	NA	NA	NA	0.17	11.88	0.57
2:6130042:6130185:-@2:6129628:6129829:-@2:6113893:6114113:-	SE	ENSMUSG00000045319	NA	NA	NA	NA	NA	NA	NA	NA	NA	0.09	0.81	0.15	NA	NA	NA	0.09	0.24	0.02	NA	NA	NA	NA	NA	NA	NA	NA	NA	NA	NA	NA	NA	NA	NA	NA	NA	NA
2:28568485:28568627:-@2:28567784|28567802:28567608:-	A3SS	ENSMUSG00000026816	0.08	0.16	0	0.11	0.17	0	0.06	0.12	0	0.08	0.19	0.03	0.15	0.26	-0.04	0.15	0.19	0	0.11	0.2	0.01	0.13	0.26	-0.07	0.12	0.22	0.01	0.06	0.17	0.02	0.08	0.67	0.2	0.11	0.2	-0.05
19:34957417:34957544:+@19:34959416:34959571:+@19:34966047:34966223:+	SE	ENSMUSG00000024795	0.95	0.1	0.03	0.97	0.09	-0.03	0.96	0.13	-0.03	0.98	0.06	-0.01	0.96	0.11	-0.01	0.99	0.17	-0.03	0.95	0.09	0.02	0.96	0.09	0	0.97	0.08	-0.01	0.92	0.16	0.03	0.98	0.1	-0.03	0.94	0.16	-0.02
3:146404642:146404784|146404935:+@3:146417607:146417790:+	A5SS	ENSMUSG00000036825	0.53	0.75	-0.04	0.32	1.17	0.25	0.51	0.85	-0.16	0.29	0.36	0.03	0.31	0.34	-0.02	0.45	0.54	-0.14	0.29	1.63	0.3	0.53	0.58	-0.02	0.59	0.65	-0.06	0.44	0.78	0.09	0.49	0.67	-0.13	0.57	0.58	-0.13
12:24882717:24882794:+@12:24924199:24924294:+@12:24934567:24934622:+	SE	ENSMUSG00000020646	0.78	0.68	-0.16	0.52	1.55	0.29	0.45	3.43	0.36	0.52	0.58	0	0.52	0.68	0.03	0.47	0.7	0.05	0.55	0.61	-0.05	0.7	1.06	-0.25	0.5	0.84	0.2	0.76	0.51	0.02	0.62	0.66	0.02	0.81	0.53	-0.05
17:35237117-35237217:+@17:35237625-35238768:+	RI	NA	0.35	0.94	0.22	NA	NA	NA	NA	NA	NA	NA	NA	NA	NA	NA	NA	NA	NA	NA	0.47	0.54	-0.07	NA	NA	NA	0.4	0.46	-0.04	0.23	0.5	0.12	0.57	0.79	0.12	0.15	0.43	0.08
5:32785549:32785626:-@5:32774396:32774466:-@5:32764773:32764948:-	SE	ENSMUSG00000023452,ENSMUSG00000093574	0.86	0.45	0.09	0.88	0.25	0.06	0.86	0.3	0	0.96	0.33	-0.08	0.98	0.3	-0.09	0.92	0.21	0.06	0.89	0.22	0.07	0.95	0.27	-0.09	0.96	0.08	-0.01	0.83	0.23	0.03	0.95	0.48	-0.15	0.94	0.42	-0.11
1:119783482:119783589:-@1:119773049:119773127:-@1:119765878:119765922:-	SE	ENSMUSG00000026384	0.25	1.31	0.32	NA	NA	NA	NA	NA	NA	NA	NA	NA	NA	NA	NA	NA	NA	NA	NA	NA	NA	0.43	0.77	0.08	0.44	0.74	-0.01	0.37	0.72	-0.12	NA	NA	NA	NA	NA	NA
7:140881763:140881869:-@7:140878051|140878145:140877957:-	A3SS	ENSMUSG00000025486	0.82	0.34	0.02	0.88	0.43	-0.02	0.76	0.59	0.02	0.93	0.24	-0.05	0.84	0.44	-0.02	0.93	0.33	-0.09	0.82	0.34	0.03	0.72	0.5	0.04	0.85	0.74	-0.13	0.75	0.49	0.07	0.84	0.38	-0.02	0.86	0.56	-0.11
10:117629721:117629883:+@10:117659768|117659772:117659865:+	A3SS	ENSMUSG00000020183	NA	NA	NA	NA	NA	NA	0.59	1.1	0.17	0.66	0.74	0.04	0.87	0.73	-0.23	NA	NA	NA	0.64	0.84	-0.01	0.61	0.81	-0.02	0.63	0.97	-0.02	NA	NA	NA	NA	NA	NA	NA	NA	NA
2:120555231:120555315:-@2:120545843:120545901:-@2:120539295:120539492:-@2:120533511:120535679:-	MXE	ENSMUSG00000027288	0.94	0.12	-0.01	0.95	0.08	0	0.94	0.1	0	0.95	0.07	0	0.94	0.09	0.01	0.98	0.38	-0.04	0.95	0.08	0.01	0.96	0.1	-0.02	0.96	0.08	0	0.98	0.13	-0.04	0.93	0.14	-0.03	0.95	0.09	0.03
3:20125258:20125477:-@3:20123122:20123172:-@3:20122084:20122864:-	SE	ENSMUSG00000019528	0.01	0	0	0.02	0.05	0.01	0.01	0	0	0.03	0.07	-0.01	0.01	0	0	0.02	0.03	-0.01	0.01	0	0	0.01	0	0	0.01	0	0	0.01	0.03	0	0.01	0	0	0.03	0.04	-0.02
3:95282683:95282744:+@3:95282920|95283231:95283625:+	A3SS	ENSMUSG00000038712	0.7	0.91	0.16	0.84	0.3	0.05	0.83	0.3	-0.01	0.73	0.57	0.11	0.8	0.32	0.04	0.49	2.62	0.31	0.84	0.3	0.01	0.91	0.34	-0.08	0.85	0.28	0.06	0.76	0.33	-0.06	0.86	0.72	-0.18	0.89	0.62	-0.13
5:107837421:107837480:-@5:107821816|107821894:107821705:-	A3SS	ENSMUSG00000011831	0.86	0.28	0.03	0.91	0.3	-0.07	0.81	0.45	0.08	0.88	0.27	0.03	0.88	0.35	-0.05	0.9	0.3	-0.02	0.83	0.56	-0.04	0.83	0.37	-0.02	0.79	0.57	0.04	0.81	0.44	0.05	0.89	0.26	0.01	0.84	0.44	-0.03
15:73392344:73392447:-@15:73391759:73391880:-@15:73343133:73343359:-	SE	ENSMUSG00000022607	0.13	0.3	0.07	0.25	0.27	-0.07	0.27	0.32	-0.08	0.25	0.24	0	0.29	0.84	-0.13	0.11	4.08	0.18	0.16	0.38	0.09	0.28	0.21	-0.01	0.25	0.21	0.03	0.18	0.25	-0.05	0.2	0.15	-0.02	0.18	0.16	0
13:59495333:59495481:-@13:59482517:59482604:-@13:59476994:59477138:-	SE	ENSMUSG00000021557	0.78	0.31	0.07	0.58	0.51	0.08	0.78	0.95	0.17	0.59	0.46	-0.01	0.6	0.67	0.16	0.55	0.65	0.05	0.76	0.45	0.1	0.84	0.35	-0.06	0.86	0.27	-0.02	0.73	0.39	0.05	0.85	0.23	0.01	0.66	0.42	0.07
4:129121570:129121740:-@4:129121222:129121302:-@4:129120150:129120200:-@4:129118364:129118762:-	MXE	ENSMUSG00000028785	NA	NA	NA	NA	NA	NA	NA	NA	NA	0.43	0.95	0.06	NA	NA	NA	0.31	0.93	0.22	NA	NA	NA	NA	NA	NA	NA	NA	NA	NA	NA	NA	NA	NA	NA	NA	NA	NA
13:54749570:54749669:-@13:54742009:54742108:-@13:54736673:54740613:-	SE	ENSMUSG00000069227	0.35	0.75	0.13	0.53	0.82	-0.03	0.46	0.86	-0.01	0.6	0.9	-0.07	0.34	1.01	0.08	0.34	0.81	0	0.42	0.61	0.07	0.36	0.63	0.1	0.49	0.76	-0.13	0.51	0.99	-0.16	0.48	0.69	-0.06	0.5	0.86	0.01
7:102565389:102565469:-@7:102564272:102564340:-@7:102563694:102564125:-	SE	ENSMUSG00000030966	0.8	1.99	-0.33	0.81	0.46	0.06	0.76	0.44	0.07	0.75	0.39	0.06	0.91	0.21	-0.02	0.79	0.42	0.12	0.89	0.54	-0.15	0.85	0.48	-0.09	0.74	0.45	0.11	0.68	0.71	0.12	0.47	1.06	0.25	0.87	1.45	-0.19
5:135974262:135974476:-@5:135970380|135970465:135970182:-	A3SS	ENSMUSG00000029699	NA	NA	NA	NA	NA	NA	NA	NA	NA	0.84	0.45	0.01	NA	NA	NA	NA	NA	NA	NA	NA	NA	NA	NA	NA	NA	NA	NA	NA	NA	NA	NA	NA	NA	NA	NA	NA
6:86754966:86754853|86754919:-@6:86753803:86753893:-	A5SS	ENSMUSG00000029994	0.82	0.38	0.07	0.84	0.32	0.03	0.87	0.3	0.07	0.84	0.44	0	0.84	0.4	0	0.81	0.44	0.03	0.84	0.4	-0.03	0.87	0.29	0	0.81	0.52	0.06	0.9	0.43	-0.08	0.89	0.2	0.07	0.87	0.28	0.03
16:31842770:31842839:+@16:31846834:31846933:+@16:31847636:31847669:+	SE	ENSMUSG00000022770	0.5	0.8	-0.04	0.54	1.01	-0.04	0.51	1.13	-0.24	0.43	0.92	0.11	0.6	1.42	-0.22	0.46	0.86	0.14	0.38	0.99	0.2	0.47	0.86	0.04	0.58	1.27	-0.11	0.53	0.95	-0.03	0.46	0.78	0.03	0.5	1.1	0.03
X:74018130:74018366:-@X:74017130:74017430:-@X:74016548:74016697:-	SE	ENSMUSG00000031392	0.99	0.03	0	0.95	0.09	0.03	0.99	0.08	-0.03	0.93	0.1	0.02	0.99	0.06	-0.01	0.98	0.03	0.01	0.98	0.04	0.01	0.99	0.03	0	0.99	0.03	0	0.98	0.04	0.01	0.99	0.13	-0.02	0.98	0.05	0
10:61229803:61229647|61229656:-@10:61227107:61227212:-	A5SS	ENSMUSG00000059901	NA	NA	NA	NA	NA	NA	NA	NA	NA	0.29	0.55	-0.12	NA	NA	NA	0.11	0.33	0.07	NA	NA	NA	NA	NA	NA	NA	NA	NA	NA	NA	NA	NA	NA	NA	NA	NA	NA
9:123091132:123090636|123090977:-@9:123089032:123089156:-	A5SS	ENSMUSG00000025786	0.26	0.43	-0.05	0.32	0.48	-0.06	0.37	0.92	0.15	0.34	0.52	-0.02	0.36	1.05	-0.22	0.64	1.08	-0.28	0.14	0.41	0.1	0.31	0.47	0.06	0.24	0.42	0.07	0.32	0.55	-0.06	0.21	0.47	0.12	0.26	0.53	0.06
1:171345568:171345645:-@1:171345191:171345312:-@1:171344914:171345000:-	SE	ENSMUSG00000013997	0.04	0.11	0.02	0.02	0.48	0.08	0.07	0.11	-0.03	0.06	0.12	-0.04	0.07	0.12	-0.01	0.08	0.14	-0.01	0.06	0.16	0.01	0.08	0.13	-0.01	0.07	0.12	0.01	0.11	0.25	-0.07	0.06	0.14	-0.03	0.1	0.17	0.01
14:18888266:18888449:-@14:18871494:18871544:-@14:18630299:18630431:-@14:18586851:18586998:-	MXE	ENSMUSG00000058317	0.62	0.19	-0.02	0.61	0.31	0.06	0.56	1.13	0.16	0.55	0.41	0.06	0.43	0.4	0.09	0.74	3.54	-0.31	0.52	0.23	0.05	0.57	0.23	-0.01	0.57	0.19	0	0.54	0.35	0.08	0.6	0.87	0.14	0.67	1.15	-0.13
11:43433731:43433819:+@11:43435054:43435211:+@11:43437345:43437530:+	SE	NA	0.01	0	0	0.01	0	-0.01	0.01	0	-0.01	0	0	0.01	0	0.13	0.02	0	0	0	0.02	0.08	-0.02	0.01	0	0	0	0	0.01	0.01	0	0	0.01	0	0	0	0	0.01
4:87226883:87227963:-@4:87076119:87076157:-@4:87073188:87073296:-	SE	ENSMUSG00000037996	NA	NA	NA	0.63	1.09	-0.14	NA	NA	NA	NA	NA	NA	0.38	1.55	0.12	NA	NA	NA	NA	NA	NA	NA	NA	NA	NA	NA	NA	NA	NA	NA	NA	NA	NA	NA	NA	NA
9:67275321:67275422:-@9:67266777:67266923:-@9:67262814:67262980:-	SE	ENSMUSG00000052698	0.72	0.67	0.11	0.85	1.2	-0.23	0.86	0.28	0.02	0.89	0.38	-0.04	0.85	0.36	0.01	0.87	0.27	-0.02	0.86	0.39	-0.01	0.67	0.97	0.19	0.85	0.66	-0.18	0.78	0.39	-0.06	0.83	0.34	0	0.62	0.62	0.16
11:77503356-77503428:+@11:77503921-77504018:+	RI	ENSMUSG00000011877	0.02	0	0	0.02	0.03	0.01	0.02	0	-0.01	0.03	0.04	-0.01	0.04	0.07	0.01	0.03	0.04	0.01	0.05	0.07	-0.02	0.05	0.14	-0.03	0.03	0.07	0.02	0.03	0.04	-0.01	0.02	0.04	-0.01	0.03	0.04	0
7:19088001-19088109:+@7:19088188-19088264:+	RI	ENSMUSG00000030409	NA	NA	NA	NA	NA	NA	0.76	0.61	0.19	NA	NA	NA	NA	NA	NA	NA	NA	NA	NA	NA	NA	0.77	0.45	-0.01	NA	NA	NA	NA	NA	NA	NA	NA	NA	NA	NA	NA
2:26915955:26916006:-@2:26915749|26915769:26915596:-	A3SS	ENSMUSG00000015790	0.34	0.65	0.11	0.75	1.16	-0.26	0.27	1.15	0.27	0.68	0.84	0.07	0.59	2.28	-0.4	0.41	0.76	0.18	0.19	1.09	0.28	0.49	0.89	-0.22	0.47	0.79	0.02	0.75	3.21	-0.41	0.45	0.67	0.02	0.49	1.62	0.26
3:117839928:117840038:-@3:117838820:117838984:-@3:117837138:117837336:-	SE	ENSMUSG00000028007	0.96	0.09	0.01	0.92	0.23	0	0.98	0.03	0.01	0.82	0.42	0.1	0.94	0.48	-0.12	0.88	0.23	0.06	0.82	0.4	0.12	0.93	0.19	0.05	0.94	0.16	-0.01	0.9	0.22	0.06	0.97	0.06	0.02	0.92	0.22	-0.02
11:32642875:32642935:+@11:32652748:32652904:+@11:32680201:32680302:+	SE	ENSMUSG00000020271	0.72	1.23	-0.18	0.48	0.74	-0.16	0.5	0.88	0.22	0.71	1.06	-0.23	0.75	1.07	-0.29	0.63	0.77	0.12	0.46	1.19	0.18	0.69	0.83	-0.19	0.64	0.71	0.05	0.45	1.26	0.27	0.54	0.73	0.07	0.32	0.69	0.13
3:99205225:99205310:+@3:99205400:99205450:+@3:99214656:99214774:+	SE	ENSMUSG00000004233	0.1	0.19	0	0.11	0.19	-0.05	0.06	0.13	-0.02	0.21	0.44	-0.1	0.13	0.22	-0.06	0.37	0.8	-0.24	0.07	0.16	0.01	0.06	0.15	0	0.08	0.18	-0.02	0.04	0.17	0.06	0.1	0.31	0.07	0.06	0.11	-0.02
8:71472037:71472117:+@8:71472195:71472246:+@8:71473775:71473836:+	SE	ENSMUSG00000074247	0.85	0.3	0.08	0.9	0.71	-0.15	0.89	0.21	0	0.88	0.24	0.02	0.95	0.36	-0.1	0.87	0.23	0.08	0.85	0.26	0.05	0.91	0.21	-0.02	0.9	0.21	0.01	0.84	0.32	0.01	0.93	0.23	0.01	0.75	0.44	0.09
1:85270033:85270566:-@1:85260737:85260899:-@1:85113493:85113655:-@1:85112418:85112609:-	MXE	NA	NA	NA	NA	NA	NA	NA	NA	NA	NA	0.41	0.63	-0.05	NA	NA	NA	NA	NA	NA	NA	NA	NA	NA	NA	NA	NA	NA	NA	NA	NA	NA	NA	NA	NA	NA	NA	NA
X:96570980:96571024:+@X:96573568|96573571:96574484:+	A3SS	ENSMUSG00000031209	0.73	1.19	-0.1	0.59	0.97	0	0.47	0.83	0.12	NA	NA	NA	0.81	0.64	-0.18	0.65	0.74	0.16	0.63	0.64	0.04	0.74	1.18	-0.27	0.67	0.61	0.07	0.55	1.05	0.18	0.63	0.82	-0.2	0.59	0.84	-0.04
4:139364331:139364339:+@4:139364923|139365195:139365394:+	A3SS	ENSMUSG00000078517,ENSMUSG00000066036	0.02	0.07	-0.01	0.02	0	0	0.02	0	0	0.02	0	0	0.02	0.03	0.01	0.03	0.03	-0.01	0.03	0.03	-0.01	0.02	0	0	0.02	0	0	0.02	0	0	0.01	0	0	0.02	0.03	0
13:55122330:55122515:+@13:55130534|55130537:55130627:+	A3SS	ENSMUSG00000021481	0.94	0.17	-0.04	0.95	0.14	-0.02	0.92	0.17	-0.01	0.95	0.11	0	0.96	0.19	-0.07	0.97	0.08	-0.01	0.89	0.2	0.06	0.91	0.2	0.01	0.95	0.16	-0.04	0.93	0.14	0.01	0.9	0.21	0	0.93	0.14	0
3:126770785:126770857|126771846:+@3:126780360:126780462:+	A5SS	ENSMUSG00000053819	0.2	1.2	-0.15	0.23	0.45	-0.08	0.06	0.09	-0.02	0.54	1.13	-0.31	0.61	1.88	-0.47	0.55	1.58	0.06	0.14	0.18	-0.05	0.13	0.35	-0.07	0.09	0.17	0.04	0.31	0.48	-0.11	0.05	0.09	0.01	0.15	0.72	0.16
16:17639745-17639842:+@16:17640126-17640289:+	RI	ENSMUSG00000005899	0.39	1.78	-0.29	0.13	0.74	0.2	0.14	0.97	0.23	0.1	0.21	0.03	0.11	0.52	0.16	0.09	0.15	0.02	0.27	0.42	-0.07	0.32	0.71	-0.18	0.2	0.54	0.12	0.34	0.66	0.05	0.1	0.6	0.22	0.33	0.58	0.01
10:76287313:76287449:-@10:76286442|76286488:76286362:-	A3SS	ENSMUSG00000020231	0.04	0.12	0.03	0.08	0.2	0.01	0.05	0.09	-0.03	0.05	0.18	0.03	0.07	0.15	-0.02	0.08	0.16	-0.01	0.05	0.23	0.07	0.07	0.13	-0.02	0.12	0.23	-0.05	0.05	0.1	-0.01	0.07	0.16	-0.05	0.09	0.2	-0.04
7:75679820:75679873:+@7:75683394:75683459:+@7:75685117:75685309:+	SE	ENSMUSG00000066406	0.21	0.33	0.01	0.1	0.18	-0.02	0.06	12.98	0.43	0.33	0.72	-0.23	0.14	0.28	0	0.33	0.6	-0.19	0.14	0.37	0.06	0.16	0.44	-0.1	0.2	0.38	-0.04	0.11	0.54	0.1	0.22	0.4	-0.02	0.08	0.22	0.03
4:40695377:40695423:-@4:40694852:40695136:-@4:40693390:40693449:-	SE	ENSMUSG00000028411	0.55	1.16	-0.04	0.59	1.14	0.01	0.56	0.86	0	0.46	0.71	0.13	0.47	0.87	0.05	0.7	1.35	-0.23	0.52	0.85	0.06	0.58	1.16	-0.02	0.58	0.84	0	0.49	1.07	0.06	0.51	0.67	-0.02	0.6	1.02	-0.11
2:30953752-30954008:+@2:30955768-30955953:+	RI	ENSMUSG00000026848	0.31	785753	-0.17	0.41	0.88	-0.11	0.22	0.17	-0.04	0.51	0.46	-0.1	0.46	0.24	-0.05	0.35	0.99	0.11	0.41	0.18	0.01	0.34	2.83	-0.12	0.42	0.35	-0.08	0.3	0.12	0.01	0.14	0.09	0.02	0.3	0.12	0
8:121103004-121102914:-@8:121101536-121101424:-	RI	ENSMUSG00000031816	0.02	0.03	0	0.02	0.68	0.03	0.03	0.08	0.01	0.07	0.27	-0.05	0.07	0.5	-0.04	0.05	0.1	0.02	0.03	0	-0.01	0.06	0.15	-0.03	0.02	0.35	0.04	0.05	0.17	-0.03	0.02	0.75	0.03	0.05	0.05	0
7:143015581:143015667:+@7:143017579:143017673:+@7:143018691:143019485:+	SE	ENSMUSG00000000244	NA	NA	NA	NA	NA	NA	NA	NA	NA	0.66	0.81	-0.03	0.87	1.15	-0.31	0.8	0.42	0.07	0.56	0.72	0.07	NA	NA	NA	0.63	0.79	-0.11	NA	NA	NA	NA	NA	NA	NA	NA	NA
14:67728650:67728746:+@14:67729224|67729351:67729409:+	A3SS	ENSMUSG00000034327	0.15	0.32	-0.04	0.09	2.14	0.39	0.28	0.66	-0.22	0.43	1.48	-0.34	0.13	0.32	-0.08	0.19	0.36	-0.06	0.05	0.41	0.13	0.13	0.48	0.15	0.18	0.28	-0.05	0.6	1.92	-0.45	0.11	0.19	-0.03	0.48	0.85	0.12
11:90208984:90209046:+@11:90248805:90249735:+@11:90257520:90257601:+	SE	NA	0.68	0.83	-0.05	0.59	0.8	0.02	0.59	0.74	0.13	0.52	0.86	0.07	0.59	0.78	-0.02	0.5	0.53	0.09	0.57	0.96	0.1	0.68	0.7	-0.09	0.67	0.97	0.01	0.74	1.07	-0.06	0.63	0.73	0.08	0.61	0.73	0.13
11:106458908:106459028:-@11:106437090:106437123:-@11:106434915:106434987:-	SE	ENSMUSG00000020715	0.55	0.96	0.13	0.7	0.72	0.07	0.84	0.53	-0.09	0.81	0.6	-0.11	0.76	0.52	-0.04	0.85	0.45	-0.09	0.72	1.12	-0.24	0.82	0.42	0.02	0.48	1.1	0.34	0.8	1.04	-0.25	0.68	0.54	0.17	0.77	0.62	0.03
1:156031414:156031473:-@1:156030387:156030431:-@1:156023149:156023187:-	SE	ENSMUSG00000026466	0.48	1.52	-0.02	0.54	0.99	-0.05	0.5	1.16	-0.01	0.38	1.06	0.16	0.59	1.2	-0.22	0.48	1.12	0.11	0.37	0.93	-0.03	0.59	1.18	-0.09	0.34	1.2	0.25	0.64	0.93	-0.16	0.46	0.94	0.06	0.49	1.45	0.15
X:108803982:108804203:-@X:108798755:108798855:-@X:108798029:108798099:-	SE	ENSMUSG00000063663	0.93	0.7	-0.16	0.95	0.21	-0.07	0.84	0.38	0	0.87	0.3	0.08	0.96	0.17	-0.03	0.94	0.13	0.02	0.93	0.26	-0.07	0.86	0.36	-0.02	0.86	0.3	0	0.85	0.29	0.08	0.77	0.68	-0.06	0.88	0.36	-0.03
2:178350831:178350986:-@2:178350092|178350127:178350018:-	A3SS	ENSMUSG00000060445	NA	NA	NA	NA	NA	NA	NA	NA	NA	NA	NA	NA	0.86	1.15	-0.32	NA	NA	NA	0.54	0.89	0.25	NA	NA	NA	NA	NA	NA	NA	NA	NA	NA	NA	NA	NA	NA	NA
2:181382194-181382314:+@2:181382487-181382544:+	RI	ENSMUSG00000090077,ENSMUSG00000027582	0.36	0.54	0.09	0.16	0.24	0.05	0.37	0.67	0.04	0.62	13.38	-0.46	0.71	3.01	-0.38	0.51	0.99	0.2	0.33	0.45	-0.11	0.23	0.55	0.14	0.22	0.24	0.01	0.45	0.51	-0.09	0.45	0.94	0.16	0.21	1.53	0.24
11:84179873:84179926:+@11:84193079:84193125:+@11:84195438:84195687:+	SE	ENSMUSG00000020532	0.44	0.26	-0.01	0.64	0.28	0.02	0.35	2.77	0.23	0.78	0.58	-0.14	0.61	0.39	0.08	0.78	0.86	-0.17	0.69	0.3	0	0.53	1.1	-0.18	0.69	0.74	-0.16	0.72	2.09	-0.28	0.43	3.26	0.27	0.66	0.39	0.06
9:65921004:65921068:+@9:65950016:65950064:+@9:65958329:65958721:+	SE	ENSMUSG00000032384	0.57	0.45	-0.1	0.75	2.63	-0.28	0.4	0.78	0.16	0.61	0.65	0.14	0.56	0.35	-0.01	0.43	0.6	0.13	0.55	0.8	-0.19	0.65	1.73	-0.25	0.36	6.91	0.29	0.75	0.78	-0.18	0.47	0.33	0.05	0.47	1.83	0.28
3:27150029:27150180:-@3:27149069|27149072:27148993:-	A3SS	ENSMUSG00000027699	0.94	0.12	-0.02	0.96	0.07	0	0.92	0.33	0.05	0.94	0.08	0.02	0.93	0.1	0.02	0.99	0.67	-0.06	0.95	0.11	0.03	0.94	0.1	-0.02	0.98	0.21	-0.04	0.94	0.08	0	0.92	0.15	0.01	0.96	0.1	-0.02
X:74353002:74352845|74352874:-@X:74352162:74352498:-	A5SS	ENSMUSG00000015289	0.06	0.05	0	0.06	0.48	-0.04	0.05	0.06	0.01	0.05	0.07	0.01	0.06	0.05	0	0.04	0.12	0.02	0.06	0.06	0	0.05	0.06	0	0.06	0.06	-0.01	0.07	0.06	-0.01	0.06	0.08	-0.02	0.02	0.47	0.05
16:32099476:32099727:-@16:32098701:32098796:-@16:32097000:32097063:-	SE	ENSMUSG00000023791	0.03	0.08	0	0.02	0.24	0.05	0.04	0.08	-0.02	0.07	0.2	-0.05	0.03	0.09	0.01	0.02	0.06	0.01	0.04	0.1	0	0.04	0.09	0	0.04	0.1	0	0.06	0.1	-0.03	0.03	0.05	-0.01	0.07	0.13	-0.01
2:11718264:11718458:+@2:11730571:11730646:+@2:11733150:11733962:+	SE	ENSMUSG00000023206	0.58	0.86	0.29	0.61	0.84	-0.06	0.62	1.68	-0.34	0.46	1.3	0.15	0.82	0.82	-0.18	NA	NA	NA	0.64	0.79	0.16	0.7	0.61	-0.08	0.8	0.69	-0.1	0.38	0.98	0.2	0.87	1.25	-0.27	0.55	0.93	-0.17
19:29743533:29743612:-@19:29735116:29735205:-@19:29723390:29723505:-	SE	ENSMUSG00000046138	0.86	0.43	-0.05	0.9	0.24	-0.01	0.83	0.45	-0.05	0.85	0.28	0.05	0.91	0.42	-0.11	0.74	0.6	0.17	0.8	0.43	0.04	0.88	0.41	-0.05	0.84	0.35	0.04	0.68	0.64	0.18	0.81	0.4	0.08	0.89	1.1	-0.21
4:106591687-106591431:-@4:106591009-106590909:-	RI	ENSMUSG00000054362	NA	NA	NA	NA	NA	NA	NA	NA	NA	0.84	0.43	-0.03	NA	NA	NA	0.8	0.48	0.09	NA	NA	NA	NA	NA	NA	NA	NA	NA	NA	NA	NA	NA	NA	NA	NA	NA	NA
9:78449718:78449835:+@9:78452764:78453053:+@9:78457210:78457322:+	SE	ENSMUSG00000032342	0.86	0.4	-0.11	0.92	0.3	-0.06	0.92	0.29	-0.06	0.86	0.26	0.06	0.84	0.35	-0.1	0.95	0.66	-0.11	0.74	1.67	0.2	0.94	0.16	-0.02	0.94	0.16	0	0.82	0.32	0.04	0.75	0.39	0.06	0.86	0.35	-0.04
17:33932040-33932218:+@17:33932321-33932371:+	RI	ENSMUSG00000041354	0.09	0.12	-0.03	0.16	0.28	-0.07	0.13	0.25	-0.06	0.15	0.18	0.01	0.23	0.89	-0.12	0.34	0.47	-0.11	0.11	0.17	-0.05	0.09	0.15	0.04	0.06	0.13	0.03	0.11	0.12	-0.02	0.06	0.09	0.01	0.09	0.12	0.02
2:90849598:90849704:+@2:90852840:90852866:+@2:90853051:90853113:+	SE	ENSMUSG00000027282	0.96	0.14	-0.02	0.82	138.48	0.15	0.98	0.05	0.01	0.85	0.18	-0.03	0.88	1.85	0.1	0.76	1.36	0.12	0.98	0.14	-0.04	0.97	0.05	0.01	0.94	0.14	0.03	0.94	0.1	0.02	0.94	0.09	0.01	0.97	0.11	-0.03
10:79854605:79854721:+@10:79856339:79856534:+@10:79858752:79858824:+	SE	ENSMUSG00000006498	NA	NA	NA	0.58	0.79	-0.14	0.75	0.4	0.07	0.38	0.86	0.2	0.42	0.61	0	0.1	4.67	0.32	0.42	0.71	-0.17	0.54	0.9	0.21	0.25	1.41	0.29	0.48	0.53	-0.03	NA	NA	NA	0.44	0.67	0.04
4:59488111:59488188:-@4:59485731|59485746:59485607:-	A3SS	ENSMUSG00000028382	0.97	0.16	-0.04	0.95	0.08	0.02	0.97	0.06	0.01	0.94	0.12	0.01	0.97	0.1	-0.02	0.97	0.06	0	0.95	0.14	0.01	0.95	0.09	0.02	0.96	0.12	-0.01	0.92	0.16	0.05	0.93	0.19	0.05	0.97	0.17	-0.05
12:24651896:24652010|24652023:+@12:24653559:24653810:+	A5SS	ENSMUSG00000020653	0.15	0.5	0.1	0.37	0.93	-0.24	0.3	0.9	0.08	0.41	0.73	-0.04	0.31	1	-0.17	0.18	0.97	0.13	0.14	0.44	0.13	0.2	0.67	0.1	0.27	0.52	-0.07	0.2	0.51	-0.05	0.25	1.01	0.34	0.13	0.31	0.07
17:34183615:34183744:-@17:34183089:34183230:-@17:34182099:34182351:-	SE	ENSMUSG00000096727	NA	NA	NA	NA	NA	NA	NA	NA	NA	0.8	0.43	0.06	0.97	1.91	-0.36	NA	NA	NA	NA	NA	NA	NA	NA	NA	NA	NA	NA	NA	NA	NA	NA	NA	NA	NA	NA	NA
1:89766306:89766464:+@1:89789163:89789324:+@1:89834434:89834588:+	SE	ENSMUSG00000055013	0.93	0.15	-0.02	0.94	0.11	0.01	0.91	0.18	0.02	0.89	0.22	0.05	0.94	0.51	-0.11	0.82	0.6	0.12	0.83	0.88	0.13	0.91	0.19	0	0.96	0.2	-0.05	0.85	0.28	0.08	0.91	0.19	0.01	0.95	0.5	-0.1
5:117133588:117133775:+@5:117185527:117185611:+@5:117193629:117193839:+	SE	ENSMUSG00000061288	0.75	0.51	0.02	0.56	1.12	0.23	0.87	0.27	0.07	0.79	1.11	-0.23	0.83	0.31	0.04	0.79	0.39	0.04	0.87	1.02	-0.23	0.85	0.33	0.02	0.64	0.95	0.21	0.79	0.54	-0.04	0.77	0.44	0.11	0.79	0.38	0
19:5663604:5663707:-@19:5660398|5661081:5660314:-	A3SS	ENSMUSG00000056917	0.88	0.47	-0.11	0.76	0.65	0.03	0.82	0.36	0.07	0.8	0.6	-0.04	0.77	0.48	0.03	0.78	0.4	-0.01	0.8	0.5	0.04	0.81	0.42	0.01	0.84	0.38	-0.03	0.79	0.47	0.09	0.77	0.51	0.13	0.79	0.48	0
7:128007787:128008017:+@7:128008452:128008474:+@7:128009072:128009190:+	SE	ENSMUSG00000042828	NA	NA	NA	NA	NA	NA	NA	NA	NA	NA	NA	NA	0.32	0.68	0.15	NA	NA	NA	0.47	0.77	-0.08	0.44	0.8	-0.04	0.39	0.99	0.05	NA	NA	NA	NA	NA	NA	NA	NA	NA
5:123736559:123736681:-@5:123735822:123735896:-@5:123733556:123733635:-	SE	ENSMUSG00000029422	0.07	0.1	0.03	0.04	14.6	0.06	0.08	0.92	-0.04	0.07	0.31	-0.03	0.03	1.9284e+10	0.15	0.05	0.22	-0.02	0.18	0.82	-0.08	0.12	0.21	-0.04	0.1	0.09	0.02	0.07	0.06	0	0.1	0.75	-0.06	0.1	0.11	-0.03
5:38213308:38214383:-@5:38210618:38210664:-@5:38205889:38205962:-	SE	ENSMUSG00000029127	0.61	0.96	0.23	0.38	1.28	0.25	0.78	0.43	0.03	0.55	0.98	-0.17	0.47	0.64	0.1	0.15	1.61	0.32	0.57	0.7	-0.05	0.74	0.59	0.04	0.52	1.07	0.22	0.64	0.65	-0.03	0.84	0.93	-0.19	0.63	0.79	0.01
8:25832640:25832735:-@8:25831273:25831348:-@8:25828766:25828859:-@8:25827174:25827391:-	MXE	ENSMUSG00000031575	0.79	0.25	-0.06	0.7	16.14	0.14	0.74	0.24	-0.06	0.76	0.52	-0.06	0.76	0.15	0.02	0.74	0.1	0.02	0.78	0.3	-0.07	0.73	0.14	0.01	0.71	0.16	0.02	0.72	0.32	0.07	0.73	0.16	-0.01	0.84	1.95	-0.12
13:84222296:84222434:+@13:84251230:84251333:+@13:84257761:84257844:+	SE	ENSMUSG00000035762	0.74	0.45	-0.07	0.76	0.28	0	0.69	0.59	-0.14	0.83	0.31	-0.07	0.8	0.29	-0.02	0.79	0.25	0.01	0.78	0.36	0	0.65	0.33	0.04	0.78	0.48	-0.13	0.78	0.41	-0.04	0.67	0.48	-0.11	0.76	0.34	0.02
11:62575974:62576125:+@11:62578042:62578135:+@11:62578303:62578595:+	SE	ENSMUSG00000018507	NA	NA	NA	NA	NA	NA	NA	NA	NA	NA	NA	NA	NA	NA	NA	NA	NA	NA	NA	NA	NA	NA	NA	NA	NA	NA	NA	NA	NA	NA	0.39	3.64	-0.38	NA	NA	NA
6:106799991:106800074:-@6:106795994|106795997:106795882:-	A3SS	ENSMUSG00000005362	0.72	0.28	0	0.65	0.3	0.03	0.82	0.75	-0.16	0.76	0.42	-0.11	0.73	0.36	0.06	0.64	0.38	0.09	0.79	0.4	-0.05	0.77	0.3	0.05	0.74	0.29	0.03	0.8	0.39	-0.08	0.72	0.35	0.02	0.68	0.59	0.12
4:148151925:148151088|148151614:-@4:148149379:148149666:-	A5SS	ENSMUSG00000055401	0.28	0.48	-0.1	0.1	27.64	0.22	0.15	0.12	-0.01	0.07	0.1	0.03	0.06	3.69	0.2	0.05	0.07	0.01	0.26	0.3	0.02	0.27	0.79	-0.12	0.28	0.21	-0.01	0.28	0.23	0	0.18	0.47	-0.07	0.32	0.3	-0.04
8:41374773:41374506|41374510:-@8:41360253:41360299:-	A5SS	ENSMUSG00000031591	0.04	0.29	0.06	0.1	0.39	-0.06	0.05	0.1	-0.03	0.12	0.16	-0.02	0.05	0.12	0.01	0.09	0.19	-0.04	0.06	0.12	-0.03	0.07	0.15	-0.02	0.03	0.17	0.04	0.03	0.09	0.01	0.1	0.47	-0.07	0.04	0.08	-0.01
4:130172932:130172995:-@4:130169311:130169403:-@4:130169019:130169133:-	SE	ENSMUSG00000028776	0.56	0.92	0.24	NA	NA	NA	0.91	0.21	0.07	0.85	0.52	-0.13	NA	NA	NA	0.83	0.29	0.07	NA	NA	NA	0.75	0.47	0.16	NA	NA	NA	NA	NA	NA	0.8	0.68	0.17	NA	NA	NA
5:31201987:31202303:-@5:31201583:31201738:-@5:31200235:31200822:-	SE	ENSMUSG00000043059	0.96	0.09	-0.02	0.97	0.1	-0.01	0.93	0.22	0.05	0.96	0.07	0.01	0.95	0.1	0.01	0.95	0.12	0	0.96	0.08	0.01	0.97	0.14	-0.04	0.97	0.07	0	0.97	0.08	-0.01	0.94	0.11	0.02	0.96	0.09	0.01
19:22897670:22897810:+@19:22900134:22900163:+@19:22901046:22901335:+	SE	ENSMUSG00000052387	NA	NA	NA	NA	NA	NA	NA	NA	NA	NA	NA	NA	NA	NA	NA	NA	NA	NA	NA	NA	NA	NA	NA	NA	NA	NA	NA	0.78	0.63	0.01	NA	NA	NA	0.69	0.65	0.09
1:4828584:4828649:+@1:4830268:4830315:+@1:4832311:4832381:+	SE	ENSMUSG00000025903	0.91	0.2	0	0.95	0.21	-0.06	0.92	0.19	0	0.95	0.12	0	0.95	0.2	-0.07	0.89	0.21	0.06	0.88	0.18	0.04	0.93	0.19	-0.01	0.92	0.19	0.01	0.89	0.17	0.02	0.91	0.22	0	0.89	0.25	0
5:142666094:142666191|142666251:+@5:142666860:142669370:+	A5SS	ENSMUSG00000029578	0.99	0	0	0.99	0	0	0.99	0	0	0.99	0	0	0.99	0.06	-0.01	0.99	0	0	0.98	0.04	0.01	0.99	0	0	0.99	0	0	0.99	0	0	0.99	0	0.01	0.99	0	0
18:12113395:12113472:-@18:12105854:12106003:-@18:12104099:12104180:-	SE	ENSMUSG00000049411	0.14	0.32	0.04	0.09	0.17	0	0.63	1.47	-0.37	0.42	1.85	-0.33	0.39	0.81	-0.15	NA	NA	NA	0.24	0.6	0.07	0.14	4.57	0.49	0.31	0.71	-0.17	0.33	0.56	-0.19	0.18	0.38	0.03	0.09	0.64	0.24
2:32363010:32363158:+@2:32363623:32363656:+@2:32363805:32363979:+	SE	ENSMUSG00000039205	0.4	0.37	0.04	0.25	0.91	0.19	0.27	0.24	-0.02	0.14	0.51	0.11	0.36	0.38	-0.09	0.07	11.53	0.29	0.27	0.34	0.08	0.34	0.33	-0.07	0.35	0.23	-0.01	0.39	0.29	0.01	0.44	0.96	-0.19	0.44	0.31	-0.05
2:59882401:59882606:-@2:59878550|59878587:59878130:-	A3SS	NA	0.52	0.53	-0.1	0.55	0.58	0.13	0.37	1.01	0.23	0.44	0.54	0.11	0.44	0.47	0.02	0.27	0.71	0.17	0.46	0.45	0.04	0.67	1.83	-0.3	0.5	0.63	0.17	0.67	0.66	-0.15	0.42	1.11	-0.23	0.68	0.36	-0.01
13:24695573:24695702:+@13:24696471:24696596:+@13:24701062:24701730:+	SE	ENSMUSG00000036006	0.04	0.1	0.02	NA	NA	NA	0.05	0.14	-0.02	NA	NA	NA	NA	NA	NA	NA	NA	NA	0.08	0.15	-0.04	0.04	0.07	0.01	0.04	0.07	0	0.03	0.11	0.01	0.06	0.16	0.03	0.05	0.1	-0.02
4:108406543:108406713:-@4:108403201:108403462:-@4:108400217:108400997:-	SE	NA	0.96	0.1	0	0.97	0.2	-0.07	0.9	1.18	0.09	0.97	0.08	0	0.97	0.19	-0.07	0.94	0.11	0.03	0.9	0.25	0.04	0.89	0.15	0.01	0.94	0.28	-0.05	0.92	0.14	0.04	0.96	0.1	0	0.9	0.21	0.02
X:74288662:74288714:+@X:74288984:74289019:+@X:74289105:74289182:+	SE	ENSMUSG00000009995	0.21	0.96	0.16	NA	NA	NA	NA	NA	NA	NA	NA	NA	0.2	0.61	0.12	0.6	1.57	-0.4	0.32	0.69	-0.16	NA	NA	NA	0.16	0.46	0.1	0.29	0.5	-0.08	0.37	0.84	-0.13	0.24	0.58	0.05
2:172370473:172370535:-@2:172368986:172369032:-@2:172366922:172367171:-	SE	ENSMUSG00000027496	0.94	0.15	-0.04	0.98	0.22	-0.04	0.94	0.13	0.03	0.97	0.05	0.01	0.98	0.1	-0.04	0.92	2.4	0.06	0.94	0.29	-0.06	0.94	0.07	0	0.88	0.26	0.06	0.98	0.27	-0.04	0.9	0.71	0.07	0.94	0.24	0.04
17:25985471:25985706:-@17:25973091:25973379:-@17:25964027:25965527:-	SE	NA	0.1	0.3	-0.05	0.06	0.31	0.07	0.07	0.17	0.04	0.12	0.25	-0.06	0.09	0.24	0.06	0.12	0.14	-0.03	0.15	0.17	-0.05	0.08	0.11	-0.01	0.1	0.12	-0.02	0.09	0.12	0.01	0.05	0.23	0.05	0.13	0.16	-0.04
4:152131789:152131857:-@4:152131052:152131294:-@4:152130769:152130961:-	SE	ENSMUSG00000028943	NA	NA	NA	NA	NA	NA	NA	NA	NA	0.76	0.92	-0.23	NA	NA	NA	0.85	0.37	-0.07	NA	NA	NA	NA	NA	NA	NA	NA	NA	NA	NA	NA	NA	NA	NA	NA	NA	NA
4:43031329:43031384:-@4:43030971:43031108:-@4:43030436:43030535:-@4:43030240:43030298:-	MXE	ENSMUSG00000028455	0.6	0.2	0.04	0.64	0.19	0.01	0.6	1.26	0.16	0.64	0.2	0	0.66	0.32	-0.08	0.76	0.55	-0.1	0.58	0.23	0.03	0.63	0.22	-0.03	0.61	0.2	0.02	0.75	1.34	-0.15	0.64	0.23	0.03	0.65	0.47	0.1
12:16573660:16573785:-@12:16571259|16571262:16571164:-	A3SS	ENSMUSG00000020593	0.69	0.86	-0.05	0.8	0.53	-0.09	0.73	0.8	-0.16	0.75	0.5	0.05	0.86	2.81	-0.45	0.82	0.37	0.04	0.41	1.28	0.33	0.77	0.6	-0.04	0.74	0.49	0.03	0.65	1.29	0.04	0.64	1.14	-0.27	0.71	0.87	-0.06
1:82735419:82735507:+@1:82737013:82737087:+@1:82747083:82747142:+@1:82750520:82750604:+	MXE	ENSMUSG00000026150	0.03	0.06	-0.01	0.03	0.06	-0.01	0.03	0.06	-0.02	0.03	0.07	0	0.02	0.06	0.01	0.04	0.07	-0.02	0.03	0.07	0	0.04	0.08	-0.01	0.03	0.08	0.01	0.04	0.11	-0.01	0.02	0.04	0	0.02	0.09	0.02
17:33528680:33528828|33529026:+@17:33530133:33530289:+	A5SS	ENSMUSG00000024299	0.84	0.63	0.11	0.88	0.23	-0.02	0.86	0.17	0.03	0.78	0.43	0.1	0.88	0.2	-0.03	0.92	0.26	-0.04	0.85	0.18	0.02	0.84	0.21	0.02	0.87	0.18	-0.03	0.86	0.18	-0.02	0.95	0.22	-0.05	0.86	0.2	0
7:65299813:65299670|65299709:-@7:65296165:65297667:-	A5SS	ENSMUSG00000030516	0.8	0.66	-0.11	0.79	0.13	-0.02	0.73	0.48	-0.09	0.82	0.19	-0.03	0.76	0.17	0.02	0.89	4.42	-0.13	0.78	0.2	0.05	0.84	1.68	-0.11	0.83	0.13	0.01	0.78	0.16	0.02	0.69	0.56	0.1	0.77	0.15	0.01
2:79368680:79368811:-@2:79354775:79355064:-@2:79343217:79343291:-	SE	ENSMUSG00000075256	NA	NA	NA	NA	NA	NA	NA	NA	NA	0.46	0.95	0.08	NA	NA	NA	NA	NA	NA	NA	NA	NA	NA	NA	NA	NA	NA	NA	NA	NA	NA	NA	NA	NA	NA	NA	NA
X:101213864-101213774:-@X:101212346-101211959:-	RI	ENSMUSG00000046032	0.52	0.37	0.09	0.55	0.25	-0.06	0.55	0.5	0.09	0.5	0.24	0.05	0.38	1501.81	0.25	0.48	0.78	-0.1	0.63	2.12	-0.17	0.49	0.25	0.06	0.46	0.17	0.03	0.52	0.17	0	0.61	0.3	-0.07	0.49	0.19	0.03
7:115659516:115659584:-@7:115597616|115597619:115597496:-	A3SS	ENSMUSG00000051910	0.41	1.07	0.15	NA	NA	NA	NA	NA	NA	NA	NA	NA	NA	NA	NA	NA	NA	NA	0.72	0.59	0.05	0.42	1.64	0.28	0.77	1.68	-0.35	0.34	0.8	0.07	NA	NA	NA	NA	NA	NA
2:127432650:127432732:+@2:127432972|127432975:127433090:+	A3SS	ENSMUSG00000046338	NA	NA	NA	NA	NA	NA	NA	NA	NA	0.9	1.22	-0.17	NA	NA	NA	0.86	0.19	0.01	NA	NA	NA	NA	NA	NA	NA	NA	NA	NA	NA	NA	NA	NA	NA	NA	NA	NA
19:3284760:3284817|3284833:+@19:3285310:3285395:+	A5SS	ENSMUSG00000024829	0.03	0.07	-0.01	0.02	0.22	0.06	0.04	0.12	0.01	0.02	0.05	0	0.02	0.19	0.08	0.04	0.1	-0.02	0.1	0.18	-0.07	0.05	0.1	-0.01	0.03	0.11	0.02	0.04	0.08	-0.01	0.02	0.13	0.05	0.08	0.18	-0.04
3:37724203:37724360:-@3:37716122:37716232:-@3:37714190:37715135:-	SE	ENSMUSG00000058174	0	0	0	0	0	0	0	0	0	0	0	0	0	0	0	0	0	0	0	0	0	0	0	0	0	0	0	0	0	0	0	0	0	0	0	0
X:78583769:78583896:-@X:78561560:78561644:-@X:78520771:78520821:-	SE	ENSMUSG00000047996	0.23	0.43	-0.06	0.06	0.27	0.08	NA	NA	NA	NA	NA	NA	NA	NA	NA	0.41	1.58	-0.31	NA	NA	NA	NA	NA	NA	0.23	0.46	-0.08	0.29	0.7	-0.06	0.17	0.31	-0.02	0.14	0.53	0.15
5:139484277:139484491:-@5:139482764|139482797:139482702:-	A3SS	ENSMUSG00000053581	0.77	0.49	0.15	0.9	2.43	-0.37	0.76	0.54	0.16	0.63	0.89	0.27	0.69	0.67	0.11	0.52	0.78	0.17	0.8	0.54	0.02	0.77	0.67	-0.01	0.82	0.78	-0.05	0.64	0.66	0.13	0.92	0.3	-0.05	0.53	0.83	0.11
17:26279961:26280128|26280164:+@17:26281625:26285506:+	A5SS	NA	0.21	10.42	0.21	0.24	1.03	0.12	0.39	0.65	-0.13	0.2	0.2	0.04	0.25	0.46	0.09	0.22	0.17	0.03	0.34	0.2	-0.02	0.26	0.74	0.13	0.32	0.24	-0.06	0.29	0.4	-0.08	0.42	39918.3	-0.31	0.36	0.27	-0.07
11:5780206:5780311|5780653:+@11:5782185:5782357:+	A5SS	ENSMUSG00000083844	0.92	0.29	-0.05	0.88	0.22	0.02	0.93	0.18	-0.02	0.81	0.3	0.07	0.94	0.21	-0.06	0.93	0.14	0.01	0.88	0.25	0.06	0.83	0.39	0.1	0.94	0.4	-0.11	0.91	0.18	0.01	0.87	0.29	0.06	0.9	0.26	0.01
9:71546669:71546774:-@9:71524782:71524865:-@9:71515069:71515169:-@9:71481342:71481546:-	MXE	ENSMUSG00000092137	0.1	0.23	-0.01	0.1	0.24	-0.01	0.13	0.24	-0.05	0.16	0.43	-0.06	0.12	0.29	-0.01	0.28	0.46	-0.16	0.11	0.39	0.06	0.08	0.28	0.05	0.17	0.3	-0.09	0.11	0.23	-0.01	0.09	0.48	0.17	0.09	0.26	0.02
3:121159976:121159747|121159770:-@3:121158768:121159255:-	A5SS	ENSMUSG00000028133	0.41	1.3	0.13	NA	NA	NA	0.41	1.34	0.27	0.52	0.99	-0.21	NA	NA	NA	0.61	0.91	-0.04	NA	NA	NA	0.67	1.16	-0.26	0.54	0.69	0.13	0.63	1.43	-0.22	0.54	0.96	-0.16	NA	NA	NA
5:138263067:138263162:-@5:138262847:138262976:-@5:138262658:138262744:-	SE	ENSMUSG00000036948,ENSMUSG00000091964	0.89	1.17	-0.23	0.88	0.23	0.01	0.84	0.31	0.07	0.82	0.31	0.06	0.84	0.5	-0.03	0.89	0.33	-0.05	0.81	0.63	0.07	0.9	0.32	-0.06	0.88	0.27	0.02	0.89	0.24	0	0.66	0.76	0.17	0.89	0.22	0
11:88947145:88947234:-@11:88944375:88944530:-@11:88943797:88943871:-	SE	ENSMUSG00000000278	0.95	0.14	-0.02	0.97	0.11	-0.02	0.94	0.13	0.02	0.99	0.06	-0.02	0.98	0.15	-0.07	0.99	0.05	-0.01	0.91	0.18	0.05	0.95	0.11	-0.01	0.96	0.07	-0.01	0.94	0.12	0.01	0.93	0.15	0.05	0.95	0.14	-0.01
5:32684551-32684806:+@5:32686521-32687066:+	RI	ENSMUSG00000014932	0.98	0.04	0	0.99	0.03	-0.01	0.98	0.06	-0.01	0.98	0.03	0.01	0.99	0.09	-0.03	0.99	0	0	0.96	0.09	0.02	0.96	0.08	0.02	0.98	0.09	-0.02	0.97	0.08	0.01	0.98	0.04	0	0.98	0.07	-0.01
1:162676691:162676817:-@1:162674103:162674151:-@1:162671785:162673656:-	SE	NA	0.13	0.31	0.06	0.18	2.94	-0.1	0.17	0.16	-0.04	0.21	0.17	-0.03	0.17	0.37	-0.07	0.15	0.12	0.02	0.1	0.1	0	0.15	0.15	0.02	0.1	0.16	0.05	0.07	0.33	0.06	0.19	0.48	-0.08	0.08	0.08	-0.01
1:92918018-92918126:+@1:92918873-92919103:+	RI	ENSMUSG00000026269	0.09	0.34	-0.04	0.11	0.11	0.01	0.06	0.05	0	0.23	1.2	-0.12	0.16	0.15	-0.04	0.22	0.26	-0.06	0.12	0.08	0	0.07	0.05	-0.01	0.12	0.47	-0.05	0.1	0.07	-0.01	0.05	0.24	0.05	0.12	0.11	-0.02
7:45574413:45574522:-@7:45570986:45571185:-@7:45567795:45568379:-	SE	ENSMUSG00000085214	0.72	0.81	0.06	0.7	0.86	-0.12	NA	NA	NA	0.67	0.83	0.03	0.66	0.71	0.02	0.71	0.74	-0.05	0.68	0.76	0.01	NA	NA	NA	0.69	0.49	0.1	0.75	0.63	-0.03	0.78	0.67	-0.14	0.58	1.1	0.17
8:95810231:95810297:+@8:95816368:95816446:+@8:95821423:95821728:+	SE	ENSMUSG00000074136	0.35	0.94	-0.08	NA	NA	NA	NA	NA	NA	0.34	0.82	0.09	0.22	0.76	0.06	0.58	1.54	-0.36	0.28	1.07	0.29	NA	NA	NA	0.57	0.69	-0.13	NA	NA	NA	NA	NA	NA	NA	NA	NA
16:77596899:77596959:+@16:77670353:77670560:+@16:77679977:77680187:+	SE	NA	0.62	0.74	-0.02	NA	NA	NA	0.59	0.85	-0.04	NA	NA	NA	NA	NA	NA	NA	NA	NA	0.6	0.76	-0.07	0.61	1.02	-0.02	0.53	1.26	0.08	0.5	1.08	0.12	0.6	0.75	0.09	0.64	0.9	-0.14
17:24891011:24891136:+@17:24891305|24891360:24892149:+	A3SS	ENSMUSG00000024160	0.11	0.15	0.02	0.16	0.17	0.03	0.15	0.19	0.02	0.15	0.17	0.01	0.11	0.14	0.01	0.12	0.12	-0.01	0.12	0.15	0.01	0.21	0.27	-0.06	0.13	0.33	0.08	0.12	0.16	-0.01	0.13	0.14	0	0.19	0.27	-0.07
6:136821177:136821376:-@6:136820507:136820698:-@6:136817930:136818031:-	SE	ENSMUSG00000030216	0.99	0.03	0	0.99	0.03	0	0.99	0.03	-0.01	0.99	0.03	0	0.99	0.04	-0.01	0.99	0.02	0	0.98	0.04	0.01	0.99	0.03	0	0.99	0.03	0	0.99	0.04	0	0.99	0.08	-0.02	0.99	0.03	0
8:45736153:45736202:+@8:45741487:45741579:+@8:45745420:45745446:+	SE	ENSMUSG00000031626	NA	NA	NA	NA	NA	NA	NA	NA	NA	NA	NA	NA	NA	NA	NA	NA	NA	NA	NA	NA	NA	0.48	1.38	0.07	NA	NA	NA	NA	NA	NA	NA	NA	NA	NA	NA	NA
7:75677106:75677479:+@7:75679820:75679873:+@7:75683394:75683459:+@7:75685117:75685309:+	MXE	ENSMUSG00000066406	0.25	0.53	0.08	0.38	0.56	-0.04	0.16	0.6	0.14	0.24	0.73	0.14	0.16	0.55	0.16	0.43	0.95	-0.27	0.32	1	0.24	0.44	1.94	-0.28	0.56	0.83	-0.12	0.22	0.54	0.03	0.33	0.59	0.1	0.34	0.72	-0.12
4:3908906:3909002:-@4:3905447:3905805:-@4:3901158:3904947:-	SE	ENSMUSG00000003282	0.5	2.91	-0.22	0.57	0.55	-0.12	0.27	0.97	0.17	0.53	0.32	0.04	0.44	0.26	0.06	0.81	148.21	-0.37	0.5	0.2	0.02	0.47	2.31	-0.2	0.52	0.26	-0.05	0.56	0.28	-0.06	0.28	1.6	0.21	0.45	0.64	0.11
5:8520859:8521016:-@5:8512261:8512407:-@5:8494784:8494905:-	SE	ENSMUSG00000040570	0.21	0.46	0.09	0.18	0.34	0.04	NA	NA	NA	0.41	0.86	-0.23	0.36	0.6	-0.14	0.11	2.29	0.25	0.22	0.68	0.19	0.14	0.4	0.1	0.41	1.79	-0.27	0.34	0.48	-0.13	NA	NA	NA	0.22	0.58	0.12
4:141074960:141075060:-@4:141073762|141073779:141073675:-	A3SS	ENSMUSG00000028923	0.95	0.17	-0.02	0.91	0.19	0.03	0.9	0.21	0.07	0.93	0.23	-0.02	0.91	0.17	-0.01	0.91	0.21	0	0.9	0.2	0.01	0.93	0.22	-0.03	0.91	0.16	0.02	0.9	0.19	0.05	0.93	0.15	0.01	0.94	0.19	-0.04
6:108175988:108176161:-@6:108173356:108173430:-@6:108154959:108155041:-	SE	ENSMUSG00000030101	0.93	0.15	0.02	0.91	0.18	0.01	0.94	0.11	0.02	0.93	0.2	-0.02	0.92	0.22	0	0.92	0.21	0	0.92	0.15	0.02	0.97	0.12	-0.03	0.94	0.14	0.03	0.9	0.21	0.03	0.95	0.1	0.03	0.92	0.22	-0.02
7:28371115:28371245:-@7:28370494|28371042:28370238:-	A3SS	ENSMUSG00000037552	0.24	0.22	-0.05	0.41	0.59	-0.15	0.14	0.08	-0.02	0.27	0.53	0.14	0.24	0.74	0.1	0.34	0.35	-0.1	0.34	1.01	-0.08	0.23	1.88	-0.09	0.26	0.12	-0.03	0.28	0.15	-0.04	0.19	0.16	-0.04	0.26	0.11	0.02
13:24022496:24022636:-@13:24020047:24020071:-@13:24012484:24013460:-	SE	ENSMUSG00000021338	0.1	0.23	-0.04	0.07	0.13	-0.03	0.19	0.48	-0.16	0.04	0.15	0.03	0.03	0.2	0.06	0.13	0.28	-0.1	0.09	0.2	-0.02	0.14	0.51	0.05	0.07	0.21	0.07	0.11	0.23	-0.01	0.06	0.13	-0.04	0.04	0.19	0.07
6:86751063:86751119:-@6:86750229:86750913:-@6:86748887:86748980:-	SE	ENSMUSG00000029994	0.01	0.02	0	0.06	0.11	-0.04	0.01	0.03	0	0.01	0.11	0.05	0.03	0.08	-0.01	0.07	0.1	-0.04	0.02	0.04	-0.01	0.02	0.05	-0.01	0.01	0.03	0.01	0.03	0.05	-0.02	0.01	0.02	-0.01	0.02	0.05	0.01
5:121818760:121818854:-@5:121818649|121818679:121818465:-	A3SS	ENSMUSG00000042594	0.94	0.14	-0.02	0.89	0.19	0.04	0.91	0.17	0.04	0.92	0.33	-0.03	0.91	0.22	-0.01	0.85	0.28	0.06	0.9	0.26	0.02	0.87	0.29	0.04	0.92	0.19	-0.05	0.92	0.18	0.02	0.92	0.12	0.05	0.93	0.18	-0.01
3:20014203-20014023:-@3:20012930-20012697:-	RI	ENSMUSG00000027615	0.11	0.5	-0.05	0.08	0.51	0.07	0.07	0.06	0	0.07	0.08	0.01	0.09	0.11	0.03	0.07	0.13	0.02	0.12	0.21	-0.04	0.09	0.1	-0.02	0.08	0.09	0.01	0.16	0.18	-0.05	0.06	0.05	0	0.15	0.14	0.01
3:138143799:138143995:+@3:138146287:138146393:+@3:138147375:138147570:+	SE	ENSMUSG00000004127	0.44	0.85	0.21	0.4	1.28	0.26	0.51	0.66	-0.04	0.58	0.77	-0.18	0.26	2.39	0.33	0.36	0.46	-0.1	0.59	0.61	-0.14	0.62	0.68	-0.11	0.45	0.72	0.17	0.42	0.47	0.02	0.65	1.03	-0.17	0.66	1.34	-0.24
6:148206533:148206675:-@6:148204776:148204884:-@6:148202496:148202542:-	SE	ENSMUSG00000030304	0.81	0.34	0.08	0.92	0.26	-0.03	0.88	0.24	0.07	0.86	0.29	0.06	0.95	1.59	-0.26	0.93	0.16	0.02	0.69	0.49	0.07	0.93	0.24	-0.05	0.76	0.59	0.17	0.88	0.31	-0.07	0.89	0.24	-0.02	0.89	0.25	-0.01
4:118230695:118230888:-@4:118227819:118227845:-@4:118226454:118226571:-	SE	ENSMUSG00000033295	0.01	0.04	0.01	0.05	1.61	-0.04	0.01	0	0	0.01	0.73	0.04	0.1	1000000000000	-0.09	0	1000000000000	0.1	0.01	0	0.01	0.01	0	0	0.02	0	-0.01	0.02	0	-0.01	0.02	0.05	0.01	0.01	0	0.01
3:116506835:116506978:-@3:116504446|116504468:116504345:-	A3SS	ENSMUSG00000000339	0.92	0.33	0.06	0.98	0.48	-0.07	0.96	0.09	-0.01	0.93	0.19	0.05	0.96	1.84	-0.16	0.95	0.08	0.01	0.8	5.59	0.17	0.87	0.78	0.09	0.97	1.82	-0.1	0.94	0.1	-0.02	0.98	0.29	-0.05	0.91	0.14	0.03
9:47813773:47813945:+@9:47836717:47836770:+@9:47848167:47848298:+	SE	ENSMUSG00000032076	0.03	0.1	0.03	0.09	0.16	-0.06	0.04	0.83	0.27	0.09	0.2	0	0.18	0.4	-0.14	0.07	0.31	0.11	0.04	0.08	-0.01	0.03	0.1	0.01	0.03	0.06	0	0.03	0.06	0	0.06	1.16	0.31	0.03	0.08	0
6:93773607:93773689:-@6:93769508:93769543:-@6:93760708:93760765:-	SE	ENSMUSG00000045095	0.71	0.57	0.12	0.52	1.15	0.31	0.86	0.97	-0.22	0.74	1.03	-0.22	0.83	0.36	0.02	0.51	1.13	0.32	0.85	0.38	0.02	0.91	0.22	-0.05	0.87	0.28	0.04	0.88	0.83	-0.17	0.83	0.88	-0.27	0.83	0.37	0.05
7:79452229-79452107:-@7:79452028-79451860:-	RI	ENSMUSG00000039176	0.14	2.03	-0.08	0.14	0.1	-0.02	0.12	0.08	0	0.22	0.86	-0.08	0.1	0.13	0.03	0.11	0.08	-0.01	0.13	0.25	0.05	0.15	0.15	-0.03	0.18	0.13	-0.03	0.19	0.21	-0.05	0.06	1.5	0.09	0.12	0.57	0.07
17:31521569:31521692:+@17:31527310:31528401:+@17:31531110:31531325:+	SE	NA	0.14	1.39	-0.03	0.06	1000000000000	0.1	0.1	0	0	0.04	1000000000000	0.02	0.07	1000000000000	0.09	0.03	1000000000000	0.04	0.16	0.05	0.01	0.15	1.50859e+11	-0.05	0.17	0.28	-0.02	0.17	5.7	-0.03	0.11	0.04	-0.01	0.16	0.05	0.01
11:69021030:69021193:+@11:69022377|69022393:69022614:+	A3SS	ENSMUSG00000020898	0.91	0.11	0	0.91	0.1	0	0.92	0.14	-0.02	0.91	0.09	0	0.85	0.28	0.06	0.92	0.69	-0.07	0.91	0.15	-0.03	0.92	0.11	0	0.88	0.17	0.04	0.89	0.14	0.02	0.91	0.14	0.03	0.91	0.15	-0.02
2:25057101:25057176:+@2:25057272:25057277:+@2:25058253:25058321:+@2:25059021:25059073:+	MXE	ENSMUSG00000006476	0.79	0.44	-0.05	0.42	1.42	0.33	0.72	0.49	0.12	0.69	0.98	-0.27	0.59	1.01	0.2	NA	NA	NA	0.79	0.46	0.04	0.74	0.58	-0.02	0.83	0.57	-0.09	0.76	0.44	0.03	0.74	0.64	0.07	0.75	0.57	0.01
6:113120841-113120897:+@6:113121095-113121161:+	RI	ENSMUSG00000034269	0.78	0.52	0.04	0.8	0.34	0.05	0.75	0.5	0.02	0.8	0.44	0	0.87	0.45	-0.07	0.85	0.31	0.02	0.8	0.48	0.1	0.83	0.39	-0.08	0.9	0.33	-0.07	0.81	0.46	-0.03	0.82	0.5	-0.05	0.85	0.48	-0.04
2:127596900-127596934:+@2:127598186-127598276:+	RI	ENSMUSG00000027374	0.01	0	-0.01	0	0	0	0.02	0.05	-0.01	0	0	0	0.01	0.04	0	0.01	0	0	0.01	0.11	0.05	0.04	0.08	-0.02	0.06	0.11	-0.02	0.02	0.04	-0.01	0	0.93	0.3	0	0.04	0.02
8:45782802:45782960:+@8:45783543:45783626:+@8:45789976:45790025:+	SE	ENSMUSG00000031626	0.56	4.15	-0.43	NA	NA	NA	0.3	1.37	0.35	NA	NA	NA	0.58	1.28	-0.29	NA	NA	NA	0.29	0.76	0.23	0.31	0.74	-0.01	0.52	2.41	-0.21	NA	NA	NA	0.13	0.35	0.04	NA	NA	NA
15:102208272-102208361:+@15:102208753-102208876:+	RI	ENSMUSG00000046897	0.07	0.1	-0.02	0.04	1.49	0.04	0.06	0.06	-0.01	0.11	3.12	-0.07	0.07	0.24	0.03	0.08	0.06	-0.01	0.1	0.08	-0.02	0.05	0.05	0.01	0.08	0.25	-0.03	0.13	2.49	-0.06	0.05	0.04	0	0.08	0.58	0.05
15:31465386:31465254|31465341:-@15:31461942:31462077:-	A5SS	ENSMUSG00000039100	0.88	0.28	0	0.94	0.2	-0.03	0.92	0.21	0	0.9	0.23	0.04	0.92	0.24	-0.05	0.88	0.26	0.04	0.87	0.24	0.06	0.94	0.15	-0.02	0.93	0.21	0.01	0.9	0.26	-0.02	0.88	0.35	-0.01	0.91	0.24	-0.01
6:145040697:145040867:-@6:145040197:145040339:-@6:145039435:145039635:-	SE	ENSMUSG00000030268	0.03	0.05	-0.02	0.02	0.07	0.02	0.01	0	0	0.01	0.06	0.01	0.02	0.27	0.11	0.01	0.04	0.01	0.13	0.23	-0.06	0.03	0.05	-0.02	0.07	0.11	-0.04	0.06	0.12	-0.03	0.01	0	0	0.04	0.15	0.02
13:55122330:55122515:+@13:55130534:55130627:+@13:55132307:55135071:+	SE	NA	0.9	0.2	0.04	0.93	0.33	-0.07	0.89	0.17	-0.01	0.94	0.09	-0.01	0.95	0.4	-0.08	0.95	0.1	0	0.87	0.4	0.08	0.95	0.24	-0.06	0.95	0.09	0	0.89	0.15	0.01	0.94	0.21	-0.04	0.86	0.18	0.03
9:122117266:122117407:+@9:122131893:122131942:+@9:122136906:122137601:+	SE	NA	0.25	1.38	0.23	0.65	2.45	-0.31	0.31	0.34	-0.04	0.25	2.42	0.4	0.43	0.63	-0.18	0.62	0.94	-0.19	0.25	0.4	0.1	0.5	0.87	-0.19	0.35	0.7	0.15	0.21	0.25	0.04	0.48	0.44	0.05	0.34	0.67	-0.13
18:74283100:74283266:+@18:74284541:74284772:+@18:74299112:74299341:+	SE	ENSMUSG00000035394	NA	NA	NA	0.41	1.89	0.31	NA	NA	NA	0.29	0.79	0.12	NA	NA	NA	0.23	0.61	0.02	NA	NA	NA	NA	NA	NA	NA	NA	NA	NA	NA	NA	NA	NA	NA	0.72	0.81	-0.13
1:135137768:135137857|135137878:+@1:135139124:135139278:+	A5SS	ENSMUSG00000031506	NA	NA	NA	NA	NA	NA	NA	NA	NA	0.91	0.41	-0.12	NA	NA	NA	NA	NA	NA	NA	NA	NA	NA	NA	NA	NA	NA	NA	NA	NA	NA	NA	NA	NA	NA	NA	NA
4:117927299:117927157|117927161:-@4:117926162:117927068:-	A5SS	ENSMUSG00000028539	NA	NA	NA	NA	NA	NA	NA	NA	NA	NA	NA	NA	NA	NA	NA	0.31	0.87	0.04	NA	NA	NA	NA	NA	NA	NA	NA	NA	NA	NA	NA	NA	NA	NA	NA	NA	NA
15:83033113:83033306:-@15:83016591|83016661:83016344:-	A3SS	ENSMUSG00000058099	NA	NA	NA	NA	NA	NA	NA	NA	NA	0.6	0.55	0.08	NA	NA	NA	0.75	0.87	-0.15	NA	NA	NA	NA	NA	NA	NA	NA	NA	NA	NA	NA	NA	NA	NA	NA	NA	NA
X:74368416:74368758:-@X:74368153:74368258:-@X:74367701:74367909:-	SE	ENSMUSG00000015290	0.97	0.06	-0.01	0.97	0.06	-0.01	0.93	0.22	0.04	0.94	0.12	0.03	0.97	0.08	-0.03	0.97	0.04	0	0.94	0.09	0.02	0.99	2	-0.06	0.96	0.1	0.03	0.91	0.47	0.06	0.96	0.06	-0.01	0.96	0.2	-0.05
8:70509634-70509521:-@8:70509382-70509296:-	RI	ENSMUSG00000090137,ENSMUSG00000055553	0.01	0	0	0.01	0	-0.01	0	0	0	0.01	0	0	0.01	0	-0.01	0.01	0	0	0	0	0.01	0.01	0	-0.01	0.01	0	0	0.01	0	0	0.01	0	-0.01	0	0	0.01
17:26244006:26244242:-@17:26225912:26226023:-@17:26220281:26220580:-	SE	NA	0.46	0.47	0.12	0.57	0.23	0.01	0.52	0.27	0.05	0.53	0.25	0.04	0.72	43.93	-0.3	0.59	0.53	0.13	0.42	2.23	0.19	0.59	0.35	-0.07	0.61	0.23	-0.02	0.48	0.25	-0.02	0.58	0.27	-0.04	0.58	0.43	-0.1
11:118287667:118287823:-@11:118285834|118285999:118285738:-	A3SS	ENSMUSG00000033909	0.89	0.25	0.04	0.96	0.11	-0.01	0.95	0.12	-0.02	0.94	0.11	0.02	0.98	0.16	-0.06	0.94	0.13	0.04	0.92	0.17	0.04	0.94	0.13	0.01	0.96	0.15	-0.02	0.92	0.24	-0.03	0.93	0.16	-0.02	0.95	0.15	-0.03
11:115960500:115960591:+@11:115961356:115961416:+@11:115961739:115961790:+	SE	ENSMUSG00000020755	0.91	0.18	0.03	0.96	0.23	-0.06	0.92	0.21	-0.02	0.91	0.2	0.05	0.93	0.23	-0.06	0.92	0.19	0.01	0.87	0.24	0.04	0.9	0.22	0.02	0.91	0.17	-0.01	0.91	0.19	0	0.94	0.19	-0.05	0.9	0.19	0.01
2:6547213-6547042:-@2:6546779-6539699:-	RI	NA	0.09	0.25	0.06	0.16	0.32	0.03	0.26	0.82	-0.15	0.27	0.53	-0.11	0.24	0.41	0.05	0.14	0.37	0.1	0.29	0.34	-0.01	0.15	0.46	0.11	0.28	0.62	-0.13	0.13	0.24	-0.04	0.15	0.24	-0.04	0.19	0.33	-0.06
5:35030011:35030090:+@5:35031871:35032434:+@5:35039163:35039635:+	SE	ENSMUSG00000029101	0.99	0	0	0.98	0.03	0.01	0.99	0	0.01	0.98	0.05	0	0.98	0.04	0.01	0.99	0.04	-0.01	0.99	0	0.01	0.99	0	0	1	0	-0.01	0.99	0	0	0.99	0	0	0.99	0	0
15:79649637:79649860:-@15:79648819|79648831:79648737:-	A3SS	ENSMUSG00000042564	NA	NA	NA	NA	NA	NA	NA	NA	NA	NA	NA	NA	NA	NA	NA	NA	NA	NA	0.19	0.44	-0.01	NA	NA	NA	NA	NA	NA	NA	NA	NA	NA	NA	NA	NA	NA	NA
7:81523550:81523676:+@7:81528787:81528940:+@7:81529347:81529527:+	SE	ENSMUSG00000097277	0.82	0.62	-0.07	0.84	0.8	-0.14	0.82	0.39	0.01	0.86	0.37	-0.02	0.81	0.6	-0.16	0.79	0.38	0.02	0.65	1.57	0.25	0.81	0.34	0.01	0.9	0.44	-0.09	0.77	0.49	0.05	0.75	0.58	-0.07	0.7	0.58	0.07
9:20644755-20644573:-@9:20642096-20642024:-	RI	ENSMUSG00000066892	0.33	0.93	0.24	0.47	0.88	0.16	0.72	0.85	-0.15	0.33	0.58	0.14	0.71	0.8	-0.03	0.75	0.8	-0.04	0.68	0.62	-0.12	0.43	1.27	0.29	0.56	0.58	-0.13	0.51	0.61	-0.18	0.57	1.02	0.26	0.63	0.73	-0.12
7:130200983:130201173:-@7:130199758:130199905:-@7:130196178:130196374:-	SE	ENSMUSG00000030849	0.04	0.31	0.08	0.26	0.52	-0.16	0.23	0.47	-0.15	0.37	0.59	-0.11	0.6	10.61	-0.45	0.44	0.96	0.16	0.15	0.35	-0.01	0.08	0.52	0.15	0.14	0.25	-0.06	0.16	0.44	-0.12	0.12	0.22	-0.04	0.1	0.33	0.06
10:60730570:60730652:-@10:60723764:60723990:-@10:60720861:60721023:-@10:60712072:60716490:-	MXE	ENSMUSG00000020100	0.5	0.17	0	0.4	0.26	0.03	0.55	7.46	-0.23	0.35	0.35	0.05	0.46	0.26	-0.04	0.25	1.86	0.21	0.42	0.26	0.06	0.44	0.55	0.11	0.48	0.19	-0.04	0.4	0.5	0.1	0.5	0.26	-0.02	0.43	0.19	-0.03
1:67020858:67021065:-@1:67009911:67010046:-@1:67009228:67009374:-	SE	ENSMUSG00000026000	0.96	0.06	-0.01	0.96	0.07	-0.01	0.96	0.3	-0.06	0.86	2.17	0.1	0.95	0.1	-0.01	0.97	0.09	-0.02	0.94	0.13	-0.02	0.95	0.08	0.01	0.92	0.14	0.03	0.93	0.12	0.03	0.95	0.08	0	0.95	0.1	-0.02
16:4702211:4702308:+@16:4705844:4705960:+@16:4706568:4707693:+	SE	ENSMUSG00000004069	0.23	2.89	-0.11	0.23	4.05	-0.09	0.17	0.11	0.02	0.25	0.1	-0.02	0.22	0.12	0.01	0.23	0.09	-0.01	0.23	0.26	-0.06	0.17	0.1	0	0.17	0.1	0	0.2	0.14	0.03	0.12	0.36	0.07	0.14	0.24	0.06
4:86605637:86605715:-@4:86604157:86604289:-@4:86602819:86602963:-	SE	ENSMUSG00000038047	0.9	0.25	0.01	0.96	0.97	-0.16	0.86	0.32	0.06	0.93	0.14	0.03	0.92	0.37	-0.1	0.96	0.14	-0.04	0.82	0.36	0.01	0.94	0.38	-0.08	0.83	0.35	0.11	0.86	0.34	0.04	0.91	0.31	-0.05	0.8	0.3	0.06
4:33043857:33043986:+@4:33045080:33045199:+@4:33049682:33052364:+	SE	NA	0.89	0.07	-0.02	0.92	0.19	-0.04	0.86	189521	-0.12	0.79	2.48	0.13	0.88	0.17	-0.04	0.91	0.14	-0.03	0.84	0.09	0.01	0.84	0.11	0.02	0.85	0.09	-0.01	0.88	0.08	0.01	0.87	0.74	-0.05	0.88	0.08	0
2:30093635:30093447|30093489:-@2:30092405:30092541:-	A5SS	ENSMUSG00000015335	0.19	0.17	0.03	0.12	0.24	0.05	0.24	0.16	-0.03	0.05	0.36	0.07	0.13	0.24	0.07	0.04	52.84	0.09	0.2	0.23	-0.01	0.17	0.32	0.07	0.19	0.17	-0.02	0.14	0.22	0.05	0.22	0.15	0.03	0.17	0.21	-0.03
10:25299040:25299163:-@10:25298135:25298228:-@10:25289599:25289730:-	SE	ENSMUSG00000039166	0.33	0.89	0.11	NA	NA	NA	0.53	1.05	-0.21	NA	NA	NA	0.49	0.84	0.09	0.26	0.99	0.23	0.58	0.92	-0.05	0.4	0.88	0.13	0.53	0.69	-0.13	0.43	1.4	-0.1	NA	NA	NA	0.5	1.17	-0.07
14:55560029:55560121:+@14:55560441:55560627:+@14:55561236:55561442:+	SE	ENSMUSG00000022214	0.2	0.61	-0.12	0.15	0.25	-0.07	0.1	0.19	-0.07	0.15	0.26	0	0.06	0.13	0.01	0.12	0.25	-0.06	0.07	0.3	0.08	0.17	0.35	-0.07	0.15	0.27	0.02	0.31	0.51	-0.11	0.08	0.15	-0.04	0.08	0.96	0.23
3:36919855:36919900|36920033:+@3:36920180:36920286:+	A5SS	ENSMUSG00000037270	0.82	0.44	0	0.81	0.48	-0.02	0.83	0.48	0.05	0.85	0.32	-0.04	0.87	0.36	-0.07	0.86	0.25	0.01	0.8	0.55	-0.01	0.79	0.5	0.04	0.79	0.43	0	0.77	0.55	0.05	0.82	0.46	0.05	0.79	0.53	-0.02
2:29679133:29679269:+@2:29679737:29679850:+@2:29686105:29686283:+	SE	ENSMUSG00000039844	0.49	0.16	0.02	0.46	0.19	-0.03	0.61	3.72	-0.15	0.53	0.31	-0.07	0.57	2.09	-0.15	0.32	493.47	0.25	0.42	0.24	0.05	0.5	0.55	0.11	0.47	0.2	0.03	0.46	0.18	0.03	0.51	0.16	-0.01	0.43	0.2	0.03
2:181590860:181590985:-@2:181590470:181590612:-@2:181590053:181590181:-	SE	ENSMUSG00000000823	0.63	0.3	-0.02	0.75	0.28	0	0.77	0.29	-0.03	0.88	0.56	-0.13	0.73	0.31	0.06	0.81	0.42	-0.08	0.79	0.29	-0.06	0.75	0.28	0.02	0.73	0.26	0.02	0.64	0.26	-0.01	0.61	0.33	0.02	0.75	0.48	-0.11
5:123654020:123653452|123653532:-@5:123647841:123647965:-	A5SS	ENSMUSG00000049550	0.94	0.1	0.03	0.96	0.14	0	0.95	0.09	0.02	0.92	0.2	0.04	0.96	0.07	0.01	0.96	0.08	0	0.97	0.12	-0.01	0.97	0.12	-0.02	0.96	0.08	0.01	0.92	0.11	0.02	0.97	0.05	0	0.96	0.13	-0.04
11:115628065:115628295:-@11:115627637:115627929:-@11:115624199:115624368:-	SE	ENSMUSG00000020744	0.21	2.35	-0.16	0.09	0.1	-0.01	0.1	0.22	-0.05	0.12	0.12	-0.03	0.12	0.2	-0.05	0.27	4.48	-0.15	0.07	0.13	0.02	0.09	0.15	0.01	0.09	0.15	0	0.08	1.02	0.13	0.05	0.18	0.05	0.08	0.11	0
12:84322884:84323019:+@12:84325571|84325603:84325789:+	A3SS	ENSMUSG00000042472	0.87	0.53	0.08	0.93	0.14	0	0.91	0.15	0.03	0.93	0.14	0	0.9	0.42	0.07	0.93	0.16	-0.03	0.97	0.12	-0.02	0.96	0.25	-0.05	0.95	0.1	0.01	0.92	0.22	-0.05	0.95	0.08	0.02	0.93	0.13	-0.01
17:33696037:33696246:-@17:33692153|33692203:33691515:-	A3SS	ENSMUSG00000079557	0.1	0.12	0.02	0.18	0.21	-0.06	0.1	0.1	0.02	0.31	0.91	-0.13	0.2	0.16	0.01	0.19	0.16	0.01	0.21	0.17	0	0.15	0.22	-0.05	0.21	0.24	-0.06	0.11	0.11	-0.01	0.12	0.11	0.01	0.12	0.14	-0.01
3:68994582-68994499:-@3:68990961-68990742:-	RI	ENSMUSG00000027778	0.05	0.06	0.01	0.12	0.42	-0.05	0.08	0.08	-0.01	0.19	0.45	-0.07	0.13	0.46	-0.05	0.11	0.09	0.02	0.08	0.05	-0.01	0.13	0.28	-0.05	0.07	0.75	0.06	0.07	0.16	-0.02	0.06	0.06	0.01	0.07	0.04	0
13:104832854:104832997|104833105:+@13:104834248:104834320:+	A5SS	ENSMUSG00000021716	0.01	0.06	0.02	0.02	0.04	-0.01	0.01	0.04	0.01	0.06	0.11	-0.04	0.02	0.03	-0.01	0.06	0.1	-0.04	0.01	0	0	0.01	0	0	0.01	0	0	0.01	0.03	0	0.03	0.05	-0.02	0.01	0.03	0
3:96557957:96558485:+@3:96558889|96558892:96558964:+	A3SS	ENSMUSG00000038393	0.65	0.35	-0.07	0.6	0.11	0.03	0.64	0.15	0.02	0.56	0.43	0.04	0.6	0.08	0	0.51	3576.22	0.09	0.6	0.09	-0.01	0.61	0.16	0.03	0.59	0.12	0.02	0.59	0.38	0.06	0.58	0.36	0.07	0.63	0.19	-0.04
19:61127007:61127067:-@19:61118347|61118350:61118227:-	A3SS	ENSMUSG00000074733	NA	NA	NA	0.44	0.79	-0.11	NA	NA	NA	NA	NA	NA	NA	NA	NA	NA	NA	NA	NA	NA	NA	NA	NA	NA	NA	NA	NA	0.41	0.87	-0.08	NA	NA	NA	0.33	0.8	0.08
9:66543946:66544028:-@9:66542513:66542613:-@9:66540062:66540175:-	SE	ENSMUSG00000032376	0.86	0.56	-0.11	0.84	0.62	-0.13	0.85	0.9	-0.18	0.8	0.4	0.04	0.78	0.48	-0.07	0.8	0.4	-0.02	0.71	0.46	0.08	0.93	0.33	-0.08	0.79	0.48	0.14	0.83	0.35	0.03	0.75	0.47	0.08	0.71	0.56	0.12
3:95015111:95015238:-@3:95013833:95013928:-@3:95010345:95012476:-	SE	ENSMUSG00000019338	0.39	0.33	0.03	0.32	0.27	0.02	0.46	0.38	-0.09	0.41	0.38	-0.09	0.41	0.27	0.01	0.33	0.35	0.08	0.42	0.44	-0.09	0.32	0.62	0.14	0.33	0.26	-0.01	0.19	2.37	0.2	0.42	0.36	-0.07	0.34	0.71	-0.15
11:89041559:89041448|89041496:-@11:89037582:89040911:-	A5SS	ENSMUSG00000000276	0.91	0.24	-0.05	0.91	0.35	-0.09	0.84	0.31	0	0.94	0.15	-0.03	0.92	0.31	-0.07	0.91	0.15	0.01	0.85	0.41	0.03	0.81	0.34	0.03	0.88	0.34	-0.07	0.85	0.23	0.06	0.86	0.26	0.02	0.82	0.39	0.03
18:33859542:33859619:-@18:33854351|33854357:33854236:-	A3SS	ENSMUSG00000024376	0.96	0.62	-0.17	0.85	0.51	0.11	0.9	0.26	-0.03	0.89	0.25	-0.04	0.84	0.42	0.1	0.88	0.32	-0.04	0.94	0.12	0.02	0.91	0.23	-0.01	0.96	0.18	-0.05	0.88	0.27	0.08	0.79	0.5	0.11	0.96	0.25	-0.08
17:88015399:88015480:-@17:88014547|88014550:88014406:-	A3SS	ENSMUSG00000005371	0.78	0.31	-0.06	0.9	0.98	-0.19	0.76	0.48	0.12	0.62	2.02	0.28	0.74	0.56	0.11	0.53	0.95	0.21	0.85	0.43	-0.09	0.74	0.34	0.02	0.76	0.3	-0.02	0.58	0.95	0.2	0.72	0.32	-0.03	0.71	0.55	-0.13
15:73394648:73394744:-@15:73391759:73391880:-@15:73343133:73343359:-	SE	ENSMUSG00000022607	0.04	0.1	0.03	0.11	0.15	-0.03	0.08	0.11	-0.03	0.06	0.29	0.05	0.1	0.11	-0.03	0.02	5.7	0.08	0.07	0.06	0.01	0.06	0.1	0.02	0.08	0.09	-0.02	0.04	0.05	0	0.07	0.06	-0.01	0.08	0.27	-0.04
14:52275443:52275510:-@14:52268642:52268734:-@14:52266190:52266301:-	SE	ENSMUSG00000022159	0.82	0.51	-0.05	0.83	0.43	-0.09	0.68	0.68	0.08	0.78	0.65	0.05	0.77	0.99	-0.24	0.84	0.54	-0.07	0.53	0.76	0.14	0.73	0.8	-0.05	0.67	0.61	0.06	0.69	0.71	0.13	0.77	0.58	-0.01	0.74	0.76	-0.05
11:79999057:79999125:+@11:80002145:80002184:+@11:80007513:80007562:+	SE	ENSMUSG00000017548	NA	NA	NA	0.13	0.3	-0.03	NA	NA	NA	0.21	0.41	-0.08	NA	NA	NA	0.13	0.25	-0.02	NA	NA	NA	0.09	0.55	0.19	0.15	0.29	-0.06	0.32	0.79	-0.04	NA	NA	NA	0.1	0.82	0.22
14:18871494:18871544:-@14:18727364:18727405:-@14:18630299:18630431:-	SE	ENSMUSG00000058317	0.05	0.11	0.02	0.17	0.49	-0.14	0.11	0.22	-0.03	0.38	0.7	-0.21	0.29	0.43	-0.09	0.12	1.08	0.17	0.2	0.39	-0.14	0.05	0.21	0.06	0.06	0.16	-0.01	0.06	0.13	-0.01	0.07	0.14	-0.03	0.03	0.12	0.03
1:74588374:74588393|74588604:+@1:74589486:74589878:+	A5SS	ENSMUSG00000026172	0.03	0.05	0	0.08	0.2	-0.04	0.03	0.06	-0.02	0.07	0.13	0.01	0.03	0.07	0.02	0.04	0.07	-0.01	0.05	0.07	-0.01	0.03	0.06	0	0.04	0.07	-0.01	0.02	0.05	0.01	0.03	0.08	0.01	0.04	0.07	-0.02
11:17228141:17228252|17228275:+@11:17229769:17229866:+	A5SS	ENSMUSG00000078970	0.93	0.1	0.02	0.98	0.1	-0.04	0.92	0.19	0.04	0.98	0.05	0	0.98	0.16	-0.05	0.97	0.09	0.01	0.93	0.16	0.01	0.94	0.14	-0.02	0.94	0.13	0	0.96	0.12	-0.03	0.95	0.1	-0.01	0.94	0.1	0.02
9:35452045:35452177:+@9:35452661|35452873:35452933:+	A3SS	ENSMUSG00000038119	0.87	0.33	-0.07	0.87	0.24	0.04	0.82	0.38	0.1	0.82	0.38	0.05	0.85	0.38	0.05	0.81	0.37	0.04	0.9	0.24	-0.03	0.86	0.39	-0.04	0.87	0.35	-0.01	0.86	0.35	0.01	0.8	0.52	0.11	0.91	0.31	-0.05
10:4429085:4429166:-@10:4427691|4427692:4427171:-	A3SS	ENSMUSG00000019763	0.44	1.07	0.12	0.4	0.8	0.11	0.38	1.23	0.37	0.64	1.18	-0.24	0.52	1.02	-0.13	0.71	0.79	-0.19	0.39	0.71	-0.04	0.6	1.26	-0.22	0.35	1.32	0.25	0.59	0.93	-0.15	0.56	1.64	-0.2	0.51	0.98	0.08
17:11067129:11067292:+@17:11237462:11237702:+@17:11303590:11303711:+	SE	ENSMUSG00000023826	0.84	1.15	-0.19	0.57	0.93	0.29	0.66	0.83	0.07	0.55	1.37	0.02	0.63	0.7	0.15	NA	NA	NA	0.78	0.59	-0.06	0.86	0.71	-0.2	0.72	0.69	0.14	0.81	0.38	0.03	0.65	1.44	-0.19	0.86	0.47	-0.05
5:74677508:74677872:-@5:74660306:74660554:-@5:74660102:74660221:-	SE	ENSMUSG00000029228	NA	NA	NA	NA	NA	NA	NA	NA	NA	NA	NA	NA	NA	NA	NA	0.26	0.53	-0.04	NA	NA	NA	NA	NA	NA	NA	NA	NA	NA	NA	NA	NA	NA	NA	NA	NA	NA
6:47929050:47929130:+@6:47930711|47930714:47932637:+	A3SS	ENSMUSG00000052763	0.94	0.17	-0.03	0.88	0.33	-0.08	0.72	0.6	0.12	0.82	0.29	0.06	0.79	0.33	0.03	0.84	0.32	-0.05	0.82	0.26	0.05	0.74	0.36	-0.02	0.87	0.61	-0.13	0.84	0.43	0.1	0.91	0.18	0	0.8	0.3	0.04
12:55845284:55845363:+@12:55860091:55860187:+@12:55861088:55861171:+	SE	ENSMUSG00000012076	0.9	0.27	-0.03	0.92	0.4	-0.12	0.89	0.19	0.05	0.85	0.29	0.07	0.82	0.44	0.07	0.86	0.37	-0.04	0.89	0.23	-0.01	0.9	0.24	-0.01	0.88	0.3	0.02	0.88	0.27	0.02	0.87	0.27	0.05	0.8	0.44	0.08
8:20274123:20274242:-@8:20273043:20273260:-@8:20271650:20272219:-	SE	ENSMUSG00000071796,ENSMUSG00000071793	0.11	0.14	-0.03	0.07	0.31	0.03	0.07	0.04	-0.01	0.06	0.06	0.01	0.09	0.07	-0.01	0.08	0.07	0.01	0.08	0.03	0	0.09	0.28	-0.02	0.08	0.09	0.01	0.13	0.14	-0.02	0.08	0.07	-0.02	0.1	0.18	0.03
7:128461125:128461513:-@7:128458597:128458656:-@7:128454936:128455032:-	SE	ENSMUSG00000030846	0.06	1.44	0.13	0.12	1.07	-0.09	0.13	0.21	-0.05	0.11	0.17	0.01	0.09	0.16	0.04	0.02	0.56	0.07	0.13	0.17	0	0.11	0.17	0.02	0.13	0.17	-0.02	0.08	0.13	-0.02	0.19	0.31	-0.07	0.03	0.19	0.05
2:180971051:180971114:+@2:180971574:180971683:+@2:180971984:180972155:+	SE	ENSMUSG00000027575	0.94	0.27	-0.06	0.9	0.2	-0.01	0.92	0.21	-0.01	0.89	0.2	0.01	0.79	0.76	0.14	0.89	0.42	-0.1	0.93	0.18	0	0.89	0.26	0.03	0.93	0.21	-0.04	0.93	0.17	0.01	0.88	0.19	0.03	0.89	0.23	0.04
2:69867272-69867379:+@2:69867452-69867552:+	RI	ENSMUSG00000068882	0.05	0	0	0.06	0	0	0.03	0	0.01	0.06	0.03	0	0.06	0.04	0.01	0.05	0.03	0.01	0.07	0.04	-0.01	0.05	0.07	-0.02	0.06	0.09	-0.01	0.06	0.04	-0.01	0.05	0	0	0.06	0.03	0
6:8656362:8656408:-@6:8653630:8653692:-@6:8653497:8653535:-	SE	ENSMUSG00000062995	0.5	1.53	0.03	0.51	0.98	-0.15	0.51	1.11	-0.11	0.5	1.36	0.01	0.54	0.93	-0.15	NA	NA	NA	0.39	0.84	0.12	0.35	1.08	0.16	0.51	1.07	-0.16	0.44	1.1	0.06	NA	NA	NA	0.36	0.91	0.08
17:36084160:36084249:-@17:36081242:36081517:-@17:36080999:36081115:-	SE	NA	NA	NA	NA	NA	NA	NA	NA	NA	NA	0.71	0.52	0.13	NA	NA	NA	0.69	0.65	0.13	NA	NA	NA	NA	NA	NA	NA	NA	NA	NA	NA	NA	NA	NA	NA	NA	NA	NA
2:36090962:36091136:-@2:36087368:36087471:-@2:36081953:36084075:-	SE	ENSMUSG00000026890	NA	NA	NA	0.2	0.62	0.13	NA	NA	NA	0.35	0.54	-0.15	0.34	0.41	-0.01	0.16	0.82	0.18	0.33	0.63	-0.16	NA	NA	NA	0.17	0.47	0.05	0.49	0.71	-0.12	NA	NA	NA	0.33	0.63	0.16
5:136962999:136963131:+@5:136964209:136964395:+@5:136965093:136965169:+	SE	ENSMUSG00000019054	0	0	0	0.01	0	0	0	0	0	0.01	0	0	0	0	0.01	0.01	0	-0.01	0.01	0	-0.01	0	0	0	0	0	0	0	0	0	0	0	0	0.01	0	-0.01
9:44773688:44773784:+@9:44774146:44774231:+@9:44778562:44778638:+	SE	ENSMUSG00000002031	0.01	0.03	0.01	0.01	0	0	0.02	0.04	-0.01	0.01	0	0	0.01	0.03	0	0.01	0.03	0	0.01	0.02	0	0.01	0.04	0.01	0.01	0	0	0.01	0	0	0.02	0.03	-0.01	0.01	0	0
2:177578130:177578210:-@2:177574969:177575023:-@2:177571687:177571813:-	SE	ENSMUSG00000078865	NA	NA	NA	0.19	0.74	0.23	NA	NA	NA	0.16	0.16	0.03	NA	NA	NA	0.11	0.15	0.02	NA	NA	NA	NA	NA	NA	NA	NA	NA	NA	NA	NA	NA	NA	NA	NA	NA	NA
6:90664022:90664071:-@6:90661025|90662955:90659598:-	A3SS	ENSMUSG00000034312	0.91	0.19	-0.01	0.94	0.24	-0.04	0.87	0.22	-0.03	0.92	0.14	0.02	0.96	0.15	-0.03	0.89	0.22	0.07	0.93	0.15	-0.01	0.94	0.3	-0.07	0.92	0.14	0.02	0.93	0.15	-0.02	0.9	0.22	-0.01	0.9	0.16	0.03
7:45154303:45154420:+@7:45156293|45156306:45156399:+	A3SS	ENSMUSG00000003423	0.06	0.11	-0.02	0.08	0.17	-0.05	0.09	0.24	-0.05	0.03	0.22	0.05	0.04	0.14	0.03	0.04	0.07	0	0.07	0.17	-0.05	0.08	0.13	0.01	0.02	0.23	0.06	0.06	0.13	0	0.04	0.1	0.01	0.03	0.12	0.03
X:103493576:103493700:+@X:103496438:103496530:+@X:103502860:103506425:+	SE	NA	0.92	0.58	-0.13	0.76	0.41	0.04	0.82	0.34	0.08	NA	NA	NA	0.84	0.28	0.1	NA	NA	NA	0.94	0.15	-0.01	0.94	0.44	-0.12	0.93	0.14	0.01	0.96	0.18	-0.04	0.79	0.52	-0.02	0.8	1.88	0.16
17:25960563-25960337:-@17:25960231-25960065:-	RI	ENSMUSG00000037326	0.94	0.13	-0.01	0.82	0.46	0.09	0.92	0.19	0	0.89	0.33	-0.07	0.91	0.28	-0.07	0.8	0.39	0.11	0.84	0.25	-0.01	0.85	0.35	0.07	0.83	0.25	0.02	0.91	0.18	0.03	0.93	0.13	0.01	0.91	0.24	0
11:55409928:55409997:-@11:55407276|55407279:55407220:-	A3SS	ENSMUSG00000018593	0.85	0.25	-0.07	0.84	0.23	0.04	0.81	0.16	0.04	0.77	0.28	0.07	0.87	0.17	0.02	0.64	2.36	0.23	0.89	0.16	-0.02	0.78	0.2	0.03	0.87	0.43	-0.09	0.76	0.4	0.09	0.78	0.22	0.06	0.88	0.6	-0.12
12:8981032:8981160:+@12:8982761:8982894:+@12:8985629:8985794:+	SE	ENSMUSG00000066643	0.97	0.06	0	0.96	0.13	-0.02	0.96	0.08	0.02	0.97	0.07	-0.01	0.95	0.15	0.03	0.97	0.1	-0.02	0.98	0.11	-0.02	0.98	0.09	-0.02	0.96	0.08	0.02	0.96	0.08	0.01	0.97	0.13	-0.04	0.94	0.1	0.02
7:105619383:105619614:-@7:105619210|105619228:105619059:-	A3SS	ENSMUSG00000036989	0.15	0.25	0.03	0.13	0.42	0.1	0.1	0.39	0.08	0.25	0.47	-0.12	0.17	0.3	0.04	0.18	0.27	-0.01	0.21	0.57	-0.13	0.24	0.7	-0.14	0.08	1.05	0.16	0.34	0.95	-0.19	0.18	0.29	-0.09	0.23	0.57	0.11
7:45666198:45666394:-@7:45655493:45655596:-@7:45648591:45651348:-	SE	NA	NA	NA	NA	NA	NA	NA	NA	NA	NA	0.47	0.84	-0.25	NA	NA	NA	0.56	1.73	-0.32	NA	NA	NA	NA	NA	NA	NA	NA	NA	NA	NA	NA	NA	NA	NA	NA	NA	NA
16:17683159:17683188:-@16:17680549:17680761:-@16:17674405:17674658:-	SE	ENSMUSG00000012114	0.61	0.9	0.19	0.71	0.56	-0.12	0.56	2.39	0.28	0.64	0.5	0.07	0.64	0.73	0.17	0.57	0.45	0.07	0.81	0.42	0.02	0.75	0.85	-0.19	0.83	0.66	-0.08	0.61	0.4	0	0.8	0.36	0.05	0.59	0.44	0.02
10:80828711:80828796:+@10:80828871|80828893:80829290:+	A3SS	ENSMUSG00000035242	0.99	0	0	0.99	0	-0.01	0.98	0.06	0.01	0.99	0	0	0.99	0	0	0.99	0	0	0.99	0	0	0.99	0	-0.01	0.99	0	0	0.98	0.06	0.01	0.99	0	0	0.98	0	0
8:34092511:34092653:-@8:34092004:34092113:-@8:34090423:34090842:-	SE	ENSMUSG00000031516	0	0	0	0.01	0	-0.01	0.01	0	-0.01	0.01	0	0	0	0	0.01	0.01	0	-0.01	0.01	0	-0.01	0.01	0	0	0	0	0.01	0.01	0	-0.01	0	0	0	0	0	0.01
2:26385451:26385630:+@2:26386753|26386925:26387089:+	A3SS	ENSMUSG00000085767	0.64	0.61	0.15	0.85	1.55	-0.21	0.54	2.52	0.26	0.87	0.36	-0.02	0.74	3.57	-0.26	0.89	0.62	-0.15	0.48	0.39	0.09	0.82	1.66	-0.28	0.57	1.87	0.25	0.64	0.42	0	0.79	0.33	-0.04	0.64	0.32	0
8:95716921:95716978|95717041:+@8:95717921:95718101:+	A5SS	ENSMUSG00000031671	0.86	0.33	0.03	0.88	0.24	0.02	0.86	0.31	-0.02	0.87	0.25	0.01	0.86	0.42	-0.07	0.94	0.3	-0.08	0.79	0.52	0.12	0.85	0.29	0.01	0.91	0.25	-0.06	0.55	5.77	0.31	0.89	0.33	-0.04	0.9	32.23	-0.35
5:38216447:38216613:-@5:38213308:38214383:-@5:38205889:38205962:-	SE	ENSMUSG00000029127	0.69	0.61	0.06	0.83	0.42	0.03	0.63	0.79	-0.11	0.73	0.5	0.1	0.82	0.31	-0.01	0.82	0.34	0	0.81	0.53	-0.06	0.76	0.66	-0.13	0.75	0.44	0.01	0.83	0.62	-0.14	0.75	0.58	0.03	0.86	0.39	-0.03
19:6081964:6081847|6081873:-@19:6080763:6081214:-	A5SS	ENSMUSG00000024792	0.95	0.2	-0.06	0.94	0.12	-0.01	0.96	0.09	0.02	0.97	0.12	-0.03	0.97	0.14	-0.04	0.96	0.08	0.01	0.93	0.13	0	0.94	0.22	0.02	0.93	0.14	0.01	0.94	0.12	0.01	0.89	0.2	0.07	0.93	0.13	0.01
11:70603470:70603548:+@11:70603768|70603871:70603943:+	A3SS	ENSMUSG00000020827	0.92	0.21	-0.04	0.87	0.33	0.09	0.92	0.31	-0.06	0.87	0.28	0	0.9	0.24	0.01	0.82	0.33	0.08	0.91	0.18	0.04	0.91	0.2	0.01	0.95	0.23	-0.04	0.92	0.16	0	0.88	0.39	-0.04	0.96	0.16	-0.04
X:151803662:151803802:+@X:151806272|151806276:151806407:+	A3SS	ENSMUSG00000025261	0.26	0.91	0.21	0.74	0.41	0	0.86	0.91	-0.2	0.6	0.8	0.14	0.57	1.46	0.26	0.61	0.59	-0.04	0.83	1.99	-0.3	0.78	0.43	0.08	0.53	1.5	0.25	0.76	8.79	-0.5	0.47	1.54	0.29	0.74	0.34	0.02
X:7722249:7722378:+@X:7723849|7723853:7723920:+	A3SS	ENSMUSG00000039382	0.8	0.31	0.05	0.49	2.29	0.36	0.87	0.25	0.03	0.77	1.41	-0.28	0.67	0.54	0.13	0.84	0.92	-0.17	0.8	0.51	0.11	0.95	0.28	-0.08	0.91	0.18	0.04	0.94	0.61	-0.14	0.85	0.34	-0.04	0.85	0.28	0.09
X:74018130:74018366:-@X:74017130:74017430:-@X:74016548:74016697:-@X:74013914:74015501:-	MXE	ENSMUSG00000031392	0.45	0.13	0.03	0.45	0.14	0.04	0.37	0.13	0.03	0.5	0.19	-0.05	0.45	0.12	-0.02	0.46	0.12	-0.01	0.43	0.18	0.04	0.46	1.35	-0.09	0.47	0.1	-0.01	0.52	0.48	-0.07	0.48	0.13	0.02	0.49	0.17	0.03
7:127801834-127801942:+@7:127802014-127802113:+	RI	ENSMUSG00000042289	0.25	0.29	0	0.17	0.28	0.05	0.55	2.44	-0.36	0.16	0.21	0.01	0.22	0.29	-0.04	0.32	0.51	-0.1	0.18	0.23	-0.01	0.32	0.82	0.23	0.17	0.89	0.15	0.22	0.27	0.03	0.25	0.26	-0.04	0.22	0.24	0
X:134807725:134807454|134807621:-@X:134807262:134807327:-	A5SS	ENSMUSG00000033436	0.69	0.85	-0.12	0.65	1	-0.17	0.61	0.79	0	0.64	1.13	0.01	0.53	0.78	0.18	0.49	0.82	0.04	0.71	0.93	-0.12	0.45	0.78	0.16	0.59	0.83	-0.14	0.49	0.96	0.2	0.57	0.87	-0.18	0.48	0.85	0.01
6:54592847:54593128:-@6:54589273:54589424:-@6:54585803:54585930:-	SE	ENSMUSG00000038074	0.98	0.09	-0.02	0.95	0.11	0	0.97	0.19	-0.04	0.86	0.29	0.09	0.93	0.14	0	0.9	0.18	0.03	0.93	0.16	0.03	0.94	0.11	0.03	0.96	0.1	-0.02	0.92	0.26	0.06	0.96	0.08	-0.01	0.95	0.13	-0.03
4:44025449:44025560:+@4:44030215:44030268:+@4:44031400:44031435:+	SE	ENSMUSG00000028478	0.19	0.44	-0.16	0.17	0.36	-0.09	0.09	0.15	-0.07	0.11	0.3	0.06	0.04	0.15	0.03	0.34	2.01	-0.3	0.07	0.13	-0.04	0.03	0.16	0.06	0.03	0.06	0	0.18	0.38	0.01	0.03	0.12	0.03	0.08	0.36	0.1
2:69790286:69790321:+@2:69792337|69792373:69792491:+	A3SS	ENSMUSG00000027088	0.67	0.81	-0.02	0.71	0.51	-0.03	0.79	0.44	0	0.71	0.59	0	0.77	0.71	-0.17	0.8	0.45	-0.03	0.6	0.62	0.09	0.69	0.66	0.1	0.69	0.7	0	0.57	0.7	0.1	0.65	0.81	0.21	0.68	0.58	-0.11
X:74288451:74288513:+@X:74288662:74288714:+@X:74288929:74289019:+@X:74289105:74289182:+	MXE	ENSMUSG00000009995	0.16	0.45	-0.1	0.34	2.65	-0.26	0.1	0.22	-0.05	0.56	1.17	-0.22	0.15	0.3	-0.05	0.78	50.64	-0.63	0.1	0.21	-0.02	0.1	0.21	0	0.08	0.15	0.02	0.13	0.25	0.03	0.06	0.15	0	0.08	0.26	0.05
9:59750578:59750649:-@9:59750262:59750371:-@9:59739940:59740032:-	SE	ENSMUSG00000051705	0.59	1.01	-0.2	0.43	0.76	0.06	0.38	0.77	-0.04	0.75	1.68	-0.32	0.46	0.69	-0.11	0.58	0.7	-0.12	0.35	0.68	0.02	0.61	1.03	-0.23	0.37	0.97	0.24	0.67	0.85	-0.08	0.39	0.97	-0.27	0.49	0.8	0.18
1:189909851:189909914:-@1:189899818:189899928:-@1:189897423:189897483:-	SE	ENSMUSG00000026603	0.87	0.65	-0.11	0.78	0.4	0.05	0.82	0.36	0	0.75	0.56	0.03	0.83	0.35	0.01	0.72	0.57	0.11	0.84	0.37	0.02	0.84	0.34	-0.02	0.86	0.34	-0.02	0.83	0.42	0.04	0.76	0.38	0.05	0.83	0.34	0
2:30205633:30205699:-@2:30197957:30198159:-@2:30194054:30194112:-	SE	ENSMUSG00000039648	0.31	1.18	0.21	0.16	2.23	0.5	0.67	0.74	-0.12	0.14	0.28	0.02	0.25	1.79	0.35	0.4	0.86	-0.15	0.6	0.98	-0.12	0.57	0.92	0.1	0.48	0.84	0.09	0.58	1.3	-0.27	0.52	1.54	-0.24	0.66	0.88	-0.08
5:30871420:30871570|30871855:+@5:30872072:30872154:+	A5SS	ENSMUSG00000038828	0.8	0.96	-0.17	0.69	0.8	0.16	0.73	0.54	0.1	0.69	0.47	0	0.69	0.46	0.06	0.73	0.7	-0.04	0.75	0.47	-0.03	0.76	0.48	-0.03	0.72	0.64	0.04	0.8	0.39	0	0.63	0.47	0.06	0.85	0.59	-0.05
11:70236024:70236211:-@11:70235760|70235800:70235696:-	A3SS	ENSMUSG00000020831,ENSMUSG00000040904	0.68	0.49	0.06	0.82	0.38	0.06	0.85	0.47	0.04	0.92	0.42	-0.1	0.78	0.98	-0.24	0.85	0.32	-0.07	0.54	5.36	0.38	0.83	0.34	0.02	0.92	0.29	-0.09	0.9	1.37	-0.22	0.74	0.43	0.06	0.88	0.28	0.02
9:86467154:86467296:+@9:86479625:86479678:+@9:86485413:86485603:+	SE	NA	0.09	0.15	0	0.07	0.15	-0.02	0.1	0.17	-0.05	0.07	0.18	0	0.1	0.25	-0.04	0.06	0.23	0.04	0.06	0.22	0.04	0.05	0.18	0.05	0.1	0.19	-0.05	0.05	0.2	0.04	0.09	0.16	-0.01	0.05	0.16	0
9:32733940:32734188:+@9:32738099:32738359:+@9:32752799:32752917:+	SE	ENSMUSG00000032035	0.93	1.3	-0.11	0.81	0.37	0.1	0.91	0.22	-0.05	0.81	0.39	0	0.92	0.25	-0.06	NA	NA	NA	0.86	0.35	0.08	0.93	0.11	-0.02	0.94	0.11	-0.01	0.96	0.17	-0.03	0.82	0.45	0.08	0.91	0.17	0.05
7:44246722:44246823:+@7:44247238|44247251:44247416:+	A3SS	ENSMUSG00000045411	0.54	0.33	0.02	0.74	0.36	-0.06	0.73	1.32	-0.19	0.76	0.33	-0.02	0.66	0.41	0.08	0.62	0.39	0.04	0.74	0.45	-0.1	0.74	0.3	-0.01	0.64	0.42	0.1	0.41	0.54	0.13	0.56	0.41	-0.1	0.68	1.61	-0.27
7:44470859-44470987:+@7:44471234-44471307:+	RI	ENSMUSG00000038695	0.9	0.22	-0.01	0.71	0.7	0.18	0.89	0.31	-0.02	0.65	0.62	0.06	0.76	0.42	0.13	0.74	0.8	0.02	0.89	0.37	-0.02	0.91	0.29	-0.02	0.87	0.39	0.04	0.88	0.26	0.02	0.89	0.34	-0.06	0.89	0.31	-0.01
15:53719744:53719615|53719645:-@15:53658350:53658490:-	A5SS	ENSMUSG00000058656	0.29	1.89	0.41	0.71	0.59	0.08	NA	NA	NA	0.74	0.56	-0.03	0.88	0.35	-0.08	0.78	0.46	0.1	0.8	0.45	-0.05	0.77	0.84	-0.19	0.75	0.53	0.02	0.46	0.79	-0.17	NA	NA	NA	0.79	1.33	-0.33
2:74568941:74569128:-@2:74554988:74555046:-@2:74551061:74551101:-	SE	ENSMUSG00000009207	0.93	0.16	0.02	0.89	0.21	0	0.94	0.22	-0.04	0.91	0.17	-0.02	0.94	0.14	0	0.84	0.44	0.1	0.94	0.17	-0.04	0.95	0.11	-0.01	0.9	0.21	0.05	0.9	0.18	0.03	0.95	0.37	-0.08	0.89	0.23	0.01
3:127339132:127339192:-@3:127248134:127248232:-@3:127104761:127104862:-	SE	NA	0.47	1.96	0.33	0.5	0.58	0.04	0.58	0.62	0.04	0.46	0.7	0.04	0.71	0.69	-0.05	0.7	0.83	0.01	0.66	0.46	0.04	0.62	0.79	-0.04	0.7	0.53	-0.08	0.64	0.75	-0.17	0.8	0.61	-0.11	0.54	0.47	0.1
7:141131286:141131517:+@7:141132497:141132606:+@7:141135309:141135410:+	SE	ENSMUSG00000025495	0.02	0.06	0.01	0.01	0.04	0.01	0.02	0.09	0.02	0.02	0.03	-0.01	0.01	0.04	0.01	0.01	0	0	0.02	0.06	0	0.02	0.04	0	0.02	0.05	0	0.02	0.06	0	0.03	0.06	0	0.02	0.05	0
3:68930822:68930985:-@3:68927727:68927791:-@3:68918490:68918625:-	SE	ENSMUSG00000027778	0.85	0.26	-0.04	0.78	0.53	0.14	0.72	0.55	0.13	0.6	0.83	0.18	0.87	0.24	0.07	0.74	0.53	0.13	0.94	34.88	-0.24	0.93	1.55	-0.21	0.7	11.76	0.23	0.74	0.44	0.11	0.81	0.31	0.05	0.92	1.22	-0.18
9:67032794:67032864:-@9:67031951:67032026:-@9:67031452:67031514:-	SE	ENSMUSG00000032366	0.97	0.07	0.01	0.95	0.1	0	0.99	0.02	0.01	0.75	1.68	0.2	0.97	0.11	-0.03	0.84	0.34	0.13	0.94	0.17	-0.02	0.94	0.17	0.05	0.92	0.16	0.02	0.94	0.12	0.03	0.98	0.05	0.02	0.95	0.14	-0.01
2:32244234:32244389:+@2:32244786:32244950:+@2:32245547:32245677:+	SE	ENSMUSG00000039254	0.01	0.05	0.01	0.05	0.09	-0.03	0.02	0.05	0	0.03	0.07	0.02	0.02	0.03	-0.01	0.03	0.06	-0.01	0.01	0	0	0.02	0.04	0	0.01	0.05	0.01	0.04	0.12	-0.03	0.02	0.05	0	0.02	0.09	0.02
4:44986286:44986390:+@4:44986764:44986926:+@4:44987216:44987351:+	SE	ENSMUSG00000035637	0.01	0	0	0	0.03	0.01	0.01	0	0	0	0	0	0	0.19	0.04	0.01	0.08	-0.01	0.04	0.08	-0.03	0.01	0	0	0.01	0.03	0	0.02	0.03	-0.01	0.01	0.03	0	0.01	0.04	0.01
7:139214675:139214959:+@7:139216749:139216890:+@7:139218228:139218358:+	SE	ENSMUSG00000015980	NA	NA	NA	0.5	1.27	-0.33	NA	NA	NA	0.28	0.8	0.22	0.45	1.04	-0.2	0.32	0.86	0.13	NA	NA	NA	NA	NA	NA	NA	NA	NA	NA	NA	NA	NA	NA	NA	NA	NA	NA
15:102326433:102326535:+@15:102326818:102326849:+@15:102328522:102328596:+	SE	ENSMUSG00000001289	0.98	0.05	0.01	0.96	0.09	0.03	0.99	0.07	-0.01	0.98	0.07	-0.02	0.99	0.03	-0.01	0.99	0.03	0	0.98	0.03	0.01	0.98	0.04	0.01	0.99	0.04	-0.01	0.97	0.05	0.01	0.99	0.07	-0.01	0.99	0.07	-0.02
19:4214392:4214500:+@19:4215733:4215830:+@19:4220178:4220344:+	SE	ENSMUSG00000040663	NA	NA	NA	NA	NA	NA	0.34	0.8	-0.3	NA	NA	NA	NA	NA	NA	NA	NA	NA	NA	NA	NA	0.32	0.89	0.02	NA	NA	NA	0.6	1.3	-0.25	NA	NA	NA	0.21	2.05	0.39
7:89940969:89941185:-@7:89939980:89940043:-@7:89935727:89935964:-	SE	ENSMUSG00000062797	0.01	0	0	0	0	0.01	0.01	0	0	0.01	0	-0.01	0	0	0.01	0	0	0	0.01	0	0	0.01	0	0	0.01	0	0	0.01	0	0	0.01	0	0	0.01	0	0
16:91673441:91673778:+@16:91673969|91673985:91674022:+	A3SS	ENSMUSG00000022961	0.14	0.3	0.02	0.25	0.43	-0.15	0.1	0.79	0.21	0.34	0.61	-0.09	0.16	0.37	0.02	0.42	0.74	-0.26	0.18	0.5	-0.09	0.13	0.32	-0.03	0.09	0.28	0.04	0.12	0.28	0.02	0.16	0.33	0.04	0.1	0.23	0.02
9:45723375:45723530:+@9:45732027:45732166:+@9:45740480:45740633:+	SE	ENSMUSG00000032087	NA	NA	NA	NA	NA	NA	NA	NA	NA	NA	NA	NA	0.61	0.72	0.06	NA	NA	NA	NA	NA	NA	NA	NA	NA	NA	NA	NA	NA	NA	NA	NA	NA	NA	0.86	0.66	-0.18
17:24705481-24705397:-@17:24705317-24705147:-	RI	ENSMUSG00000040688	0.01	0.05	0.01	0.03	0.07	0.02	0.02	0.05	0.01	0.04	0.06	-0.01	0.04	0.07	0.01	0.02	0.08	0.02	0.05	0.08	-0.01	0.06	0.18	-0.04	0.04	0.09	0.02	0.02	0.05	-0.01	0.02	0.04	0	0.05	0.1	-0.03
7:44860989:44861059:+@7:44861147|44861189:44861239:+	A3SS	ENSMUSG00000002963	0.61	0.74	0.09	0.66	0.95	0.1	0.63	0.64	0.06	0.67	0.62	-0.01	0.73	0.52	-0.03	0.69	0.72	0.04	0.7	0.8	-0.15	0.57	0.98	0.06	0.55	0.82	0.02	0.69	0.56	-0.08	0.7	0.73	0	0.76	0.63	-0.07
15:76693014-76693138:+@15:76693595-76693724:+	RI	ENSMUSG00000033819	0.3	4.15	0.42	0.41	0.49	0.05	0.62	0.77	0.08	0.59	0.79	-0.18	0.64	0.78	-0.03	0.73	0.58	-0.09	0.61	0.57	-0.02	0.35	1.3	0.27	0.59	1.2	-0.24	0.55	1.1	-0.25	0.72	0.97	-0.19	0.46	0.71	0.09
7:141458430:141458490:+@7:141458592:141458759:+@7:141458845:141458977:+	SE	ENSMUSG00000025509	0.9	0.22	-0.04	0.86	0.26	0.05	0.85	0.3	0.02	0.85	0.31	0.01	0.92	0.21	-0.02	0.84	0.4	0.08	0.9	0.2	0.02	0.89	0.27	-0.04	0.92	0.26	-0.03	0.81	0.33	0.09	0.86	0.46	-0.08	0.91	0.39	-0.1
X:74018130:74018366:-@X:74017130:74017511:-@X:74016548:74016697:-	SE	ENSMUSG00000031392	0.99	0	0	0.96	0.11	0.03	0.99	0.06	-0.01	0.94	0.09	0.02	0.99	0.04	-0.01	0.99	0.03	0	0.98	0.04	0.01	0.99	0	0	0.99	0	0	0.98	0.03	0.01	0.99	0.05	-0.01	0.99	0.03	-0.01
6:148809880:148809964:-@6:148806385:148806519:-@6:148804622:148804721:-	SE	ENSMUSG00000040029	0.95	0.21	-0.04	0.95	0.33	-0.08	0.94	0.13	-0.03	0.94	0.12	0.01	0.88	0.28	-0.04	0.94	0.28	-0.06	0.84	0.39	0.1	0.95	0.12	-0.01	0.94	0.13	0.01	0.9	0.22	0.05	0.91	0.21	0.03	0.87	0.25	0.03
4:155249966:155250062:+@4:155250506|155250549:155250650:+	A3SS	ENSMUSG00000073684	0.84	0.3	0.07	0.89	0.5	-0.1	0.85	0.3	0.09	0.92	0.2	-0.03	0.92	0.21	-0.02	0.93	0.15	-0.01	0.9	0.19	0.03	0.87	0.26	-0.02	0.93	0.23	-0.06	0.87	0.34	-0.03	0.91	0.31	-0.03	0.79	0.41	0.08
17:87707182:87707305:+@17:87708452:87708602:+@17:87712629:87712726:+	SE	ENSMUSG00000024151	0.98	0.06	-0.01	0.99	0.03	-0.01	0.97	0.14	-0.04	0.99	0	0	0.99	0.04	-0.01	0.99	0	0	0.98	0.05	0.01	0.98	0.06	-0.01	0.99	0.04	-0.01	0.99	0.04	-0.01	0.97	0.23	-0.07	0.98	0.03	0.01
19:41949837-41949769:-@19:41949581-41949455:-	RI	ENSMUSG00000025159	0.11	0.16	-0.04	0.09	0.11	0.02	0.09	0.12	0.02	0.16	0.31	-0.07	0.11	0.18	0.05	0.11	0.09	0	0.16	0.17	-0.03	0.09	0.1	0	0.13	0.15	-0.04	0.08	0.11	0.03	0.07	0.15	0.04	0.11	0.12	-0.03
5:108654145:108654074|108654084:-@5:108653636:108653786:-	A5SS	ENSMUSG00000004815	0.07	0.26	0.05	0.12	0.23	-0.02	0.18	0.3	-0.12	0.1	0.35	0.02	0.08	0.36	0.11	0.12	0.23	-0.04	0.19	0.61	0.03	0.06	0.3	0.12	0.22	0.43	-0.16	0.15	0.44	-0.08	0.12	0.26	-0.04	0.1	0.45	0.05
4:155624869:155624941:+@4:155625185:155625339:+@4:155625531:155625654:+	SE	ENSMUSG00000029062	0.09	0.18	-0.04	0.08	0.9	0.09	0.04	0.07	0.02	0.05	0.14	0.03	0.05	741048	0.25	0.11	0.28	-0.06	0.3	2.2	-0.16	0.16	13.77	-0.12	0.14	0.14	0.02	0.22	2.3	-0.13	0.05	0.15	0.04	0.17	0.19	0.05
8:110919865:110920105:+@8:110921409:110921611:+@8:110956758:110958050:+	SE	NA	0.04	0.21	0.06	0.04	0.08	0	0.03	0.06	0	0.07	0.14	-0.03	0.05	0.09	-0.01	0.09	0.16	-0.04	0.04	0.08	0	0.05	0.1	-0.02	0.04	0.08	0.01	0.04	0.07	0	0.1	0.18	-0.05	0.04	0.08	0
5:110340582-110340505:-@5:110340234-110339812:-	RI	ENSMUSG00000029503	NA	NA	NA	NA	NA	NA	NA	NA	NA	NA	NA	NA	0.7	0.51	0.07	0.8	0.59	-0.1	NA	NA	NA	NA	NA	NA	NA	NA	NA	NA	NA	NA	NA	NA	NA	NA	NA	NA
11:90187683:90188235:+@11:90208984:90209046:+@11:90248805:90249735:+@11:90257520:90257601:+	MXE	NA	0.97	0.07	0	0.85	0.27	0.1	0.95	0.13	0.04	0.89	0.23	-0.04	0.94	0.18	-0.02	0.86	0.26	0.08	0.92	0.15	0.05	0.94	0.11	0.01	0.97	0.1	-0.03	0.94	0.13	0.03	0.97	0.07	0.02	0.95	0.18	-0.01
5:115112391-115112240:-@5:115112027-115111857:-	RI	ENSMUSG00000029545	0.03	0	0	0.03	0.04	0.01	0.02	0	0.01	0.02	0	0.01	0.03	0.03	0	0.04	0.04	-0.01	0.03	0.04	0.01	0.04	0.12	-0.02	0.04	0.04	0	0.02	0.05	0.01	0.03	0.03	0.01	0.04	0.07	-0.02
4:134833198:134833321:-@4:134831847:134831955:-@4:134830549:134830727:-	SE	ENSMUSG00000028826	0.01	0.03	0	0.01	0	0	0.02	0.04	0	0.02	0.04	-0.01	0.01	0.03	0	0.01	0	0	0.01	0.04	0	0.02	0.05	0	0.01	0.04	0.01	0.01	0.03	0	0.01	0	-0.01	0.01	0	0
3:116585196:116585270:-@3:116582724|116582923:116582494:-	A3SS	ENSMUSG00000033439	0.7	0.51	0.05	0.76	1.33	-0.22	0.8	0.5	-0.08	0.41	12.71	0.35	0.71	1.86	-0.25	0.36	53.27	0.35	0.46	0.91	0.2	0.83	0.33	-0.03	0.66	0.84	0.17	0.36	3.33	0.34	0.75	0.58	-0.08	0.54	0.87	-0.18
5:114896934:114897862:+@5:114899742:114900030:+@5:114901240:114901415:+	SE	NA	NA	NA	NA	NA	NA	NA	NA	NA	NA	0.95	0.38	-0.11	NA	NA	NA	NA	NA	NA	NA	NA	NA	NA	NA	NA	NA	NA	NA	NA	NA	NA	NA	NA	NA	NA	NA	NA
5:123640494:123640554:-@5:123635174:123635278:-@5:123630225:123631169:-	SE	ENSMUSG00000049550	0.07	0.1	-0.01	0.17	0.88	-0.12	0.06	0.28	-0.05	0.13	0.24	0.04	0.05	0.15	0.04	0.09	0.16	-0.04	0.09	0.31	-0.06	0.04	0.1	0.02	0.03	0.07	0.01	0.04	0.13	0.03	0.06	0.67	-0.05	0.05	0.08	-0.01
2:79392943:79393185:-@2:79368680:79368811:-@2:79354922:79355064:-@2:79343217:79343291:-	MXE	ENSMUSG00000075256	NA	NA	NA	0.51	1.16	-0.02	NA	NA	NA	0.51	1.1	0	NA	NA	NA	0.6	0.63	0.14	NA	NA	NA	NA	NA	NA	NA	NA	NA	NA	NA	NA	NA	NA	NA	NA	NA	NA
6:30509685:30509706:-@6:30508666:30508842:-@6:30508454:30508512:-	SE	ENSMUSG00000029782	0.43	0.72	0.06	0.58	1.54	-0.21	0.48	0.73	-0.06	0.56	0.97	0.02	0.53	0.65	0.01	0.38	0.91	0.15	0.54	0.69	-0.14	0.4	1.01	0.08	0.4	0.9	0	0.42	0.98	0.01	0.49	1.15	-0.03	0.37	1.07	0.05
11:18884387:18884476:-@11:18883988:18884082:-@11:18880428:18881922:-	SE	NA	0.87	0.38	-0.1	0.65	0.57	0.18	0.72	0.79	0.16	0.8	0.74	-0.15	0.66	0.36	0.05	0.51	0.88	0.15	0.71	0.27	0.01	0.92	2.23	-0.2	0.72	2.14	0.2	0.87	0.19	0	0.77	1.45	0.15	0.83	0.19	0.04
1:163944796:163944935:+@1:163946164|163946203:163946348:+	A3SS	ENSMUSG00000026584	0.95	0.14	-0.02	0.9	0.23	-0.03	0.9	0.21	0	0.88	0.21	0.02	0.84	0.3	0.01	0.9	0.36	-0.06	0.85	0.23	0.04	0.94	0.26	-0.04	0.89	0.23	0.05	0.92	0.13	0.03	0.93	0.19	-0.03	0.87	0.36	0.05
9:122263670:122263789:-@9:122261479|122261653:122261084:-	A3SS	ENSMUSG00000037949	0.97	0.05	0	0.89	0.2	0.03	0.97	0.06	0.01	0.92	0.25	-0.03	0.97	0.07	0.01	0.91	0.17	0.06	0.98	0.04	0.01	0.97	0.06	0	0.99	0.1	-0.02	0.98	0.06	-0.01	0.97	0.04	0.01	0.92	0.38	0.06
11:95294563:95294645:-@11:95291520:95291609:-@11:95289772:95289870:-	SE	ENSMUSG00000038909	0.65	0.3	-0.03	0.55	0.28	0.04	0.57	0.54	0.12	0.65	0.45	-0.1	0.63	0.28	-0.04	0.59	0.26	0.04	0.59	0.77	-0.17	0.65	0.38	-0.08	0.42	2.49	0.23	0.64	0.33	0.01	0.62	0.56	0.11	0.59	0.33	0.05
2:12403998:12404168:-@2:12401025:12401076:-@2:12400023:12400137:-	SE	ENSMUSG00000026767	0.97	0.08	0	0.98	0.09	-0.03	0.97	0.06	0	0.97	0.06	0.01	0.98	0.2	-0.08	0.91	0.25	0.07	0.9	0.2	0.05	0.95	0.11	0.02	0.95	0.11	0	0.88	0.31	0.09	0.97	0.07	0.01	0.95	0.21	-0.07
1:153752845:153752947:+@1:153753635:153755213:+@1:153755951:153756036:+	SE	ENSMUSG00000066800	NA	NA	NA	NA	NA	NA	0.58	0.74	0.08	NA	NA	NA	0.55	0.81	0.09	NA	NA	NA	0.64	0.58	0.09	0.68	0.78	-0.1	0.73	0.61	-0.05	0.66	0.81	-0.01	NA	NA	NA	0.67	0.71	-0.01
6:119934256:119934450:-@6:119932690:119932761:-@6:119929833:119929867:-	SE	ENSMUSG00000045962	0.01	0.03	0	0.02	0.03	-0.01	0.01	0.03	0.01	0.02	0.04	0	0.01	0.05	0.02	0.02	0.04	-0.01	0.03	0.05	-0.02	0.01	0	0	0.01	0	0	0.02	0.04	-0.01	0.01	0.04	0.01	0.01	0.04	0.01
5:122381190:122381305|122381494:+@5:122382048:122382176:+	A5SS	ENSMUSG00000029464	0.93	0.17	-0.01	0.9	0.33	-0.1	0.85	0.27	0.03	0.84	0.28	0.06	0.89	0.24	-0.01	0.95	0.3	-0.06	0.88	0.24	0.02	0.9	0.26	-0.05	0.9	0.21	0	0.89	0.2	0.04	0.92	0.29	-0.06	0.8	0.36	0.09
3:88846388:88846579:+@3:88854602|88854605:88854795:+	A3SS	ENSMUSG00000054199	0.96	0.1	-0.01	0.96	0.08	0.02	0.93	0.13	0.02	0.97	0.09	-0.01	0.98	0.09	-0.03	0.95	0.1	0.03	0.95	0.1	0.02	0.97	0.14	-0.04	0.97	0.09	0	0.94	0.15	0.02	0.95	0.13	0	0.98	0.16	-0.04
2:119618469-119618158:-@2:119617920-119617854:-	RI	ENSMUSG00000072980	0.03	0.05	0	0.04	0.05	0.01	0.02	0.1	0.04	0.05	0.05	-0.01	0.04	0.07	0.02	0.06	0.1	-0.02	0.06	0.12	0.02	0.07	0.28	-0.05	0.08	0.08	-0.01	0.03	0.04	0	0.03	0.05	-0.01	0.05	0.06	-0.02
7:45719529-45719636:+@7:45719920-45720018:+	RI	ENSMUSG00000059070	0	0	0	0	0	0	0	0	0	0	0	0	0	0	0	0	0	0	0	0	0	0	0	0	0	0	0	0	0	0	0	0	0	0	0	0
18:36640265:36640360:+@18:36641399:36641478:+@18:36641577:36641693:+	SE	ENSMUSG00000024483	0.02	0.04	0	0.02	0.05	0	0.03	0.05	-0.01	0.01	0.05	0.01	0.01	0.03	0.01	0.05	0.16	-0.04	0.02	0.05	-0.01	0.02	0.06	0.01	0.01	0.05	0.01	0.01	0.04	0.01	0.02	0.11	0.04	0.02	0.04	-0.01
6:24527273:24527317:-@6:24522659:24522775:-@6:24519192:24519257:-	SE	ENSMUSG00000023089	0.78	0.49	-0.09	0.69	0.64	-0.06	0.76	0.58	0.03	0.69	0.86	0	0.82	0.51	-0.12	0.66	0.6	0.16	0.7	0.73	-0.03	0.62	0.82	0.14	0.67	0.65	-0.05	0.66	0.52	0.12	0.69	0.58	0.11	0.63	0.73	0.03
2:25608113:25608446:-@2:25602550|25602555:25602421:-	A3SS	ENSMUSG00000015087	0.95	0.09	0.02	0.97	0.07	-0.01	0.94	0.14	0.03	0.97	0.06	0	0.97	0.09	-0.02	0.95	0.09	0.02	0.95	0.15	-0.04	0.97	0.15	-0.03	0.91	0.79	0.06	0.98	0.15	-0.03	0.97	0.08	-0.02	0.96	0.07	0.02
16:45151453:45151586:-@16:45147268:45147335:-@16:45143621:45144401:-	SE	ENSMUSG00000022664	0.84	0.33	0.06	0.88	0.21	-0.03	0.8	0.56	0.14	0.89	0.26	-0.01	0.94	0.2	-0.04	0.85	0.31	0.09	0.9	0.23	-0.01	0.92	0.5	-0.12	0.89	0.2	0.03	0.73	0.55	0.11	0.9	0.22	0.03	0.85	0.54	-0.12
19:5118184:5118298:-@19:5117432|5117469:5117194:-	A3SS	ENSMUSG00000024862	0.81	0.57	-0.1	0.57	0.86	-0.14	0.46	2.07	0.41	0.39	1.32	0.18	0.57	0.78	-0.03	0.56	0.49	0.01	0.54	0.72	-0.12	0.56	0.89	-0.1	0.42	1.06	0.14	0.66	0.66	0.15	0.71	0.55	-0.03	0.43	0.99	0.23
2:150838315:150838394:-@2:150837352:150837434:-@2:150835273:150835351:-	SE	ENSMUSG00000032046	0.91	0.25	-0.02	0.88	0.21	0.03	0.9	0.17	0.05	0.91	0.22	-0.03	0.9	0.28	-0.04	0.93	0.23	-0.03	0.86	0.23	0.06	0.91	0.25	-0.01	0.92	0.23	-0.01	0.89	0.22	0.02	0.89	0.29	0	0.91	0.24	-0.02
1:63280767:63280877:+@1:63290647|63290677:63290782:+	A3SS	ENSMUSG00000027520	0.74	0.68	-0.12	0.38	1.24	0.24	0.69	0.74	0.01	0.5	1.16	-0.12	0.8	1.56	-0.36	0.56	0.84	0.24	0.44	0.98	0.21	0.47	0.8	0.22	0.65	0.77	-0.18	0.77	0.59	-0.03	NA	NA	NA	0.62	0.8	0.15
8:14940209:14940372:+@8:14942610:14942726:+@8:14945280:14945394:+	SE	ENSMUSG00000071176	0.76	1.03	-0.19	0.61	0.76	-0.15	0.55	0.65	-0.18	0.62	0.47	-0.01	0.3	0.32	0.06	0.64	1.87	-0.34	0.36	3.9	0.27	0.63	0.49	-0.08	0.63	0.29	0	0.59	0.79	0.17	0.57	0.95	-0.2	0.46	0.57	0.13
7:46197196:46197251:-@7:46196712:46196820:-@7:46195351:46195734:-	SE	ENSMUSG00000030838	0.04	0.08	-0.01	NA	NA	NA	NA	NA	NA	NA	NA	NA	0.16	0.3	-0.08	0.03	0.3	0.13	0.08	0.17	-0.01	0.03	0.08	0.01	0.07	0.15	-0.04	0.04	0.09	0	NA	NA	NA	0.06	0.13	-0.02
2:155385290:155385464:+@2:155385881|155386001:155386169:+	A3SS	ENSMUSG00000038375	0.88	43.81	-0.5	0.56	0.64	0.15	0.6	0.75	0.19	0.79	1.27	-0.23	0.88	0.48	-0.13	0.72	0.63	0.16	0.75	0.67	-0.03	0.75	0.65	-0.15	0.72	0.48	0.03	0.8	0.3	0.08	0.38	1.75	0.28	0.71	0.62	0.09
11:120611113:120611178:-@11:120610964|120610972:120610876:-	A3SS	ENSMUSG00000025137	0.07	0.32	0.09	0.08	0.32	0.11	0.16	0.3	-0.04	0.1	0.21	-0.02	0.07	0.18	0.01	0.1	0.23	-0.03	0.08	0.19	-0.01	0.06	0.25	0.1	0.07	0.14	-0.01	0.24	0.51	-0.17	0.16	0.29	-0.11	0.19	0.68	0.05
3:113608411-113608340:-@3:113607299-113605067:-	RI	ENSMUSG00000027981	0.3	0.27	-0.06	0.36	0.23	-0.03	0.48	0.35	-0.05	0.4	0.22	-0.04	0.38	0.22	0.02	0.38	0.19	0	0.4	0.54	-0.12	0.31	1.19	0.17	0.28	0.19	0.03	0.25	0.19	0.05	0.24	0.23	0.03	0.33	0.3	-0.08
19:27830792:27830611|27830653:-@19:27826033:27826152:-	A5SS	ENSMUSG00000040929	0.9	0.23	0	0.81	0.39	0.08	0.66	0.75	0.02	0.77	0.47	0.04	0.86	0.26	0.03	0.85	0.39	0.01	0.89	0.2	-0.02	0.91	0.71	-0.25	0.87	0.2	0.04	0.86	0.27	0.04	0.9	0.43	-0.13	0.89	0.28	-0.03
4:47025686:47025753:-@4:47024506:47024679:-@4:47023744:47023860:-	SE	ENSMUSG00000066191	0.07	0.14	-0.03	NA	NA	NA	NA	NA	NA	NA	NA	NA	NA	NA	NA	NA	NA	NA	0.23	0.44	-0.18	NA	NA	NA	0.05	0.28	0.07	0.27	0.7	-0.2	NA	NA	NA	0.13	0.54	0.14
10:69999355:69999498:+@10:70001923|70002511:70002601:+	A3SS	ENSMUSG00000069601	0.49	0.42	-0.09	0.36	1.05	0.2	0.38	1.28	0.25	0.18	1.02	0.18	0.66	2.06	-0.24	0.25	117.06	0.41	0.42	0.42	0.09	0.47	0.39	-0.09	0.51	0.28	-0.04	0.49	0.28	0	0.4	0.45	0.11	0.56	0.37	-0.07
7:66710159:66710746:+@7:66711873|66711929:66712044:+	A3SS	ENSMUSG00000053091	0.96	0.12	-0.01	0.91	0.21	0.05	0.92	0.17	0.02	0.74	0.65	0.17	0.95	0.16	-0.03	0.92	0.15	0.03	0.92	0.15	0.01	0.86	0.28	0.06	0.93	0.33	-0.07	0.85	0.41	0.11	0.95	0.1	0	0.96	0.43	-0.11
2:30404528:30404590:-@2:30403626|30403641:30403489:-	A3SS	ENSMUSG00000026853	0.12	0.26	-0.05	0.19	0.34	-0.09	0.14	0.28	-0.06	0.23	0.44	-0.04	0.19	0.35	-0.09	0.31	0.53	-0.12	0.1	0.19	-0.04	0.19	0.41	-0.05	0.06	0.47	0.13	0.2	0.41	-0.08	0.07	0.17	-0.02	0.1	0.35	0.1
5:23979488:23979647:-@5:23966134:23966431:-@5:23960936:23965358:-	SE	ENSMUSG00000028995	0.74	4.07892e+08	-0.26	0.8	0.18	0.01	0.79	47.41	0.17	0.71	0.36	0.09	0.84	0.16	-0.03	0.78	0.29	0.06	0.81	0.11	0	0.72	0.29	0.07	0.81	0.51	-0.09	0.77	0.14	-0.03	0.48	1.18054e+07	0.32	0.81	0.19	-0.04
X:152237633:152237710:+@X:152239630:152239752:+@X:152240026:152240196:+	SE	ENSMUSG00000025332	0.85	0.19	-0.04	0.91	1.27	-0.13	0.83	0.33	-0.07	0.91	0.16	0	0.88	0.2	-0.05	0.81	0.29	0.07	0.83	0.19	0.03	0.75	0.36	0.08	0.86	0.82	-0.11	0.8	0.24	0.05	0.81	0.26	0.06	0.78	0.17	0.02
11:59503810:59503384|59503677:-@11:59502920:59503100:-	A5SS	ENSMUSG00000020472	0.83	0.15	0	0.92	0.7	-0.1	0.92	0.2	-0.04	0.9	0.16	0.02	0.92	0.31	-0.07	0.97	0.36	-0.05	0.85	0.29	0.07	0.84	0.46	0.08	0.92	0.38	-0.08	0.9	0.3	-0.07	0.83	0.42	0.09	0.82	0.36	0.08
2:25355558:25355721:-@2:25354893:25355028:-@2:25354741:25354822:-	SE	ENSMUSG00000026958	0.77	0.69	0	0.79	0.46	-0.02	0.7	0.54	0.13	0.82	0.45	-0.03	0.85	0.32	-0.01	0.81	0.46	0.04	0.84	0.4	0.04	0.88	0.61	-0.18	0.88	0.26	0	0.87	0.43	-0.1	0.77	0.47	0.11	0.77	0.41	0.1
1:125981383:125981697:-@1:125976926:125977062:-@1:125913636:125915021:-	SE	ENSMUSG00000049690	NA	NA	NA	NA	NA	NA	NA	NA	NA	NA	NA	NA	NA	NA	NA	NA	NA	NA	NA	NA	NA	0.65	0.82	-0.18	0.62	0.8	0.03	NA	NA	NA	NA	NA	NA	0.42	1.04	-0.11
11:101247055:101247144:+@11:101247403|101247571:101247688:+	A3SS	ENSMUSG00000001240	NA	NA	NA	NA	NA	NA	NA	NA	NA	NA	NA	NA	NA	NA	NA	NA	NA	NA	NA	NA	NA	0.65	0.78	0.09	0.51	0.82	0.14	NA	NA	NA	NA	NA	NA	NA	NA	NA
3:106547827:106547920:+@3:106548906:106548985:+@3:106550499:106550675:+@3:106552156:106552280:+	MXE	ENSMUSG00000027900	0.79	0.48	0.03	0.75	3.12	-0.42	0.77	0.47	0.02	0.89	0.56	-0.14	0.81	0.89	-0.19	0.94	0.36	-0.13	0.62	0.84	0.17	0.61	0.81	0.16	0.79	0.8	-0.18	0.71	0.51	0.08	0.82	0.46	-0.01	0.33	1.76	0.38
4:132538187:132538288:+@4:132541721:132541838:+@4:132544056:132544122:+	SE	ENSMUSG00000054405	0.75	0.61	0	0.8	0.6	-0.04	0.62	0.72	0.1	0.78	0.46	0.02	0.8	0.65	-0.17	0.28	9.35	0.52	0.63	0.75	0.04	0.45	0.96	0.17	0.67	1.03	-0.22	0.63	0.66	0.12	0.75	0.65	-0.05	0.76	0.8	-0.13
10:95493631:95493715:-@10:95490246:95490412:-@10:95480806:95480977:-	SE	ENSMUSG00000062981	0.94	0.2	-0.05	0.81	1.68	0.12	0.93	2.44	-0.15	0.96	11.52	-0.15	0.92	0.32	-0.08	0.93	0.1	-0.01	0.84	0.21	0.04	0.88	0.24	0.05	0.88	0.18	0	0.94	0.12	0	0.89	0.21	-0.06	0.93	0.15	0.01
7:127842264:127842365:+@7:127842423|127842445:127842544:+	A3SS	ENSMUSG00000030805	0.05	0.19	0.05	0.15	0.28	-0.05	0.09	0.17	-0.06	0.14	0.25	0.01	0.06	0.17	0.05	0.1	0.18	-0.04	0.11	0.19	-0.02	0.13	0.26	-0.04	0.09	0.23	0.04	0.11	0.27	-0.06	0.1	0.3	0.08	0.1	0.19	0.01
4:133669738:133669860:-@4:133664658:133664933:-@4:133661425:133662791:-	SE	ENSMUSG00000043257	0.41	0.31	-0.02	0.43	0.37	-0.09	0.41	0.41	0.09	0.41	0.27	0.02	0.65	5.27	-0.3	0.39	12.56	0.26	0.35	0.28	0	0.31	0.39	0.1	0.35	0.23	-0.04	0.27	0.71	0.14	0.39	0.34	-0.05	0.34	0.32	-0.07
15:74997879:74998031:-@15:74997617|74997632:74997535:-	A3SS	NA	0.13	0.62	0.13	NA	NA	NA	0.37	1	0.09	NA	NA	NA	NA	NA	NA	NA	NA	NA	NA	NA	NA	0.2	0.66	0.17	0.3	0.62	-0.1	0.65	3.49	-0.52	0.26	1.31	0.3	0.5	1.28	0.15
X:94537584-94537542:-@X:94537356-94537294:-	RI	ENSMUSG00000025151	0.25	0.62	-0.03	0.51	1.36	-0.29	0.48	0.89	-0.31	0.22	1.32	0.29	0.34	0.86	0.11	0.56	1.34	-0.22	0.45	0.81	0.02	0.59	1.24	-0.11	0.47	0.89	0.12	0.44	0.95	-0.19	0.22	0.41	-0.21	0.22	0.92	0.22
9:8037460:8037535:-@9:8023900:8023966:-@9:8021672:8022544:-	SE	ENSMUSG00000053070	0.75	0.54	0	0.44	1.09	0.25	0.77	0.72	-0.04	0.81	1.94	-0.37	0.79	0.67	-0.2	0.63	0.76	0.16	0.59	0.6	-0.02	0.59	0.92	0.18	0.57	0.65	0.02	0.76	0.57	-0.01	0.75	0.56	-0.01	0.69	0.65	0.07
11:120711895-120711844:-@11:120711756-120711703:-	RI	ENSMUSG00000025144	NA	NA	NA	0.5	1.16	-0.02	NA	NA	NA	0.58	0.93	-0.08	0.4	0.81	0.01	0.6	1.19	-0.2	NA	NA	NA	NA	NA	NA	NA	NA	NA	NA	NA	NA	NA	NA	NA	0.48	1.43	0.04
13:84283985:84284125|84284185:+@13:84286685:84286798:+	A5SS	ENSMUSG00000035762	0.09	0.16	0.01	0.14	0.17	0	0.12	0.2	-0.02	0.06	0.37	0.08	0.08	0.78	0.17	0.04	0.17	0.04	0.25	0.37	-0.08	0.29	0.67	-0.17	0.17	0.42	0.12	0.16	0.37	-0.07	0.1	0.35	0.12	0.14	0.2	0.02
1:105740435:105740517:+@1:105741013:105741095:+@1:105741297:105741360:+	SE	ENSMUSG00000026319	0.04	0.51	0.14	0.1	0.18	-0.04	0.15	0.39	-0.12	0.16	0.24	-0.06	0.16	0.42	-0.08	0.34	0.67	-0.18	0.08	0.29	0.06	0.24	0.44	-0.09	0.14	0.5	0.1	0.05	0.12	-0.01	0.18	0.47	-0.14	0.06	0.12	-0.01
17:36852463:36852693:+@17:36854284:36854301:+@17:36856202:36856224:+	SE	ENSMUSG00000024457	0.79	0.45	-0.09	0.5	0.57	0.1	0.43	0.88	0.17	0.65	0.7	-0.15	0.61	0.44	0	0.47	0.64	0.14	0.61	0.86	0.22	0.76	1.51	-0.33	0.83	0.49	-0.07	0.78	0.4	0.01	0.7	0.89	-0.21	0.6	0.74	0.18
17:83350931:83351239:+@17:83405163:83405239:+@17:83410026:83410208:+	SE	ENSMUSG00000032624	0.01	0.03	0.01	0.01	0.03	0.01	0.02	0.04	0	0.02	0.03	-0.01	0.01	0.04	0.01	0.02	0.04	-0.01	0.02	0.03	-0.01	0.02	0.04	0	0.01	0.04	0.01	0.01	0.02	0	0.02	0.04	0	0.02	0.04	-0.01
7:110560258:110560346:-@7:110508369:110508430:-@7:110489221:110489358:-	SE	ENSMUSG00000038371	0.03	0.05	-0.02	0.02	0.05	0.01	0.02	0.05	-0.01	0.02	0.05	0	0.01	0.03	0.01	0.01	0.03	0	0.02	0.04	0	0.01	0.05	0.01	0.02	0.04	-0.01	0.01	0.06	0.02	0.01	0.04	0.01	0.03	0.05	-0.02
8:95775279:95775386:-@8:95774722|95774728:95774630:-	A3SS	ENSMUSG00000036550	0.98	0.11	-0.03	0.96	0.07	0	0.93	0.14	0.03	0.92	0.14	0.04	0.97	0.11	-0.03	0.93	0.17	0.04	0.94	0.1	0.03	0.96	0.13	-0.03	0.97	0.08	-0.01	0.97	0.08	0.01	0.95	0.1	0	0.96	0.07	0.01
5:30247463:30247531:+@5:30248412:30248520:+@5:30252710:30252784:+	SE	ENSMUSG00000075703	0.89	0.32	-0.01	0.78	0.41	0.1	0.86	0.32	0.08	0.73	0.53	0.05	0.86	0.4	-0.06	0.67	0.66	0.19	0.8	0.45	0.04	0.87	0.3	-0.01	0.84	0.34	0.03	0.86	0.32	0.03	0.88	0.25	0.01	0.88	0.37	-0.02
11:107226231:107226294:-@11:107216678:107216796:-@11:107207892:107212658:-	SE	ENSMUSG00000040430	0.92	0.58	-0.15	0.87	0.88	-0.18	0.87	0.29	0.04	0.89	0.13	-0.02	0.85	0.75	-0.18	0.81	0.19	0.04	0.67	0.45	0.07	0.77	0.45	0.1	0.74	0.33	0.03	0.88	0.28	0.04	0.77	0.55	0.01	0.69	0.9	0.19
11:121290744:121290890:+@11:121296029:121296222:+@11:121296223:121296351:+@11:121296914:121297089:+	MXE	ENSMUSG00000039275	0.97	0.04	0	0.99	1.04	-0.04	0.97	0.44	0.02	0.95	0.46	0.04	0.98	0.52	-0.04	0.99	0.05	-0.01	0.94	0.07	0	0.96	0.04	0.01	0.94	0.08	0.02	0.96	0.05	0.01	0.97	0.05	0.02	0.95	0.07	0.01
1:169959687:169959791:-@1:169959423:169959479:-@1:169955935:169956033:-	SE	ENSMUSG00000026675	0.79	0.58	0.16	0.84	1.11	-0.22	0.9	0.42	-0.09	0.84	0.31	0	0.86	0.85	-0.23	0.7	0.57	0.16	0.63	0.72	-0.14	0.89	0.23	0.01	0.49	8.63	0.4	0.63	0.6	0.16	0.95	1.29	-0.18	0.62	0.53	0.01
2:25250197-25250096:-@2:25250003-25249794:-	RI	ENSMUSG00000006471	0.24	2.32	-0.17	0.1	0.23	0.06	0.14	0.19	-0.01	0.26	2.25	-0.16	0.17	0.16	0.01	0.25	0.3	-0.08	0.18	0.19	-0.02	0.2	0.26	-0.06	0.16	0.2	0.04	0.11	0.85	0.13	0.07	0.21	0.05	0.16	0.25	-0.05
2:131520095:131520268:+@2:131521055:131521171:+@2:131524743:131525183:+	SE	ENSMUSG00000027333	0.18	0.34	0.07	0.11	0.23	-0.05	0.17	0.48	-0.14	0.15	0.28	-0.04	0.07	0.26	0.06	0.09	0.19	-0.02	0.13	0.26	-0.06	0.08	0.31	0.09	0.07	0.16	0.01	0.07	0.57	0.11	0.25	0.46	-0.09	0.06	0.14	0.01
5:121463787:121463833:+@5:121464799:121464862:+@5:121467854:121467985:+	SE	ENSMUSG00000029452	NA	NA	NA	NA	NA	NA	NA	NA	NA	0.75	0.75	-0.1	NA	NA	NA	0.77	0.8	-0.13	NA	NA	NA	NA	NA	NA	NA	NA	NA	NA	NA	NA	NA	NA	NA	NA	NA	NA
11:120000552-120000586:+@11:120003038-120003085:+	RI	ENSMUSG00000025372	0.59	0.97	-0.05	0.63	1.27	-0.1	0.53	0.99	0.03	0.54	0.9	0.09	0.59	1.16	-0.15	0.53	0.8	0.06	0.44	1.3	0.08	0.52	1.18	0.01	0.52	0.86	0	0.46	1.34	0.13	0.54	1.03	-0.08	0.53	1.1	-0.07
15:12827227:12827292:+@15:12830303:12830353:+@15:12832439:12832489:+@15:12834010:12834621:+	MXE	ENSMUSG00000022191	0.46	0.76	0.15	0.51	0.83	-0.07	0.63	0.69	-0.12	0.5	0.87	0.01	0.62	0.71	0	0.52	1.58	0.1	0.62	1.33	-0.15	0.55	1.14	0.08	0.47	1.19	0.08	0.49	0.57	-0.03	0.61	1.08	0.06	0.44	1.32	0.05
3:94954763:94954877|94954884:+@3:94955021:94955146:+	A5SS	ENSMUSG00000005774	NA	NA	NA	NA	NA	NA	0.4	0.93	0.19	0.43	1.04	0.07	0.38	0.73	0.16	0.48	0.84	-0.1	NA	NA	NA	0.49	1.11	-0.09	NA	NA	NA	NA	NA	NA	NA	NA	NA	NA	NA	NA
18:62437383:62437951:+@18:62482909:62482947:+@18:62496428:62496574:+	SE	NA	NA	NA	NA	NA	NA	NA	NA	NA	NA	NA	NA	NA	NA	NA	NA	0.46	1.39	0.22	NA	NA	NA	NA	NA	NA	NA	NA	NA	NA	NA	NA	NA	NA	NA	NA	NA	NA
1:86257226:86257362:+@1:86262039|86262042:86262165:+	A3SS	ENSMUSG00000062590	NA	NA	NA	NA	NA	NA	NA	NA	NA	NA	NA	NA	0.44	1.22	-0.14	NA	NA	NA	0.3	1.34	0.24	NA	NA	NA	0.54	1.03	-0.19	NA	NA	NA	NA	NA	NA	0.31	0.92	0.04
10:81346477-81346232:-@10:81346112-81346052:-	RI	ENSMUSG00000020232	0.98	0.05	-0.01	0.98	0.05	0.01	0.96	0.08	0.03	0.97	0.06	0.01	0.98	0.06	0	0.97	0.06	0.01	0.98	0.05	0.01	0.98	0.06	-0.02	0.99	0.04	-0.01	0.97	0.06	0.01	0.97	0.06	0.01	0.99	0.07	-0.02
9:105396545-105396705:+@9:105397625-105397858:+	RI	ENSMUSG00000032567	0.95	0.2	-0.05	0.96	0.14	-0.02	0.94	0.12	0.01	0.95	0.12	0.01	0.96	0.15	-0.04	0.96	0.1	0	0.92	0.15	0.03	0.95	0.11	-0.01	0.95	0.14	0	0.95	0.13	0	0.9	0.21	0.06	0.94	0.14	0.01
16:77360663:77360718:+@16:77436355:77436402:+@16:77459374:77459502:+@16:77501503:77501610:+	MXE	ENSMUSG00000090386	NA	NA	NA	NA	NA	NA	NA	NA	NA	NA	NA	NA	NA	NA	NA	NA	NA	NA	0.48	1	-0.06	NA	NA	NA	0.42	1.17	0.22	0.39	1.27	0.01	NA	NA	NA	NA	NA	NA
3:104789034:104789083|104789101:+@3:104791889:104792052:+	A5SS	ENSMUSG00000002233	0.05	0.07	-0.02	0.02	0.1	0.04	0.05	0.05	0	0.05	0.09	-0.03	0.05	0.12	0.03	0.08	0.11	-0.03	0.08	0.14	-0.02	0.04	0.08	0.01	0.06	0.09	-0.02	0.07	0.12	-0.02	0.03	0.09	0.02	0.06	0.12	0.01
3:30877235:30877561:+@3:30889942:30890041:+@3:30895710:30897192:+	SE	ENSMUSG00000037661	0.7	0.98	-0.06	0.93	1.28	-0.34	0.4	0.95	0.03	0.56	7.15	0.37	0.85	1.21	-0.34	0.82	0.25	0.03	0.51	1.16	0.04	0.48	1.08	-0.08	0.55	0.84	-0.07	0.51	1.23	0.19	0.64	1.14	-0.12	0.59	0.87	-0.08
7:130728523-130728749:+@7:130728860-130729828:+	RI	ENSMUSG00000030852	0.99	0.05	-0.02	0.96	0.09	0.03	0.99	0.03	0	0.96	0.07	0	0.94	0.18	0.04	0.93	0.08	0.01	0.98	0.03	0	0.98	0.03	0.01	0.98	0.03	0	0.97	0.08	0.02	0.97	0.26	-0.05	0.99	0.09	-0.02
3:107750311:107750458:-@3:107748284|107749169:107748154:-	A3SS	ENSMUSG00000014599	0.85	1.9	0.12	0.88	1.59	-0.18	0.96	0.68	-0.06	0.91	0.24	-0.03	0.7	0.25	-0.01	NA	NA	NA	0.69	0.29	0.06	0.84	3.95	0.12	0.75	0.35	0.09	0.93	0.44	-0.08	0.97	0.51	-0.06	0.7	6.88	0.23
17:17837665:17837769|17837771:+@17:17838087:17838243:+	A5SS	ENSMUSG00000080316	NA	NA	NA	0.36	1.04	0.04	NA	NA	NA	0.49	0.7	-0.13	0.26	0.7	0.15	NA	NA	NA	0.41	0.87	-0.06	NA	NA	NA	0.35	0.85	-0.1	0.54	0.85	-0.1	NA	NA	NA	0.4	0.74	0.14
18:3295040:3295182:-@18:3276694:3276729:-@18:3273422:3273578:-	SE	ENSMUSG00000063889	0.59	0.78	-0.03	0.33	1.03	0.24	0.42	2.74	0.44	0.63	1.26	-0.3	0.67	0.74	-0.1	0.29	7.15	0.38	0.57	0.67	0.08	0.62	1.38	-0.2	0.65	0.63	-0.03	0.29	1.48	0.3	0.56	0.94	0.15	0.57	1.59	-0.28
9:54952082-54952108:+@9:54952341-54952383:+	RI	ENSMUSG00000032301	0.47	0.99	0.03	0.5	1.18	0.01	NA	NA	NA	0.4	0.99	0.1	0.45	1.35	0.12	0.43	1.01	0.02	0.57	0.9	-0.13	0.5	1.01	0.11	0.44	0.76	0.06	0.49	1.49	-0.02	0.5	0.99	0	0.51	0.83	-0.02
5:115466266:115466320:+@5:115470782|115470785:115470941:+	A3SS	ENSMUSG00000029522	NA	NA	NA	NA	NA	NA	NA	NA	NA	0.87	0.22	0.02	NA	NA	NA	0.89	0.23	0.05	NA	NA	NA	NA	NA	NA	NA	NA	NA	NA	NA	NA	NA	NA	NA	NA	NA	NA
7:45881500:45881559|45881752:+@7:45882977:45883726:+	A5SS	ENSMUSG00000002778	0.99	0.04	-0.01	0.99	0.06	-0.02	0.98	0.03	0	0.96	0.11	0.03	0.96	0.07	0.01	0.97	0.08	-0.01	0.97	0.05	0.01	0.98	0.03	0	0.98	0.03	0	0.98	0.03	0.01	0.98	0.04	0	0.97	0.06	0.01
X:57243390:57243515:-@X:57241806:57241826:-@X:57240594:57240687:-	SE	ENSMUSG00000031133	0.61	1.1	-0.05	NA	NA	NA	0.51	0.9	0.02	NA	NA	NA	NA	NA	NA	0.75	1.18	-0.33	NA	NA	NA	0.55	0.92	-0.04	0.47	0.99	0.08	NA	NA	NA	0.56	1.04	0.23	NA	NA	NA
6:113501850:113501893:-@6:113498316|113498395:113497272:-	A3SS	NA	NA	NA	NA	0.54	0.9	0.07	NA	NA	NA	0.35	0.67	0.19	0.79	0.92	-0.24	0.56	0.82	0.23	0.55	1.17	0.17	NA	NA	NA	0.72	0.93	-0.21	0.71	1.73	-0.38	NA	NA	NA	0.61	0.89	0.1
6:83053070-83053038:-@6:83052803-83052698:-	RI	ENSMUSG00000068329	0.13	3.32	-0.09	0.17	0.22	-0.05	0.14	0.23	0.05	0.46	1.2	-0.29	0.48	1.37	-0.31	0.6	0.84	-0.12	0.17	0.24	0.01	0.14	0.16	0	0.18	0.21	-0.04	0.37	1.66	-0.24	0.04	3.9	0.2	0.12	1.82	0.25
11:70604995:70605205:+@11:70605950|70606048:70606164:+	A3SS	ENSMUSG00000020827	0.01	0.08	0.02	0.02	0.04	-0.01	0.01	0.03	0.01	0.02	0.05	0	0.01	0.04	0.01	0.02	0.05	-0.01	0.02	0.04	-0.01	0.01	0	0	0.01	0	0	0.01	0	0	0.03	0.05	-0.01	0.01	0	0
7:6274347:6274373:+@7:6277420:6277541:+@7:6279414:6279451:+	SE	ENSMUSG00000053367	NA	NA	NA	NA	NA	NA	NA	NA	NA	0.7	1.44	-0.23	NA	NA	NA	0.53	1.02	-0.32	NA	NA	NA	NA	NA	NA	NA	NA	NA	NA	NA	NA	NA	NA	NA	NA	NA	NA
5:76919907-76919756:-@5:76919498-76919371:-	RI	ENSMUSG00000029246	0.02	0	-0.01	0.01	0.1	0.01	0.01	0	0	0.03	0.13	-0.02	0.01	40.54	0.03	0.02	0.04	-0.01	0.04	0.95	-0.02	0.02	0.04	-0.01	0.02	0	0	0.02	0	0	0.01	0.05	0.01	0.02	0	0
1:44117038:44117243:-@1:44116155:44116312:-@1:44114694:44114899:-	SE	ENSMUSG00000026047	0	0	0.01	0.01	0	0	0.01	0.03	-0.01	0.01	0.03	0	0.01	0	0	0.01	0	0	0.01	0.04	-0.01	0	0.03	0.01	0	0	0	0.01	0	-0.01	0.01	0	0	0.01	0	0
15:76353341:76353460:+@15:76353586:76353720:+@15:76353847:76354378:+	SE	ENSMUSG00000022553	0.97	0.15	-0.03	0.98	0.05	0.01	0.97	0.06	0.01	0.98	0.04	0	0.98	0.05	-0.01	0.98	0.04	0	0.97	0.06	0.02	0.97	0.06	0	0.99	0.06	-0.02	0.98	0.07	-0.01	0.94	0.24	0.04	0.99	0.04	-0.01
8:71634517:71634664:-@8:71633439:71633495:-@8:71630954:71631046:-	SE	ENSMUSG00000034799	NA	NA	NA	NA	NA	NA	NA	NA	NA	0.16	0.31	-0.04	NA	NA	NA	0.11	0.4	0.09	NA	NA	NA	NA	NA	NA	NA	NA	NA	NA	NA	NA	NA	NA	NA	NA	NA	NA
7:27212383:27212310|27212312:-@7:27207170:27208444:-	A5SS	NA	0.1	0.18	0	0.1	0.2	-0.03	0.08	0.12	-0.04	0.21	0.4	-0.11	0.09	0.37	0.09	0.05	0.15	0.04	0.18	0.37	-0.12	0.2	0.41	-0.12	0.06	0.42	0.14	0.1	0.25	0	0.1	0.24	-0.02	0.07	0.2	0.03
10:54014415:54014495:-@10:53977023:53977117:-@10:53934889:53935012:-	SE	ENSMUSG00000003746	0.8	0.47	0	0.8	0.51	-0.07	0.81	0.31	0.09	0.67	0.61	0.13	0.83	0.71	-0.2	0.58	0.83	0.25	0.63	0.68	-0.04	0.8	0.41	0.01	0.59	1.17	0.21	0.62	0.88	0.18	0.8	0.51	0.11	0.73	0.63	-0.11
11:70432653:70432753:+@11:70435516:70435572:+@11:70436163:70436223:+	SE	ENSMUSG00000060216	0.56	0.92	0.06	NA	NA	NA	NA	NA	NA	NA	NA	NA	0.57	0.77	0.04	0.59	0.93	-0.02	0.61	1.19	0.01	NA	NA	NA	0.62	1.28	0.04	0.52	0.75	0.04	0.62	0.68	-0.02	0.66	0.76	-0.14
4:43019647:43019853:-@4:43019435|43019439:43019212:-	A3SS	ENSMUSG00000028454	0.14	0.26	0.03	0.11	0.24	0.03	0.15	0.26	-0.04	0.12	0.17	-0.01	0.1	0.51	0.13	0.07	0.19	0.03	0.23	0.33	-0.07	0.13	0.21	0.02	0.16	0.25	-0.03	0.09	0.27	0.05	0.17	0.35	-0.07	0.14	0.22	-0.05
8:105194475:105194591:+@8:105202452:105202578:+@8:105215904:105217988:+	SE	NA	0.94	0.08	0.01	0.92	0.56	0.07	0.96	0.08	-0.01	0.97	0.22	-0.05	0.96	0.1	-0.02	0.98	0.1	-0.02	0.94	0.11	0.03	0.96	0.06	0	0.97	0.05	-0.01	0.98	0.23	-0.04	0.95	0.06	0	0.99	0.03	-0.01
5:117285721:117285821:-@5:117284526:117284674:-@5:117284064:117284129:-@5:117282651:117283465:-	MXE	ENSMUSG00000032959	0	0	0	0	0	0	0	0	0	0	0	0	0	0	0	0	0	0	0	0	0	0	0	0	0	0	0	0	0	0	0	0	0	0	0	0
15:37358370:37358434|37358476:+@15:37360737:37363568:+	A5SS	ENSMUSG00000022286	NA	NA	NA	0.04	2.14	0.46	NA	NA	NA	0.07	0.12	-0.03	NA	NA	NA	0.1	0.17	-0.07	NA	NA	NA	NA	NA	NA	NA	NA	NA	NA	NA	NA	NA	NA	NA	NA	NA	NA
17:28080305:28079922|28080159:-@17:28077986:28078058:-	A5SS	ENSMUSG00000062859	NA	NA	NA	0.49	0.81	0.14	NA	NA	NA	0.6	0.55	-0.11	NA	NA	NA	0.7	0.64	0.09	NA	NA	NA	NA	NA	NA	0.35	1.42	0.25	0.59	0.78	0.02	NA	NA	NA	0.63	0.72	-0.04
1:9798130:9798246:+@1:9827013:9827119:+@1:9865131:9865348:+	SE	ENSMUSG00000025915	0.58	0.45	-0.08	0.15	3.71	0.38	0.44	0.5	0.09	0.19	0.4	-0.04	0.48	0.87	0.17	0.09	3.17	0.39	0.65	0.52	0.11	0.47	0.38	-0.03	0.76	1.82	-0.29	0.72	0.67	-0.14	0.5	0.39	0.02	0.53	0.82	0.19
2:10380185:10380235:+@2:10381023:10381066:+@2:10393265:10393406:+	SE	ENSMUSG00000061186	NA	NA	NA	NA	NA	NA	0.51	0.89	0.19	0.11	1.57	0.26	NA	NA	NA	0.31	0.33	-0.03	NA	NA	NA	NA	NA	NA	NA	NA	NA	NA	NA	NA	NA	NA	NA	NA	NA	NA
2:119547007:119547627:-@2:119546789:119546882:-@2:119541359:119541544:-	SE	ENSMUSG00000048647	NA	NA	NA	NA	NA	NA	NA	NA	NA	0.66	0.72	0.18	NA	NA	NA	NA	NA	NA	NA	NA	NA	NA	NA	NA	NA	NA	NA	NA	NA	NA	NA	NA	NA	NA	NA	NA
2:121977331:121977469:+@2:121978895:121979041:+@2:121981152:121981364:+	SE	ENSMUSG00000033411	0.97	0.36	-0.08	0.95	0.12	-0.01	0.96	0.52	-0.08	0.94	0.1	0.01	0.97	0.15	-0.04	0.95	0.1	0.02	0.93	0.16	0.01	0.94	0.12	0.02	0.94	0.11	0	0.95	0.09	0.02	0.89	0.26	0.05	0.94	0.11	0.01
2:137085155-137084922:-@2:137084706-137084575:-	RI	ENSMUSG00000027276	0.13	0.39	-0.06	0.07	2.02	0.08	0.14	663564	-0.11	0.1	0.13	-0.03	0.03	1000000000000	0.19	0.03	0.06	0	0.22	0.16	-0.04	0.18	0.15	-0.04	0.18	0.11	0	0.12	0.11	0.01	0.07	0.15	-0.03	0.15	0.15	-0.03
2:130421890:130422136:-@2:130419630:130419890:-@2:130417684:130419333:-	SE	ENSMUSG00000037773	0.98	0.04	0	0.94	0.16	0.03	0.97	0.23	-0.05	0.96	0.11	-0.02	0.95	0.09	0.03	0.94	0.14	0.01	0.98	0.06	0	0.96	0.09	0.01	0.98	0.08	-0.02	0.98	0.06	0	0.98	1.3	-0.11	0.97	0.06	0.01
6:142366805:142366625|142366667:-@6:142365516:142365607:-	A5SS	ENSMUSG00000030243	0.08	0.42	-0.06	0.04	0.32	0.07	0.06	0.1	-0.02	0.03	0.08	0.01	0.04	0.23	0.07	0.02	0.12	0.02	0.11	0.25	-0.06	0.02	0.19	0.04	0.05	0.13	-0.03	0.08	0.13	0	0.02	0.06	0.01	0.11	0.18	-0.03
7:24137046:24137172:+@7:24138293:24138502:+@7:24140300:24143241:+	SE	NA	0.02	0.31	0.11	0.1	0.16	0	0.15	0.28	-0.04	0.11	0.23	-0.01	0.09	0.3	-0.03	0.22	0.42	-0.13	0.06	0.22	0.02	0.11	0.19	0.04	0.08	0.18	0.03	0.1	0.31	-0.08	0.13	0.52	0.11	0.1	0.17	0
19:6400583:6400651:+@19:6401716|6401721:6401863:+	A3SS	ENSMUSG00000032946	NA	NA	NA	NA	NA	NA	NA	NA	NA	0.49	0.98	0.17	NA	NA	NA	0.57	1.04	0.17	NA	NA	NA	NA	NA	NA	NA	NA	NA	NA	NA	NA	NA	NA	NA	NA	NA	NA
11:77953408-77954067:+@11:77954750-77954883:+	RI	ENSMUSG00000000632	NA	NA	NA	NA	NA	NA	NA	NA	NA	NA	NA	NA	0.6	11127.9	-0.53	NA	NA	NA	0.07	6.83	0.15	NA	NA	NA	NA	NA	NA	NA	NA	NA	NA	NA	NA	0.09	0.1	-0.01
14:31067322:31067964:+@14:31074771:31074982:+@14:31082553:31082735:+	SE	ENSMUSG00000042323	0.98	0.12	-0.03	0.97	0.12	-0.03	0.97	0.06	0.02	0.94	0.12	0.03	0.94	0.12	0.01	0.89	0.18	0.05	0.95	0.1	0.03	0.96	0.11	0.01	0.98	0.08	-0.02	0.95	0.09	0.03	0.95	0.1	0	0.94	0.11	0.01
1:64532804:64533020:+@1:64550849:64550970:+@1:64558503:64558649:+	SE	ENSMUSG00000025958	0.82	0.43	0.08	0.85	0.29	0.07	0.82	0.14	0	0.94	0.46	-0.09	0.87	0.15	-0.02	0.82	0.23	0.05	0.85	0.96	0.09	0.82	0.13	0	0.94	7.18	-0.12	0.88	0.28	-0.06	0.9	0.16	-0.02	0.92	0.15	-0.04
8:43185279:43185458:+@8:43187571:43187711:+@8:43190069:43190091:+	SE	ENSMUSG00000091490	NA	NA	NA	NA	NA	NA	NA	NA	NA	0.81	0.35	0.06	NA	NA	NA	0.58	2.14	0.21	NA	NA	NA	NA	NA	NA	NA	NA	NA	NA	NA	NA	NA	NA	NA	NA	NA	NA
5:38684679:38684826:-@5:38683193:38683258:-@5:38682485:38682782:-	SE	ENSMUSG00000046572	0.19	0.66	0.12	0.27	0.19	-0.02	0.28	0.21	0.01	0.31	0.22	-0.04	0.3	0.73	-0.13	0.11	4.99	0.19	0.17	0.24	0.03	0.32	0.22	-0.04	0.2	0.62	0.12	0.27	0.38	-0.08	0.31	0.23	0	0.25	0.23	0.02
7:105640245:105640416:-@7:105639425|105639465:105639325:-	A3SS	ENSMUSG00000030881	0.93	0.11	0.03	0.91	0.17	0.05	0.96	0.06	0.01	0.9	0.16	0.01	0.93	0.13	0.03	0.97	0.21	-0.04	0.96	0.09	-0.02	0.96	0.06	0	0.94	0.1	0.02	0.94	0.11	-0.01	0.96	0.08	0.01	0.96	0.09	-0.02
12:65158395:65158861:-@12:65156992:65157065:-@12:65154719:65154849:-	SE	ENSMUSG00000047534	0.98	0.11	-0.03	0.95	0.08	0.01	0.94	0.17	-0.05	0.98	0.17	-0.03	0.97	0.1	-0.02	0.93	0.14	0.04	0.95	0.09	0	0.95	0.09	-0.01	0.95	0.09	0	0.98	0.03	0	0.95	0.1	0.02	0.96	0.11	0.02
16:49867765:49868112:+@16:49869018:49869080:+@16:49884165:49884254:+	SE	ENSMUSG00000055447	0.28	0.16	-0.02	0.19	0.19	0.01	0.28	0.13	0	0.37	1.12	-0.18	0.29	0.23	-0.05	0.24	0.23	0.05	0.24	0.23	-0.06	0.22	0.25	0.06	0.18	0.18	0.04	0.25	0.18	0.03	0.26	0.18	0.04	0.2	0.18	0.05
11:120708930-120708999:+@11:120709112-120709246:+	RI	ENSMUSG00000025142	0.85	0.42	-0.08	0.84	0.33	-0.05	0.83	0.59	-0.14	0.85	0.35	-0.01	0.93	0.3	-0.09	0.89	0.27	0.04	0.84	0.37	0.04	0.8	0.47	0.03	0.88	0.43	-0.08	0.67	0.87	0.18	0.77	0.59	0.07	0.79	0.53	-0.12
3:88913567:88913702:-@3:88912923|88912927:88912858:-	A3SS	ENSMUSG00000068922	0.96	0.07	0.01	0.98	0.05	-0.01	0.96	0.09	0	0.98	0.05	0	0.99	0.5	-0.1	0.97	0.06	0.02	0.89	0.19	0.06	0.96	0.08	0	0.95	0.11	0.01	0.94	0.11	0.02	0.97	0.07	0	0.97	0.11	-0.03
11:94779256:94779339:-@11:94779061:94779115:-@11:94778917:94779059:-@11:94777217:94778748:-	MXE	ENSMUSG00000075610	NA	NA	NA	NA	NA	NA	NA	NA	NA	0.78	0.54	0.13	NA	NA	NA	0.76	0.41	0.12	NA	NA	NA	NA	NA	NA	NA	NA	NA	NA	NA	NA	NA	NA	NA	NA	NA	NA
7:126489552-126489703:+@7:126489792-126489911:+	RI	ENSMUSG00000073838	0.03	0	-0.01	0.04	0.45	-0.03	0.03	0.18	-0.02	0.07	0.59	-0.03	0.04	0	0	0.05	0.04	-0.01	0.04	0.05	-0.01	0.03	0	0	0.03	0	0	0.03	0	0	0.02	0.04	0.01	0.01	0.08	0.02
3:131564768:131564983:+@3:131567502:131567678:+@3:131579311:131579425:+	SE	ENSMUSG00000028032	0.31	0.11	0.02	0.36	0.19	0	0.38	0.23	-0.05	0.24	0.58	0.12	0.43	0.56	-0.1	0.19	7432.89	0.24	0.33	0.09	0.01	0.34	0.17	0.04	0.34	0.08	0	0.32	0.09	-0.01	0.33	0.11	0.01	0.36	0.15	-0.04
4:149137476:149137600:-@4:149132382|149132432:149132259:-	A3SS	ENSMUSG00000073705	0.02	0.05	0.01	0.06	0.1	0.01	0.1	0.17	-0.03	0.11	0.17	-0.05	0.06	0.59	0.12	0.05	0.1	0.01	0.18	0.35	-0.1	0.15	0.23	-0.05	0.08	0.24	0.07	0.08	0.28	-0.06	0.03	0.09	0.02	0.07	0.15	0.01
19:55316032:55315680|55315796:-@19:55314301:55314772:-	A5SS	ENSMUSG00000024982	0.08	0.96	0.07	0.12	0.08	0	0.12	0.07	0	0.13	0.08	-0.01	0.13	0.3	0.05	0.11	0.1	0.02	0.18	1.9	-0.08	0.12	0.07	0	0.1	0.09	0.02	0.12	0.15	-0.04	0.15	0.14	-0.03	0.12	0.08	0
6:149170833:149171050:-@6:149169448:149169504:-@6:149169303:149169404:-@6:149166806:149166917:-	MXE	ENSMUSG00000068250	0.08	0.16	-0.01	0.11	0.23	-0.07	0.05	0.13	0.01	0.06	0.18	0.05	0.06	0.2	0.05	0.03	0.12	0.03	0.11	0.19	-0.04	0.04	0.09	0.01	0.07	0.13	-0.03	0.04	0.13	0.04	0.07	0.13	0.01	0.04	0.09	0
8:120669309:120669382:+@8:120672725|120672729:120672892:+	A3SS	ENSMUSG00000031818,ENSMUSG00000092329	1	0	0	1	0	0	1	0	0	1	0	0	1	0	0	1	0	0	1	0	0	1	0	0	1	0	0	1	0	0	1	0	0	1	0	0
9:86500796:86500895:+@9:86501874|86501901:86501983:+	A3SS	ENSMUSG00000034973	0.88	0.39	-0.08	0.82	0.44	0.03	0.88	0.2	0.03	0.71	0.56	0.11	0.89	0.49	-0.15	0.75	0.46	0.14	0.74	0.41	0.08	0.89	0.28	-0.01	0.82	0.44	0.07	0.85	0.32	0.03	0.8	0.55	-0.05	0.85	0.27	0
9:7873170:7872823|7873056:-@9:7860463:7861407:-	A5SS	NA	0.47	0.51	0.05	0.25	4.42	0.41	0.76	4.67	-0.34	0.37	0.52	-0.12	0.35	0.5	-0.01	0.6	1.36	-0.25	0.34	2.18	0.35	0.52	1.17	0.24	0.69	0.75	-0.17	0.64	0.8	-0.17	0.52	0.38	-0.04	0.66	0.65	-0.02
7:45706606:45706716|45707016:+@7:45708260:45708471:+	A5SS	ENSMUSG00000059824	0.89	0.28	-0.01	0.77	0.38	0.06	0.82	0.43	-0.02	0.71	0.56	0.06	0.73	0.61	0.14	0.77	0.56	-0.04	0.87	0.28	0.02	0.91	0.45	-0.09	0.89	0.33	0.02	0.88	0.23	0.01	0.88	0.24	0	0.83	0.38	0.05
5:8090142:8090252:-@5:8086594:8086623:-@5:8082146:8082269:-	SE	ENSMUSG00000040537	NA	NA	NA	NA	NA	NA	NA	NA	NA	0.42	1.44	0.24	0.19	1.02	0.31	NA	NA	NA	NA	NA	NA	NA	NA	NA	NA	NA	NA	NA	NA	NA	NA	NA	NA	NA	NA	NA
2:21209885:21210041:+@2:21211390|21212962:21215009:+	A3SS	ENSMUSG00000048550	0.97	0.1	0.02	0.98	0.04	-0.01	0.98	0.05	0	0.99	0.05	-0.01	0.98	0.05	-0.01	0.99	0.03	-0.01	0.97	0.07	0.02	0.99	0.05	-0.01	0.99	0.03	0	0.97	0.04	0	0.99	0.16	-0.03	0.97	0.05	0
19:42128871:42128993:-@19:42128303:42128494:-@19:42124748:42125026:-	SE	ENSMUSG00000018821	0	0	0.01	0.01	0	0	0.01	0	-0.01	0.02	0.12	-0.01	0	36010.9	0.02	0.01	0	-0.01	0.02	0.59	-0.01	0	0	0.01	0.01	0	-0.01	0.01	0	-0.01	0.01	0	0	0.01	0	0
9:107551555:107551846:+@9:107554138:107554244:+@9:107557453:107557557:+	SE	ENSMUSG00000010067	0.7	0.67	0.17	0.82	0.53	-0.11	0.91	0.2	0	0.21	24.37	0.61	0.65	0.6	0.14	0.68	0.61	-0.03	0.79	0.63	-0.12	0.9	0.28	0.01	0.67	1.18	0.23	0.89	0.96	-0.19	0.87	0.31	0.07	0.71	0.94	0.18
1:191575734:191575951:+@1:191582399:191582528:+@1:191583179:191583325:+	SE	NA	0.96	0.54	-0.06	0.94	0.08	-0.01	0.95	0.34	-0.07	0.93	0.08	0.01	0.96	0.08	-0.02	0.95	0.07	0.01	0.94	0.26	-0.05	0.95	0.07	0	0.89	0.33	0.06	0.91	0.33	0.05	0.9	0.61	0.07	0.93	0.12	-0.02
6:13607830:13608063:-@6:13607501:13607577:-@6:13605787:13605959:-@6:13602238:13603487:-	MXE	ENSMUSG00000029569	0.28	0.58	-0.12	0.22	0.65	-0.14	0.31	0.41	-0.1	0.36	0.61	-0.14	0.18	0.32	0.06	0.26	0.36	-0.08	0.24	0.29	0	0.2	0.49	0.11	0.24	0.25	-0.04	0.17	0.52	0.11	0.16	0.83	0.14	0.08	0.3	0.09
2:168206574:168207062:-@2:168204600:168204774:-@2:168189282:168189394:-	SE	ENSMUSG00000093752,ENSMUSG00000051149	0.62	1.16	-0.21	0.51	0.35	-0.04	0.75	0.43	0	0.94	6678.85	-0.43	0.54	0.65	-0.15	0.62	0.5	-0.08	0.39	0.34	0.01	0.49	1.67	0.26	0.4	0.43	0.09	0.5	0.53	0.12	0.41	0.41	0.04	0.47	0.33	0.03
11:95014352:95014406:+@11:95019361:95019527:+@11:95019930:95020218:+	SE	ENSMUSG00000047181	0.8	0.44	0.03	NA	NA	NA	0.82	0.46	-0.04	NA	NA	NA	NA	NA	NA	NA	NA	NA	0.82	0.38	0.04	0.63	0.87	0.19	0.86	1.08	-0.23	0.77	0.42	0.03	0.83	0.36	0.08	0.86	0.44	-0.09
2:93821610:93821681:-@2:93820030:93820149:-@2:93813399:93813964:-	SE	ENSMUSG00000027198	0.06	0.27	-0.04	0.1	0.23	-0.06	0.03	0.04	0	0.09	0.12	0.01	0.13	0.69	-0.08	0.06	0.32	0.07	0.05	0.07	0	0.04	0.06	-0.01	0.05	0.07	-0.01	0.05	0.08	0.01	0.02	0.1	0.02	0.04	0.07	0.01
10:69904198:69904270:+@10:69904448:69904510:+@10:69927695:69927818:+	SE	ENSMUSG00000069601	0.52	0.72	0.07	0.65	1.23	-0.1	0.67	0.45	-0.03	0.76	0.97	-0.11	0.56	0.91	0.01	0.52	0.88	0.04	NA	NA	NA	0.67	0.66	0	NA	NA	NA	0.2	1.26	0.32	0.59	1.02	0.21	0.55	1.03	-0.35
2:25295792:25295937:-@2:25294438:25294548:-@2:25291181:25292484:-	SE	ENSMUSG00000026959	NA	NA	NA	NA	NA	NA	NA	NA	NA	0.56	0.56	0.1	NA	NA	NA	0.51	4.45	0.27	NA	NA	NA	NA	NA	NA	NA	NA	NA	NA	NA	NA	NA	NA	NA	NA	NA	NA
15:76817992:76818170:-@15:76766019:76766112:-@15:76765485:76765651:-	SE	ENSMUSG00000033697	0.03	0.18	0.05	0.02	0.07	0.02	0.04	0.14	0.04	0.04	0.09	-0.02	0.02	0.07	0.01	0.05	0.09	-0.03	0.03	0.09	0.01	0.06	0.14	-0.02	0.04	0.11	0.02	0.07	0.15	-0.04	0.08	0.22	0.03	0.04	0.13	0.03
8:80784627:80784930:-@8:80776161:80776250:-@8:80774934:80775027:-	SE	ENSMUSG00000031714	0.14	0.19	0.04	0.09	0.1	-0.02	0.18	0.17	0.03	0.03	2.13	0.06	0.1	0.59	-0.05	0.02	498356	0.08	0.05	0.09	0.02	0.16	0.13	0.02	0.07	3.15	0.09	0.03	20.83	0.11	0.18	0.29	-0.07	0.07	0.14	-0.04
2:15042227:15042306:-@2:15039733:15039842:-@2:15038074:15038227:-	SE	ENSMUSG00000026707	0.85	0.44	-0.07	0.8	0.4	0.04	0.74	0.63	0.15	0.89	0.38	-0.09	0.89	0.19	0.02	0.74	0.68	0.15	0.91	0.41	-0.1	0.77	0.54	-0.03	0.81	0.53	-0.04	0.76	0.45	0.09	0.78	0.52	-0.12	0.84	0.48	-0.08
2:79368680:79368811:-@2:79361324:79361387:-@2:79343217:79343291:-	SE	ENSMUSG00000075256	NA	NA	NA	NA	NA	NA	NA	NA	NA	0.56	0.98	0.17	NA	NA	NA	NA	NA	NA	NA	NA	NA	NA	NA	NA	NA	NA	NA	NA	NA	NA	NA	NA	NA	NA	NA	NA
11:54101520:54101647:+@11:54106345:54106401:+@11:54110209:54110314:+	SE	ENSMUSG00000018906	0.1	0.19	-0.04	0.03	0.33	0.15	0.05	0.09	-0.04	0.03	0.06	0	0.02	0.41	0.16	0.02	0.04	0	0.18	0.42	-0.03	0.18	0.39	-0.13	0.15	0.42	0.03	NA	NA	NA	0.06	0.11	-0.05	NA	NA	NA
1:66700831:66701028|66701417:+@1:66701617:66701648:+	A5SS	ENSMUSG00000026005	0.08	0.17	-0.03	0.05	0.06	-0.01	0.05	0.04	0	0.07	0.06	-0.02	0.04	0.04	0	0.05	0.03	-0.01	0.04	0.22	0.04	0.09	0.16	-0.04	0.08	0.07	0.01	0.04	0.21	0.04	0.05	0.06	0.01	0.04	0.04	0
X:8203159:8203289:-@X:8203026:8203043:-@X:8201444:8201569:-	SE	ENSMUSG00000031169	0.17	0.38	0.1	0.12	0.39	0.09	0.34	1.47	-0.24	0.06	0.28	0.06	0.09	0.29	0.08	0.08	0.16	0.01	0.17	0.28	0.06	0.23	0.43	0.11	0.23	0.21	0	0.41	4.4	-0.24	0.27	0.47	0.09	0.21	1.83	0.2
8:71965794:71965916|71965990:+@8:71966100:71966160:+	A5SS	ENSMUSG00000052446	0.5	0.96	0.05	0.8	1.3	-0.28	0.74	0.95	-0.21	0.67	0.74	0.13	0.49	0.98	0.18	0.55	0.92	-0.06	0.67	1.26	-0.21	0.68	0.88	0.06	0.46	0.81	0.22	0.65	0.95	-0.15	NA	NA	NA	0.52	0.92	0.13
13:54684488-54684338:-@13:54684089-54683961:-	RI	ENSMUSG00000034928	0.58	0.68	0.18	0.25	5.25	0.26	0.57	0.54	0.02	0.57	6.47	-0.32	0.4	1.65	0.25	0.73	2.28	-0.33	0.65	0.65	0.13	0.71	0.58	-0.14	0.78	0.4	-0.07	0.66	0.4	-0.08	0.76	0.49	-0.02	0.51	0.65	0.15
14:60759583:60759657|60759658:+@14:60760876:60764556:+	A5SS	ENSMUSG00000021990	0.03	0.09	0.03	0.11	0.25	-0.08	0.08	0.14	-0.04	0.06	0.21	0.05	0.04	0.11	0	0.15	0.28	-0.11	0.04	0.1	-0.01	0.05	0.14	0.03	0.03	0.08	0.02	0.02	0.05	0.01	0.06	0.16	0	0.03	0.05	-0.01
10:39731738:39732007:-@10:39681473:39681549:-@10:39640380:39640511:-	SE	ENSMUSG00000087177	0.57	0.79	0.08	0.69	0.67	0.1	0.68	0.8	-0.12	0.77	0.73	-0.08	0.67	0.59	0.21	0.56	1.03	0.11	0.88	2.41	-0.31	0.78	0.67	-0.1	0.57	0.98	0.21	0.83	1.02	-0.26	0.65	0.9	-0.08	0.79	0.56	0.04
11:5082253:5082433:-@11:5079485:5079519:-@11:5078920:5078952:-	SE	ENSMUSG00000009079	0.3	0.3	0.08	0.34	0.28	0.03	0.46	0.47	0.12	0.48	0.57	-0.14	0.51	1.51	-0.22	0.44	0.39	0.07	0.29	0.29	-0.07	0.46	0.32	0	0.22	5.23	0.24	0.41	0.41	-0.11	0.38	0.39	0.08	0.37	0.31	0.04
11:117769106:117769282:-@11:117768975|117769000:117768922:-	A3SS	ENSMUSG00000025572	0.91	0.21	0.01	0.81	0.37	0.13	0.87	0.28	0.02	0.79	0.45	0.02	0.86	0.37	-0.09	0.6	1.13	0.26	0.77	0.42	0.11	0.96	0.41	-0.09	0.88	0.28	0.08	0.84	0.31	0.07	0.92	0.48	-0.13	0.94	0.48	-0.1
9:64165363:64165458:-@9:64164590:64164712:-@9:64164347:64164465:-	SE	ENSMUSG00000032400	0.01	0	0	0.01	0	0	0.01	0.04	0.01	0.01	0	0	0	0.02	0.01	0	0	0	0.01	0.02	0	0.01	0.03	0	0.01	0	0	0.02	0.04	-0.01	0.01	0	0	0.01	0.03	0.01
2:30301009:30301089:+@2:30302001|30302005:30302045:+	A3SS	ENSMUSG00000052533	0.69	0.91	0.03	0.63	1.08	0.25	0.79	0.53	-0.04	0.89	1.36	-0.26	0.78	0.52	-0.05	0.87	0.38	-0.09	0.73	0.8	0.05	0.71	0.55	0.08	0.78	0.64	-0.07	0.78	0.8	-0.09	0.72	0.85	-0.12	0.88	0.46	-0.1
6:118651948:118652058:-@6:118638427:118638510:-@6:118637736:118637813:-@6:118630399:118630431:-	MXE	ENSMUSG00000051331	0.64	1	-0.07	NA	NA	NA	0.28	0.54	0.07	NA	NA	NA	NA	NA	NA	NA	NA	NA	0.55	1.2	0.16	0.4	0.62	-0.12	0.71	1.97	-0.31	0.28	1.32	0.36	0.57	1.39	-0.3	0.44	1.04	-0.16
2:167932327:167932556:+@2:167951956:167952079:+@2:167958162:167958621:+@2:167963628:167963718:+	MXE	ENSMUSG00000027540	0.04	0.13	0.04	0.04	0.15	0.05	0.06	0.12	0	0.02	0.08	0.02	0.05	0.68	0.12	0.03	0.11	0.02	0.17	0.42	-0.1	0.04	0.11	0.02	0.07	0.15	-0.03	0.06	0.1	-0.02	0.08	0.15	-0.04	0.09	0.14	-0.03
7:6730741:6731302:+@7:6738807|6738856:6738945:+	A3SS	NA	NA	NA	NA	NA	NA	NA	NA	NA	NA	NA	NA	NA	0.52	0.94	0.06	0.39	0.87	0.13	0.58	1.27	-0.28	NA	NA	NA	NA	NA	NA	NA	NA	NA	NA	NA	NA	0.35	1.86	0.42
8:13271590:13271720:-@8:13261385:13261467:-@8:13258947:13259043:-	SE	ENSMUSG00000038506	0.53	0.61	-0.08	0.72	0.54	-0.06	0.81	0.59	-0.14	0.71	0.51	0.01	0.64	0.62	0.12	0.52	0.94	0.12	0.76	0.56	-0.09	0.61	0.83	0.2	0.67	0.48	-0.06	0.43	0.54	0.1	0.45	0.51	0.04	0.66	1.11	-0.23
4:135340503:135340622:-@4:135338549:135338586:-@4:135337804:135338078:-	SE	ENSMUSG00000028809	0.01	0	0	0.01	0.04	0.01	0.02	0.04	-0.01	0.01	0	0	0.01	0	0	0.01	0	0	0.01	0	0	0.01	0.03	0.01	0.01	0	0	0.01	0	0	0.01	0.44	0.05	0.02	0.04	-0.01
1:51769004:51769090:-@1:51766822:51766908:-@1:51763890:51763964:-	SE	ENSMUSG00000018417	0.83	0.72	-0.16	0.77	0.46	0.02	0.82	0.34	0.07	0.78	0.42	-0.01	0.84	0.48	-0.08	0.7	0.72	0.14	0.76	1.11	-0.22	0.8	0.38	0.02	0.54	1.07	0.26	0.53	1.48	0.3	0.67	1.44	0.22	0.79	1.07	-0.26
X:135839034:135839262:+@X:135839783:135839872:+@X:135840393:135840469:+	SE	ENSMUSG00000072966	0.54	0.57	0.03	0.43	0.9	0.23	0.65	6.04	-0.5	0.55	0.53	-0.12	0.5	0.77	-0.18	0.45	0.36	0.05	0.32	0.58	-0.11	0.69	0.66	-0.04	0.21	4.62	0.48	0.68	0.73	-0.14	NA	NA	NA	0.66	0.65	0.02
4:57698490:57698588:+@4:57709451:57710143:+@4:57757601:57757683:+	SE	ENSMUSG00000089945	0.95	0.19	-0.06	0.67	0.74	0.27	0.89	0.17	0.06	0.51	0.86	0.16	0.75	0.5	0.17	0.59	0.63	0.16	0.92	0.15	0.04	0.95	0.23	-0.06	0.96	0.13	-0.01	0.94	0.13	0.01	0.89	0.19	0.04	0.94	0.14	0
16:17623905:17623991:+@16:17625944:17626019:+@16:17626430:17626538:+	SE	ENSMUSG00000005899	0.93	0.2	-0.04	0.95	0.16	-0.04	0.93	0.24	-0.03	0.94	0.13	0.01	0.95	0.21	-0.05	0.96	0.08	-0.01	0.9	0.2	0.02	0.91	0.18	0.02	0.92	0.17	-0.01	0.91	0.19	0.02	0.89	0.23	-0.03	0.91	0.19	0
1:156900586:156900636:-@1:156892908:156893012:-@1:156887947:156888030:-	SE	ENSMUSG00000026594	0.14	0.39	0.02	0.11	0.2	-0.05	0.21	0.43	-0.03	0.06	0.17	0.05	0.09	0.64	0.23	0.05	0.14	0.04	0.32	0.95	-0.27	0.15	0.52	0.06	0.05	0.27	0.1	0.14	0.34	0	0.16	0.25	-0.03	0.06	0.27	0.08
11:57514288:57514074|57514095:-@11:57513636:57513735:-	A5SS	ENSMUSG00000020523	0.05	0.11	-0.03	0.08	0.28	-0.05	0.04	0.21	0.04	0.11	0.14	-0.03	0.07	0.09	-0.02	0.1	0.13	-0.03	0.05	0.09	0	0.06	0.1	-0.02	0.05	0.08	0.01	0.05	0.08	0	0.02	1.65	0.08	0.03	0.09	0.02
17:33658388:33658465:-@17:33649595:33650397:-@17:33648813:33648864:-	SE	ENSMUSG00000059208	0.9	0.24	-0.02	0.91	0.35	-0.05	0.89	0.26	-0.03	0.81	0.39	0.1	0.9	0.44	-0.1	0.72	0.59	0.18	0.8	0.44	0.1	0.82	0.31	0.07	0.9	0.39	-0.08	0.86	0.31	0.04	0.88	0.3	-0.01	0.86	0.34	0
2:131520095:131520268:+@2:131520922:131521171:+@2:131524743:131525183:+	SE	ENSMUSG00000027333	0.37	0.45	-0.08	0.31	0.46	0.1	0.49	0.76	-0.18	0.34	0.31	-0.03	0.58	0.44	0.05	0.25	3.78	0.33	0.63	1.5	-0.24	0.4	0.48	0.09	0.39	0.33	0.01	0.23	0.53	0.14	0.29	1.31	0.21	0.41	1.31	-0.18
8:88199213:88199313:+@8:88199931|88199957:88200502:+	A3SS	ENSMUSG00000036779	0.85	0.47	-0.12	0.68	0.49	0.04	0.64	0.82	-0.11	0.62	0.83	0.06	0.74	0.47	0.15	0.86	0.56	-0.12	0.89	4.34	-0.41	0.58	0.63	0.06	0.48	0.76	0.1	0.76	0.48	0.09	0.73	1.66	-0.34	0.72	0.47	0.04
9:13246979:13247021:+@9:13249259:13249342:+@9:13252071:13252798:+	SE	NA	0.32	2.09	-0.23	0.21	0.4	0	0.17	0.23	-0.04	0.13	0.51	0.08	0.19	0.44	0.04	0.24	0.48	-0.05	0.23	0.43	-0.15	0.24	0.36	-0.07	0.08	1.18	0.16	0.15	0.76	0.17	0.09	0.57	0.11	0.21	0.28	-0.06
4:133352786:133352949:-@4:133327143:133327265:-@4:133323828:133323974:-	SE	ENSMUSG00000037622	0.46	0.96	-0.09	0	3.15	0.42	0.34	0.72	-0.21	0.01	0	-0.01	0	1.92	0.31	0	0	0	0.31	0.49	-0.05	0.45	1.27	-0.11	0.26	0.9	0.19	0.55	0.87	-0.09	0.37	0.72	-0.17	0.42	1.21	0.13
3:88300800-88300850:+@3:88300929-88300991:+	RI	ENSMUSG00000001416	0.07	1.33	-0.06	0.01	0.06	0.01	0.05	0.16	-0.03	0.11	1.5	-0.1	0.02	0.71	0.16	0.05	0.09	-0.03	0.18	0.44	-0.14	0.12	0.2	-0.07	0.04	0.23	0.08	0.13	0.19	-0.06	0.01	0	0	0.02	0.6	0.11
5:76886322:76886047|76886130:-@5:76884086:76884201:-	A5SS	ENSMUSG00000055923	0.29	0.4	0.08	0.19	0.56	0.14	0.28	0.46	-0.11	0.37	0.99	-0.18	0.18	0.5	0.13	0.49	74.84	-0.31	0.31	0.38	-0.11	0.28	0.27	0	0.2	0.35	0.08	0.21	0.35	0.08	0.37	0.97	-0.2	0.33	0.51	-0.12
11:60709981:60710128:+@11:60710287|60710293:60710440:+	A3SS	ENSMUSG00000020536	0.98	0.09	-0.03	0.97	0.05	0.01	0.98	0.07	-0.02	0.98	0.06	-0.01	0.98	0.12	-0.04	0.96	0.07	0.02	0.94	0.12	0.03	0.93	0.21	0.05	0.97	0.17	-0.04	0.98	0.05	0	0.95	0.11	0	0.98	0.05	0
14:31634199:31634279:-@14:31632896:31632968:-@14:31630961:31631038:-@14:31630033:31630127:-	MXE	ENSMUSG00000021884	0.66	0.58	-0.11	0.49	0.62	0.13	0.61	1.53	-0.31	0.61	0.6	-0.12	0.77	0.51	-0.1	0.66	0.51	0.11	0.67	0.88	-0.21	0.67	0.53	-0.06	0.46	0.8	0.21	0.83	0.83	-0.17	0.55	0.87	-0.22	0.62	0.93	0.21
2:34406862:34407254:+@2:34432003:34432330:+@2:34435133:34435222:+	SE	ENSMUSG00000038696	0.94	0.33	0.04	0.96	0.08	0.02	0.93	0.19	0.04	0.97	0.1	-0.01	0.98	0.05	0.01	0.98	0.05	0	0.99	0.11	-0.03	0.96	0.12	-0.03	0.96	0.05	0	0.96	0.11	-0.02	0.98	0.17	-0.03	0.98	0.07	-0.02
8:84860906:84860957|84861043:+@8:84861127:84861225:+	A5SS	ENSMUSG00000003808	0.87	0.29	0.02	0.94	0.17	-0.03	0.89	0.26	0.03	0.86	0.38	0.08	0.86	0.28	0.06	0.88	0.3	-0.02	0.92	0.26	-0.03	0.87	0.34	0.02	0.89	0.28	-0.02	0.9	0.27	-0.03	0.89	0.3	0.01	0.91	0.22	-0.01
9:44134658:44134756:+@9:44135101:44135275:+@9:44136518:44136648:+	SE	ENSMUSG00000032135	0	0	0	0.01	0.04	0.01	0.01	0.05	-0.01	0	0	0.01	0	0	0.01	0	0	0	0.01	0	0	0	0	0.01	0.01	0	-0.01	0.01	0	-0.01	0	0	0	0.02	0.05	-0.01
11:95076768:95076801:-@11:95076131:95076658:-@11:95068712:95068839:-	SE	ENSMUSG00000001507	0.61	0.59	0.03	0.8	1.4	-0.35	0.51	0.88	0.21	0.6	1.02	0.2	0.68	0.74	-0.08	0.71	0.63	-0.03	0.6	0.74	0.13	0.71	0.9	-0.2	0.73	0.66	-0.02	0.53	0.72	0.08	0.64	0.92	-0.12	0.45	0.82	0.08
X:75125880:75125737|75125788:-@X:75125371:75125449:-	A5SS	ENSMUSG00000031402	0.88	0.22	0.05	0.97	0.2	-0.08	0.93	0.16	0.05	0.92	0.15	0.05	0.96	0.26	-0.08	0.95	0.13	0.01	0.88	0.24	0.04	0.88	0.22	0.05	0.92	0.19	-0.04	0.89	0.26	-0.01	0.93	0.13	0.04	0.89	0.32	0
5:121526860:121526739|121526745:-@5:121525663:121525767:-	A5SS	ENSMUSG00000029454	0.69	0.21	0.04	0.73	0.19	0.02	0.64	0.45	0.11	0.73	0.2	0	0.82	3.12	-0.2	0.82	0.18	0	0.62	0.29	0.06	0.79	0.89	-0.15	0.68	0.53	0.11	0.52	1.01	0.17	0.73	0.2	-0.01	0.75	3.22	-0.23
11:78251016:78251212:+@11:78254851|78254855:78255496:+	A3SS	ENSMUSG00000002064	0.99	0	0	0.98	0.05	0.02	0.99	0.03	-0.01	0.99	0.03	-0.01	1	0	-0.01	0.99	0	0.01	0.99	0.03	-0.01	0.98	0.04	0.01	0.98	0.03	0	0.99	0	0	0.99	0	0	1	0	-0.01
17:28328967-28329047:+@17:28329374-28329522:+	RI	ENSMUSG00000037805	0.01	0	0	0.02	0	-0.01	0.01	0	0.01	0.02	0	0	0.02	0	0	0.01	0	0.01	0.02	0	-0.01	0.01	0	0	0.01	0	0	0.02	0	-0.01	0.01	0	0.01	0.01	0	0.01
17:25919652:25919714:-@17:25919458|25919562:25919365:-	A3SS	ENSMUSG00000025730	0.76	0.5	-0.04	0.62	0.74	0.07	0.6	0.7	0.1	0.6	0.62	0.02	0.68	0.65	-0.13	0.78	0.83	-0.1	0.55	0.88	0.12	0.64	0.59	-0.04	0.67	0.57	-0.03	0.68	0.74	0.08	0.72	0.99	-0.14	0.69	0.56	-0.01
1:54736230:54736312:-@1:54735059|54735113:54734996:-	A3SS	ENSMUSG00000052331	NA	NA	NA	NA	NA	NA	0.2	0.57	-0.05	NA	NA	NA	NA	NA	NA	NA	NA	NA	NA	NA	NA	NA	NA	NA	NA	NA	NA	NA	NA	NA	NA	NA	NA	NA	NA	NA
17:15758582:15758732:+@17:15760306|15760328:15760450:+	A3SS	ENSMUSG00000023852	0.02	0.04	-0.01	0.01	0.04	0.01	0.01	0.03	0.01	0.02	0.03	-0.01	0.01	0.06	0.02	0.02	0.04	-0.01	0.03	0.04	-0.01	0.02	0.03	-0.01	0.02	0.04	0	0.02	0.05	0	0.01	0	0	0.02	0.05	0
11:51267171:51267331:+@11:51268165:51268231:+@11:51270537:51270595:+@11:51271800:51272022:+	MXE	ENSMUSG00000020385	0.38	0.34	0.07	0.22	26.14	0.22	0.35	0.31	-0.04	0.4	1.17	-0.18	0.22	19726.9	0.29	0.3	0.3	-0.08	0.51	0.18	0.01	0.39	0.27	-0.04	0.52	0.97	-0.13	0.42	0.26	-0.04	0.45	2.3	-0.21	0.44	0.22	-0.02
14:52075613:52075726:-@14:52075412|52075436:52075255:-	A3SS	ENSMUSG00000060373	0.86	0.18	-0.04	0.84	0.08	0	0.84	0.11	-0.02	0.71	8872.7	0.13	0.81	0.09	0.02	0.79	0.11	0.02	0.83	0.11	-0.01	0.78	0.34	0.06	0.82	0.15	-0.04	0.8	0.4	0.06	0.82	0.16	0.04	0.84	0.19	-0.04
7:19384302:19384363|19384415:+@7:19385623:19385739:+	A5SS	ENSMUSG00000030400	0.88	0.26	0.03	0.94	0.19	-0.02	0.88	0.32	0.05	0.92	0.15	0.02	0.92	0.26	-0.03	0.92	0.19	0	0.89	0.17	0.03	0.91	0.26	-0.03	0.92	0.22	-0.01	0.92	0.31	-0.04	0.91	0.27	-0.01	0.92	0.17	0
2:28839883:28840360:-@2:28836411:28836516:-@2:28836025:28836127:-@2:28833550:28835373:-	MXE	ENSMUSG00000035666	0.3	0.26	0.04	0.08	6.92	0.25	0.28	0.28	-0.06	0.14	0.22	-0.06	0.18	0.39	0.1	0.12	0.24	0.06	0.28	0.27	0	0.42	0.81	-0.14	0.28	0.68	0.14	0.22	0.37	0.08	0.34	2422.04	-0.29	0.33	0.51	-0.11
15:74575839:74575924:+@15:74577395:74577493:+@15:74580565:74580736:+	SE	ENSMUSG00000034730	NA	NA	NA	NA	NA	NA	NA	NA	NA	0.42	0.53	-0.07	NA	NA	NA	0.3	1.96	0.32	NA	NA	NA	NA	NA	NA	NA	NA	NA	NA	NA	NA	NA	NA	NA	NA	NA	NA
7:6995385:6995548|6995712:+@7:6996268:6996301:+	A5SS	NA	NA	NA	NA	NA	NA	NA	NA	NA	NA	0.79	0.49	0.05	NA	NA	NA	0.82	0.72	-0.12	NA	NA	NA	NA	NA	NA	NA	NA	NA	NA	NA	NA	NA	NA	NA	NA	NA	NA
3:88552730:88552893:-@3:88552355:88552517:-@3:88550696:88550785:-	SE	ENSMUSG00000028062	0.98	0.09	-0.03	0.91	0.18	0.03	0.93	0.16	0.05	0.97	0.3	-0.06	0.97	0.6	-0.1	0.98	0.05	-0.01	0.87	0.29	0.07	0.95	0.13	-0.02	0.94	0.11	0.01	0.94	0.13	0.04	0.95	0.1	0.01	0.94	0.14	0
15:79898111:79898225:+@15:79899020:79899118:+@15:79905444:79905600:+	SE	ENSMUSG00000009585	0.01	0.03	0	0	0	0.01	0.02	0.07	0.02	0	0	0	0	0.06	0.02	0	0	0	0.02	0.05	-0.01	0.01	0.04	0.01	0.01	0.03	0	0.02	0.03	-0.01	0.01	0.08	0.03	0.01	0.03	0.01
7:37769596:37769752:-@7:37733982:37734116:-@7:37716573:37716642:-	SE	ENSMUSG00000043456	NA	NA	NA	NA	NA	NA	NA	NA	NA	NA	NA	NA	NA	NA	NA	NA	NA	NA	0.36	1.15	-0.26	NA	NA	NA	0.1	3.06	0.49	0.09	0.25	0.05	NA	NA	NA	0.12	0.23	-0.03
2:157006975:157007075:-@2:157005873|157006362:157005848:-	A3SS	ENSMUSG00000027635	0.28	0.52	-0.18	0.33	0.57	-0.01	0.3	0.63	-0.01	0.22	0.61	0.11	0.61	1.01	-0.22	0.43	0.96	0.18	0.39	0.65	-0.13	0.59	1.1	-0.29	0.26	1.53	0.33	0.14	0.49	0.14	0.1	0.19	0.01	0.32	0.71	-0.18
2:77168511:77168633:-@2:77165067:77165230:-@2:77132182:77132373:-	SE	ENSMUSG00000044033	0.15	0.36	-0.02	0.07	1.25	0.38	0.12	0.26	-0.1	0.12	0.21	-0.05	NA	NA	NA	0.03	0.14	0.05	NA	NA	NA	0.09	0.24	0.03	0.31	0.64	-0.22	0.2	0.52	-0.05	0.13	0.25	-0.11	0.45	0.75	-0.25
5:110655307-110655413:+@5:110655565-110655673:+	RI	ENSMUSG00000029504	0.11	0.26	-0.06	0.24	0.22	-0.03	0.22	0.3	-0.07	0.33	0.34	-0.09	0.22	0.51	0.13	0.53	8.2	-0.31	0.35	0.86	-0.16	0.21	0.21	0.01	0.19	0.2	0.02	0.17	0.22	-0.06	0.05	9.41	0.27	0.21	0.22	-0.04
14:69502982:69503362:-@14:69421898:69421999:-@14:69373013:69373121:-	SE	NA	0.21	0.42	-0.04	0.14	0.94	0.19	0.32	0.53	-0.11	0.13	0.27	0.01	0.22	0.62	0.12	0.23	0.47	-0.01	0.34	0.35	-0.08	0.23	0.48	0.09	0.26	0.31	-0.03	0.31	0.4	-0.1	0.17	1.28	0.29	0.33	0.39	-0.02
10:69904198:69904270:+@10:69904448:69904510:+@10:69920438:69920491:+	SE	ENSMUSG00000069601	NA	NA	NA	NA	NA	NA	0.62	0.74	-0.05	NA	NA	NA	NA	NA	NA	NA	NA	NA	NA	NA	NA	NA	NA	NA	NA	NA	NA	NA	NA	NA	0.61	0.81	-0.01	NA	NA	NA
X:74018130:74018366:-@X:74017901:74018017:-@X:74017130:74017511:-	SE	ENSMUSG00000031392	0.06	0.06	-0.01	0.15	9.08	-0.1	0.05	0.07	-0.02	0.12	0.14	0.03	0.13	1.44	-0.07	0.17	0.16	-0.04	0.06	0.06	0	0.09	0.33	-0.04	0.06	0.19	0.03	0.09	0.11	-0.03	0.05	0.06	-0.01	0.05	0.21	0.04
X:142681400:142681556:+@X:142752040:142752089:+@X:142770967:142771033:+	SE	NA	0.9	0.28	-0.03	0.68	0.7	0.16	0.93	0.28	-0.06	0.44	0.96	0.24	0.85	0.33	0.03	0.83	0.54	0.02	0.88	0.21	0.04	0.86	0.33	0.07	0.92	0.27	-0.06	0.86	0.31	0.04	0.87	0.28	-0.05	0.84	0.38	0.02
11:118419052:118418930|118418972:-@11:118417574:118417654:-	A5SS	ENSMUSG00000025575	0.7	0.86	0.05	0.58	0.59	-0.02	0.68	0.63	0.15	0.76	1.04	-0.18	0.79	0.83	-0.17	0.58	0.93	0.21	0.62	0.58	0.02	0.54	0.76	0.14	0.64	1.01	-0.1	0.77	0.63	-0.07	0.75	1.14	-0.23	0.56	0.87	0.21
12:33138843:33139062:-@12:33137889:33138039:-@12:33135966:33136043:-	SE	ENSMUSG00000052125	0.11	1.01	0.29	0.62	1.48	-0.35	0.42	0.88	-0.19	0.54	0.97	0.08	0.35	0.75	-0.17	0.45	1.12	-0.1	0.18	1.28	0.26	0.15	0.91	0.27	0.44	1.55	-0.29	0.25	0.51	-0.14	0.4	0.77	-0.24	0.27	0.42	-0.02
12:108502390:108502418:+@12:108503183:108503233:+@12:108506479:108506608:+	SE	ENSMUSG00000058070	0.03	0.64	0.23	NA	NA	NA	0.16	0.39	-0.01	NA	NA	NA	NA	NA	NA	NA	NA	NA	0.36	0.7	-0.26	0.11	0.25	0.05	0.1	0.29	0.01	0.24	0.49	-0.21	0.26	0.53	-0.05	0.14	0.5	0.1
7:3694978:3695227:+@7:3695352|3695353:3695621:+	A3SS	ENSMUSG00000035585	1	0	0	1	0	0	1	0	0	0.99	0	0.01	1	0	0	1	0	0	1	0	0	1	0	0	1	0	0	1	0	0	1	0	0	1	0	0
2:121142093:121142303:+@2:121142524:121142654:+@2:121143149:121143209:+	SE	ENSMUSG00000027259	0.65	0.5	0.03	0.62	2.02	0.23	0.71	4.6	-0.37	0.89	1.85	-0.27	0.66	0.34	0	0.85	0.83	-0.19	0.66	0.68	0.15	0.84	0.48	-0.13	0.81	0.34	0.03	0.84	0.75	-0.19	0.68	0.56	0.11	0.85	0.32	-0.01
3:96719234:96719326:-@3:96716747|96716805:96716667:-	A3SS	ENSMUSG00000028099	0.08	0.19	0.02	0.17	0.4	0	0.09	0.26	0.01	0.09	0.31	0.08	0.02	0.22	0.1	0.18	0.63	-0.16	0.12	0.28	-0.01	0.16	0.29	-0.07	0.11	0.32	0.05	0.2	0.48	-0.12	0.1	0.27	0	0.17	0.32	0.03
1:93283202-93283385:+@1:93283575-93283687:+	RI	ENSMUSG00000047793	NA	NA	NA	NA	NA	NA	NA	NA	NA	NA	NA	NA	NA	NA	NA	NA	NA	NA	0.17	0.22	0.02	NA	NA	NA	0.19	0.22	0.01	0.23	0.3	-0.04	NA	NA	NA	0.19	0.29	0.04
5:99963984:99964083:-@5:99963731:99963877:-@5:99962515:99962612:-	SE	ENSMUSG00000000568	0.5	0.26	0.06	0.64	4.94	-0.17	0.61	0.23	-0.05	0.58	0.26	0.06	0.59	0.19	-0.04	0.64	0.21	-0.05	0.55	0.22	0.05	0.6	0.15	0.01	0.6	0.16	0	0.51	0.15	-0.01	0.56	0.23	-0.02	0.47	0.19	0.04
5:129715684:129715858|129715941:+@5:129716727:129716866:+	A5SS	ENSMUSG00000034211	0.6	0.22	0.05	0.62	0.25	-0.05	0.65	0.27	-0.05	0.66	0.26	-0.04	0.58	0.21	0	0.58	0.22	0	0.58	0.23	0.02	0.66	0.22	-0.01	0.6	0.27	0.06	0.7	0.37	-0.1	0.65	0.2	-0.03	0.57	0.63	0.13
1:140365525:140365584:+@1:140375108:140375182:+@1:140376353:140376436:+	SE	ENSMUSG00000052726	NA	NA	NA	NA	NA	NA	NA	NA	NA	0.55	0.67	0.09	NA	NA	NA	0.63	0.8	-0.03	NA	NA	NA	NA	NA	NA	NA	NA	NA	NA	NA	NA	NA	NA	NA	NA	NA	NA
5:117382465-117382336:-@5:117381913-117381836:-	RI	ENSMUSG00000029363	0.03	0.25	-0.02	0.02	0.06	0.01	0.02	0.28	0.02	0.03	0.58	-0.01	0.02	1323.49	0.05	0.02	0	0	0.07	0.36	-0.03	0.03	0.23	-0.01	0.04	0	-0.01	0.03	0	0	0.01	0.32	0.03	0.03	0	0
11:102869095:102869170:-@11:102868622|102868652:102868587:-	A3SS	ENSMUSG00000020929	0.88	0.31	0.01	0.79	0.28	0.03	0.83	0.43	-0.1	0.71	0.66	0.08	0.85	0.5	-0.09	0.77	0.58	0.08	0.76	0.55	0.13	0.85	0.35	-0.02	0.89	0.31	-0.04	0.83	0.34	0.05	0.89	0.43	-0.15	0.82	0.43	0.01
12:80945504:80945668|80945798:+@12:80946576:80946720:+	A5SS	ENSMUSG00000021134	0.25	1.63	-0.03	0.35	1.92936e+09	-0.09	0.24	0.06	-0.01	0.47	1000000000000	-0.12	0.37	30.9	-0.07	0.75	1000000000000	-0.38	0.3	0.04	0	0.29	1.95	-0.05	0.3	0.05	-0.01	0.26	0.04	-0.01	0.22	0.05	0.01	0.26	0.04	0
3:157972232:157972317:+@3:157973000:157973045:+@3:157975228:157975294:+	SE	ENSMUSG00000039988	0.85	0.26	0.07	0.92	0.65	-0.15	0.84	0.32	0.04	0.85	0.32	0.07	0.93	0.56	-0.17	0.9	0.17	0.03	0.76	0.41	0.03	0.91	0.4	-0.07	0.79	0.41	0.12	0.84	0.34	0.01	0.92	0.45	-0.15	0.77	0.46	0.07
4:49670024:49670100:-@4:49665565|49665625:49661611:-	A3SS	ENSMUSG00000039579	0.69	1.6	-0.33	0.74	1.16	-0.19	0.41	1.06	-0.07	0.51	0.82	0.23	0.62	0.68	0.02	0.76	0.76	-0.14	0.64	0.99	-0.12	0.61	1	-0.2	0.52	1.01	0.09	0.73	0.61	-0.04	0.36	0.99	0.1	0.55	1.01	0.18
16:96043001:96043094:-@16:96041252:96041383:-@16:96037891:96037985:-	SE	ENSMUSG00000022914	0.88	0.27	0.01	0.97	0.12	-0.03	0.92	0.17	0.02	0.98	0.06	-0.01	0.96	0.15	-0.04	0.97	0.08	-0.01	0.92	0.18	0.01	0.94	0.19	-0.02	0.93	0.17	0.01	0.91	0.27	-0.03	0.89	0.25	0.02	0.94	0.18	-0.03
16:17088745:17088866:-@16:17087115|17087213:17086556:-	A3SS	ENSMUSG00000022771	0.89	0.14	0.02	0.95	0.1	-0.01	0.96	0.11	-0.02	0.97	0.08	-0.02	0.95	0.1	-0.01	0.98	0.11	-0.03	0.94	0.26	-0.07	0.9	0.32	0.06	0.87	0.15	0.03	0.86	0.17	0.03	0.91	0.13	0.03	0.94	0.38	-0.08
2:155921635:155921727:-@2:155910357:155910464:-@2:155909353:155909425:-@2:155901298:155901355:-	MXE	ENSMUSG00000005882	0.62	1.25	-0.31	0.29	0.55	-0.2	0.5	0.78	-0.17	0.28	0.71	0.01	0.15	0.6	0.12	0.35	0.67	-0.2	0.27	0.89	0	NA	NA	NA	NA	NA	NA	0.25	1.68	0.37	0.31	0.84	0.12	0.09	0.45	0.16
7:45149766:45149301|45149664:-@7:45148614:45148740:-	A5SS	ENSMUSG00000007833	0.03	0.05	-0.01	0.07	0.08	0.01	0.07	0.14	0.04	0.13	0.34	-0.06	0.09	0.11	-0.01	0.09	0.08	0	0.08	0.11	0	0.12	0.27	-0.05	0.08	0.16	0.04	0.07	0.14	-0.04	0.02	0.14	0.03	0.08	0.09	-0.01
X:42071242-42071503:+@X:42072474-42072637:+	RI	ENSMUSG00000025860	0.59	0.69	0.04	0.51	0.61	-0.11	0.6	0.78	-0.19	0.57	0.47	-0.06	0.67	0.62	-0.01	0.59	0.49	0.08	0.66	0.52	0.02	0.69	0.76	-0.09	0.68	0.45	0.01	0.7	0.58	-0.11	0.63	0.74	-0.04	0.4	1.1	0.3
7:102223074:102223150:+@7:102223379:102223490:+@7:102226271:102226445:+@7:102236448:102236554:+	MXE	ENSMUSG00000030990	0.66	0.31	-0.05	0.62	0.31	0	0.69	0.51	-0.12	0.55	0.37	0.07	0.74	0.31	0.05	0.76	0.29	-0.02	0.79	0.27	0.02	0.73	0.34	-0.04	0.81	0.38	-0.08	0.49	0.87	0.17	0.61	0.46	-0.1	0.62	0.58	-0.13
3:108016328:108016428:-@3:108015040|108015145:108014945:-	A3SS	ENSMUSG00000058135	0.02	0.04	0	0.03	0.04	-0.02	0.14	0.24	-0.09	0.01	0.05	0.02	0.02	0.03	-0.01	0.03	0.05	-0.01	0.01	1.52	0.05	0.02	0.31	0.12	0.06	0.24	-0.04	0.02	0.04	0	0.02	0.13	0.04	0.01	0.04	0.01
11:44991413:44991590:+@11:44992309:44992488:+@11:44996006:44996200:+	SE	ENSMUSG00000057098	0.87	0.32	0	0.91	0.22	0.02	0.86	0.37	0.11	NA	NA	NA	0.84	0.34	0.1	0.81	0.42	0.03	0.94	0.16	-0.01	0.9	0.32	-0.04	0.93	0.19	-0.03	0.94	0.3	-0.07	0.87	0.27	0.08	0.93	0.13	0.01
3:89730718:89730838:+@3:89734842:89736273:+@3:89737990:89738173:+	SE	ENSMUSG00000027951	0.96	0.13	0	0.98	0.08	-0.02	0.96	0.13	0.01	0.97	0.06	0.01	0.98	0.07	-0.01	0.98	0.05	0	0.97	0.09	-0.01	0.95	0.13	0.01	0.96	0.11	-0.01	0.96	0.11	0	0.96	0.11	0	0.96	0.1	0
3:82878697:82878826:+@3:82917584:82917741:+@3:82940729:82943638:+	SE	NA	NA	NA	NA	NA	NA	NA	NA	NA	NA	0.49	0.96	0.08	NA	NA	NA	0.58	1.24	-0.13	NA	NA	NA	NA	NA	NA	NA	NA	NA	NA	NA	NA	NA	NA	NA	NA	NA	NA
6:143029160:143029246:-@6:143020324:143020374:-@6:143017883:143018073:-	SE	ENSMUSG00000030279	0.22	2.9	0.35	0.11	0.21	0.01	0.33	0.64	0.02	0.54	4.2	-0.43	0.23	0.37	-0.01	0.07	0.89	0.16	0.22	0.43	-0.11	0.18	0.61	0.15	0.11	0.36	0.07	0.2	0.33	0.02	NA	NA	NA	0.12	0.33	0.08
7:107504162:107504333:+@7:107506489|107506494:107506618:+	A3SS	ENSMUSG00000062542	NA	NA	NA	0.88	0.66	-0.18	NA	NA	NA	0.91	0.22	-0.03	NA	NA	NA	0.76	0.62	0.13	NA	NA	NA	NA	NA	NA	NA	NA	NA	NA	NA	NA	NA	NA	NA	NA	NA	NA
16:20675344:20675520:+@16:20675730|20675760:20675829:+	A3SS	ENSMUSG00000045983	0.96	6.48	-0.06	0.97	0.63	-0.04	0.96	0.25	-0.04	0.93	0.34	0.04	0.97	11.52	-0.06	0.95	0.08	0.02	0.91	0.07	0	0.91	0.42	0.05	0.91	0.06	0	0.95	0.05	0.01	0.9	0.57	0.04	0.93	0.08	0.02
11:69903008:69903452:+@11:69903654|69903677:69903719:+	A3SS	ENSMUSG00000047284	0.94	0.17	-0.03	0.96	0.19	-0.06	0.92	0.16	0	0.9	0.2	0.06	0.97	0.44	-0.12	0.84	0.37	0.13	0.85	0.3	0.04	0.95	0.15	-0.03	0.89	0.25	0.06	0.82	0.32	0.12	0.91	0.28	-0.03	0.9	0.37	-0.08
8:85505579:85505687|85505867:+@8:85509179:85509309:+	A5SS	ENSMUSG00000031700	0.02	0.04	0	0.02	0.22	0.03	0.02	0.03	-0.01	0.03	0.05	-0.01	0.01	0.14	0.04	0.06	4.03	-0.05	0.05	0.07	-0.01	0.02	0.04	0	0.04	0.1	-0.02	0.02	0.04	0	0.02	0.03	0	0.05	0.2	-0.03
17:73107985:73108145|73108156:+@17:73161823:73161991:+	A5SS	ENSMUSG00000054469	0.81	0.32	-0.04	0.92	0.3	-0.07	0.75	0.52	0.12	0.78	0.46	0.14	0.68	0.79	0.16	0.84	0.82	-0.16	0.84	0.25	0.03	0.74	0.31	0.01	0.87	0.54	-0.13	0.86	0.28	-0.05	0.77	0.35	0.08	0.85	0.29	0.01
11:93886219:93886416:+@11:93891339:93891388:+@11:93905159:93905358:+	SE	ENSMUSG00000059474	0.18	0.29	-0.03	0.19	0.21	-0.03	0.18	1.8	0.44	0.42	1.3	-0.23	0.23	0.4	-0.09	0.13	0.5	0.1	0.14	0.16	-0.02	0.17	0.25	0.01	0.12	0.22	0.05	0.17	0.19	0.01	0.15	2.34	0.34	0.16	0.17	0.01
7:129628994-129629056:+@7:129629918-129629983:+	RI	ENSMUSG00000042055	0.1	0.19	-0.03	0.15	0.72	0.12	0.54	0.93	-0.12	0.54	1.5	-0.39	0.31	0.62	-0.05	0.58	1.37	-0.27	0.26	0.56	-0.02	0.71	0.96	-0.17	0.24	2.46	0.47	0.33	0.64	-0.23	0.07	3.17	0.43	0.27	0.59	0.06
4:82859490:82859661:-@4:82856824:82856984:-@4:82853969:82854115:-	SE	ENSMUSG00000028403	0.04	0.14	0.02	0.07	0.12	-0.03	0.14	0.4	-0.11	0.06	0.13	0.01	0.03	0.07	0	0.08	0.15	-0.05	0.03	0.05	-0.01	0.02	0.56	0.12	0.02	0.06	0	0.06	0.12	-0.02	0.06	0.13	-0.01	0.04	0.12	0.02
13:55508780:55508810:-@13:55507864:55507880:-@13:55507488:55507624:-	SE	ENSMUSG00000021493	0.4	1.09	0.06	0.63	0.83	-0.14	0.41	1.07	-0.27	0.71	0.86	-0.08	0.76	0.76	-0.17	0.31	2.27	0.45	0.59	1.25	-0.26	0.38	1.1	0.03	0.33	0.54	0.05	0.46	0.73	-0.06	0.46	0.66	-0.18	0.49	0.94	-0.03
2:6130185:6129896|6130042:-@2:6113893:6114113:-	A5SS	ENSMUSG00000045319	NA	NA	NA	NA	NA	NA	NA	NA	NA	0.22	0.32	0.05	0.18	1.12	0.28	0.33	0.58	-0.15	NA	NA	NA	NA	NA	NA	NA	NA	NA	NA	NA	NA	NA	NA	NA	NA	NA	NA
1:183408608:183408724|183408763:+@1:183409235:183410206:+	A5SS	NA	0.82	0.33	-0.06	0.84	1.55	-0.18	0.8	0.24	0.07	0.5	27.6	0.34	0.85	0.37	-0.09	0.65	2.35	0.2	0.76	0.25	0	0.8	0.22	0	0.76	0.26	0.04	0.65	0.95	0.17	0.76	1.07	0.15	0.66	0.25	-0.01
9:82829806:82830339:+@9:82837418:82837483:+@9:82846299:82846429:+	SE	ENSMUSG00000032251	0.97	1	-0.05	0.95	0.13	0.03	0.98	0.19	-0.04	0.94	0.1	0.01	0.91	0.29	-0.06	0.95	0.14	-0.04	0.85	0.57	0.08	0.95	0.18	0.03	0.93	0.08	0.02	0.92	0.29	0.05	0.92	0.15	0.02	0.98	0.64	-0.06
10:53638177:53638281:-@10:53635400:53635434:-@10:53634302:53634395:-@10:53633145:53633715:-	MXE	ENSMUSG00000019856	NA	NA	NA	0.27	1.63	0.39	NA	NA	NA	0.33	0.86	-0.06	0.71	1.16	-0.06	0.49	1.07	0.22	0.65	1.29	-0.16	NA	NA	NA	0.49	0.94	-0.05	NA	NA	NA	NA	NA	NA	0.66	1.26	-0.2
2:87496847:87497093:-@2:87492135:87492193:-@2:87490824:87491405:-	SE	NA	NA	NA	NA	NA	NA	NA	NA	NA	NA	0.66	0.81	-0.11	NA	NA	NA	0.74	1.58	-0.28	NA	NA	NA	NA	NA	NA	NA	NA	NA	NA	NA	NA	NA	NA	NA	NA	NA	NA
2:173597187:173594976|173597040:-@2:173592802:173593014:-	A5SS	ENSMUSG00000055897	0.57	0.96	0.2	0.85	0.88	-0.2	0.33	2.72	0.31	0.7	0.57	0.15	0.62	0.73	-0.16	0.71	0.51	-0.09	0.46	0.3	0.02	0.41	0.4	-0.08	0.48	0.33	-0.07	0.69	0.66	-0.12	0.77	0.68	-0.06	0.65	0.49	0.04
3:104864506:104865308|104865574:+@3:104868024:104868106:+	A5SS	ENSMUSG00000045576	0.26	0.2	-0.04	0.26	0.35	-0.09	0.19	0.14	0.01	0.32	0.31	-0.06	0.33	0.33	-0.08	0.63	10.65	-0.3	0.25	1.65	-0.13	0.22	0.18	-0.03	0.12	0.89	0.1	0.11	5.02	0.15	0.22	0.14	-0.01	0.17	0.26	-0.06
19:38057410:38057542|38057566:+@19:38057789:38057983:+	A5SS	ENSMUSG00000024989	0.32	0.33	-0.08	0.33	0.37	0.09	0.33	0.34	-0.07	0.5	3.64	-0.17	0.33	0.32	0.04	0.55	33.85	-0.22	0.37	0.33	0	0.36	0.22	-0.03	0.37	0.22	-0.01	0.25	0.36	0.07	0.24	0.26	0.06	0.42	0.95	-0.17
10:78055335:78055716:+@10:78056412:78056750:+@10:78056845:78056920:+	SE	ENSMUSG00000000730	NA	NA	NA	NA	NA	NA	NA	NA	NA	0.38	1.54	0.35	NA	NA	NA	0.6	0.57	-0.08	NA	NA	NA	NA	NA	NA	NA	NA	NA	NA	NA	NA	NA	NA	NA	NA	NA	NA
1:16597951:16598053:-@1:16585352|16585431:16585276:-	A3SS	ENSMUSG00000025939	0.61	0.59	0.15	0.85	0.31	0.01	0.75	0.79	0.18	0.9	0.27	-0.05	0.82	2.36	-0.29	0.59	1.06	0.23	0.53	4.42	0.34	0.83	0.36	-0.08	0.87	0.33	-0.04	0.92	5.24	-0.31	0.76	1.85	0.18	0.86	0.28	0.06
7:3694978:3695227:+@7:3695353|3695364:3695621:+	A3SS	ENSMUSG00000035585	0.61	0.47	0.12	0.41	0.8	0.19	0.63	0.4	-0.1	0.26	0.63	0.15	0.4	1.28	0.22	0.49	0.49	-0.09	0.62	0.4	0.1	0.54	0.4	0.09	0.72	0.84	-0.18	0.44	0.79	0.17	0.73	0.41	-0.06	0.6	0.72	-0.16
5:103885907:103886290:-@5:103876061|103876289:103875741:-	A3SS	ENSMUSG00000029312	0.97	0.13	-0.04	0.98	0.11	-0.03	0.92	0.17	0.04	0.98	0.05	0	0.99	0.11	-0.04	0.96	0.15	0.03	0.95	0.13	0.02	0.98	0.21	-0.06	0.97	0.07	0.01	0.97	0.1	0	0.93	0.15	0.02	0.95	0.09	0.02
12:52503972:52504048:+@12:52516079:52519967:+@12:52542489:52542636:+	SE	NA	0.97	0.06	0	0.98	0.05	0	0.95	0.11	0.03	0.96	0.07	0.02	0.97	0.07	0	0.98	0.08	-0.01	0.97	0.05	0.02	0.97	0.11	-0.02	0.99	0.06	-0.02	0.97	0.07	0	0.97	0.07	0	0.98	0.1	-0.01
7:3659381-3659506:+@7:3660728-3661100:+	RI	ENSMUSG00000035632	0.21	0.12	0.03	0.13	1000000000000	0.2	0.23	17991.8	0.17	0.19	1.11	-0.06	0.14	0.45	0.05	0.21	4.25	-0.07	0.19	0.8	0.06	0.25	0.09	-0.02	0.25	0.08	0	0.24	0.11	-0.03	0.24	782.08	0.17	0.33	2.06	-0.09
7:105741374-105741483:+@7:105741580-105741707:+	RI	ENSMUSG00000030890	0.05	0.04	-0.01	0.09	0.11	-0.03	0.04	0.03	0	0.22	5.01	-0.13	0.08	0.06	0.01	0.26	169.78	-0.18	0.09	0.06	0	0.07	0.13	-0.03	0.09	0.1	-0.02	0.08	0.21	-0.03	0.04	0.04	-0.01	0.06	0.1	0.02
6:34745619:34746015|34746639:+@6:34747886:34747969:+	A5SS	ENSMUSG00000029761	0.07	0	0	0.06	0.05	0.01	0.08	0	-0.01	0.05	0.06	0.01	0.14	41.31	-0.06	0.1	0.2	0.04	0.08	0.25	-0.02	0.08	0	0	0.06	0.5	0.02	0.09	0.07	-0.02	0.07	1.22967e+09	-0.02	0.07	0.04	0.02
5:21645984:21646235:+@5:21648620|21648662:21648768:+	A3SS	ENSMUSG00000038525	0.97	0.07	0.01	0.98	0.04	0.01	0.98	0.05	0	0.99	0.04	-0.01	0.98	0.04	0	0.99	0.03	-0.01	0.98	0.06	-0.01	0.98	0.05	0	0.97	0.04	0.01	0.99	0.07	-0.02	0.98	0.05	0	0.99	0.03	0
7:127217971:127218057:-@7:127217619:127217742:-@7:127216901:127217035:-	SE	ENSMUSG00000000486	NA	NA	NA	NA	NA	NA	NA	NA	NA	0.97	0.06	0	NA	NA	NA	0.97	0.05	0.02	NA	NA	NA	NA	NA	NA	NA	NA	NA	NA	NA	NA	NA	NA	NA	NA	NA	NA
2:181187550-181187736:+@2:181187809-181187886:+	RI	ENSMUSG00000016344	0.3	0.29	0.07	0.38	0.37	-0.09	0.41	0.53	0.14	0.39	0.23	-0.01	0.46	0.54	-0.12	0.15	4182.8	0.31	0.34	0.23	0.04	0.26	0.66	0.15	0.38	0.76	-0.12	0.45	0.95	-0.15	0.37	0.25	0.04	0.29	1.29	0.16
11:116198222:116198381:-@11:116189415:116189575:-@11:116183464:116183624:-	SE	ENSMUSG00000020777	0.05	0.1	-0.02	0.08	0.21	-0.04	0.03	0.04	-0.01	0.13	0.2	-0.05	0.09	0.16	-0.03	0.15	0.24	-0.06	0.06	0.1	-0.03	0.07	0.3	-0.04	0.03	0.27	0.04	0.06	0.07	-0.01	0.03	0.04	0	0.04	0.1	0.02
X:105929397:105928959|105929100:-@X:105890917:105890972:-	A5SS	ENSMUSG00000031229	0.52	2.23	0.2	0.81	24.79	-0.23	0.68	0.37	0.03	0.69	0.59	0.12	0.8	11.66	-0.21	0.74	0.26	0.06	0.59	1.29	-0.15	0.56	0.47	0.12	0.44	0.56	0.12	0.7	1.61	-0.18	0.72	0.36	-0.07	0.58	0.57	0.12
11:59202517:59202659:+@11:59204172|59204175:59204255:+	A3SS	ENSMUSG00000036860	0.97	0.05	0.01	0.97	0.05	0	0.97	0.09	-0.01	0.97	0.07	0	0.99	0.06	-0.02	0.98	0.04	0.01	0.97	0.09	-0.01	0.97	0.08	0	0.96	0.08	0.01	0.97	0.07	0	0.98	0.06	-0.01	0.97	0.06	0
2:25956247:25956327:-@2:25955260:25955292:-@2:25953915:25953974:-@2:25952678:25952819:-	MXE	ENSMUSG00000026933	0.26	0.63	0.04	0.24	1.12	0.1	0.29	0.72	0.12	0.53	1.26	-0.29	0.29	0.93	-0.05	0.48	1.05	-0.19	0.24	0.6	0.09	0.42	0.97	-0.13	0.33	0.73	0.09	0.34	0.63	-0.08	0.3	0.76	0	0.34	1	0
8:3613499-3613368:-@8:3613290-3613159:-	RI	ENSMUSG00000019470	0.12	1.45	0.12	0.09	0.53	0.08	0.13	0.12	-0.02	0.09	0.07	0	0.12	0.17	0.05	0.04	20.77	0.08	0.17	0.13	-0.02	0.18	0.26	-0.05	0.15	0.16	0.03	0.23	1.42	-0.11	0.24	0.23	-0.05	0.17	0.27	0.06
8:111128243:111128337:+@8:111129393:111129471:+@8:111129606:111129695:+	SE	ENSMUSG00000033624	0.03	0.08	0.01	0.02	0.07	0.01	0.03	0.08	0	0.03	0.08	-0.01	0.02	0.07	0.02	0.03	0.05	-0.01	0.04	0.09	0	0.05	0.1	-0.02	0.04	0.12	0.01	0.08	0.14	-0.05	0.04	0.09	0	0.03	0.18	0.05
11:120621055-120620957:-@11:120620883-120620647:-	RI	ENSMUSG00000025138	0.08	0.12	-0.01	0.09	0.15	-0.03	0.06	0.09	0	0.21	0.53	-0.12	0.09	0.28	0.07	0.26	0.64	-0.17	0.16	0.23	0.01	0.08	0.12	-0.02	0.17	0.31	-0.09	0.23	1.14	-0.15	0.07	0.15	0.04	0.06	1.91	0.17
5:115845280:115845301:+@5:115846284|115846347:115846466:+	A3SS	ENSMUSG00000029516	0.36	0.65	0.14	0.36	0.79	0.14	0.48	0.87	0.03	0.56	0.84	-0.2	0.5	0.82	-0.11	0.38	0.64	0.12	0.39	0.64	0.03	0.1	1.46	0.38	0.42	2.12	-0.32	0.43	0.62	-0.07	0.5	1.16	-0.31	0.5	0.69	-0.07
8:71256459:71256554:-@8:71256008:71256120:-@8:71255647:71255712:-	SE	ENSMUSG00000035439	0.88	0.2	0.01	0.88	0.29	0.02	0.91	0.25	0	0.9	0.29	-0.02	0.92	0.4	-0.05	0.89	0.21	0.03	0.87	0.35	0.04	0.91	0.22	0	0.91	0.22	0	0.89	0.29	-0.01	0.89	0.21	0.04	0.9	0.24	-0.01
16:16345998:16346145:-@16:16341422:16341468:-@16:16340996:16341067:-	SE	ENSMUSG00000022789	0.95	0.15	-0.04	0.97	0.07	-0.01	0.95	0.09	0	0.94	0.12	0.03	0.97	0.09	-0.01	0.91	0.34	0.06	0.96	0.28	-0.05	0.97	0.08	-0.02	0.91	0.31	0.06	0.97	0.11	-0.02	0.91	0.16	0.04	0.96	0.1	0.01
7:126661052:126661148:+@7:126662566:126662651:+@7:126663028:126663052:+@7:126663929:126664004:+	MXE	ENSMUSG00000030714	0.74	0.87	-0.02	0.75	0.77	-0.17	0.73	1.03	-0.2	0.85	0.44	-0.1	NA	NA	NA	0.61	1.12	0.2	NA	NA	NA	NA	NA	NA	NA	NA	NA	NA	NA	NA	0.72	1.55	-0.29	NA	NA	NA
2:25205127:25205239:-@2:25204198:25204300:-@2:25203887:25203982:-	SE	ENSMUSG00000013465	0.97	0.07	0	0.95	0.09	0.02	0.97	0.06	0.01	0.95	0.1	0	0.98	0.08	-0.01	0.96	0.08	0.02	0.97	0.07	0	0.98	0.07	-0.01	0.97	0.08	0.01	0.96	0.1	0.01	0.97	0.08	0	0.97	0.09	-0.01
4:28943323:28943378:+@4:28947528|28947540:28947653:+	A3SS	ENSMUSG00000028289	0.65	0.71	0.09	0.65	0.79	-0.02	0.83	0.73	-0.19	NA	NA	NA	0.68	0.74	0.12	NA	NA	NA	0.8	0.83	-0.15	0.68	0.7	0.15	0.65	0.95	0.03	NA	NA	NA	0.74	0.59	0.06	NA	NA	NA
15:89355719:89355926|89355943:+@15:89360356:89360457:+	A5SS	ENSMUSG00000008690	0.81	0.15	-0.03	0.8	0.25	-0.05	0.8	0.09	-0.02	0.71	2.03	0.09	0.79	0.11	0.02	0.78	0.08	0.01	0.81	0.24	-0.05	0.82	0.11	-0.02	0.76	0.4	0.06	0.82	0.08	-0.01	0.78	0.1	0.02	0.75	0.68	0.07
13:55021146:55021385:-@13:55019328:55019447:-@13:55014973:55015129:-	SE	ENSMUSG00000025877	NA	NA	NA	NA	NA	NA	NA	NA	NA	0.5	0.79	0.11	NA	NA	NA	NA	NA	NA	NA	NA	NA	NA	NA	NA	NA	NA	NA	NA	NA	NA	NA	NA	NA	NA	NA	NA
19:11803494:11803577:-@19:11791746:11791845:-@19:11790048:11790093:-	SE	ENSMUSG00000041488	0.56	1.24	0.02	NA	NA	NA	0.56	1.07	0.18	0.69	0.81	-0.11	0.79	1.67	-0.31	0.66	0.61	0.13	0.48	1.1	0.07	0.54	0.95	0.02	0.55	0.77	-0.01	NA	NA	NA	0.58	1.04	0.17	NA	NA	NA
19:6443631:6443648:+@19:6448255:6448284:+@19:6450528:6450599:+@19:6454979:6455280:+	MXE	ENSMUSG00000033768	NA	NA	NA	NA	NA	NA	NA	NA	NA	0.59	0.83	0.11	NA	NA	NA	0.57	0.74	-0.07	NA	NA	NA	NA	NA	NA	NA	NA	NA	NA	NA	NA	NA	NA	NA	NA	NA	NA
11:106754782:106755051:+@11:106757703:106757809:+@11:106763856:106763948:+	SE	ENSMUSG00000040528	NA	NA	NA	NA	NA	NA	0.46	0.85	-0.36	NA	NA	NA	0.42	0.85	0.04	NA	NA	NA	0.46	1.44	-0.21	NA	NA	NA	NA	NA	NA	NA	NA	NA	NA	NA	NA	NA	NA	NA
15:99251862:99251961:-@15:99250463:99250582:-@15:99249876:99250014:-	SE	ENSMUSG00000037570	0.77	0.34	-0.08	0.81	0.17	-0.04	0.72	0.18	0.04	0.89	0.56	-0.08	0.81	0.17	-0.03	0.89	0.41	-0.08	0.78	0.18	0.04	0.79	0.3	-0.07	0.82	0.16	-0.03	0.81	0.21	-0.04	0.69	0.16	0	0.77	0.21	0.04
5:32983859:32984030:+@5:32986936:32986996:+@5:32990742:32990824:+	SE	ENSMUSG00000037426	0.73	1.52	0.2	0.87	0.32	-0.05	0.73	0.91	0.19	0.63	1.56	0.24	0.97	0.48	-0.13	0.45	1.16512e+07	0.52	0.84	0.46	-0.02	0.71	0.4	0.02	0.82	0.49	-0.11	0.9	0.85	-0.17	0.93	0.27	-0.05	0.82	0.45	0.08
17:44102664-44102116:-@17:44102073-44101807:-	RI	ENSMUSG00000023961	0.98	0.11	-0.04	0.97	0.09	-0.01	0.92	0.18	-0.02	0.89	0.23	0.08	0.95	0.11	0.03	0.94	0.13	0.01	0.98	0.04	0	0.97	0.17	-0.05	0.98	0.06	-0.01	0.98	0.05	0	0.94	0.12	0.03	0.96	0.08	0.02
7:102222782:102222801:+@7:102223379:102223490:+@7:102226271:102226445:+@7:102236448:102236554:+	MXE	ENSMUSG00000030990	0.94	0.14	-0.03	0.92	0.34	-0.1	0.84	0.27	-0.02	0.86	0.31	0.06	0.94	0.16	-0.01	0.92	0.15	0.02	0.93	0.37	-0.11	0.9	0.31	-0.06	0.82	0.33	0.08	0.77	0.74	0.17	0.91	0.2	0.02	0.82	0.37	-0.05
11:69324824:69324962:+@11:69325439|69325558:69325793:+	A3SS	ENSMUSG00000049299	0.95	0.06	0.01	0.95	0.07	0.02	0.95	0.05	0.01	0.94	0.08	0.01	0.98	0.28	-0.05	0.96	0.06	0.02	0.93	0.09	0.01	0.95	0.06	0	0.94	0.07	0.01	0.96	0.06	-0.01	0.96	0.07	-0.01	0.97	0.05	-0.01
10:24870664:24870751:+@10:24870839:24870919:+@10:24873473:24873597:+	SE	ENSMUSG00000019984	0.01	0.03	0	0.01	0	0	0.01	0.04	0	0.02	0.04	-0.01	0.02	0.04	-0.01	0.02	0.04	0	0.01	0.03	0	0.01	0.03	0	0.01	0.03	0	0.01	0.03	0	0.01	0.03	0	0.01	0.03	0
7:45238960:45239115:-@7:45238660:45238734:-@7:45238500:45238572:-	SE	ENSMUSG00000030798	NA	NA	NA	NA	NA	NA	NA	NA	NA	0.55	0.98	-0.06	NA	NA	NA	0.62	0.87	0.07	NA	NA	NA	NA	NA	NA	NA	NA	NA	NA	NA	NA	NA	NA	NA	NA	NA	NA
3:107895643:107896213:-@3:107894861:107894992:-@3:107894051:107894215:-	SE	ENSMUSG00000086968	0.72	1.1	-0.22	0.32	1.31	0.31	0.26	1.19	0.27	0.37	0.58	-0.05	0.45	0.74	0.14	0.34	1.01	0.11	0.59	1.19	0.2	0.52	1.93	-0.26	0.79	1.78	-0.27	0.48	1.55	0.24	0.5	0.79	-0.14	0.63	0.6	-0.15
7:128249300:128249490|128249494:+@7:128252077:128252250:+	A5SS	ENSMUSG00000030782	0.92	0.21	0.04	0.88	0.46	-0.11	0.96	0.07	0.03	NA	NA	NA	0.95	0.2	-0.06	NA	NA	NA	0.89	0.25	-0.02	0.91	0.17	0.05	0.87	0.22	0.04	0.91	0.24	0.01	0.96	0.09	0.03	0.77	0.43	0.14
11:18868549:18868649:-@11:18859950:18860161:-@11:18846608:18847354:-	SE	ENSMUSG00000085743	0.43	1.24	0.21	NA	NA	NA	0.35	0.82	0.01	NA	NA	NA	NA	NA	NA	NA	NA	NA	0.41	0.89	0.1	0.62	1.11	-0.27	0.51	1.29	0.11	0.29	1.65	0.14	0.64	0.69	-0.05	0.65	1.2	-0.36
10:41478010-41478314:+@10:41478428-41478635:+	RI	ENSMUSG00000019823	0.05	0.07	-0.01	0.1	0.42	0.12	0.1	0.11	-0.02	0.07	0.12	0.03	0.05	0.34	0.11	0.06	0.09	-0.01	0.16	0.68	-0.13	0.13	0.17	-0.03	0.03	0.55	0.1	0.1	0.2	-0.05	0.04	0.07	0	0.22	0.4	-0.12
2:181354353-181354442:+@2:181355328-181355552:+	RI	ENSMUSG00000038685	0.36	3.97	-0.17	0.26	1.1	0.13	0.3	0.31	-0.08	0.66	346.43	-0.4	0.33	0.39	0.1	0.53	2.7	-0.2	0.43	0.3	-0.04	0.45	1.08	-0.15	0.39	0.29	0.06	0.5	0.51	-0.14	0.19	0.53	0.12	0.39	0.44	0.11
4:107890119:107890202:+@4:107891465:107891521:+@4:107891955:107892036:+@4:107892222:107892253:+	MXE	ENSMUSG00000028608	0.14	0.26	-0.05	0.05	0.18	0.05	0.13	0.26	-0.08	0.05	0.11	0	0.11	0.22	-0.03	0.08	0.26	0.03	0.08	0.25	0.03	0.08	0.23	0.05	0.11	0.22	-0.03	0.06	0.33	0.08	0.09	0.16	0	0.1	0.21	-0.04
X:73242614:73242660:-@X:73242182|73242195:73242068:-	A3SS	ENSMUSG00000031362,ENSMUSG00000058328	NA	NA	NA	NA	NA	NA	NA	NA	NA	0.41	1.48	0.3	NA	NA	NA	0.65	0.47	0.09	NA	NA	NA	NA	NA	NA	NA	NA	NA	NA	NA	NA	NA	NA	NA	NA	NA	NA
9:102729968:102730176:+@9:102730487:102730585:+@9:102730793:102730969:+	SE	ENSMUSG00000032531	0	0	0	0.01	0	0	0	0	0	0.01	0	0	0	0	0	0.01	0	-0.01	0	0	0	0	0	0	0	0	0	0.01	0.04	-0.01	0	0	0	0.01	0	0
19:36569373:36569502:+@19:36583936:36584074:+@19:36584896:36584998:+	SE	ENSMUSG00000041180	0.65	0.84	0.17	0.89	0.98	-0.27	0.68	1.31	0.22	0.9	0.28	-0.01	0.85	0.46	-0.08	0.74	0.42	0.11	0.77	0.38	0.01	0.79	0.6	-0.11	0.78	0.57	0.01	0.63	0.71	0.02	0.82	0.37	0.05	0.62	0.61	0.01
16:30582056:30582142:-@16:30580959:30581045:-@16:30574546:30574606:-	SE	ENSMUSG00000022538	0.89	0.24	0.05	0.94	0.18	-0.02	0.9	0.29	-0.03	0.91	0.16	0.03	0.92	0.24	-0.03	0.91	0.28	0.01	0.89	0.31	0	0.91	0.3	-0.01	0.89	0.19	0.02	0.86	0.27	0.03	0.94	0.24	-0.05	0.92	0.33	-0.06
15:36794145:36794538:-@15:36793479:36793675:-@15:36790684:36790988:-	SE	ENSMUSG00000022285	0.95	0.23	-0.03	0.97	2.9	-0.04	0.93	0.13	0.03	0.99	0.1	-0.02	0.97	0.49	-0.03	0.94	0.2	0.03	0.94	0.08	-0.02	0.96	0.15	-0.03	0.92	0.61	0.04	0.93	0.09	0.02	0.92	0.27	0.03	0.93	0.05	0
13:73328482:73328278|73328339:-@13:73327416:73327469:-	A5SS	ENSMUSG00000021606	0.03	0.03	0	0.03	0	0	0.03	0.07	0.01	0.04	0.05	-0.01	0.02	0.15	0.02	0.04	0.51	-0.02	0.04	0.03	-0.01	0.03	0	0	0.03	0.03	0	0.04	0.03	-0.01	0.03	0	0.01	0.03	0.04	0.01
3:106731663-106733142:+@3:106734358-106734618:+	RI	ENSMUSG00000056260	0.28	0.18	-0.04	0.22	0.77	0.09	0.3	0.31	0.08	0.51	2.82226e+07	-0.29	0.25	1.67	0.14	0.42	4.91	-0.17	0.39	0.48	-0.1	0.28	0.17	0.02	0.29	0.14	-0.01	0.32	0.18	-0.04	0.24	0.22	0.05	0.31	0.16	0.01
17:32045929:32046011|32046229:+@17:32047674:32047731:+	A5SS	ENSMUSG00000058392	0.22	0.33	-0.06	0.16	1.68	0.23	0.17	0.33	0.04	0.42	0.89	-0.26	0.18	1.19	0.26	0.22	0.22	-0.04	0.44	1.3	-0.27	0.3	0.49	-0.13	0.17	0.44	0.13	0.38	0.69	-0.16	0.16	1.95	0.47	0.39	0.57	-0.01
1:63176831:63177291:+@1:63177754|63177867:63177876:+	A3SS	ENSMUSG00000025967	1	0	0	1	0	0	1	0	0	1	0	0	1	0	0	1	0	0	1	0	0	1	0	0	1	0	0	1	0	0	1	0	0	1	0	0
17:88597684:88597741:+@17:88635121:88637082:+@17:88644338:88644540:+	SE	NA	0.89	0.29	-0.04	0.8	0.36	0.04	0.87	0.31	0.08	0.83	0.43	-0.03	0.73	0.73	0.16	0.77	0.7	-0.04	0.89	0.21	0.05	0.84	0.26	0.03	0.94	0.5	-0.1	0.79	0.45	0.1	0.85	0.34	0.07	0.84	0.3	-0.05
3:9403078:9403239:+@3:9404818:9404929:+@3:9410931:9411065:+@3:9434709:9437233:+	MXE	ENSMUSG00000097365	0.05	0.26	0.07	0.16	0.3	-0.11	0.12	0.6	0.21	0.24	0.49	-0.08	0.19	0.33	-0.09	0.37	0.69	-0.18	0.1	0.14	-0.03	0.03	0.2	0.09	0.07	0.13	-0.04	0.05	0.08	0	0.12	0.56	0.16	0.05	0.1	0
X:152270352:152270531:+@X:152270694:152270831:+@X:152271012:152271593:+	SE	ENSMUSG00000025332	0.83	3.07	-0.09	0.77	0.09	0.01	0.81	0.09	-0.01	0.78	0.1	-0.01	0.82	0.08	0	0.9	7.11	-0.08	0.82	0.09	0	0.85	0.21	-0.04	0.82	0.13	0.03	0.83	0.08	0	0.74	0.15	0.04	0.78	0.27	0.05
3:94853950:94854074:+@3:94856043:94856201:+@3:94860796:94860971:+	SE	ENSMUSG00000038902	0.75	0.36	-0.06	0.77	0.25	-0.03	0.66	0.36	0.06	0.7	0.32	0.07	0.85	0.35	-0.08	0.92	0.29	-0.07	0.77	0.35	-0.09	0.8	0.51	-0.14	0.68	0.51	0.12	0.85	0.47	-0.1	0.69	0.48	-0.09	0.74	0.52	0.11
12:4894538:4894679:-@12:4891315:4891421:-@12:4885721:4885858:-	SE	ENSMUSG00000020634	0.89	0.23	-0.05	0.9	0.43	-0.09	0.79	0.19	-0.03	0.94	0.26	-0.04	0.88	0.17	-0.03	0.94	0.35	-0.06	0.85	0.45	0.09	0.86	0.28	-0.07	0.94	0.43	-0.08	0.93	0.2	-0.04	0.84	0.41	-0.09	0.81	0.85	0.12
2:146863707:146863869:+@2:146870766:146870846:+@2:146889021:146889666:+	SE	ENSMUSG00000074749	0.83	0.14	-0.02	0.85	0.25	-0.06	0.79	0.22	0.01	0.88	0.2	-0.03	0.89	1.5	-0.11	0.82	0.26	0.07	0.78	0.43	0.07	0.85	0.24	-0.06	0.85	0.12	0	0.79	0.16	0.04	0.81	0.26	0.06	0.79	0.14	0
3:142821704:142821519|142821567:-@3:142820537:142820646:-	A5SS	ENSMUSG00000004591	0.98	0.04	0	0.99	0.03	-0.01	0.98	0.04	0.01	0.99	0	0	0.99	0.04	-0.01	0.99	0.04	0	0.98	0.05	0	0.98	0.05	0	0.98	0.03	0	0.98	0.05	0	0.98	0.04	0	0.98	0.04	0
9:83398512:83398641:-@9:83395157:83395379:-@9:83391355:83391873:-	SE	ENSMUSG00000032258	0.89	0.69	-0.21	0.86	0.28	-0.01	0.83	0.3	0.04	0.87	0.29	-0.01	0.93	0.25	-0.07	0.89	0.2	0.04	0.86	0.36	-0.01	0.9	0.26	-0.07	0.85	0.29	0.05	0.88	0.31	0.01	0.68	0.59	0.13	0.85	0.28	0.03
2:155644928:155645059:-@2:155643450|155643468:155643392:-	A3SS	ENSMUSG00000038324	0.03	0.09	0	0.03	0.06	-0.01	0.03	0.06	-0.02	0.05	0.09	-0.02	0.02	0.07	0.02	0.03	0.07	-0.01	0.04	0.08	-0.02	0.02	0.07	0.01	0.02	0.05	0	0.02	0.07	0.01	0.03	0.06	0	0.02	0.05	0
11:33441803:33441938:-@11:33404082:33404199:-@11:33329471:33329544:-	SE	ENSMUSG00000040594	0.05	0.21	0.06	0.07	0.64	0.14	0.21	0.48	0.01	0.19	2.2	-0.12	0.2	0.3	0.07	0.19	0.15	0.01	0.27	0.44	0.04	0.17	0.39	0.04	0.31	0.59	-0.14	0.43	8.58	-0.38	0.11	0.27	0.02	0.21	0.84	0.22
19:4004323-4004432:+@19:4004513-4004648:+	RI	ENSMUSG00000024871,ENSMUSG00000024869	0.04	0.29	0.1	0.37	2.6	-0.33	0.19	0.37	0.02	0.09	1	0.28	NA	NA	NA	NA	NA	NA	0.11	0.26	0.05	0.14	0.3	0.05	0.16	0.26	-0.02	0.1	0.29	-0.06	NA	NA	NA	0.04	0.25	0.06
8:83721734-83721852:+@8:83722230-83722361:+	RI	ENSMUSG00000005481	0.07	1000000000000	-0.04	0.04	1000000000000	0.09	0.03	5.62765e+06	0.04	0.09	2.92834e+08	-0.05	0.04	1000000000000	0.11	0.09	563372	-0.05	0.15	0.1	-0.03	0.08	1000000000000	-0.05	0.12	26.34	-0.04	0.12	20.59	-0.05	0.03	23.48	0.02	0.13	0.05	-0.01
14:59568948:59569008:-@14:59560921|59560956:59559388:-	A3SS	NA	0.57	0.62	-0.02	0.56	1.4	-0.16	0.57	0.84	-0.03	0.53	1.21	0.03	0.6	1.06	-0.31	0.49	0.96	0.11	0.29	0.73	0.24	0.64	0.97	-0.07	0.53	1	0.11	0.47	0.93	0.1	0.55	0.75	-0.16	0.4	0.86	0.07
9:114598835:114598652|114598705:-@9:114597795:114597830:-	A5SS	ENSMUSG00000056167	0.08	0.27	0.06	0.13	0.22	-0.02	0.18	0.39	-0.11	0.24	0.46	-0.11	0.26	0.43	-0.12	0.39	0.52	-0.13	0.14	0.31	0.05	0.2	0.35	-0.02	0.19	0.31	0.01	0.2	0.46	-0.12	0.14	0.33	-0.05	0.11	0.31	0.09
8:84689247:84689376:+@8:84689632|84689708:84689908:+	A3SS	ENSMUSG00000001909	0.68	0.38	-0.08	0.64	0.25	0.06	0.72	0.26	-0.05	0.74	0.39	-0.1	0.65	0.58	0.1	0.62	0.21	0.03	0.75	1.78	-0.16	0.74	0.2	-0.02	0.59	1.32	0.15	0.73	0.23	-0.05	0.6	0.56	0.11	0.7	0.21	0.03
7:127886950:127887095:-@7:127886528:127886744:-@7:127885444:127886281:-	SE	NA	0.15	0.43	-0.09	0.16	0.28	0.06	0.07	0.14	0	0.1	0.23	0.06	0.03	655.91	0.44	0.18	4.25	-0.15	0.47	1.81	-0.26	0.11	0.22	-0.04	0.21	0.39	-0.1	0.09	0.22	0.06	0.06	0.12	-0.01	0.22	0.71	-0.13
19:6128049:6128215:-@19:6123950|6124188:6123830:-	A3SS	ENSMUSG00000024787	0.44	0.42	0.04	0.56	0.51	0	0.76	1.39	-0.26	0.68	0.57	-0.12	0.76	0.62	-0.07	0.67	0.54	0.09	0.69	0.65	-0.09	0.63	0.65	0.13	0.6	0.43	0.03	0.5	0.55	-0.06	0.48	0.65	0.1	0.56	0.66	-0.06
8:105289404:105289528:-@8:105288793:105289165:-@8:105285256:105285869:-	SE	ENSMUSG00000014837	0.59	2	0.28	0.65	0.49	0.1	0.74	0.42	-0.05	0.46	0.92	0.19	0.69	0.62	-0.13	0.67	0.51	0.02	0.56	0.43	0.1	0.62	0.51	0.12	0.66	0.35	-0.04	0.58	0.44	0.01	0.87	0.72	-0.17	0.75	0.68	-0.17
2:151542818:151542865:+@2:151543906:151544140:+@2:151545425:151545515:+@2:151557386:151557498:+	MXE	ENSMUSG00000032966	0.79	1.45	-0.3	0.72	0.52	0.12	0.8	0.49	-0.04	0.55	0.9	0.17	0.8	0.41	-0.01	0.64	0.64	0.16	0.79	0.48	0	0.8	0.4	0	0.79	0.37	0.01	0.64	0.71	0.15	0.49	3.43	0.39	0.84	0.74	-0.2
12:108003086:108003414:-@12:107989465:107989830:-@12:107910403:107917414:-	SE	ENSMUSG00000048251	0.97	0.2	-0.05	0.72	1.02	0.24	0.92	0.17	0.02	0.62	0.78	0.1	0.64	0.95	0.32	0.79	0.98	-0.15	0.96	0.08	-0.02	0.96	0.17	-0.04	0.94	0.11	0.02	0.97	0.05	0	0.92	0.19	0	0.96	0.09	0.01
15:66622761-66622817:+@15:66623992-66624099:+	RI	ENSMUSG00000072501	0.04	0.06	-0.01	0.16	0.31	-0.09	0.06	0.07	-0.02	0.63	2.18	-0.47	0.22	0.32	-0.09	0.43	0.65	-0.21	0.13	5.38	-0.1	0.07	0.07	-0.01	0.03	0.74	0.04	0.07	0.12	-0.03	0.03	0.38	0.03	0.07	0.06	0
6:48067169:48067360:-@6:48066429:48066554:-@6:48064751:48064949:-	SE	ENSMUSG00000057691	0.95	0.18	-0.05	0.89	0.27	0.08	0.96	0.11	0	0.95	0.21	-0.06	0.94	0.2	-0.02	0.96	0.13	-0.02	0.92	0.16	-0.02	0.97	0.08	-0.01	0.9	0.27	0.07	0.93	0.11	0.02	0.9	0.19	0.03	0.97	0.22	-0.04
17:26789695:26789796:+@17:26789920:26789964:+@17:26790926:26791044:+	SE	ENSMUSG00000024191	0.02	0.31	0.05	0.02	0.15	0.05	0.02	0.13	0.03	0.05	0.09	-0.03	0.01	1.44	0.11	0.02	0.05	-0.01	0.12	0.81	-0.1	0.04	0.12	-0.02	0.02	0.11	0.02	0.07	0.14	-0.05	0.07	0.18	-0.04	0.07	0.16	0
17:6106437:6106582:+@17:6118296:6118366:+@17:6121828:6122344:+	SE	ENSMUSG00000034377	0.06	0.24	0.06	0.18	0.48	-0.1	0.13	0.2	-0.02	0.28	0.71	-0.1	0.19	0.41	-0.04	0.31	0.8	-0.12	0.15	0.27	-0.01	0.07	0.3	0.06	0.14	0.28	-0.07	0.12	0.29	-0.06	0.12	0.26	-0.03	0.08	0.26	0.04
5:147526519:147526680:+@5:147526925:147527041:+@5:147527129:147527230:+	SE	ENSMUSG00000029647	0.98	0.07	-0.01	0.94	0.1	0.02	0.93	0.12	0.01	0.93	0.14	0.01	0.95	0.11	-0.02	0.93	0.13	0.02	0.93	0.11	0	0.97	0.2	-0.04	0.93	0.17	0.04	0.9	0.57	0.08	0.97	0.09	0	0.96	0.23	-0.06
2:167467685:167467767:+@2:167468964:167469075:+@2:167471382:167471602:+	SE	ENSMUSG00000039463	0.9	0.31	-0.03	0.84	0.27	0.09	0.88	0.21	0.03	0.91	0.33	-0.07	0.89	0.23	0	0.91	0.23	-0.02	0.89	0.55	-0.12	0.91	0.2	-0.03	0.77	0.52	0.14	0.91	0.25	-0.01	0.87	0.29	0	0.93	0.2	-0.02
7:19514422-19514539:+@7:19515007-19515090:+	RI	ENSMUSG00000002043	0.04	0	0	0.08	0.1	-0.03	0.04	0.03	-0.01	0.03	0.32	0.05	0.08	0.06	-0.01	0.04	0.42	0.04	0.07	0.14	-0.03	0.07	0.25	-0.03	0.04	0.11	0.03	0.04	0	0	0.04	0	0	0.05	0.04	-0.01
15:98600289:98600172|98600178:-@15:98599900:98600027:-	A5SS	ENSMUSG00000022994	0.12	0.22	-0.03	0.31	0.57	-0.18	0.08	0.14	0	NA	NA	NA	0.24	0.49	-0.19	NA	NA	NA	0.05	0.2	0.04	0.13	0.22	-0.05	0.09	0.2	0.04	0.18	0.27	-0.06	0.09	0.54	0.14	0.13	0.25	0.05
3:95460377:95460421:+@3:95466793:95466837:+@3:95470177:95470390:+	SE	ENSMUSG00000015522	0.78	0.42	-0.02	0.88	0.28	0.07	0.67	0.75	0.19	0.82	0.38	0.06	0.78	0.27	-0.02	0.69	0.36	0.09	0.76	0.27	-0.02	0.81	0.61	-0.14	0.74	0.43	0.07	0.65	0.59	0.13	0.76	0.32	0.03	0.95	70.17	-0.3
9:113657209:113657077|113657086:-@9:113656017:113656207:-	A5SS	ENSMUSG00000032504	0.04	0.18	0.04	0.05	0.07	-0.01	0.09	0.17	-0.03	0.15	0.71	-0.1	0.06	0.08	0	0.11	0.23	-0.05	0.06	0.1	0.02	0.03	0.91	0.06	0.08	0.2	-0.05	0.05	0.07	-0.01	0.08	0.09	-0.02	0.04	0.08	0.01
13:6559355:6559483:+@13:6560030:6560143:+@13:6560602:6560698:+	SE	ENSMUSG00000021193	0.99	0	0	0.99	0	0	1	0.09	-0.03	0.99	0.04	0	0.99	0.03	-0.01	0.98	0.04	0.01	0.98	0.03	0.01	0.99	0	0.01	0.99	0	0	0.99	0.03	0	0.99	0.04	-0.01	0.99	0	0
5:138617055:138617167:-@5:138616559|138616565:138616470:-	A3SS	ENSMUSG00000058291	0.83	0.24	0.02	0.73	0.33	0.08	0.73	0.47	-0.12	0.54	0.73	0.19	0.75	0.39	0.1	0.6	0.74	0.15	0.85	0.34	-0.08	0.58	0.6	0.15	0.77	1.13	-0.19	0.67	0.73	0.16	0.85	0.8	-0.17	0.81	0.54	-0.14
X:73344837:73344912:+@X:73351269:73351360:+@X:73351809:73351923:+	SE	ENSMUSG00000031365	0.6	0.32	-0.02	0.35	0.42	0.1	0.56	1.28	0.19	0.36	0.36	-0.01	0.54	1	-0.21	0.43	0.69	0.11	0.33	1.44	0.23	0.62	0.33	-0.06	0.56	0.43	0.06	0.68	0.41	-0.08	0.58	0.93	0.17	0.45	1.19	0.23
18:53389517-53389612:+@18:53390392-53390823:+	RI	ENSMUSG00000024535	0.97	0.06	0	0.89	0.33	0.08	0.97	0.06	0.02	0.82	0.35	0.07	0.96	0.09	0	0.77	0.49	0.19	0.96	0.08	0.02	0.96	0.09	0.01	0.98	0.08	-0.02	0.93	0.14	0.04	0.97	0.05	0.02	0.97	0.15	-0.04
1:132007605:132007940:+@1:132013026:132013234:+@1:132014383:132014598:+	SE	NA	0.17	0.43	-0.08	0.39	84.37	-0.29	0.25	1.47	-0.13	0.32	0.39	0.07	0.2	0.66	-0.1	0.19	0.3	0.01	0.1	0.47	0.08	0.14	0.71	0.11	0.18	0.18	-0.04	0.11	0.23	0.06	0.09	0.12	0.02	0.1	0.12	0.01
2:150119628:150119481|150119565:-@2:150114407:150118200:-	A5SS	ENSMUSG00000068134	0.16	0.26	-0.01	0.19	0.29	0.02	0.21	0.29	0.02	0.11	0.31	0.08	0.11	0.38	0.12	0.19	0.3	-0.08	0.23	0.46	-0.12	0.21	0.28	0	0.11	0.42	0.1	0.09	0.3	0.07	0.15	0.7	0.15	0.21	0.63	-0.12
4:32822153:32822251:-@4:32821257:32821334:-@4:32818605:32818709:-	SE	ENSMUSG00000040183	0.96	0.22	-0.06	0.79	0.53	0.16	0.86	0.37	-0.04	0.71	0.64	0.08	0.81	0.48	0.11	0.82	0.58	-0.01	0.92	0.17	0.04	0.95	0.23	-0.09	0.96	0.11	-0.01	0.93	0.13	0.03	0.9	0.36	-0.08	0.95	0.15	-0.02
5:100770398:100770496:-@5:100768455|100768699:100768282:-	A3SS	ENSMUSG00000035266	0.13	0.46	-0.09	0.11	0.33	-0.07	0.07	0.13	-0.02	0.14	0.17	-0.03	0.1	0.16	-0.04	0.23	0.89	-0.13	0.06	0.11	0	0.1	0.15	-0.03	0.06	0.16	0.04	0.07	0.2	0.06	0.04	0.11	0	0.04	0.12	0.03
11:80431705:80431806:+@11:80438251:80438375:+@11:80445242:80445313:+	SE	ENSMUSG00000017428	0.96	0.09	0.01	0.96	0.16	-0.03	0.95	0.1	0.02	0.97	0.08	-0.01	0.98	0.1	-0.03	0.97	0.08	0.01	0.95	0.13	-0.02	0.95	0.12	0	0.93	0.15	0.02	0.92	0.14	0.04	0.97	0.18	-0.04	0.93	0.15	-0.01
2:91444569:91444642:-@2:91424562:91424699:-@2:91421866:91421968:-	SE	ENSMUSG00000040591	0.02	0.05	0.01	0.04	0.09	-0.03	0.05	0.08	-0.03	0.03	0.08	0.01	0.03	0.11	0.02	0.03	0.08	0	0.05	0.1	-0.04	0.03	0.09	0.02	0.01	0.05	0.02	0.02	0.04	0	0.03	0.05	-0.01	0.01	0.03	0.01
3:105965765:105965856|105965873:+@3:105966357:105966425:+	A5SS	ENSMUSG00000000561	0.97	0.11	-0.01	0.94	0.17	0.04	0.93	0.12	0.02	0.94	0.11	0	0.96	0.09	0	0.93	0.11	0.03	0.96	0.35	-0.08	0.98	0.2	-0.05	0.88	0.74	0.1	0.98	0.06	-0.01	0.96	0.11	-0.02	0.98	0.04	0
11:114751786:114751921:+@11:114752857|114752893:114753003:+	A3SS	ENSMUSG00000034706	NA	NA	NA	NA	NA	NA	NA	NA	NA	0.75	0.5	0.09	NA	NA	NA	0.81	0.32	0.07	NA	NA	NA	NA	NA	NA	NA	NA	NA	NA	NA	NA	NA	NA	NA	NA	NA	NA
2:20289894:20290041:+@2:20339922:20340109:+@2:20529959:20530242:+	SE	ENSMUSG00000036617	0.02	0.03	0	0.01	0.06	0.01	0.01	0.07	0.03	0.01	0	0	0.01	0.03	0.01	0.01	0.03	0	0.02	0.03	0	0.03	0.06	-0.02	0.02	0.05	0.01	0.05	0.22	-0.03	0.02	0.22	0.08	0.02	0.12	0.03
12:24974932:24975062:+@12:24982237|24982313:24982377:+	A3SS	ENSMUSG00000036333	0.93	0.14	0.02	0.93	0.14	0.02	0.91	0.18	0.07	0.72	0.76	0.21	0.93	0.14	0.01	0.89	0.24	0.04	0.94	0.12	0.02	0.95	0.17	-0.04	0.96	0.11	-0.01	0.93	0.14	0	0.95	0.11	0.02	0.95	0.17	-0.02
9:104024582:104024684:+@9:104025902:104025984:+@9:104029962:104030100:+	SE	ENSMUSG00000032558	0.7	0.75	-0.03	0.76	0.97	-0.22	0.69	0.69	0.08	0.77	0.64	-0.01	0.81	0.4	-0.09	0.75	0.42	0.06	0.72	0.58	0.03	0.84	0.95	-0.15	0.75	0.43	0.09	0.82	0.49	-0.12	0.67	0.89	0.18	0.54	1.25	0.28
4:137613682:137613861:+@4:137615713|137615716:137615841:+	A3SS	ENSMUSG00000043411	0.63	0.23	0.02	0.56	0.22	0.06	0.55	0.78	0.14	0.64	0.57	-0.08	0.63	0.16	-0.01	0.5	33.19	0.13	0.62	0.21	0.01	0.64	0.43	-0.09	0.63	0.2	0.01	0.68	0.24	-0.05	0.65	0.23	0.01	0.62	0.28	0.06
11:77821042:77821186:+@11:77822663:77822674:+@11:77823276:77823446:+	SE	ENSMUSG00000000631	0.07	0.21	0.03	0.16	0.28	-0.02	0.19	0.39	-0.08	0.16	0.23	0	0.11	0.23	-0.03	0.07	0.18	0.04	0.08	0.17	-0.03	0.07	0.44	0.12	0.05	0.15	0.02	0.07	0.2	0	0.1	0.2	-0.01	0.14	0.39	-0.07
7:141310762:141311009:-@7:141301686|141301689:141301600:-	A3SS	ENSMUSG00000058886	0.95	0.34	-0.12	0.9	0.2	0.05	0.86	0.28	-0.01	0.95	0.21	-0.05	0.78	2.1	0.18	0.92	0.73	-0.14	0.96	0.2	-0.04	0.86	0.23	0	0.92	0.25	-0.06	0.94	0.11	0.01	0.83	0.31	0.09	0.95	0.14	-0.01
7:27552998:27553112:-@7:27545262|27545285:27545188:-	A3SS	ENSMUSG00000003363	0.26	0.66	0.09	NA	NA	NA	0.3	0.61	-0.16	NA	NA	NA	0.35	0.78	-0.07	0.22	0.64	0.13	NA	NA	NA	0.25	0.58	0.05	NA	NA	NA	NA	NA	NA	0.35	0.65	-0.1	NA	NA	NA
7:105619614:105619383|105619388:-@7:105619059:105619210:-	A5SS	ENSMUSG00000036989	0.83	0.26	0.04	0.81	0.29	0.04	0.78	0.23	0.01	0.93	0.46	-0.12	0.81	0.27	0	0.82	0.27	-0.01	0.81	0.33	-0.04	0.86	0.32	-0.08	0.77	0.38	0.09	0.61	1.09	0.22	0.87	0.18	0.02	0.85	1.4	-0.24
3:106539603:106539190|106539443:-@3:106533355:106533502:-	A5SS	ENSMUSG00000040774	0.95	0.13	0.03	0.98	0.07	-0.01	0.96	0.11	0	0.91	0.68	0.07	0.99	0.05	-0.01	0.99	0.03	0	0.98	0.22	-0.06	0.96	0.1	0	0.92	0.14	0.04	0.95	0.1	0	0.98	0.05	0	0.97	0.08	-0.02
2:24385397:24385462:+@2:24386359:24386519:+@2:24394022:24395040:+	SE	ENSMUSG00000026979	NA	NA	NA	NA	NA	NA	NA	NA	NA	0.14	0.32	-0.11	NA	NA	NA	0.1	0.21	-0.02	NA	NA	NA	NA	NA	NA	NA	NA	NA	NA	NA	NA	NA	NA	NA	NA	NA	NA
12:112611410:112612036:+@12:112612548:112612604:+@12:112614895:112615557:+	SE	NA	0.77	0.25	0.04	0.63	0.43	-0.01	0.94	0.22	-0.04	0.1	2083.62	0.53	0.47	1.32	0.24	0.15	2.53	0.32	0.71	0.37	0.09	0.8	1.52	0.14	0.8	0.27	0	0.81	0.28	-0.04	0.81	0.25	0.06	0.62	0.91	0.19
6:113270522:113270701:+@6:113277790|113277831:113277945:+	A3SS	ENSMUSG00000030269	0.94	0.15	-0.03	0.94	0.16	-0.04	0.85	0.52	0.09	0.88	0.24	0.06	0.95	1.34	-0.16	0.98	0.11	-0.03	0.79	1.11	0.15	0.89	0.26	-0.04	0.94	0.23	-0.05	0.92	0.14	0.02	0.91	0.19	-0.03	0.9	0.16	0.02
13:3582193:3581752|3582082:-@13:3573487:3577200:-	A5SS	ENSMUSG00000033799	0.97	0.18	-0.05	0.93	0.14	0.02	0.92	0.11	0.02	0.91	0.11	0.02	0.9	0.12	-0.02	0.94	0.23	-0.04	0.88	0.14	0.03	0.92	0.1	0	0.91	0.09	0.01	0.84	8.88	0.13	0.92	0.26	0.05	0.95	1.83	-0.11
17:90565305:90565478:-@17:90561802:90561828:-@17:90560741:90560860:-	SE	ENSMUSG00000024109	NA	NA	NA	NA	NA	NA	NA	NA	NA	NA	NA	NA	NA	NA	NA	NA	NA	NA	0.02	0.07	0.02	NA	NA	NA	0.04	0.28	0.09	0.04	0.34	0.13	NA	NA	NA	0.03	0.1	0.01
10:60299098:60299229:+@10:60299464|60299467:60299559:+	A3SS	ENSMUSG00000004207	0.93	0.06	0.01	0.95	0.04	0	0.96	0.06	-0.01	0.93	0.08	0.02	0.93	0.05	0.01	0.94	0.05	-0.01	0.94	0.05	0.01	0.96	0.05	0	0.95	0.05	0.01	0.92	0.06	0.01	0.94	0.04	0.01	0.95	0.1	-0.03
8:109603303:109603502:-@8:109602151:109602214:-@8:109601645:109601738:-	SE	ENSMUSG00000031730	0.09	0.21	-0.05	0.05	0.13	0.01	0.08	0.22	0.05	0.06	0.12	-0.01	0.05	0.25	0.07	0.04	0.11	0.01	0.12	0.23	-0.01	0.05	0.17	0.03	0.11	0.22	-0.06	0.19	0.33	-0.1	0.04	0.31	0.1	0.06	0.37	0.13
4:41756513-41756561:+@4:41756939-41756995:+	RI	ENSMUSG00000036073,ENSMUSG00000073889	0.53	0.9	0.06	0.49	1.35	0.02	0.53	1.12	0.08	0.5	0.89	-0.01	0.51	1.27	0.1	0.69	0.86	-0.18	0.61	1.26	-0.11	0.49	0.94	0.04	0.5	0.83	-0.01	0.51	1.58	0.02	0.59	0.94	-0.02	0.51	1.27	0
1:45817263-45817443:+@1:45818170-45818264:+	RI	ENSMUSG00000025995	0.04	0.37	-0.01	0.02	13.77	0.02	0.03	0	0	0.04	2.27	-0.02	0.02	6.07	0.03	0.04	1.9	-0.02	0.05	0.05	-0.01	0.04	0.05	-0.01	0.04	0	0	0.05	0.04	-0.01	0.03	0	0	0.04	0.03	0.01
7:3705733:3705919:+@7:3706008:3706181:+@7:3706651:3706897:+	SE	ENSMUSG00000006333	0.01	0	0	0.01	0	0	0.01	0	0	0.02	0	-0.01	0.01	0	0	0.03	1000000000000	-0.02	0.01	0	0	0.02	0	-0.01	0.01	0	0.01	0.01	0	0	0.01	0	0	0.01	0	0
1:66401444:66401521:+@1:66410574:66410819:+@1:66412407:66416147:+	SE	ENSMUSG00000015222	0.48	0.87	-0.19	0.41	0.92	-0.25	0.13	0.41	0.08	NA	NA	NA	0.35	0.7	-0.01	NA	NA	NA	0.34	0.63	-0.15	0.1	0.38	0.03	0.19	0.41	-0.09	0.12	2.07	0.36	0.29	0.62	0.09	0.16	0.36	-0.04
4:118359999:118360231:+@4:118360306:118360389:+@4:118361616:118361730:+	SE	ENSMUSG00000006395	0.24	0.37	-0.06	0.51	0.68	-0.17	0.39	0.43	-0.07	0.13	1.93	0.38	0.23	0.54	0.13	0.41	0.75	-0.18	0.36	0.8	-0.17	0.39	0.5	0	0.19	1.07	0.2	0.2	0.32	0.04	0.18	0.55	0.12	0.34	0.57	-0.14
19:26749852:26749947:+@19:26751122:26751156:+@19:26751824:26752041:+	SE	ENSMUSG00000024921	0.02	0.08	0.03	0.58	5.07	-0.57	0.03	0.1	0.02	NA	NA	NA	0.07	0.12	-0.04	NA	NA	NA	0.03	0.05	-0.01	0.02	0.07	0.01	0.02	0.04	0	0.02	0.05	0	0.05	0.12	-0.02	0.01	0.03	0.01
9:54661549:54661885:-@9:54643539:54643637:-@9:54642596:54642696:-	SE	NA	0.09	0.14	-0.03	NA	NA	NA	NA	NA	NA	NA	NA	NA	NA	NA	NA	NA	NA	NA	0.09	0.05	0.01	0.08	0.09	0.01	0.1	0.1	-0.02	0.09	0.05	0	NA	NA	NA	0.09	0.04	0
12:71136555:71136675:-@12:71133900:71133997:-@12:71132507:71132642:-@12:71132001:71132086:-	MXE	ENSMUSG00000021079	0.26	0.67	0.15	0.55	30.59	-0.43	0.36	0.63	0.11	0.19	3.56	0.36	0.53	1.97	-0.33	0.21	1.94	0.32	0.2	0.43	0	0.19	0.56	0.17	0.2	0.36	-0.01	0.48	0.85	-0.22	0.41	0.65	-0.06	0.12	2.44	0.36
14:27622442:27622614:+@14:27623683:27623749:+@14:27652687:27653483:+	SE	ENSMUSG00000040640	0.12	0.69	0.13	0.24	0.4	-0.02	0.1	0.69	0.17	0.17	0.35	0.07	0.21	0.42	0.1	0.12	0.38	0.09	0.31	0.58	-0.15	0.12	0.29	-0.02	0.16	0.32	-0.04	0.09	0.25	0.03	0.25	1.16	-0.19	0.22	0.56	-0.13
5:34637099:34637212:-@5:34636783|34636786:34636594:-	A3SS	ENSMUSG00000001082	0.61	0.62	0.05	0.64	0.9	-0.2	0.4	0.81	0.2	0.58	0.68	0.06	0.43	1.68	0.28	0.56	0.65	-0.13	0.71	2.5	-0.3	0.45	0.46	-0.05	0.41	0.43	0.04	0.44	0.67	0.17	0.66	0.76	-0.15	0.44	0.42	0
10:128821542:128821631:-@10:128820261:128820560:-@10:128819954:128820105:-	SE	ENSMUSG00000025353	0.88	3.57	-0.2	0.72	0.28	0.05	0.79	0.33	-0.02	0.95	11.19	-0.23	0.78	0.37	0.06	0.94	1.72	-0.16	0.84	0.24	0	0.94	1.15	-0.15	0.84	0.52	0.1	0.8	0.35	0.08	0.68	0.31	0.01	0.77	0.36	0.03
16:91027230:91027329:-@16:91027030:91027145:-@16:91025496:91025695:-	SE	ENSMUSG00000022974	0.97	0.1	0	0.98	0.07	-0.01	0.95	0.09	0.02	0.97	0.06	0.01	0.97	0.07	0	0.98	0.06	-0.01	0.97	0.08	0	0.97	0.11	-0.02	0.97	0.07	0	0.97	0.08	0	0.97	0.12	-0.03	0.97	0.08	0
8:71368850:71368877:+@8:71369129|71369132:71369303:+	A3SS	ENSMUSG00000002395	0.3	0.54	-0.12	0.11	0.29	0.06	0.18	0.28	-0.05	0.23	0.46	-0.12	0.24	0.29	-0.01	0.16	0.38	0.08	0.23	1.71	-0.17	0.21	0.26	-0.03	0.06	1.14	0.15	0.09	2.37	0.21	0.18	0.27	-0.05	0.17	0.35	-0.08
12:75593169:75593332:-@12:75515602:75515798:-@12:75493414:75493515:-@12:75485132:75485224:-	MXE	ENSMUSG00000021051	0.82	0.19	0.04	0.75	0.54	0.1	0.78	0.17	0.02	0.77	0.19	-0.02	0.76	0.26	0.07	0.87	0.59	-0.11	0.83	0.9	-0.1	0.77	0.15	0.01	0.73	0.17	0.04	0.78	0.17	0.04	0.86	0.66	-0.11	0.85	0.32	-0.07
14:16412919:16413119:+@14:16413561:16413756:+@14:16416557:16416712:+	SE	ENSMUSG00000017485	0.99	0	0	0.98	0.04	0.01	0.99	0	0	0.94	0.12	0.04	0.98	0.04	0	0.96	0.08	0.02	0.98	0.04	0.01	1	0	-0.01	0.99	0	0.01	0.99	0.03	0	0.99	0	0	0.99	0.02	0
11:116135325-116135191:-@11:116135116-116134908:-	RI	ENSMUSG00000020775	0.11	0.09	-0.02	0.08	0.09	0.02	0.08	0.08	0.01	0.06	0.09	0.02	0.09	0.64	0.08	0.06	0.16	0.03	0.17	0.14	-0.02	0.12	0.18	-0.04	0.15	0.12	-0.03	0.16	0.28	-0.05	0.09	0.1	0	0.1	0.36	0.06
8:12859314:12859479:+@8:12863759:12863862:+@8:12864920:12868728:+	SE	ENSMUSG00000031441	0.86	0.24	-0.05	0.56	0.34	-0.06	0.86	0.45	-0.09	0.63	0.48	-0.07	0.71	3.28	-0.25	0.31	7.26	0.4	0.46	0.37	0.08	0.73	1.01	0.13	0.54	1.66	0.19	0.58	13.17	0.28	0.81	0.41	0.1	0.5	0.42	0.08
7:105641028:105641160|105641228:+@7:105641622:105641843:+	A5SS	ENSMUSG00000089847,ENSMUSG00000030882	0.74	0.16	0.04	0.8	0.38	-0.08	0.76	0.14	0.03	0.79	0.19	0.01	0.8	0.23	-0.05	0.78	0.15	0.02	0.75	0.47	0.1	0.81	0.24	-0.05	0.85	0.17	-0.04	0.72	0.16	0.02	0.78	0.24	0.05	0.72	0.15	0
16:17625720-17625862:+@16:17626430-17626538:+	RI	ENSMUSG00000005899	0.37	0.65	-0.15	0.19	0.14	0	0.38	1.23	0.26	0.19	0.17	0	0.18	0.19	0.05	0.24	0.23	-0.06	0.23	5.79	0.34	0.34	0.36	0.04	0.57	1.06	-0.23	0.55	0.78	-0.18	0.22	0.27	-0.02	0.19	13.87	0.36
7:101869157:101869304:-@7:101868467|101868554:101868398:-	A3SS	ENSMUSG00000001827	NA	NA	NA	0.44	6.08	-0.26	NA	NA	NA	0.44	0.43	0	0.46	1.44	-0.21	0.66	0.82	-0.2	0.25	0.64	-0.15	NA	NA	NA	0.1	0.73	0.16	0.28	1.87	-0.22	NA	NA	NA	0.18	0.42	0.1
4:129189372:129189482:-@4:129183601:129183717:-@4:129181742:129182532:-	SE	ENSMUSG00000040928	0.85	0.51	-0.12	0.67	0.44	0.1	0.79	0.24	0.04	0.8	0.7	-0.13	0.89	0.32	-0.07	0.79	0.59	0.1	0.82	0.66	-0.14	0.89	0.45	-0.1	0.68	2.85	0.21	0.83	0.21	0.02	0.73	0.3	-0.02	0.77	0.25	0.06
11:97685596:97685864|97685921:+@11:97686183:97686215:+	A5SS	NA	NA	NA	NA	NA	NA	NA	NA	NA	NA	0.35	0.86	0.09	NA	NA	NA	NA	NA	NA	NA	NA	NA	NA	NA	NA	NA	NA	NA	NA	NA	NA	NA	NA	NA	NA	NA	NA
2:167489169:167489368:-@2:167486432:167486492:-@2:167485158:167485593:-	SE	ENSMUSG00000047030	0.11	0.37	0.02	0.1	0.21	0.04	0.12	0.94	0.19	0.21	0.31	-0.11	0.13	0.25	-0.02	0.21	0.37	-0.08	0.11	0.36	0.07	0.23	0.58	-0.11	0.18	0.38	0.05	0.22	0.48	-0.11	0.13	0.33	0.01	0.14	0.39	0.08
15:66594807:66594978:+@15:66595103|66595115:66595199:+	A3SS	ENSMUSG00000072501	0.03	0.06	-0.02	0.03	0.07	0	0.02	0.13	0.04	0.05	0.12	-0.02	0.04	0.07	-0.02	0.04	0.08	0	0.02	0.04	-0.01	0.01	0.04	0.01	0.01	0.03	0	0.02	0.05	0.01	0.01	0.04	0.01	0.03	0.05	-0.01
5:35841281:35841401:+@5:35856101:35856220:+@5:35857128:35857180:+	SE	ENSMUSG00000029095	NA	NA	NA	NA	NA	NA	NA	NA	NA	0.14	0.62	0.24	0.34	1.03	0.22	0.18	0.74	0.16	0.56	0.99	-0.18	NA	NA	NA	NA	NA	NA	0.38	0.68	0.03	NA	NA	NA	NA	NA	NA
5:32863721:32863821:+@5:32864010:32864312:+@5:32864577:32864699:+	SE	ENSMUSG00000037426	0.59	0.6	-0.05	0.16	0.4	0.12	0.64	1.15	-0.2	0.22	0.26	-0.06	0.24	0.23	0.01	0.32	0.36	-0.08	0.25	0.64	0.14	0.66	0.68	-0.02	0.39	1.2	0.27	0.43	0.71	0.16	0.54	0.73	-0.14	0.28	0.59	0.15
17:47832944:47833030:-@17:47824548:47824727:-@17:47820814:47821041:-	SE	ENSMUSG00000032717	NA	NA	NA	0.88	0.24	0.01	NA	NA	NA	0.89	0.26	-0.01	0.85	0.44	0.04	0.89	0.3	-0.04	0.89	0.43	-0.07	NA	NA	NA	0.82	0.48	-0.07	0.82	0.32	0.01	NA	NA	NA	0.89	0.33	-0.07
X:41823546-41823362:-@X:41822871-41822693:-	RI	ENSMUSG00000037475	0.06	0.52	-0.03	0.09	0.07	-0.02	0.08	0.05	-0.01	0.17	55.32	-0.08	0.13	30.45	-0.06	0.19	1.55	-0.06	0.07	0.05	-0.01	0.07	0.06	0.01	0.06	0.04	0.01	0.07	0.04	-0.01	0.03	3.36	0.05	0.07	0.04	0
19:46062144:46062290:+@19:46062402:46062503:+@19:46062612:46065480:+	SE	ENSMUSG00000055491	0.95	0.12	0.03	0.96	0.1	0.02	0.96	0.13	0.03	0.97	0.08	-0.01	0.94	0.11	0.02	0.98	0.21	-0.04	0.96	0.14	-0.04	0.96	0.06	0	0.92	0.16	0.04	0.98	0.13	-0.03	0.98	0.23	-0.05	0.98	0.04	0
13:54683595:54683762:-@13:54683216|54683219:54683043:-	A3SS	ENSMUSG00000034928	0.53	0.29	0.03	0.41	1.02	0.18	0.53	0.34	0.02	0.3	0.47	0.11	0.37	0.35	-0.07	0.4	0.25	-0.03	0.3	0.42	0.1	0.46	0.38	0.07	0.4	0.33	0.06	0.28	3.05	0.25	0.56	2.29	-0.27	0.59	7.82	-0.31
13:91801016:91798823|91800611:-@13:91796533:91797254:-	A5SS	ENSMUSG00000021621	0.27	110.99	-0.12	0.28	0.24	0.06	0.22	0.12	-0.03	0.26	0.13	0.02	0.28	0.36	0.08	0.29	0.1	-0.01	0.36	0.22	-0.06	0.31	2.58	-0.09	0.3	0.12	0.01	0.31	0.17	-0.04	0.15	0.08	0.02	0.34	0.15	-0.03
19:40588310:40588463:-@19:40579862:40580076:-@19:40577772:40577921:-	SE	ENSMUSG00000025007	0.97	0.06	0.01	0.98	0.05	-0.01	0.98	0.04	0.01	0.97	0.06	0.01	0.97	0.11	-0.01	0.93	0.16	0.04	0.96	0.07	0.02	0.97	0.09	0.01	0.98	0.07	-0.01	0.96	0.09	0.01	0.98	0.03	0.01	0.97	0.07	-0.01
2:60001506:60001556:-@2:59983782:59983970:-@2:59978543:59978707:-	SE	ENSMUSG00000026987	0.52	0.78	-0.14	0.4	0.78	0.18	0.58	0.79	0.17	0.36	0.41	0.04	0.41	1.15	0.23	0.5	0.4	-0.09	0.64	9.71	-0.45	0.37	0.87	0.21	0.19	1.12	0.18	0.4	0.56	0.12	0.38	0.87	0.2	0.58	0.65	-0.18
7:29244070:29244302|29244319:+@7:29244399:29244503:+	A5SS	ENSMUSG00000030588	0.01	0	0	0.02	0	-0.01	0.01	0	-0.01	0.02	0	0	0.01	0	0	0.01	0	0	0.01	0	0	0.01	0	0	0.01	0	0	0.01	0	0	0.01	0	0	0.01	0.03	0
7:67223609:67223891:+@7:67224376:67224401:+@7:67225026:67225159:+@7:67225864:67228468:+	MXE	ENSMUSG00000043831	0.14	0.3	-0.01	0.1	0.34	0.05	0.09	0.25	0.03	0.16	0.28	-0.06	0.07	0.32	0.09	0.12	0.21	-0.05	0.16	0.28	-0.01	0.16	0.33	-0.07	0.15	0.3	0.01	0.09	0.25	0.05	0.13	0.32	0.01	0.15	0.28	-0.06
17:85090106:85090267:-@17:85088439|85088875:85088340:-	A3SS	ENSMUSG00000024127	0.96	0.13	-0.02	0.96	0.1	0.01	0.96	0.11	-0.02	0.94	0.1	0.02	0.96	0.12	-0.01	0.95	0.09	0.01	0.95	0.09	0.02	0.97	0.08	-0.01	0.97	0.07	0	0.95	0.11	0.01	0.94	0.16	-0.02	0.97	0.12	-0.02
9:107600330:107600371:-@9:107600040|107600107:107599950:-	A3SS	ENSMUSG00000057969	0.76	0.59	-0.07	NA	NA	NA	0.63	1.13	0.03	NA	NA	NA	NA	NA	NA	NA	NA	NA	0.58	0.79	0.18	0.69	0.88	-0.06	0.76	0.59	-0.07	0.63	0.76	0.13	NA	NA	NA	0.72	0.61	-0.09
2:12924041:12924198:+@2:12974369:12974453:+@2:12978160:12978617:+	SE	ENSMUSG00000026730	0.66	0.32	-0.07	0.74	0.45	-0.1	0.64	0.17	0.01	0.9	0.93	-0.16	0.75	0.5	-0.1	0.85	0.45	-0.1	0.65	0.21	0.01	0.68	0.19	-0.04	0.66	0.19	0.02	0.61	0.22	0.05	0.59	1.87	0.14	0.64	0.23	-0.03
16:91684302:91684480:-@16:91683633:91683811:-@16:91682743:91682821:-	SE	ENSMUSG00000022960	0.89	0.2	0.03	0.96	0.16	-0.05	0.95	0.14	-0.03	0.93	0.15	0.03	0.97	0.18	-0.06	0.94	0.12	0.03	0.91	0.21	-0.03	0.94	0.13	0.01	0.88	0.19	0.06	0.91	0.25	-0.02	0.92	0.2	-0.05	0.91	0.2	0
3:59297790:59297946|59297961:+@3:59301280:59301375:+	A5SS	ENSMUSG00000056476	NA	NA	NA	0.14	0.32	0.01	NA	NA	NA	0.22	0.52	-0.08	0.3	0.78	0.04	0.17	0.74	0.13	0.34	0.94	-0.23	NA	NA	NA	0.11	0.52	0.19	0.17	0.73	0.17	NA	NA	NA	0.15	0.43	0.02
X:7842598:7842710:+@X:7856304|7856307:7856397:+	A3SS	ENSMUSG00000031154	0.98	0.2	-0.05	0.95	0.11	0.02	0.96	0.11	-0.02	0.82	0.95	0.13	0.98	0.11	-0.03	0.92	0.25	0.06	0.95	0.39	-0.08	0.92	0.17	0.04	0.87	0.24	0.05	0.87	0.65	0.11	0.93	0.13	0.01	0.97	0.52	-0.1
15:79892408:79892569:+@15:79895411:79895558:+@15:79897695:79897971:+	SE	ENSMUSG00000009585	0.97	0.05	0	1	0.27	-0.04	0.96	0.11	-0.02	0.99	0	0.01	0.98	0.04	0	0.98	0	0	0.98	0.05	0	0.99	0.07	-0.03	0.98	0.04	0.01	0.96	0.07	0.01	0.97	0.13	-0.04	0.96	0.08	0
X:20645437-20645597:+@X:20645769-20645866:+	RI	ENSMUSG00000031060	0.02	0.06	0.02	0.04	0.05	0	0.03	0.04	-0.01	0.04	0.05	0	0.05	0.1	0.03	0.06	0.06	-0.01	0.08	0.09	0	0.03	0.05	0	0.08	0.26	-0.05	0.04	0.07	-0.02	0.04	0.06	0	0.04	0.06	0
6:85137439:85137764:-@6:85137061:85137113:-@6:85136823:85136931:-	SE	ENSMUSG00000033735	0.48	0.47	0.11	0.73	0.42	-0.01	0.72	0.37	-0.02	0.56	0.65	0.17	0.6	0.61	-0.14	0.72	0.53	-0.12	0.46	0.76	0.16	0.77	0.39	-0.05	0.62	0.67	0.15	0.42	0.47	0.06	0.59	1.34	0.2	0.72	1.86	-0.3
4:126910790:126911002:-@4:126907086:126907236:-@4:126906521:126906636:-	SE	ENSMUSG00000042446	0.97	0.15	-0.03	0.95	0.08	0.01	0.97	0.16	-0.04	0.95	0.08	0	0.97	0.11	-0.03	0.96	0.07	0.01	0.94	0.16	-0.04	0.94	0.14	0.03	0.9	0.16	0.04	0.93	0.15	0.04	0.94	0.2	-0.05	0.96	0.13	-0.03
2:91633112:91632976|91632979:-@2:91630509:91630826:-	A5SS	ENSMUSG00000027249	NA	NA	NA	NA	NA	NA	NA	NA	NA	0.87	0.54	-0.13	NA	NA	NA	0.92	0.45	-0.15	NA	NA	NA	NA	NA	NA	NA	NA	NA	0.43	0.84	-0.05	NA	NA	NA	NA	NA	NA
6:30401909:30402150:+@6:30427709:30427795:+@6:30439644:30439865:+	SE	ENSMUSG00000029775	0.4	0.32	0.09	0.42	0.32	-0.08	0.57	0.32	-0.08	0.76	4915.72	-0.34	0.56	0.34	-0.07	0.38	3.15	0.18	0.49	0.82	-0.15	0.4	1.31	0.17	0.34	0.27	0.06	0.5	0.38	-0.1	0.49	0.32	-0.08	0.34	0.92	0.16
14:61545682:61545848:-@14:61540137:61540239:-@14:61534305:61535241:-	SE	ENSMUSG00000021930	0.92	0.17	-0.05	0.88	0.15	0.02	0.88	0.15	-0.02	0.94	0.3	-0.06	0.93	1.75	-0.13	0.89	0.14	0.04	0.8	0.4	0.09	0.98	1.59	-0.1	0.89	0.58	0.09	0.82	0.41	0.1	0.87	0.53	0.08	0.9	0.33	-0.08
2:116049084:116049198:-@2:116041939:116042127:-@2:116000131:116000276:-	SE	ENSMUSG00000027210	0.04	0.06	-0.01	0.11	0.52	-0.1	0.06	1.11	-0.05	0.1	0.23	0.01	0.05	0.12	-0.04	0.07	0.16	-0.02	0.01	0.08	0.02	0.04	0.08	0.02	0.03	0.04	0.01	0.03	0.06	0.01	0.03	0.06	-0.01	0.01	0.07	0.02
4:108177073:108177123:+@4:108178371:108178418:+@4:108178907:108179308:+	SE	ENSMUSG00000028601	0.97	0.12	-0.03	0.83	0.46	0.12	0.89	0.24	0.04	0.9	0.28	-0.07	0.89	0.32	-0.08	0.77	0.57	0.12	0.81	0.43	0.15	0.89	0.17	0	0.96	0.35	-0.07	0.89	0.26	0.08	0.94	0.18	-0.05	0.95	0.2	-0.06
4:117883102:117883476:-@4:117881507|117881670:117881315:-	A3SS	ENSMUSG00000028541	0.97	0.12	-0.03	0.9	0.19	0.07	0.95	0.09	0.03	0.9	0.21	0	0.9	0.19	0.03	0.92	0.22	-0.02	0.93	0.13	0.03	0.96	0.1	-0.01	0.96	0.08	0	0.96	0.08	0.01	0.94	0.12	0.03	0.97	0.1	-0.01
8:105889104:105889540:+@8:105889631|105889673:105889729:+	A3SS	ENSMUSG00000036270	0.04	0.09	-0.01	0.03	0.07	0	0.05	0.09	-0.03	0.03	0.06	0	0.02	0.1	0.03	0.05	0.12	-0.03	0.05	0.1	-0.01	0.03	0.1	0.02	0.04	0.1	-0.01	0.03	0.09	0.01	0.03	0.08	0.01	0.03	0.07	0
3:129203937:129203992:+@3:129204440:129204577:+@3:129215639:129215844:+	SE	ENSMUSG00000028023	NA	NA	NA	NA	NA	NA	NA	NA	NA	0.24	0.47	-0.11	NA	NA	NA	0.08	0.18	-0.02	NA	NA	NA	NA	NA	NA	NA	NA	NA	NA	NA	NA	NA	NA	NA	NA	NA	NA
8:91133900:91134023:-@8:91131837:91131889:-@8:91131041:91131152:-	SE	ENSMUSG00000031667	0.08	0.18	-0.01	0.03	0.09	0.01	0.05	0.1	-0.02	0.05	0.1	-0.02	0.03	0.13	0.05	0.02	0.06	0.01	0.08	0.15	-0.04	0.09	0.19	-0.04	0.04	0.18	0.05	0.06	0.17	0.02	0.07	0.29	0.03	0.04	0.13	0.02
4:103115560:103115660:+@4:103118239:103118315:+@4:103127273:103127297:+	SE	ENSMUSG00000028522	0.6	0.95	-0.03	NA	NA	NA	0.48	1.04	0.05	NA	NA	NA	0.57	1.02	0.04	0.47	1.09	0.1	0.61	0.7	-0.08	0.47	0.93	0.01	0.53	1.2	-0.06	0.67	0.88	-0.07	NA	NA	NA	0.61	0.76	0.06
6:72418301:72418466:+@6:72419017:72419266:+@6:72422416:72422494:+	SE	ENSMUSG00000053460	0.11	0.27	-0.07	0.26	0.28	-0.07	0.14	0.86	-0.11	0.38	0.47	-0.12	0.29	0.83	-0.15	0.73	44.45	-0.44	0.14	0.16	0.02	0.13	0.17	0.01	0.16	0.15	-0.03	0.07	0.14	0.04	0.04	0.05	0	0.19	2	-0.12
12:113044226:113044313:+@12:113045478:113045567:+@12:113047029:113047154:+	SE	ENSMUSG00000021143	0.95	0.17	-0.04	0.9	0.2	0.02	0.96	0.11	-0.01	0.94	0.2	-0.04	0.95	0.12	0	0.9	0.19	0.05	0.95	0.15	0	0.93	0.17	0.03	0.95	0.17	-0.02	0.95	0.14	0	0.91	0.19	0.03	0.92	0.17	0.03
10:127267414:127267482:+@10:127274713|127274714:127274810:+	A3SS	ENSMUSG00000025410	0.02	0.06	0	0.03	0.04	-0.01	0.03	0.07	-0.02	0.03	0.06	0	0.03	0.07	0	0.05	0.08	-0.02	0.03	0.06	-0.02	0.02	0.05	0.01	0.01	0.04	0.01	0.02	0.05	0	0.02	0.06	-0.01	0.02	0.04	0
8:71368850-71368877:+@8:71369132-71369303:+	RI	ENSMUSG00000002395	0.05	0.05	0	0.04	0.05	-0.01	0.02	1.72	0.04	0.05	0.05	-0.01	0.07	0.18	-0.03	0.04	0.38	0.03	0.04	0.04	-0.01	0.04	0.15	-0.02	0.03	0.04	0.01	0.01	247.24	0.04	0.05	0.04	-0.01	0.03	0.14	-0.02
X:75096834:75096901:+@X:75097235|75097283:75097369:+	A3SS	ENSMUSG00000031403	0.05	0.14	-0.03	0.02	0.04	0	0.02	0.06	0.01	0.02	0.04	0	0.04	0.08	-0.01	0.05	0.05	-0.01	0.03	0.06	-0.02	0.02	0.05	0	0.01	0.03	0.01	0.02	0.15	0.03	0.02	0.06	0.01	0.02	0.03	0
7:28185296:28185436:+@7:28185714|28185834:28186029:+	A3SS	ENSMUSG00000002409	0.35	0.84	0.23	0.63	0.79	-0.21	0.46	0.96	-0.21	0.61	0.57	0.02	0.54	0.5	0	0.68	0.62	-0.14	0.54	0.38	-0.02	0.37	0.59	0.09	0.52	0.68	-0.15	0.65	6.25	-0.3	0.58	0.91	-0.23	0.42	1.44	0.23
9:108092717-108092554:-@9:108092413-108092276:-	RI	ENSMUSG00000032590	0.1	0.46	-0.05	0.16	1.54	-0.09	0.1	0.09	-0.01	0.13	0.15	0.03	0.11	0.12	0.02	0.09	0.11	0.02	0.13	0.35	-0.05	0.08	0.11	0.02	0.08	0.06	0	0.09	0.08	0.01	0.05	0.12	0.03	0.07	0.09	0.02
4:154985392-154985366:-@4:154984965-154983367:-	RI	ENSMUSG00000029055	NA	NA	NA	0.22	0.37	-0.03	NA	NA	NA	0.2	0.4	0.02	0.27	0.75	0.05	0.18	0.55	0.09	0.32	0.51	-0.05	NA	NA	NA	0.27	0.84	0.18	0.41	0.89	0.19	NA	NA	NA	0.19	0.75	0.22
1:179770799:179770943:-@1:179770589:179770720:-@1:179769309:179769459:-	SE	ENSMUSG00000026491	0.97	0.05	0	0.97	0.05	0	0.99	0.05	-0.01	0.97	0.04	0	0.99	0.05	-0.02	0.97	0.06	0.02	0.97	0.07	0.02	0.97	0.09	0.02	0.99	0.11	-0.02	0.95	0.08	0.02	0.97	0.05	0.01	0.97	0.09	-0.02
3:142828881:142829094:-@3:142821519:142821704:-@3:142820537:142820646:-	SE	ENSMUSG00000004591	0.96	0.09	0.02	0.99	0.04	-0.01	0.97	0.1	0.02	0.99	0.03	0	0.99	0.04	-0.01	0.99	0.02	0	0.98	0.04	0	0.99	0.08	-0.02	0.98	0.03	0.01	0.96	0.1	0	0.98	0.05	0	0.98	0.06	-0.02
4:133996822:133996938:-@4:133996606:133996731:-@4:133994162:133994304:-	SE	ENSMUSG00000012117	0.02	0.05	0	0.03	0.05	0	0.04	0.09	-0.03	0.09	0.33	-0.06	0.06	0.23	-0.04	0.06	0.1	0	0.02	0.05	0.01	0.01	0.08	0.03	0.03	0.06	-0.02	0.01	0.04	0.01	0.02	0.08	0.02	0.03	0.07	-0.02
1:172521130:172521181:+@1:172527790:172527915:+@1:172529810:172529952:+	SE	ENSMUSG00000026546	NA	NA	NA	NA	NA	NA	NA	NA	NA	0.66	0.76	-0.07	NA	NA	NA	0.66	0.57	-0.04	NA	NA	NA	NA	NA	NA	NA	NA	NA	NA	NA	NA	NA	NA	NA	NA	NA	NA
2:152830632:152830386|152830541:-@2:152829427:152830102:-	A5SS	ENSMUSG00000007659	0.63	0.27	0.05	0.55	0.58	0.13	0.69	60.84	0.2	0.58	0.31	-0.03	0.66	0.33	-0.06	0.56	0.47	0.1	0.6	0.32	0.01	0.66	0.21	0.03	0.61	0.29	0.05	0.64	0.33	-0.01	0.68	0.47	0.1	0.68	0.38	-0.04
4:32671516:32671630:+@4:32672831|32672897:32673015:+	A3SS	ENSMUSG00000058006	0.98	0.07	-0.02	0.99	0.05	-0.02	0.98	0.11	-0.03	0.96	0.12	0.03	0.99	0.07	-0.03	0.98	0.03	0.01	0.96	0.07	0.01	0.98	0.05	0	0.97	0.07	0.01	0.95	0.12	0.03	0.96	0.14	-0.03	0.97	0.07	-0.02
13:108654105:108654265:+@13:108685998:108686191:+@13:108860075:108860207:+	SE	ENSMUSG00000021699	NA	NA	NA	NA	NA	NA	NA	NA	NA	NA	NA	NA	NA	NA	NA	NA	NA	NA	0.29	0.67	0.03	NA	NA	NA	0.32	0.66	-0.1	0.31	0.61	-0.06	NA	NA	NA	0.69	1.56	-0.38
11:115854547:115854575:+@11:115854732:115854859:+@11:115855063:115855105:+	SE	ENSMUSG00000020782	NA	NA	NA	NA	NA	NA	NA	NA	NA	0.54	0.86	-0.01	0.6	1.02	-0.16	0.57	1.25	0.03	0.44	1.01	0.11	NA	NA	NA	0.55	0.75	0.05	NA	NA	NA	NA	NA	NA	NA	NA	NA
1:75435943:75436011:+@1:75436115:75436312:+@1:75436784:75436838:+	SE	ENSMUSG00000033021	0.65	1.01	-0.13	0.7	1	-0.05	0.61	0.71	0.06	0.53	0.79	0.17	0.68	0.89	-0.08	0.67	0.91	0.01	0.6	0.88	0.11	0.64	0.95	-0.03	0.71	0.82	-0.07	0.51	1.73	0.14	0.52	1.21	0.09	0.65	0.94	-0.14
15:76710740:76710836:+@15:76711356:76711530:+@15:76712867:76713220:+	SE	ENSMUSG00000033728	0.53	0.69	0.16	0.6	0.7	-0.09	0.32	1.99	0.29	0.39	0.84	0.21	0.42	0.37	0.04	0.58	0.69	-0.16	0.46	0.53	0.08	0.52	0.88	-0.2	0.54	0.41	-0.02	0.5	0.43	0.03	0.69	6.13	-0.35	0.51	0.44	-0.01
6:128399766:128400301:+@6:128404931|128404935:128405084:+	A3SS	ENSMUSG00000001520	0.53	0.86	-0.15	0.53	0.98	-0.22	0.47	0.87	-0.35	0.59	0.79	-0.06	0.4	1.02	0.13	0.53	1.2	-0.13	0.53	1.38	-0.04	0.27	0.86	0.2	0.49	1.52	-0.22	0.41	1	0.12	NA	NA	NA	0.31	0.94	0.1
13:54684338:54684488:-@13:54684075|54684150:54683961:-	A3SS	ENSMUSG00000034928	0.88	0.53	-0.09	0.64	0.48	-0.03	0.87	3.38	-0.37	0.78	0.56	-0.14	0.86	1.19	-0.26	0.75	0.44	0.11	0.6	1.17	0.25	0.8	0.34	0.07	0.85	0.43	-0.05	0.74	0.59	0.14	0.79	0.52	-0.06	0.61	0.64	0.13
3:10351317:10351169|10351242:-@3:10348510:10348552:-	A5SS	ENSMUSG00000039795	NA	NA	NA	0.48	1.03	0.06	NA	NA	NA	0.58	1.07	-0.1	0.22	1.05	0.21	0.56	1.5	-0.34	0.43	0.93	0.18	0.66	1.07	-0.05	0.61	0.65	0.05	0.33	1.16	0.22	NA	NA	NA	0.54	1.03	-0.21
1:169969409:169969575:+@1:169970450|169970470:169970802:+	A3SS	ENSMUSG00000097503	0.73	0.44	0.08	NA	NA	NA	0.64	0.62	0.09	NA	NA	NA	0.9	1.54	-0.33	NA	NA	NA	0.57	1.1	0.21	0.78	0.61	-0.14	0.78	0.43	0	0.69	0.52	0.04	0.81	0.43	0.06	0.74	0.58	-0.05
2:34797375:34797433:-@2:34795172:34795329:-@2:34790503:34790655:-@2:34785567:34785728:-	MXE	ENSMUSG00000070953	0.34	0.14	0	0.33	0.15	-0.01	0.36	0.17	0.01	0.38	0.21	-0.05	0.27	0.17	0.02	0.32	0.2	-0.05	0.29	0.25	0.04	0.32	0.17	0.04	0.33	0.17	-0.01	0.37	0.18	-0.03	0.34	0.19	0.04	0.32	0.23	0.05
4:155249966:155250062:+@4:155250545|155250549:155250650:+	A3SS	ENSMUSG00000073684	0.62	0.93	-0.05	0.59	1.08	-0.11	0.61	1	0.14	0.63	0.75	-0.04	NA	NA	NA	NA	NA	NA	NA	NA	NA	0.68	1.1	-0.07	0.85	0.57	-0.17	0.8	1	-0.18	NA	NA	NA	0.48	1.3	0.32
3:142821519:142821704:-@3:142820537:142820646:-@3:142811914:142812057:-	SE	ENSMUSG00000004591	0.98	0.03	0.01	0.99	0.04	-0.01	0.95	0.12	0.03	0.99	0.03	0	0.99	0.04	-0.01	0.97	0.05	0.02	0.98	0.11	-0.02	0.97	0.11	-0.02	0.96	0.06	0.01	0.98	0.05	0	0.99	0.03	0	0.98	0.06	0
3:37433138:37433267|37433283:+@3:37433639:37433695:+	A5SS	ENSMUSG00000027722	0.15	0.33	-0.11	0.05	0.37	0.1	0.24	1.14	-0.19	0.05	0.12	0	0.07	1.06	0.2	0.03	0.13	0.04	0.27	1.2	-0.21	0.09	0.63	0.15	0.06	0.18	0.03	0.07	0.33	0.08	0.04	0.16	0.04	0.15	0.33	-0.08
6:88910151:88910261:+@6:88910548:88910650:+@6:88910797:88910877:+	SE	ENSMUSG00000002871	0.64	0.89	0.01	0.61	0.63	0.15	0.71	0.66	0.06	0.72	1.01	-0.11	0.71	0.73	-0.02	0.56	0.83	0.15	0.69	0.63	-0.06	0.74	0.5	-0.03	0.63	0.7	0.11	0.75	0.8	-0.11	0.65	0.8	0.03	0.76	0.55	-0.01
15:76090638:76090739:-@15:76090526|76090542:76090246:-	A3SS	NA	0.92	0.37	-0.11	NA	NA	NA	0.76	0.47	0.08	NA	NA	NA	0.55	2.96	0.39	0.81	1.02	-0.26	0.94	0.22	-0.02	0.92	0.42	-0.16	0.92	0.17	0	0.93	0.19	-0.01	0.81	0.37	0.02	0.93	0.15	0
11:106754782:106755051:+@11:106757703:106757814:+@11:106761183:106761296:+	SE	ENSMUSG00000040528	NA	NA	NA	NA	NA	NA	NA	NA	NA	NA	NA	NA	0.51	1.09	0.02	NA	NA	NA	0.53	0.74	-0.08	NA	NA	NA	NA	NA	NA	NA	NA	NA	NA	NA	NA	NA	NA	NA
11:49213590:49213642:+@11:49214526:49214654:+@11:49215064:49218816:+	SE	ENSMUSG00000046311	0.05	24.92	0.15	0.07	0.07	0	0.1	0.53	-0.07	0.05	0.11	0.02	0.07	0.1	-0.01	0.03	0.23	0.04	0.06	0.11	0.03	0.06	0.18	0.04	0.09	0.12	-0.03	0.06	0.07	-0.01	0.2	0.82	-0.1	0.07	0.06	-0.01
5:33671404:33671510:+@5:33671665|33671726:33671785:+	A3SS	ENSMUSG00000037313	0.94	0.12	0.01	0.94	0.13	-0.01	0.91	0.18	0.04	0.97	0.13	-0.03	0.94	0.19	-0.06	0.94	0.11	0	0.88	0.22	0.06	0.88	0.19	0.03	0.94	0.23	-0.06	0.81	0.7	0.13	0.95	0.29	-0.06	0.93	0.48	-0.12
1:135394362:135394132|135394136:-@1:135391496:135391644:-	A5SS	ENSMUSG00000041879	0.01	0	0	0.01	0.03	0.01	0.01	0	0	0.02	0.03	-0.01	0.01	0.03	0.01	0.01	0	0	0.02	0.03	-0.01	0.01	0	0	0.01	0	0	0.01	0	0	0.01	0	0	0.02	0.04	-0.01
X:95166424:95166486:-@X:95165589:95165970:-@X:95130836:95131015:-	SE	ENSMUSG00000025656	0.71	0.76	-0.06	0.68	1.23	-0.24	0.55	0.98	0.22	0.71	0.89	-0.03	0.8	1.21	-0.26	0.57	0.97	0.23	0.54	0.68	-0.02	0.77	0.83	-0.22	0.52	1.03	0.25	0.6	0.78	0.11	0.65	0.68	0.1	0.44	0.84	0.16
9:21587508-21587585:+@9:21587851-21589467:+	RI	ENSMUSG00000032185	0.04	0.16	0.02	0.07	0.06	-0.01	0.06	0.05	-0.01	0.11	0.3	-0.04	0.1	0.07	0.01	0.12	0.09	-0.02	0.11	6.24	-0.06	0.07	0.06	-0.01	0.05	0.14	0.02	0.11	57.61	-0.07	0.06	0.06	0.01	0.06	0.76	0.05
2:32757234:32757450:+@2:32758671:32758936:+@2:32759527:32759702:+	SE	ENSMUSG00000009563	0.97	0.07	0	0.98	0.08	-0.02	0.98	0.06	-0.01	0.97	0.09	0.01	0.99	0.06	-0.03	0.96	0.08	0.03	0.96	0.07	0.01	0.97	0.05	0.01	0.97	0.06	0	0.96	0.06	0.01	0.97	0.06	0.01	0.96	0.08	0
2:118814401:118814492:+@2:118818835:118818882:+@2:118823420:118823525:+	SE	ENSMUSG00000027331	0.85	0.34	-0.01	0.77	0.5	0.06	0.81	0.47	-0.05	0.79	0.53	-0.02	0.82	0.41	0.01	0.75	0.41	0.07	0.83	0.64	-0.08	0.88	0.5	-0.07	0.75	0.5	0.13	0.79	0.43	0.06	0.84	0.42	0	0.83	0.39	-0.04
15:39436997:39437922:+@15:39452040:39452107:+@15:39452224:39452432:+@15:39454360:39454479:+	MXE	ENSMUSG00000037386	0.33	0.73	-0.16	0.15	0.45	0.11	0.25	0.49	-0.09	0.23	0.34	-0.08	0.16	21.47	0.37	0.21	0.28	-0.05	0.53	12.79	-0.32	0.28	0.3	-0.03	0.21	0.31	0.07	0.2	0.55	0.13	0.17	0.6	0.13	0.26	0.3	-0.06
8:25562138:25562328:+@8:25563374:25563524:+@8:25564340:25564484:+	SE	ENSMUSG00000031565	0.01	0	0	0.01	0	0	0.01	0	0	0.01	0	0	0.01	0	0	0.01	0	0	0.01	0	0	0	0	0.01	0.01	0	-0.01	0	0	0.01	0.01	0	0	0.01	0	-0.01
7:30315262:30315400:+@7:30316295|30316314:30316373:+	A3SS	ENSMUSG00000019737	NA	NA	NA	0.44	1.11	0.27	NA	NA	NA	0.5	1.23	-0.06	0.57	0.92	0	0.72	0.74	-0.15	0.57	0.96	-0.07	NA	NA	NA	0.5	1.31	-0.1	NA	NA	NA	NA	NA	NA	NA	NA	NA
14:20710637:20710790:+@14:20711028|20711045:20711122:+	A3SS	ENSMUSG00000021819	0.92	0.19	0.04	0.85	0.27	0.1	0.96	0.09	0.02	0.9	0.28	-0.05	0.93	0.14	0.02	0.9	0.15	0.03	0.95	0.14	0	0.96	0.09	0	0.95	0.11	0.01	0.93	0.17	-0.01	0.96	0.11	0	0.95	0.12	-0.02
1:133921255:133921401:-@1:133915048|133915421:133914445:-	A3SS	ENSMUSG00000041577	0.94	0.51	-0.17	NA	NA	NA	NA	NA	NA	NA	NA	NA	0.92	0.16	0.01	NA	NA	NA	0.93	0.14	0	0.94	0.22	-0.06	0.93	0.13	0.01	0.97	0.13	-0.03	NA	NA	NA	0.97	0.08	0
5:104435111:104435196:+@5:104436272|104436375:104436442:+	A3SS	NA	NA	NA	NA	NA	NA	NA	NA	NA	NA	0.02	0.41	-0.02	NA	NA	NA	0.03	104.37	-0.02	NA	NA	NA	NA	NA	NA	NA	NA	NA	NA	NA	NA	NA	NA	NA	NA	NA	NA
9:82928975:82929075:-@9:82928829:82928869:-@9:82928100:82928198:-	SE	ENSMUSG00000032253	0.97	0.13	-0.01	0.96	0.08	0.02	0.96	0.07	0	0.94	0.1	0.02	0.97	0.07	0	0.96	0.08	0.01	0.97	0.07	0	0.97	0.09	-0.01	0.97	0.09	0	0.98	0.08	-0.01	0.96	0.12	-0.01	0.98	0.06	0
Y:90753057:90753164:+@Y:90757301:90757449:+@Y:90758542:90758560:+	SE	NA	0.59	1.24	-0.28	0.55	1.08	0.07	0.44	0.89	0.11	0.5	1.39	0.05	0.6	0.81	-0.05	0.48	0.92	0.12	0.55	0.9	-0.09	0.61	0.94	-0.17	0.46	0.72	0.15	0.5	0.98	0.09	0.31	1.59	0.25	0.62	1.56	-0.12
8:104528187:104528217:-@8:104527378:104527449:-@8:104527083:104527162:-	SE	ENSMUSG00000031878	0.64	0.73	-0.01	0.66	0.55	0	0.65	0.96	0.01	0.64	1.03	0.02	0.55	0.99	-0.05	0.65	0.85	-0.1	0.5	0.76	-0.06	0.6	1.41	0.05	0.44	0.86	0.16	0.68	0.61	-0.04	0.63	1.05	0.12	0.66	0.69	0.02
7:29315624:29315736:+@7:29316214|29316244:29316325:+	A3SS	ENSMUSG00000030584	0.12	0.28	-0.07	0.15	0.32	0.04	0.1	0.4	0.12	0.22	0.36	-0.07	0.04	0.66	0.22	0.18	0.9	-0.14	0.26	0.55	-0.13	0.22	0.62	-0.12	0.13	0.48	0.09	0.31	0.59	-0.19	0.05	2.38	0.38	0.19	0.54	0.12
3:87763260:87763358:-@3:87762212:87762281:-@3:87760224:87760385:-	SE	ENSMUSG00000028073	NA	NA	NA	NA	NA	NA	0.63	0.87	0.24	NA	NA	NA	NA	NA	NA	NA	NA	NA	NA	NA	NA	0.76	0.69	-0.13	NA	NA	NA	NA	NA	NA	NA	NA	NA	NA	NA	NA
2:79456551:79456636:-@2:79449034:79449206:-@2:79392943:79393316:-	SE	ENSMUSG00000075256	NA	NA	NA	NA	NA	NA	NA	NA	NA	0.43	1.39	-0.09	NA	NA	NA	0.48	1.27	-0.09	NA	NA	NA	NA	NA	NA	NA	NA	NA	NA	NA	NA	NA	NA	NA	NA	NA	NA
11:72549998:72550246:-@11:72545888:72545953:-@11:72540415:72540551:-	SE	ENSMUSG00000020798	NA	NA	NA	NA	NA	NA	NA	NA	NA	0.72	0.65	0.01	NA	NA	NA	NA	NA	NA	NA	NA	NA	NA	NA	NA	NA	NA	NA	NA	NA	NA	NA	NA	NA	NA	NA	NA
8:3624508:3624632:-@8:3623696:3623754:-@8:3623371:3623558:-	SE	ENSMUSG00000004630	NA	NA	NA	0.4	1	0.08	NA	NA	NA	0.3	0.83	0.1	0.24	0.64	0.13	NA	NA	NA	NA	NA	NA	NA	NA	NA	NA	NA	NA	NA	NA	NA	NA	NA	NA	NA	NA	NA
4:148140182-148140483:+@4:148140785-148140834:+	RI	ENSMUSG00000029003	0.88	0.3	0.02	0.94	0.28	-0.08	0.86	0.29	0.03	0.91	0.18	0.03	0.92	0.31	-0.08	0.92	0.19	0	0.84	0.28	0.04	0.85	0.36	0.01	0.88	0.27	-0.03	0.87	0.29	0.01	0.9	0.32	-0.02	0.86	0.35	0.01
9:121704924:121705029:-@9:121700553:121700677:-@9:121695534:121695742:-	SE	ENSMUSG00000061536	0.28	0.41	0.04	0.3	0.41	-0.08	0.19	0.25	0	0.24	0.39	0.06	0.1	0.23	0.02	0.09	0.21	0.01	0.12	12.19	0.47	0.12	0.34	0.07	0.59	11.37	-0.47	0.54	1.22	-0.26	0.32	0.45	-0.01	0.22	1.51	0.32
10:60367766:60367793:+@10:60368529|60368532:60368725:+	A3SS	ENSMUSG00000020101	NA	NA	NA	NA	NA	NA	NA	NA	NA	NA	NA	NA	0.39	0.7	0.07	0.81	2.18	-0.42	0.46	0.9	0.1	NA	NA	NA	NA	NA	NA	NA	NA	NA	NA	NA	NA	NA	NA	NA
14:54648088:54648130:-@14:54646833|54646836:54646703:-	A3SS	ENSMUSG00000022185	0.88	0.19	-0.01	0.77	0.8	0.12	0.83	0.23	0.05	0.68	0.36	0.09	0.81	0.2	-0.02	0.86	0.2	-0.05	0.79	0.49	0.09	0.88	0.23	-0.05	0.88	0.16	0	0.77	0.65	0.11	0.87	0.22	-0.01	0.89	0.73	-0.12
6:113474161:113474272:+@6:113476399|113476426:113476538:+	A3SS	ENSMUSG00000030281	0.78	0.59	-0.01	0.83	4.15	-0.43	0.62	0.73	0.26	0.6	0.8	0.23	0.78	0.84	-0.15	0.65	0.92	0.13	0.63	0.72	0	0.63	0.64	-0.01	0.63	0.75	0	0.58	0.92	0.2	0.77	0.71	-0.01	0.4	0.81	0.18
1:152849016:152848596|152848734:-@1:152846119:152846263:-	A5SS	ENSMUSG00000042772	0.36	0.14	-0.03	0.36	0.12	-0.03	0.37	14.22	-0.13	0.47	5.03	-0.11	0.43	0.2	-0.04	0.64	5.62259e+06	-0.21	0.39	0.24	-0.05	0.34	0.13	0.03	0.34	0.09	0	0.33	0.14	0.03	0.33	0.13	-0.03	0.33	0.1	0
6:83297219:83297383:+@6:83299426:83299510:+@6:83300471:83300538:+	SE	ENSMUSG00000068323	NA	NA	NA	NA	NA	NA	NA	NA	NA	0.61	1.36	0.3	NA	NA	NA	0.77	0.57	0.17	NA	NA	NA	NA	NA	NA	NA	NA	NA	NA	NA	NA	NA	NA	NA	NA	NA	NA
14:26460042:26460210:-@14:26459410:26459460:-@14:26442575:26442634:-	SE	ENSMUSG00000021870	0.19	0.33	0.04	0.03	68.19	0.24	0.17	0.37	-0.09	0.12	0.23	-0.09	0.05	0.25	0.06	0.05	0.09	0	0.11	0.2	0	0.13	0.2	0.04	0.11	0.18	0.02	0.06	0.86	0.13	0.23	0.28	-0.04	0.27	3.67	-0.21
4:117178246-117178145:-@4:117177969-117177921:-	RI	ENSMUSG00000028678	0	0	0	0.01	0.04	0.02	0.01	0	0	0.01	0	0	0.03	0.13	0.05	0.06	0.18	-0.03	0.08	0.19	-0.07	0.04	0.22	-0.03	0.01	0.1	0.03	0.02	0.04	-0.02	0	0.04	0.02	0.03	0.05	-0.01
14:122876764:122876904:+@14:122885913:122886295:+@14:122887047:122887124:+	SE	ENSMUSG00000041650	0.03	0.04	-0.01	0.02	0.05	0	0.02	0.04	-0.01	0.08	0.15	-0.06	0.03	0.04	0	0.04	0.06	-0.01	0.03	0.06	-0.01	0.02	0.03	0	0.02	0.03	0	0.05	0.09	-0.02	0.02	0.06	0.01	0.02	0.13	0.03
13:55113678:55113770:+@13:55122330:55122515:+@13:55132307:55135071:+	SE	NA	0.25	0.9	-0.15	0.25	0.29	0.07	0.33	0.44	-0.11	0.4	0.7	-0.15	0.2	0.25	0.04	0.26	0.22	-0.06	0.24	0.31	-0.07	0.25	0.37	0.08	0.17	0.33	0.08	0.25	0.29	0	0.1	0.85	0.16	0.32	0.38	-0.07
5:107874989:107875107:-@5:107872601:107872655:-@5:107842071:107842300:-	SE	ENSMUSG00000011831	0.07	0.46	0.08	0.03	0.2	0.06	0.16	1.07	-0.13	0.05	0.1	-0.02	0.12	0.24	-0.03	0.03	0.59	0.09	0.09	0.17	-0.01	0.08	0.37	0.08	0.08	0.14	0	0.08	0.16	-0.01	0.15	1.36	-0.11	0.09	0.19	-0.01
9:118059057:118059175:+@9:118061450:118061517:+@9:118061714:118063907:+	SE	ENSMUSG00000039285	0.06	0.08	0	0.04	0.15	0.04	0.1	0.18	-0.04	0.11	0.19	-0.07	0.07	0.11	-0.01	0.05	0.11	0.02	0.06	0.38	0.06	0.06	0.22	0.04	0.12	0.38	-0.06	0.05	0.09	0.01	0.06	0.07	0	0.08	0.12	-0.03
5:99962204:99962098|99962134:-@5:99955936:99961333:-	A5SS	NA	0.58	1.1	-0.21	0.27	0.74	0.11	0.42	1.12	0.19	0.62	1.3	-0.35	0.64	1.76	-0.31	0.38	1.08	0.26	0.33	0.66	-0.12	0.51	0.94	-0.09	0.21	1.57	0.3	0.38	1.17	0.2	0.37	1.16	-0.06	0.38	0.87	0
1:93350949:93351014:+@1:93351326|93351506:93351636:+	A3SS	ENSMUSG00000026275	0.05	0.09	-0.03	0.04	0.07	0.01	0.05	0.08	0	0.08	0.15	-0.04	0.05	0.34	0.08	0.1	0.15	-0.05	0.13	0.24	-0.07	0.03	0.1	0.02	0.06	0.12	-0.03	0.03	0.08	0.02	0.02	0.22	0.06	0.05	0.08	-0.02
14:33364393:33364514|33364525:+@14:33366570:33367443:+	A5SS	ENSMUSG00000063506	0.17	0.6	0.17	0.14	0.3	-0.02	0.18	0.37	-0.11	0.06	0.31	0.08	0.06	0.6	0.14	0.13	0.25	-0.07	0.2	0.42	-0.12	0.08	0.37	0.1	0.08	0.21	0	0.13	0.31	0.04	0.34	1.04	-0.25	0.12	0.29	0.01
5:115652986:115652627|115652925:-@5:115651819:115651939:-	A5SS	ENSMUSG00000041609	0.63	0.7	-0.1	0.69	1.56	-0.23	0.55	0.97	0.12	0.56	1.37	0.13	0.55	0.8	-0.15	0.67	1.2	-0.12	0.4	0.86	0.11	0.55	0.87	0	0.51	0.89	0.04	0.5	0.86	0.13	0.53	0.78	-0.09	0.46	0.87	0.04
6:146642547:146642652:+@6:146648165|146648256:146648279:+	A3SS	ENSMUSG00000030291	0.85	0.29	0.06	0.92	0.24	-0.04	0.85	0.33	0.05	0.84	0.35	0.08	0.86	0.36	-0.02	0.91	0.4	-0.05	0.84	0.29	0	0.9	0.31	-0.05	0.84	0.23	0.06	0.89	0.33	-0.04	0.91	0.23	-0.03	0.88	0.32	0.01
6:72361412:72361539:-@6:72361191|72361226:72361117:-	A3SS	ENSMUSG00000055850	0.97	0.07	0	0.99	0.1	-0.04	0.97	0.06	0.01	0.99	0.04	0	0.99	0.12	-0.05	0.99	0.04	0	0.94	0.13	0.02	0.98	0.07	-0.01	0.96	0.08	0.02	0.97	0.07	0	0.97	0.05	0	0.95	0.14	0.02
1:188957268:188957512:+@1:188961968:188962039:+@1:188962718:188962939:+	SE	ENSMUSG00000026609	NA	NA	NA	NA	NA	NA	NA	NA	NA	NA	NA	NA	NA	NA	NA	0.5	1.07	-0.06	NA	NA	NA	NA	NA	NA	NA	NA	NA	NA	NA	NA	NA	NA	NA	NA	NA	NA
14:57434795:57434857:+@14:57437177|57437227:57437283:+	A3SS	ENSMUSG00000040040	NA	NA	NA	NA	NA	NA	0.54	1.21	0.14	NA	NA	NA	NA	NA	NA	NA	NA	NA	NA	NA	NA	NA	NA	NA	NA	NA	NA	NA	NA	NA	NA	NA	NA	0.63	0.97	-0.08
17:83631895:83630963|83630996:-@17:83585957:83588379:-	A5SS	ENSMUSG00000045053	0.53	0.82	0.04	0.43	1.02	-0.08	NA	NA	NA	0.62	1.23	-0.19	0.54	0.75	-0.07	0.18	2.76	0.36	0.47	0.77	-0.08	0.42	1.26	0.21	0.39	0.8	0.03	0.45	0.61	0.08	NA	NA	NA	0.35	1.05	0.1
16:33005664:33005741:+@16:33009189:33009436:+@16:33012341:33016029:+	SE	NA	0.04	0.24	-0.03	0.1	0.42	-0.06	0.04	0.12	-0.03	0.16	0.22	-0.06	0.15	3.65	-0.1	0.12	0.16	0.03	0.05	0.07	-0.01	0.07	0.17	-0.03	0.04	0.12	0.03	0.04	0.07	0	0.01	0.14	0.03	0.04	0.06	0
7:140099879:140099952:-@7:140099622|140099706:140099470:-	A3SS	ENSMUSG00000025466	0.87	0.97	-0.24	0.89	0.43	-0.08	0.89	0.49	-0.13	0.89	0.33	0	0.85	0.24	0.01	0.81	0.35	0.04	0.86	0.23	0.03	0.86	0.27	0.03	0.89	0.26	-0.03	0.91	0.24	-0.04	0.63	0.92	0.22	0.81	0.34	0.1
4:155659123:155659265:-@4:155658894:155659001:-@4:155657855:155657959:-	SE	ENSMUSG00000029060	0.62	0.74	-0.17	0.38	0.37	0.07	0.43	1.61	-0.22	0.27	0.48	0.11	0.37	1.09	0.2	0.2	1.21	0.17	0.57	0.64	0.15	0.66	1.52	-0.23	0.72	0.38	-0.06	0.35	2.36	0.27	0.45	0.74	-0.18	0.45	0.43	-0.1
11:115176351:115176512:+@11:115177224:115177377:+@11:115179050:115179090:+	SE	ENSMUSG00000020733	0.86	0.6	-0.09	0.93	0.34	-0.1	0.89	0.23	0	0.86	0.3	0.07	0.93	0.37	-0.13	0.86	0.35	0.07	0.8	0.48	-0.08	0.8	0.39	0.09	0.72	0.53	0.08	0.91	0.29	-0.05	0.77	0.41	0.12	0.83	0.33	0.08
13:21393962:21394085:-@13:21393435:21393574:-@13:21387004:21388706:-	SE	NA	0.03	0.1	0.02	0.03	0.05	-0.01	0.06	0.32	-0.04	0.02	0.05	0.01	0.06	0.14	-0.03	0.02	0.18	0.04	0.03	0.51	0.04	0.03	0.1	0.03	0.07	0.28	-0.04	0.06	0.17	-0.03	0.05	0.13	-0.02	0.02	0.38	0.04
11:95868350:95868490:-@11:95866870|95866969:95866750:-	A3SS	ENSMUSG00000013418	0.63	0.91	-0.11	0.89	0.66	-0.26	NA	NA	NA	0.9	0.25	-0.01	0.78	0.91	-0.22	0.92	0.55	-0.14	0.56	0.84	0.17	NA	NA	NA	0.73	0.84	-0.14	0.74	0.91	-0.11	NA	NA	NA	0.63	0.7	0.11
19:6940352:6940482:-@19:6939529:6939754:-@19:6939261:6939410:-	SE	ENSMUSG00000024958	0.59	0.52	-0.09	0.76	0.4	0.04	0.4	0.52	0.12	0.73	0.42	0.03	0.89	14.9	-0.39	0.92	0.3	-0.03	0.5	1.87	0.25	0.56	0.69	-0.16	0.75	0.93	-0.19	0.68	0.42	-0.09	0.5	1	-0.2	0.8	0.58	-0.12
4:41773465:41773524:-@4:41771235|41771290:41771138:-	A3SS	ENSMUSG00000073888	0.25	0.63	0.15	0.3	1.17	0.3	0.25	0.7	0.07	0.66	1.26	-0.36	0.41	0.91	-0.23	0.23	0.76	0.18	0.18	1.73	0.32	0.26	0.44	-0.01	0.5	1	-0.24	0.27	0.41	-0.02	0.4	0.84	-0.24	0.6	1.38	-0.33
17:36081517:36081242|36081476:-@17:36080999:36081115:-	A5SS	ENSMUSG00000073406	NA	NA	NA	NA	NA	NA	NA	NA	NA	0.57	0.96	0.2	NA	NA	NA	0.59	1.05	0.19	NA	NA	NA	NA	NA	NA	NA	NA	NA	NA	NA	NA	NA	NA	NA	NA	NA	NA
11:115588856:115588972:-@11:115588312:115588545:-@11:115587936:115588003:-	SE	ENSMUSG00000020740	0.83	0.52	-0.05	0.85	0.41	-0.03	0.75	0.44	0.11	0.86	0.33	-0.01	0.94	0.41	-0.16	0.86	0.31	0.08	0.78	0.46	0.05	0.79	0.61	-0.04	0.83	0.45	-0.04	0.8	0.48	0.03	0.78	0.55	-0.05	0.82	0.41	-0.02
11:95982502:95982611:-@11:95981049:95981130:-@11:95979621:95979669:-	SE	ENSMUSG00000013415	0.25	0.62	0.13	0.15	0.35	0.02	0.43	1.1	-0.23	0.25	0.4	-0.1	0.15	0.88	-0.09	0.37	1.27	-0.22	0.06	1.61	0.3	0.54	0.79	-0.11	0.36	1.01	0.18	0.2	0.48	0.05	0.38	0.84	0.14	0.17	0.35	0.03
10:31320268:31320336:+@10:31325206:31325275:+@10:31326022:31326160:+	SE	ENSMUSG00000000295	0.01	0	-0.01	0.02	0.05	-0.01	0.01	0	0	0.03	0.05	-0.01	0.01	0.03	0	0.01	0.03	0	0.01	0	0	0.01	0	0	0.01	0	0	0.01	0.03	0	0	0	0.01	0.01	0.03	0
11:99230402:99231017:-@11:99228497:99228548:-@11:99228275:99228318:-@11:99220655:99220735:-	MXE	ENSMUSG00000037935	0.77	0.47	-0.03	0.77	0.68	-0.05	0.59	0.76	0.16	0.64	0.62	0.13	0.73	0.89	-0.17	0.77	0.43	-0.04	0.56	0.7	0.14	0.66	0.67	-0.07	0.7	0.51	-0.04	0.6	0.81	0.17	0.74	0.68	-0.06	0.72	1.27	-0.12
[truncated: 22,035 more rows]

## Sheet: Day3
event	event_type	geneID	e2P2-d3_samp2_post_mean	e2P2-d3_bayesF	e2P2-d3_diff	e3P2-d3_samp2_post_mean	e3P2-d3_bayesF	e3P2-d3_diff
[truncated: 23,600 more rows]

## Sheet: Day6
event	event_type	geneID	e3P2-d6_samp2_post_mean	e3P2-d6_bayesF	e3P2-d6_diff	e2P2-d6_samp2_post_mean	e2P2-d6_bayesF	e2P2-d6_diff
[truncated: 23,600 more rows]

[truncated: 3 more sheets: Day9, Day12, iPSC]
