# Supplementary material for: SRSF3 promotes pluripotency through Nanog mRNA export and coordination of the pluripotency gene expression program
Source: eLife. 2018 May 9;7:e37419. doi: 10.7554/eLife.37419 (PMC5963917; doi:10.7554/eLife.37419)
Supplement: Figure 6—source data 2. [file elife-37419-fig6-data2.zip]

Archive with 1 entries (1 files):
- Figure 5 - Table Supplement 2.txt
